# Supplementary material for: Integrative metabolomic and transcriptomic analyses reveal the regulatory mechanisms underlying the biosynthesis of flavonoid and terpenoid metabolites in different tissues of Canavalia gladiata
Source: Front Plant Sci. 2026 Apr 15;17:1792177. doi: 10.3389/fpls.2026.1792177 (PMC13125093; doi:10.3389/fpls.2026.1792177)
Supplement: Supplementary file 8 [file Table1.xlsx]

## Sheet: Sheet1
ID	Metabolite	Formula	Retention time(min)	m/z	Mode	Adducts	Pubchem_ID	InChiKeys	SMILES	xlogp	KEGG	HMDBID	classA	classB	classC	CG-R-1	CG-R-2	CG-R-3	CG-R-4	CG-Se-1	CG-Se-2	CG-Se-3	CG-Se-4	CG-FP-1	CG-FP-2	CG-FP-3	CG-FP-4	CG-St-1	CG-St-2	CG-St-3	CG-St-4	CG-L-1	CG-L-2	CG-L-3	CG-L-4	QC_01	QC_02	QC_03
4.67_505.1002m/z	Quercetin 3-(6-O-Acetyl-Beta-Glucoside)	C23H22O13	4.66725	505.1	neg	M-H	10006384	IGLUNMMNDNWZOA-LNNZMUSMSA-N	CC(=O)OCC1C(C(C(C(O1)OC2=C(OC3=CC(=CC(=C3C2=O)O)O)C4=CC(=C(C=C4)O)O)O)O)O	0.4		HMDB0029271	Phenylpropanoids and polyketides	Flavonoids	Flavonoid glycosides	9982.93	2084.64	3819.08	0	613739	555092	639424	596949	20448.1	0	5971.03	19335.1	116350	107174	101754	100134	1.1562e+06	1.20168e+06	1.20561e+06	1.13791e+06	313404	318673	321627
4.29_332.1255m/z	Glutamyltryptophan	C16H19N3O5	4.28592	332.125	neg	M-H	100094	LLEUXCDZPQOJMY-AAEUAGOBSA-N	C1=CC=C2C(=C1)C(=CN2)CC(C(=O)O)NC(=O)C(CCC(=O)O)N	-2.7		HMDB0028830	Organic acids and derivatives	Carboxylic acids and derivatives	Amino acids, peptides, and analogues	0	0	0	0	88135.1	59542.4	87932.4	78228.5	33693	31730.7	42162.5	24938.1	95904.2	49772.5	80438.6	75590.2	0	0	0	0	0	3689.81	0
6.55_678.3857n	Gingerglycolipid B	C33H58O14	6.54825	677.378	neg	M-H, M+Cl	10009754	UHISGSDYAIIBMO-UMLSMIIMSA-N	CCCCCC=CCC=CCCCCCCCC(=O)OCC(COC1C(C(C(C(O1)COC2C(C(C(C(O2)CO)O)O)O)O)O)O)O	1.9						652377	666673	674329	664114	154939	147699	157151	131177	337249	346131	358162	330198	289290	290563	323518	294917	205161	215333	244091	271912	61275.5	69173.5	85571.9
1.21_299.0851m/z	Glutamylglutamic Acid	C10H16N2O7	1.20512	299.085	pos	M+Na	100130	KOSRFJWDECSPRO-UHFFFAOYSA-N	C(CC(=O)O)C(C(=O)NC(CCC(=O)O)C(=O)O)N	-5.1	C01425					0	27.5048	41.9134	59.1791	0	0	0	0	68596.9	0	0	0	41.4668	0	0	0	0	0	0	0	0	950.522	0
6.31_331.1178m/z	Colutequinone B		6.30975	331.118	pos	M+H	10019513	OIIWAPYAJCEIFE-NSHDSACASA-N	COC1=CC2=C(CC(CO2)C3=C(C(=O)C(=CC3=O)OC)OC)C=C1	2.1						3604.71	1119.79	2711.92	3231.32	0	0	0	0	0	0	0	0	0	0	0	0	0	0	0	0	27239.6	24339.1	26394.5
4.62_403.1406m/z	2-[4,6-Dihydroxy-2-Methoxy-3-(3-Methylbut-2-En-1-Yl)Phenyl]-1-(2,4-Dihydroxyphenyl)Ethan-1-One	C20H22O6	4.61993	403.141	neg	M+FA-H	10021298	JYRFVDHHGPHQBG-UHFFFAOYSA-N	CC(=CCC1=C(C(=C(C=C1O)O)CC(=O)C2=C(C=C(C=C2)O)O)OC)C	4.2		HMDB0035467				824680	796523	802842	779256	36063.8	28770.6	30543	27286.8	523565	544008	502749	604334	2.74398e+06	2.6318e+06	2.69188e+06	2.69845e+06	98026.3	104572	145498	102722	215244	210262	223929
6.58_370.3318m/z	Semiplenamide F		6.58497	370.332	pos	M+H	10022023	WTOKUHHGBBPESF-VRAFCGOGSA-N	CCCCCCCCCCCCCCCC1C(O1)(C)C(=O)NC(C)CO	7			Organoheterocyclic compounds	Epoxides	Oxirane carboxylic acids and derivatives	0	0	0	857.215	1240.08	2867.79	3864	1196.75	0	3119.11	7430.23	3096.43	54171.3	0	0	883.302	669.988	0	0	358.659	241309	3428.32	945.598
4.35_377.1594m/z	Angelol B	C20H24O7	4.34923	377.159	pos	M+H	10022392	GFMYIOGFYYHKLA-ZRKIHGRPSA-N	CC=C(C)C(=O)OC(C(C1=C(C=C2C(=C1)C=CC(=O)O2)OC)O)C(C)(C)O	2.1						18726.6	26790.7	18775	17434.2	1678.03	2016.93	808.413	1657.33	8030.76	729.052	1448.72	275.932	126515	128641	130716	131424	5035.61	7914.08	14119.9	4913.94	7050.1	4826.44	7847.51
5.56_741.1824m/z	Kaempferol 3-(3'',6''-Di-P-Coumarylglucoside)		5.56005	741.182	pos	M+H	10032927	NFSCOXCDAAETPI-WSLAOOLZSA-N	C1=CC(=CC=C1C=CC(=O)OCC2C(C(C(C(O2)OC3=C(OC4=CC(=CC(=C4C3=O)O)O)C5=CC=C(C=C5)O)O)OC(=O)C=CC6=CC=C(C=C6)O)O)O	4.8						0	0	0	0	1.16721e+06	1.12089e+06	1.12811e+06	1.10163e+06	0	0	0	0	0	1406.2	0	47.1967	0	0	0	0	2979.85	0	0
3.81_157.0498m/z	Opuntiol		3.81372	157.05	pos	M+H	10034839	LQJXQKKJSKMSHO-UHFFFAOYSA-N	COC1=CC(=O)OC(=C1)CO	-0.4			Organoheterocyclic compounds	Pyrans	Pyranones and derivatives	31728.3	35642.4	34955.4	36525.4	2197.41	2419.61	1504.7	1324.54	16475.8	20041	28784.2	28220	43436.7	38547.5	43915.4	41211.4	20940.4	19911.5	23116.6	19575.5	9875.49	10990.2	10388.8
3.96_162.0552m/z	2-Hydroxy-3-(3,4-Dihydroxyphenyl)Propanamide	C9H11NO4	3.95738	162.055	pos	M+H-2H2O	10035593	UZRUFOMXLWRIQS-UHFFFAOYSA-N	C1=CC(=C(C=C1CC(C(=O)N)O)O)O	-0.9		HMDB0038336	Benzenoids	Phenols	Benzenediols	626.53	1307.9	1543.75	1517.67	725.461	1764.24	335.954	799.04	4758.29	4825.71	8765.81	6049.1	1140.49	666.914	886.176	1801.6	34591.5	31642.9	34765.8	31964	7256.46	7010.15	7169.06
6.65_296.0655n	1,2-Dimethoxy-5'-(Methylsulfanyl)-1,2-Dihydro-3'H-Spiro[Indole-3,2'-[1,4]Thiazole]	C13H16N2O2S2	6.65148	297.073	pos	M+H, M+CH3OH+H	10040237	KJSKSCBVIGFOKZ-UHFFFAOYSA-N	COC1C2(CN=C(S2)SC)C3=CC=CC=C3N1OC	2.6		HMDB0041059				32127	28223.4	28595.7	28091.9	42688.7	31419.7	29907.7	29576.3	223262	210903	197188	208800	8286.38	10818.7	11755.3	10713.6	34672.9	29937.3	33211.7	29012	131527	116070	110136
1.07_313.0843n	Neoamphimedine	C19H11N3O2	1.0666	314.092	pos	M+H, 2M+H, M+Na-H2O	10041259	HHTUKGISODJJKH-UHFFFAOYSA-N	CN1C=CC2=C(C1=O)C(=O)C3=NC=CC4=C3C2=NC5=CC=CC=C45	2.1						492357	459019	458949	487653	0	0	0	0	0	0	0	0	93699.2	87210	97898.1	87160.8	0	0	4474.42	0	301714	322576	297633
4.04_316.2235m/z	Ile Ile Ala	C15H29N3O4	4.04357	316.223	pos	M+H	10041409	WIZPFZKOFZXDQG-HTFCKZLJSA-N	CCC(C)C(C(=O)NC(C(C)CC)C(=O)NC(C)C(=O)O)N	-2.6						13370.4	12347.5	12747.9	11139.9	13086	11832.8	13934.1	13246.1	6336.3	3640.43	7686.29	4550.34	24396	25061.5	22137.3	26435.7	98293.8	93915.4	88008.4	95517.7	12373.1	12617	14498.4
2.43_319.0796m/z	Flustramine C		2.42978	319.08	pos	M+H	10041611	FAMNDMIFKHXHGO-MRXNPFEDSA-N	CC(C)(C=C)C12CCN(C1=NC3=C2C=CC(=C3)Br)C	3.7			Organoheterocyclic compounds	Indoles and derivatives	Pyrroloindoles	0	0	0	0	1091.34	0	0	0	0	0	0	0	433.141	0	0	0	0	24100.3	0	21626.1	1274.84	0	318.78
4.86_405.1911m/z	(-)-3,4-Dimethoxy-3,4-Desmethylenedioxycubebin	C21H24O6	4.85568	405.191	pos	M+CH3OH+H	10044788	VHLUROMCVXTWNM-PTHSTZKBSA-N	COC1=C(C=C(C=C1)CC2COC(C2CC3=CC4=C(C=C3)OCO4)O)OC	3.5						39418.7	45427	47762.2	40125.2	256999	260338	270689	253322	0	0	0	0	43431.1	44139	41242.7	40308.6	10657.8	12664	16341	16143.1	30473.3	31688.3	31958
6.16_189.0912m/z	Bullatenone		6.15777	189.091	pos	M+H	100464	LTRTYBNTZIFLOT-UHFFFAOYSA-N	CC1(C(=O)C=C(O1)C2=CC=CC=C2)C	2.3						0	0	0	0	19885.2	17329.8	17911.3	19035.8	0	218.009	0	0	0	0	0	0	285.189	0	0	0	0	0	0
5.97_471.1670m/z	Mangostanol	C24H26O7	5.96602	471.167	neg	M+FA-H	10048103	KCMPFWGUVNEDHW-UHFFFAOYSA-N	CC(=CCC1=C(C(=CC2=C1C(=O)C3=C(C4=C(C=C3O2)OC(C(C4)O)(C)C)O)O)OC)C	4.7		HMDB0029868	Organoheterocyclic compounds	Benzopyrans	1-benzopyrans	0	0	0	1765.54	2646.49	0	0	0	0	0	0	34.3864	379856	424155	468735	460453	48466.8	18428.4	9585.27	7565.39	19278.3	19143.7	20409.2
5.62_506.3614n	Gymnemagenin		5.61705	507.369	pos	M+H-H2O, M+H	10051937	VKJLHZZPVLQJKG-ABHKXHSUSA-N	CC1(CC2C3=CCC4C5(CCC(C(C5CCC4(C3(CC(C2(C(C1O)O)CO)O)C)C)(C)CO)O)C)C	4						0	0	0	0	0	0	0	0	61079.5	32158.9	35149.7	29121.7	0	0	0	0	0	0	0	0	89329.5	91231.6	99705.6
4.07_227.0917m/z	Cladobotrin Vi		4.07207	227.092	pos	M+H	10059573	IULDMOXKVBKTBV-ONEGZZNKSA-N	CC1=C(C(=C(OC1=O)C=CCO)CO)OC	-0.7						79828.9	84300	80981.7	86989.2	6123.74	4730.99	11008.2	3357.69	3052.12	8501.84	4357.01	4294.84	237935	229530	236901	226971	210911	209208	212147	212544	51936.5	53878.5	53163.8
7.34_278.2480m/z	Obscuraminol A	C18H31NO	7.34488	278.248	pos	M+H	10062076	YNNQTVPKSXTDCK-SABUVIKOSA-N	CCC=CCC=CCC=CCC=CCCC(C(C)N)O	4			Organic nitrogen compounds	Organonitrogen compounds	Amines	302129	293131	263253	281891	843254	791645	719178	718135	694197	538243	536791	645579	169447	196641	157488	136623	62426.4	41624.1	41203.4	62428.6	345701	587443	538908
5.53_475.1760m/z	(1r,5s)-3-(1-Oxo-2-(Pyridin-4-Ylmethyl)-1,2-Dihydroisoquinoline-4-Carbonyl)-3,4,5,6-Tetrahydro-1h-1,5-Methanopyrido[1,2-A][1,5]Diazocin-8(2h)-One	C27H24N4O3	5.53153	475.176	pos	M+Na	100628911	HRIXOCFMOJEHEU-UXHICEINSA-N	C1C2CN(CC1C3=CC=CC(=O)N3C2)C(=O)C4=CN(C(=O)C5=CC=CC=C54)CC6=CC=NC=C6	1.5			Alkaloids and derivatives	Lupin alkaloids	Cytisine and derivatives	81219.8	72928.4	71602.4	70140.4	0	0	0	0	0	0	0	0	7376.83	7886.86	7709.06	6176.39	4656.37	2840.94	9313.28	2647.85	13054.4	9907.44	15220.2
1.23_330.1187m/z	Griffonin	C14H19NO8	1.2328	330.119	pos	M+H	10065132	WIIDBJNWXCWLKF-VVAXPEBGSA-N	C1=CC(=CC#N)C(C(C1O)O)OC2C(C(C(C(O2)CO)O)O)O	-3.3	C17771		Organic oxygen compounds	Organooxygen compounds	Carbohydrates and carbohydrate conjugates	0	0	0	0	0	0	0	0	0	0	0	0	0	0	0	0	75697.2	72876.1	67911.6	64351.2	3409.04	3620.83	1800.13
6.16_420.0922m/z	Niazicin A	C17H23NO7S	6.15733	420.092	neg	M+Cl	10068657	HMXLIRAHSHWREJ-QOYUQHOESA-N	CC1C(C(C(C(O1)OC2=CC=C(C=C2)CNC(=S)OC)O)O)OC(=O)C	1		HMDB0038952				157622	159274	195688	165288	0	0	0	0	0	0	0	0	7799.47	9238.91	7487.18	6859	10447.4	10661.6	11364.3	11541.3	16178.1	76691.5	50294.2
7.73_433.1649m/z	Dihydrocycloartomunin	C26H26O7	7.73357	433.165	pos	M+H-H2O	10072454	FIYIGIGIGDUJQB-UHFFFAOYSA-N	CC(=CCC1=C(C=C(C2=C1OC3=C(C2=O)C(OC4=CC(=C(C=C43)O)O)C=C(C)C)O)OC)C	5.8		HMDB0038877				82464.1	91958.4	65953.2	73623.7	0	0	0	0	0	0	0	0	0	0	0	0	0	0	0	0	11622.1	23422.9	15114.6
4.90_454.2571m/z	Pc(6:0/6:0)		4.90315	454.257	pos	M+H	10072611	DVZARZBAWHITHR-GOSISDBHSA-N	CCCCCC(=O)OCC(COP(=O)([O-])OCC[N+](C)(C)C)OC(=O)CCCCC	2.6			Lipids and lipid-like molecules	Glycerophospholipids	Glycerophosphocholines	0	0	0	292.427	0	0	0	0	0	3714.04	1952.04	2794.9	62391.1	62321.8	60109.5	62199.1	0	2049.63	0	0	3659.2	0	0
4.94_477.1415m/z	Myrciacitrin Iii		4.94018	477.142	neg	M-H	10073779	VOYSOOOEBGYFAP-UZLUQKTDSA-N	CC1=C(C(=C2C(=C1O)C(=O)CC(O2)C3=C(C=CC(=C3)O)OC4C(C(C(C(O4)CO)O)O)O)C)O	1						114706	112365	102414	112172	131721	175553	146743	129694	0	0	0	0	14127	22275.4	16018.1	11685.5	157189	161256	164046	148770	296465	317452	303466
1.14_194.9276m/z	Vorapaxar Sulfate	H2O4S	1.14235	194.928	neg	2M-H	10077129	NQRYCIGCIAWEIC-CKLVGUEFSA-N	CCOC(=O)NC1CCC2C(C1)CC3C(C2C=CC4=NC=C(C=C4)C5=CC(=CC=C5)F)C(OC3=O)C.OS(=O)(=O)O							17003.2	8338.5	2046.38	4131.17	0	72613.8	31385.1	69079.3	0	0	0	0	0	4355.23	4046.26	9176.99	0	0	0	0	2534.84	0	0
5.16_267.1024m/z	Clusiparalicoline C		5.1634	267.102	neg	M-H	10084385	KZMOGQPNVGDXEU-UHFFFAOYSA-N	CC1(C=CC2=C(C=C(C=C2O1)C3=CC=C(C=C3)O)O)C	3.8			Organoheterocyclic compounds	Benzopyrans	1-benzopyrans	142681	106748	137809	115423	0	475.612	0	0	415.486	768.613	0	208.77	6895.72	8886.08	7666.33	8539.37	0	0	0	0	0	0	0
4.65_317.0659m/z	Oryzafuran		4.64543	317.066	pos	M+H	10087098	BVFAKXZUPQTNKN-UHFFFAOYSA-N	COC(=O)C1=C(OC2=CC(=CC(=C21)O)O)C3=CC(=C(C=C3)O)O	2.4						316396	325229	324480	319619	758130	729960	732115	715064	34263.5	31569.7	33405.7	28724.9	654009	722552	673087	682169	455219	459158	478104	471116	214285	218521	217921
4.29_333.0972m/z	3'-Deoxydryopteric Acid		4.29225	333.097	pos	M+H	10088118	FCSOHSUDNFXNPU-YMRXKLBXSA-N	C1=CC(=CC=C1C2C(C(C3=C(C=C(C=C3O2)O)O)CC(=O)O)O)O	1.1						250706	244790	253537	262517	478.11	0	159.125	0	0	0	0	0	71688.4	83482.6	76594.1	75807.1	40756.7	33733.6	38348.3	38757.9	34013.8	37808.5	30472.5
4.05_771.2012m/z	Quercetin 3-(2g-Glucosylrutinoside)	C33H40O21	4.04825	771.201	neg	M-H	100913778	MNMUPTOJETVJCW-WHBTYZLHSA-N	CC1C(C(C(C(O1)OCC2C(C(C(C(O2)OC3=C(OC4=CC(=CC(=C4C3=O)O)O)C5=CC(=C(C=C5)O)O)OC6C(C(C(C(O6)CO)O)O)O)O)O)O)O)O	-2.9		HMDB0302651				11979.3	5651.73	5572.72	1339.93	0	0	0	0	0	0	0	0	51429.2	22449.7	36051.8	0	376679	383352	402576	277290	8676.93	16606.5	10554.4
5.00_675.2697m/z	Brassica Napus Non-Fluorescent Chlorophyll Catabolite 3	C34H38N4O8	4.9958	675.27	neg	M+FA-H	100917761	YPLJVRLRZHFNIJ-UHFFFAOYSA-N	CC1=C(C(=O)NC1CC2=C(C(=C(N2)C3C(C(=O)C4=C3NC(=C4C)CC5=C(C(=C(N5)C=O)C)CCO)C(=O)O)CCC(=O)O)C)C=C	2.6		HMDB0040917				0	0	0	0	6124.15	10034.4	6388.95	13571.7	0	0	0	0	52175.9	34862.6	36413.3	27335.7	631550	612220	625257	617035	179083	174951	204982
5.54_297.0408m/z	2,5,6,8-Tetrahydroxy-2-Methyl-2h,3h,4h-Naphtho[2,3-B]Pyran-4-One	C14H12O6	5.53762	297.041	neg	M+Na-2H	100923872	RTYDQIKVNMHQMZ-UHFFFAOYSA-N	CC1(CC(=O)C2=C(C3=C(C=C(C=C3C=C2O1)O)O)O)O	1.8		HMDB0033649	Organoheterocyclic compounds	Naphthopyrans	Naphthopyranones	1.109e+06	1.10346e+06	1.10832e+06	1.05982e+06	5085.04	0	0	0	0	0	0	0	15417.4	10295.1	19724.1	12500.9	35983.9	31630.1	34659.7	31542.8	188913	196522	185167
4.02_336.1328n	Semilepidinoside A	C16H20N2O6	4.02457	319.129	pos	M+H-H2O, M+H	100927769	PVXWBKJKWJZGQJ-DZQJYWQESA-N	C1=CC(=CC=C1CC2=NC=CN2)OC3C(C(C(C(O3)CO)O)O)O	0.2						24560.8	17656.3	24322.8	17100.9	80809	45263.2	51617.6	43984.6	5210.68	14644.7	17172.1	23569.3	36783.9	33749.1	27174.6	28420.4	766777	705850	741080	712876	101057	94489	93786.2
5.53_314.1520n	Gibberellin A120	C19H22O4	5.53153	315.159	pos	M+H-H2O, M+H	100947720	WKDIZCSRKTURDM-YGNOGLJPSA-N	CC12CC=CC3(C1C(C45C3CCC(C4)C(=C)C5)C(=O)O)OC2=O	2.5		HMDB0038013	Lipids and lipid-like molecules	Prenol lipids	Diterpenoids	0	0	0	0	102378	96221.9	91855	101881	0	0	0	0	0	0	0	0	0	0	0	0	969.66	0	0
2.31_523.1681m/z	Isoglobotriaose	C19H34O15	2.30838	523.168	neg	M+Na-2H	100962852	KZZUYHVLNLDKLB-KXWZGOPVSA-N	C(C1C(C(C(C(O1)OC2C(C(OC(C2O)OC(C(CO)O)C(C(C=O)O)O)CO)O)O)O)O)O	-6.6						2.69934e+06	2.74905e+06	2.58696e+06	2.59998e+06	0	13161.7	22729	10293.6	0	95948.3	45619.2	8961.36	2.84531e+06	2.15102e+06	2.73873e+06	2.34434e+06	12441.3	20124	29069.6	16138.4	157964	170639	124299
4.32_336.1919m/z	Ile Phe Gly	C17H25N3O4	4.32075	336.192	pos	M+H	100973398	UAELWXJFLZBKQS-WHOFXGATSA-N	CCC(C)C(C(=O)NC(CC1=CC=CC=C1)C(=O)NCC(=O)O)N	-1.5			Organic acids and derivatives	Carboxylic acids and derivatives	Amino acids, peptides, and analogues	3981.48	5204.61	5177.94	4423.71	65468.6	54710.9	56252.3	54809.8	14642.2	10099.6	9716.74	10856.6	16497.6	15084.2	16620.7	19425.6	39784.8	41446.4	36878	38838.6	6327.77	9268.71	10076.2
4.39_449.1099m/z	Steppogenin 4'-O-Beta-D-Glucoside		4.38965	449.11	neg	M-H	100984935	KQOMSODFXPHFOP-RGHIGTIISA-N	C1C(OC2=CC(=CC(=C2C1=O)O)O)C3=C(C=C(C=C3)OC4C(C(C(C(O4)CO)O)O)O)O	0.2						4.00831e+06	4.01158e+06	3.98647e+06	3.84161e+06	488544	515962	448311	442573	88145.2	103807	122673	141712	430999	389437	376426	390909	943311	947610	986156	944049	818196	850300	793303
7.97_617.5148m/z	(2r)-2-Hydroxy-3-[(9z)-Octadec-9-Enoyloxy]Propyl (9z,12z,15z)-Octadeca-9,12,15-Trienoate	C39H68O5	7.97112	617.515	pos	M+H	100997184	GFFNKKHWIUCOAF-LGRGBMOQSA-N	CCCCCCCCC=CCCCCCCCC(=O)OCC(COC(=O)CCCCCCCC=CCC=CCC=CCC)O	13		HMDB0056210				251387	491956	517715	318674	706047	866885	163940	43759.7	1.32609e+06	788892	1.04193e+06	1.09144e+06	139822	162095	222979	266561	76123.7	12003.1	98850.6	236035	100577	0	256626
2.97_666.1186m/z	Delphinidin-3,5-O-Diglucoside Chloride	C27H31O17+	2.97198	666.119	pos	M+K	10100905	HKHQPWJHAKAMGC-LYQFWTOWSA-N	C1=C(C=C(C(=C1O)O)O)C2=C(C=C3C(=CC(=CC3=[O+]2)O)OC4C(C(C(C(O4)CO)O)O)O)OC5C(C(C(C(O5)CO)O)O)O.[Cl-]		C16312					14113.8	0	4246.04	0	0	0	0	0	0	0	0	0	80559.7	70350.8	56652.7	65380.4	0	0	0	0	0	0	0
4.78_478.1128n	Nepetin 4'-Glucoside		4.7796	459.095	neg	M-H2O-H, M-H	101035999	FKEFURJFBYTFMP-IWLDQSELSA-N	COC1=C(C2=C(C=C1O)OC(=CC2=O)C3=CC(=C(C=C3)OC4C(C(C(C(O4)CO)O)O)O)O)O	0.5						313947	338726	305477	327408	844131	823754	893984	801839	170541	344953	370364	374939	210010	213810	218001	204191	1.04118e+06	1.02653e+06	1.01038e+06	963206	270160	247264	261459
3.85_234.0975m/z	N-(1-Deoxy-1-Fructosyl)Alanine	C9H17NO7	3.8522	234.097	pos	M+H-H2O	101039147	BDMCSTCUMFCYDF-MBGOVIFWSA-N	CC(C(=O)O)NCC1(C(C(C(O1)CO)O)O)O	-4.3		HMDB0038662				1135.6	757.152	2952.56	0	2.40534e+06	456616	430307	437398	382226	85077.5	91365.2	95846.5	35170.3	36274.9	33147.8	42716.5	2995.66	8416.95	6937.01	8796.18	33194.5	32108	34035
1.01_467.1261m/z	(2s)-2-Amino-4-[(2-Amino-2-Carboxyethyl)Sulfanyl]Butanoic Acid	C7H14N2O4S	1.01137	467.126	pos	2M+Na	10104953	ILRYLPWNYFXEMH-ROLXFIACSA-N	C(CSCC(C(=O)O)N)C(C(=O)O)N	-6	C00542	HMDB0000455	Organic acids and derivatives	Carboxylic acids and derivatives	Amino acids, peptides, and analogues	0	0	0	0	144555	212318	253148	213417	0	20547.4	23447.8	20439.3	33329.1	21440.7	38138.7	12709.4	0	0	0	0	17668.9	15548.4	17286.2
5.12_547.1452m/z	Afrormosin 7-O-(6''-Malonylglucoside)		5.12233	547.145	pos	M+H	101089085	HOWDEROVXAADRI-OMJUENHASA-N	COC1=CC=C(C=C1)C2=COC3=CC(=C(C=C3C2=O)OC)OC4C(C(C(C(O4)COC(=O)CC(=O)O)O)O)O	0.7						1.27589e+06	1.25662e+06	1.23649e+06	1.23004e+06	9001.15	2906.04	2631.86	4085.42	0	0	0	0	333779	349587	342375	328423	707433	786784	735984	703429	358521	326953	328711
6.63_174.1491m/z	2-Hydroxy-2,6,6-Trimethylcyclohexanone	C9H16O2	6.63247	174.149	pos	M+NH4	101115	FWCGLHYHGUHPRY-UHFFFAOYSA-N	CC1(CCCC(C1=O)(C)O)C	1.3		HMDB0037023				1255.25	1218.54	840.895	1337.12	0	0	0	0	0	0	0	0	1273.95	422.779	1472.3	730.528	4277.11	4001.81	4201.86	3803.99	334.532	0	244.907
0.92_175.0846n	2-Aminopimelic Acid	C7H13NO4	0.920783	158.081	pos	M+H-H2O, M+CH3OH+H	101122	JUQLUIFNNFIIKC-UHFFFAOYSA-N	C(CCC(=O)O)CC(C(=O)O)N	-2.6		HMDB0034252	Organic acids and derivatives	Carboxylic acids and derivatives	Amino acids, peptides, and analogues	51409	55962.2	49054.7	55198.2	2.65605e+06	2.92287e+06	2.73443e+06	2.37473e+06	133909	129187	149172	124302	58488.6	50143.8	68982.6	46643.7	202162	195276	192678	174039	217187	240098	246865
5.19_471.3471m/z	Jintan	C30H46O4	5.18883	471.347	pos	M+H	10114	MPDGHEJMBKOTSU-YKLVYJNSSA-N	CC1(C2CCC3(C(C2(CCC1O)C)C(=O)C=C4C3(CCC5(C4CC(CC5)(C)C(=O)O)C)C)C)C	6.4	C02283					43074.9	44246.3	50767.1	55981	0	0	0	0	0	0	0	0	4724.94	5013.95	1898.48	4414.93	0	5881.08	0	0	8216.04	11570.8	9173.54
5.79_440.1839n	1,3-Dihydroxy-6,7-Dimethoxy-2-(2-Hydroxy-3-Methyl-3-Butenyl)-8-(3-Methyl-2-Butenyl)-Xanthone	C25H28O7	5.78773	423.181	pos	M+H-H2O, M+2Na-H	101193829	WLIFKNBFUXEMLY-UHFFFAOYSA-N	CC(=CCC1=C2C(=CC(=C1OC)OC)OC3=C(C2=O)C(=C(C(=C3)O)CC(C(=C)C)O)O)C	5.6		HMDB0039917				101734	107579	110168	105820	0	0	0	0	0	0	0	0	343752	358188	371131	367582	3870.07	4097.46	0	1657.58	65880.7	47469.4	50444.1
4.11_461.1102m/z	4'-Methylepicatechin 5-Glucuronide	C22H24O12	4.11202	461.11	neg	M-H2O-H	101244287	FJHGPEXCGXLNNU-FDRKUGEKSA-N	COC1=C(C=C(C=C1)C2C(CC3=C(O2)C=C(C=C3OC4C(C(C(C(O4)C(=O)O)O)O)O)O)O)O	0.2		HMDB0240467				18686.4	32253.6	22151.4	16935.1	0	0	0	0	0	0	0	0	4160.98	9538.26	3826.74	1146.45	1.06351e+06	1.11465e+06	1.10253e+06	1.01202e+06	89990.9	99020.8	112151
3.97_189.0771m/z	2-Hydroxyoctanedioic Acid	C8H14O5	3.9685	189.077	neg	M-H	10125123	DHNJFWLYLQPITF-UHFFFAOYSA-N	C(CCC(C(=O)O)O)CCC(=O)O	0.3			Organic acids and derivatives	Hydroxy acids and derivatives	Medium-chain hydroxy acids and derivatives	218337	216238	212270	204746	1.79759e+06	1.60131e+06	1.63035e+06	1.51827e+06	1.0675e+06	976962	995783	1.11064e+06	1.11149e+06	1.00396e+06	1.04884e+06	999167	454125	455537	468494	429108	445001	435676	446878
5.91_561.1783m/z	Gibberellin A38 Glucosyl Ester	C26H36O11	5.91075	561.178	neg	M+K-2H	101288418	DDEBJBVQDFATPL-MRSAJBKRSA-N	CC12C(CCC3(C1C(C45C3CCC(C4)(C(=C)C5)O)C(=O)OC6C(C(C(C(O6)CO)O)O)O)COC2=O)O	-1.3		HMDB0036903				530986	667949	591334	533783	0	0	0	0	0	0	0	0	141985	138865	147278	144296	0	0	0	0	25062.2	29105.8	32946.3
7.32_370.2016m/z	(+)-Corydaline	C22H27NO4	7.31637	370.202	pos	M+H	101301	VRSRXLJTYQVOHC-YEJXKQKISA-N	CC1C2C3=CC(=C(C=C3CCN2CC4=C1C=CC(=C4OC)OC)OC)OC	3.6	C15530					31002.9	27935	25986.6	30234.1	2495.58	0	1526.21	2170.23	7296.08	4360.99	2681.16	0	0	0	0	0	0	0	0	801.999	5518.76	7127.87	3804.69
4.72_211.0967m/z	Panepoxydone		4.72145	211.097	pos	M+H	10130519	MBXKEYXHJAZKBP-DEKFOEGESA-N	CC(=CC(C1=CC(C2C(C1=O)O2)O)O)C	0.6			Organic oxygen compounds	Organooxygen compounds	Carbonyl compounds	144823	141969	150874	150284	7717.44	4785.32	4926.75	8779.73	21047.7	23708.2	14237	19680.4	284939	288683	278834	294029	92116.9	82557.2	80820.5	83005.3	44004.1	47290.3	46246.5
1.00_201.0873m/z	3-Hydroxy-2-[(4-Hydroxypyrrolidin-2-Yl)Formamido]Propanoic Acid	C8H14N2O5	1.0025	201.087	pos	M+H-H2O	10130637	UVSBYUFDCGZIMR-UHFFFAOYSA-N	C1C(CNC1C(=O)NC(CO)C(=O)O)O	-4.6		HMDB0028872				48777.7	49105	55024.3	48914	0	2936.47	4536.54	10505.2	38241.3	41802.9	46149.6	41302.4	47042.5	51174.2	44905.8	41775.1	16680.5	8485.71	12590.7	11860.3	39464.9	44509.7	33366.5
5.73_256.1910m/z	N-Decanoyl-L-Homoserine Lactone	C14H25NO3	5.73072	256.191	pos	[M+H]+	10131281	TZWZKDULKILUPV-LBPRGKRZSA-N	CCCCCCCCCC(=O)NC1CCOC1=O	3.7			Organic acids and derivatives	Carboxylic acids and derivatives	Amino acids, peptides, and analogues	1657.97	4027.06	4146.93	1703.79	8295.63	7849.47	7523.42	6384.37	19336	15480.2	17710.9	21157.8	4458.37	3637.79	4480.68	4692.26	5201.35	4905.05	3412.86	4743.28	2804.97	4024.61	2486.16
4.19_759.3892m/z	Jubanine A	C40H49N5O6	4.1874	759.389	pos	M+ACN+Na	101316794	YDFMRHVTUVJMHS-XUTLUUPISA-N	CCC(C)C1C(=O)NC=CC2=C(C=CC(=C2)OC3CCN(C3C(=O)N1)C(=O)C(CC4=CC=CC=C4)NC(=O)C(CC5=CC=CC=C5)N(C)C)OC	5.5		HMDB0030205	Organic acids and derivatives	Carboxylic acids and derivatives	Amino acids, peptides, and analogues	4024.11	0	0	3281.27	942013	829747	774557	733543	0	0	0	12191.6	161245	154267	158989	160709	0	0	0	0	18362.7	33006.6	24116.9
1.33_404.1554m/z	Pro Pro Phe	C19H25N3O4	1.32585	404.155	pos	M+2Na-H	10133086	NAIPAPCKKRCMBL-JYJNAYRXSA-N	C1CC(NC1)C(=O)N2CCCC2C(=O)NC(CC3=CC=CC=C3)C(=O)O	-2						62695.6	129586	55232	123096	0	10866	9738.21	7613.47	0	0	0	0	0	0	0	0	4223.47	2254.26	7301.4	970.186	1034.78	163.841	138.127
4.72_349.0934m/z	3-Feruloylquinic Acid	C17H20O9	4.71527	349.093	neg	M-H2O-H	10133609	RAGZUCNPTLULOL-KQJPBSFVSA-N	COC1=C(C=CC(=C1)C=CC(=O)OC2CC(CC(C2O)O)(C(=O)O)O)O	-0.1	C02572	HMDB0240478				241617	233343	246952	239158	0	0	0	0	0	0	0	0	0	1364.66	0	0	2778.31	200.045	151.97	1992.89	18400.5	23146.6	23552
5.15_492.2210n	Jasminoside H		5.14748	537.219	neg	M-H, M+FA-H, M-H2O-H	101337663	JGHUOJAZXGSFRI-UPJNDMORSA-N	COC(=O)C[C@@H]\1C(=CO[C@H](/C1=C/COC(=O)/C=C/C2=CC=CC=C2)O[C@H]3[C@@H]([C@H]([C@@H]([C@H](O3)CO)O)O)O)C(=O)O	-0.6						0	0	0	5507.54	81590	71503.5	79910	78504.1	0	0	0	0	118872	109351	108786	110591	281915	281057	283263	238043	32330.3	26369.9	28216.2
4.76_164.0354m/z	2-Formamidobenzoic Acid	C8H7NO3	4.7551	164.035	neg	M-H	101399	LLLPDUXGHXIXIW-UHFFFAOYSA-N	C1=CC=C(C(=C1)C(=O)O)NC=O	1.9	C05653	HMDB0004089	Benzenoids	Benzene and substituted derivatives	Benzoic acids and derivatives	5949.13	7089.46	5846.64	5368.32	0	0	1083.73	0	0	3114.48	7430.49	6190.37	5951.45	2878.54	3984.92	4077.78	1816.23	2321	807.876	1474.25	149174	147296	147196
6.37_184.0736m/z	O-Phosphocholine	C5H15NO4P+	6.36662	184.074	pos	M+H	1014	YHHSONZFOIEMCP-UHFFFAOYSA-O	C[N+](C)(C)CCOP(=O)(O)O	-1.5	C00588	HMDB0001565				6109.13	6533.46	5798	8323.53	14597.6	12880.7	12870.2	11253.7	22470.1	25688.5	32852.7	30189.6	14889	15267.6	16899.7	15728.1	12588.4	12507.3	13257.3	10919.3	2481.76	4045.99	7044.47
1.05_215.1038m/z	2-Methylidene-5-(Propan-2-Yl)Cyclohex-3-En-1-Yl Acetate	C12H18O2	1.0488	215.104	neg	M+Na-2H	101413668	FOSCFYGDBSMRFI-UHFFFAOYSA-N	CC(C)C1CC(C(=C)C=C1)OC(=O)C	2.7		HMDB0035801	Lipids and lipid-like molecules	Prenol lipids	Monoterpenoids	8561.77	0	0	8303.27	0	0	0	0	0	0	0	0	57285.9	42329.1	45236	33221.5	79912.2	71599.2	80718.3	76164.4	177736	177453	162089
5.83_202.0842n	3-(1-Hydroxymethyl-1-Propenyl)Pentanedioic Acid	C9H14O5	5.82572	167.07	pos	M+H-2H2O, M+H	101414422	FUMUSIMACHNZQF-QHHAFSJGSA-N	CC=C(CO)C(CC(=O)O)CC(=O)O	-0.3		HMDB0033092				261463	281685	281847	294657	11149.7	16303.3	12589.4	13516.9	19746.1	22641	23699.3	22820.7	39396.3	38612.9	34846.5	38808.9	61592.3	58875.5	55007.9	60886.6	133179	125356	123202
5.48_415.1044m/z	Methyl 5-(1-Propynyl)-2-Thiophenepropanoate	C11H12O2S	5.48213	415.104	neg	2M-H	101415390	UOKDPAAQNNWFSY-UHFFFAOYSA-N	CC#CC1=CC=C(S1)CCC(=O)OC	2.5		HMDB0034759	Lipids and lipid-like molecules	Fatty Acyls	Fatty acid esters	281189	309866	300260	292762	5073.1	0	0	0	0	0	0	0	245017	240892	268672	303349	17120.5	21258.3	18245.7	15527.7	98704.8	135151	111824
4.82_173.1328m/z	(5alpha,8beta,9beta)-5,9-Epoxy-3,6-Megastigmadien-8-Ol	C13H20O2	4.81712	173.133	pos	M+H-2H2O	101415508	ULAJGYNCWKGREU-UHFFFAOYSA-N	CC1C(C=C2C(CC=CC2(O1)C)(C)C)O	1.9		HMDB0034672				43642.6	44696.4	42662.8	43076.3	76884.6	77358.2	68256	69850.8	11850.7	8344.73	10004.8	10322	79094.9	74071.8	74960.4	71937.9	1.34381e+06	1.3441e+06	1.32409e+06	1.32434e+06	186123	188543	191285
5.49_235.1696m/z	Russujaponol F		5.49353	235.17	pos	M+H	101416477	NEZGFHNMFLQZSV-HNNXBMFYSA-N	CC1=CC2=C(CC(C2)(C)CO)C(=C1CCO)C	2.5						33866.2	30465.3	29101.9	33223.4	125429	123198	115605	108941	91043.4	64235	64632.8	66113.9	38814.8	36378.6	35813.6	36414.9	32273	32990.7	29350.5	29959.1	105256	115700	116672
5.34_593.3559m/z	3'-N-Acetyl-4'-O-(14-Methylpentadecanoyl)Fusarochromanone	C33H52N2O6	5.33898	593.356	neg	M+Na-2H	101420967	PTECXARPZZIJIP-UHFFFAOYSA-N	CC(C)CCCCCCCCCCCCC(=O)OCC(CC(=O)C1=C(C2=C(C=C1)OC(CC2=O)(C)C)N)NC(=O)C	7.8		HMDB0038564	Organoheterocyclic compounds	Benzopyrans	1-benzopyrans	0	0	0	0	0	0	0	0	0	0	0	0	0	0	0	0	667857	636614	661714	596774	88530.5	93043.5	97072
1.19_184.0616m/z	2'-Hydroxypyridoxol	C8H11NO4	1.18958	184.062	neg	M-H	101491	FLVIETJQVDUKMQ-UHFFFAOYSA-N	C1=C(C(=C(C(=N1)CO)O)CO)CO	-2			Organoheterocyclic compounds	Pyridines and derivatives	Hydroxypyridines	10055.8	9378.87	11576.1	13224.7	0	0	0	0	0	0	9262.38	14897.9	11739.2	24194	9153.49	26820.4	46800.2	47025	43940.1	49313.3	19430.3	32191.7	26838.6
3.40_285.0620m/z	2-Hydroxy-3-(Beta-D-Xylopyranosyloxy)Benzoic Acid		3.395	285.062	neg	M-H	101524168	LRLNKLFTNOIZNI-LYXBDTNHSA-N	C1C(C(C(C(O1)OC2=CC=CC(=C2O)C(=O)O)O)O)O	-0.4						428719	441718	434630	414772	16778.9	0	1305.62	1482.79	84329.6	0	2002.58	35457.2	255692	235343	249240	252707	297691	289856	273524	288409	111823	98572.5	103355
5.27_441.0755m/z	Luteolin 7-Xyloside	C20H18O10	5.26552	441.075	pos	M+Na	101536942	DKVCLOWHUOSJGW-YGBSJELFSA-N	C1C(C(C(C(O1)OC2=CC(=C3C(=C2)OC(=CC3=O)C4=CC(=C(C=C4)O)O)O)O)O)O	0.6						0	0	0	0	2706.37	2687.35	7049.45	5804.4	0	0	0	0	0	0	0	0	35668.7	40985.4	37724.3	31415.4	0	0	1872.39
4.73_355.1729m/z	His Ala Gln		4.73095	355.173	pos	M+H	101547893	QIVPRLJQQVXCIY-HGNGGELXSA-N	CC(C(=O)NC(CCC(=O)N)C(=O)O)NC(=O)C(CC1=CN=CN1)N	-4.9			Organic acids and derivatives	Carboxylic acids and derivatives	Amino acids, peptides, and analogues	0	0	0	759.396	0	0	0	7591.25	178777	171499	203316	195795	0	0	0	0	0	1845.17	0	34.3208	1263.66	763.103	1273.61
7.21_509.2545m/z	Physagulin F	C30H40O9	7.21187	509.254	pos	M+H-2H2O	101599036	VVQRJFUYBNCTQX-STRQQOONSA-N	CC1=C(C(=O)OC(C1)C(C)C23C(O2)C(C4(C3(CCC5C4CC6C7(C5(C(=O)C=CC7O)C)O6)C)O)OC(=O)C)C	1.5						67636.8	67322.8	42760.3	53168.4	0	0	0	0	0	0	0	0	238605	125613	236561	206369	3218.02	0	0	0	59348.3	57847	44164
4.96_361.1295m/z	Gibberellin A21	C19H22O7	4.95603	361.129	neg	M-H	101603106	HILUWRPVFKJTAD-ZGHMGGRHSA-N	C=C1CC23CC1(CCC2C45CCCC(C4C3C(=O)O)(C(=O)O5)C(=O)O)O	1		HMDB0035050	Lipids and lipid-like molecules	Prenol lipids	Diterpenoids	62183.3	65581.3	62488.1	67268.7	1.78425e+08	1.65472e+08	1.73672e+08	1.59778e+08	169243	161924	149774	126348	283008	281188	294109	279092	0	0	0	0	1.21733e+07	1.18527e+07	1.11426e+07
4.91_632.1767n	Galloylpaeoniflorin		4.90777	631.169	neg	M-H, M+FA-H	101604718	KLFIUQCKSSAFFU-QHOIGUMUSA-N	CC12CC3(C4CC1(C4(C(O2)O3)COC(=O)C5=CC=CC=C5)OC6C(C(C(C(O6)COC(=O)C7=CC(=C(C(=C7)O)O)O)O)O)O)O	-0.4			Lipids and lipid-like molecules	Prenol lipids	Terpene glycosides	972751	932007	902281	981098	4.80027e+06	4.78009e+06	4.99034e+06	4.82203e+06	112721	13826.2	0	0	42350.2	38044.8	40246.3	40539.8	247660	254435	277921	238245	363030	336678	343565
6.64_383.1143m/z	Gibberellin A87	C19H22O7	6.64397	383.114	neg	M+Na-2H	101663385	DBCALXGMWSCZIP-BPDLVRBNSA-N	CC12C(C=CC3(C1C(C45C3CC(C(C4)(C(=C)C5)O)O)C(=O)O)OC2=O)O	-0.7		HMDB0039239	Lipids and lipid-like molecules	Prenol lipids	Diterpenoids	241831	268928	275670	257182	42946.1	16967.6	4547.34	0	0	0	0	0	1.83222e+06	2.10426e+06	2.49079e+06	2.31697e+06	154526	57619.1	36638.9	20406.8	208500	144521	192390
6.62_338.1514n	Gancaonin X	C21H22O4	6.62297	338.151	pos	M+, M+H	101666683	DRIPWQOGMJYOPU-UHFFFAOYSA-N	CC1(C=CC2=C(O1)C=C3C(=C2)CC(CO3)C4=C(C=C(C=C4)OC)O)C	4.2		HMDB0041386	Phenylpropanoids and polyketides	Isoflavonoids	O-methylated isoflavonoids	78902.5	81203.6	72087.1	67413	0	0	0	0	0	0	0	0	9486.37	9810.82	8655.27	8818.07	62011.6	45384.1	41869.8	40521.2	16716.1	6927.41	6504.87
5.30_285.0397m/z	4,5-Dihydroxy-9,10-Dioxo-9,10-Dihydro-2-Anthracenecarboxylic Acid	C15H8O6	5.30352	285.04	pos	M+H	10168	FCDLCPWAQCPTKC-UHFFFAOYSA-N	C1=CC2=C(C(=C1)O)C(=O)C3=C(C2=O)C=C(C=C3O)C(=O)O	2.2	C10401	HMDB0032876				26443.8	25252.1	30491.9	27092.9	0	0	0	0	796.145	0	0	993.154	58028.3	57447.2	67837.2	62768.5	0	0	0	0	4786.69	8834.34	2815.38
4.53_639.1599m/z	Laricitrin 3-Rutinoside		4.53325	639.16	neg	M-H	101682255	IEPKWJCBNGNVDF-WQIPHUEGSA-N	CC1C(C(C(C(O1)OCC2C(C(C(C(O2)OC3=C(OC4=CC(=CC(=C4C3=O)O)O)C5=CC(=C(C(=C5)OC)O)O)O)O)O)O)O)O	-1.3			Phenylpropanoids and polyketides	Flavonoids	Flavonoid glycosides	288.182	1287.34	777.082	898.301	1.82825e+06	1.95204e+06	1.98613e+06	1.85859e+06	65356.8	30064.3	35808.9	34617.8	55930.1	38599	54166.9	65184	41669.1	38833.4	34505.2	14884	166113	183603	161605
5.67_322.1565m/z	(2e)-2-Methyl-N-(2-{4-[(3-Methylbut-2-En-1-Yl)Oxy]Phenyl}Ethyl)But-2-Enamide	C18H25NO2	5.67198	322.156	neg	M+Cl	101683175	VKVSQOIICDPVQR-PJQLUOCWSA-N	CC=C(C)C(=O)NCCC1=CC=C(C=C1)OCC=C(C)C	4.2		HMDB0041142				0	0	0	0	0	0	0	0	0	0	0	0	1649.17	3486.07	3297.44	3894.89	0	0	0	0	197711	173808	181535
4.15_641.1723m/z	Isorhamnetin 3-Laminaribioside		4.14872	641.172	pos	M+H	101683505	SMDOOINVMJSDPS-GXUVJXOESA-N	COC1=C(C=CC(=C1)C2=C(C(=O)C3=C(C=C(C=C3O2)O)O)OC4C(C(C(C(O4)CO)O)OC5C(C(C(C(O5)CO)O)O)O)O)O	-0.9			Phenylpropanoids and polyketides	Flavonoids	Flavonoid glycosides	92890.5	99739.7	100732	95467.2	0	0	0	0	0	0	0	0	196880	170298	176215	176500	8519.64	2956.86	9270.29	8144.37	7412.55	5282.45	10598.6
4.38_767.2443m/z	Citbismine D	C40H38N2O11	4.3817	767.244	neg	M+FA-H	101687545	YDFOOKXFYDNPMQ-IZADFHCISA-N	CC1(C=CC2=C3C(=C(C(=C2O1)C4C(OC5=C4C6=C(C(=C5)O)C(=O)C7=C(N6C)C(=C(C=C7)O)OC)C(C)(C)O)O)C(=O)C8=C(N3C)C(=C(C=C8)O)OC)C	6.3			Organoheterocyclic compounds	Quinolines and derivatives	Benzoquinolines	322289	311637	373581	321094	0	0	0	0	645080	647178	640169	764156	1.73152e+06	1.73167e+06	1.79126e+06	1.78341e+06	102597	52581.9	77563.8	54737.1	73628.6	88738.9	69223.6
6.04_338.1419m/z	(-)-Marshmine	C20H21NO5	6.04373	338.142	pos	M+H-H2O	101696941	DBEWENVYSYATOB-UHFFFAOYSA-N	CC(=C)C(CC1=C(C=C(C2=C1N(C3=C(C2=O)C=CC=C3O)C)O)OC)O	3.8		HMDB0041046				0	0	0	0	12143.2	17992.1	20626.9	19837.5	12046.1	5696.06	5397.91	5986.17	0	0	0	0	0	0	0	0	0	0	0
5.04_331.2051m/z	Apo-14'-Zeaxanthinal	C22H30O2	5.03683	331.205	pos	M+Na-H2O	101716226	BCNPTKKIVMTZFO-UWYNECTCSA-N	CC1=C(C(CC(C1)O)(C)C)C=CC(=CC=CC(=CC=CC=O)C)C	5.2		HMDB0302024				0	0	0	0	275809	257228	266744	226292	0	0	1446.95	1360.42	916.561	0	0	0	0	0	0	0	4254.55	0.167803	0
4.49_363.1819m/z	Gibberellin A123	C20H28O6	4.4935	363.182	neg	M-H	101717692	PIKIDCPJSQIMHW-JOJUGDBLSA-N	CC12CCCC(C1C(C34C2CC(C(C3)(C(=C)C4)O)O)C(=O)O)(C)C(=O)O	1.3		HMDB0036944	Lipids and lipid-like molecules	Prenol lipids	Diterpenoids	1453.86	32.7742	34.1988	21.6452	296512	254327	285729	239268	0	0	0	0	107.127	0	0	7.58821	39.4042	0	6.53734	91.3967	11291.6	20875.5	12636.3
4.21_613.1794m/z	Phloretin-2'-O-(2''-O-Xylosylglucoside)	C26H32O14	4.20782	613.179	neg	M+FA-H	101746085	ZPVXZDCYCDBKAJ-NCMRLHFPSA-N	C1=CC(=CC=C1CCC(=O)C2=C(C=C(C=C2OC3C(C(C(C(O3)CO)O)O)OC4C(C(C(O4)CO)O)O)O)O)O	-0.2		HMDB0301670				1.66294e+06	1.71161e+06	1.75011e+06	1.64902e+06	29465.5	0	105.824	0	0	8586.7	0	9827.95	1.28507e+06	1.15246e+06	1.31165e+06	1.22801e+06	321157	341841	374686	405059	158712	148423	168690
7.49_484.4115m/z	Erythrodiol	C30H50O2	7.48723	484.412	pos	M+ACN+H	101761	PSZDOEIIIJFCFE-OSQDELBUSA-N	CC1(CCC2(CCC3(C(=CCC4C3(CCC5C4(CCC(C5(C)C)O)C)C)C2C1)C)CO)C	7.6	C20945	HMDB0002360	Lipids and lipid-like molecules	Prenol lipids	Triterpenoids	1326.07	1080.36	0	921.91	0	0	0	0	0	0	0	0	3355.05	3509.88	0	0	0	0	0	0	22379.5	62103.8	80283.2
5.44_423.3626m/z	Rofficerone	C30H48O2	5.43653	423.363	pos	M+H-H2O	101763940	JGOGEYGCWRVPQA-WLMZGXBPSA-N	CC1C2C3=CCC4C5(CCC(=O)C(C5CCC4(C3(CCC2(CCC1(C)O)C)C)C)(C)C)C	7.1			Lipids and lipid-like molecules	Prenol lipids	Triterpenoids	288591	296142	287739	292904	301276	313802	296789	294718	2132.6	2017.74	0	4319.65	11307.8	11660.1	8643.45	9261.12	1819.92	2163	2515.52	1290.69	101661	105232	97429.7
5.27_649.1196m/z	Quercetin-7-O-Rutinoside	C27H30O16	5.26552	649.12	pos	M+K	101764560	IVTMALDHFAHOGL-YKTBBAMGSA-N	CC1C(C(C(C(O1)OCC2C(C(C(C(O2)OC3=CC(=C4C(=C3)OC(=C(C4=O)O)C5=CC(=C(C=C5)O)O)O)O)O)O)O)O)O	-1.3			Phenylpropanoids and polyketides	Flavonoids	Flavonoid glycosides	52079.8	51765	52451.9	48418.6	2158.43	2265.86	0	0	0	0	0	0	56692.7	60056.2	65437.5	52370.1	0	0	0	0	29605	36899.1	29130.6
5.56_214.1451m/z	2-Nonanamidoacetic Acid	C11H21NO3	5.5615	214.145	neg	M-H	10176752	JXDFEUKNHBHUCP-UHFFFAOYSA-N	CCCCCCCCC(=O)NCC(=O)O	2.7		HMDB0013279				0	0	0	0	812.136	0	2047.15	0	0	0	0	0	1149	759.725	1237.84	516.775	4801	7271.25	5934.03	6340.38	11151	11367.5	14419.1
7.71_170.1541m/z	Nitramine		7.71493	170.154	pos	M+H	10178	AGUIVNYEYSCPNI-UHFFFAOYSA-N	CN(C1=C(C=C(C=C1[N+](=O)[O-])[N+](=O)[O-])[N+](=O)[O-])[N+](=O)[O-]	1.7			Benzenoids	Benzene and substituted derivatives	Nitrobenzenes	21530.8	20779.8	19491.8	19543.4	54939.1	55446.1	55211	50955.6	41814.5	36417.9	33481.3	41329.5	13603.7	17025.1	13768.3	14099.6	8091.66	5203.65	4445.45	8074.84	24552.9	32654.9	30649.8
5.16_661.3623m/z	Quillaic acid 3-glucuronide	C36H54O11	5.1634	661.362	neg	M-H	101810	MQUFAARYGOUYEV-UAWZMHPWSA-N	C[C@]12CC[C@@H]([C@@]([C@@H]1CC[C@@]3([C@@H]2CC=C4[C@]3(C[C@H]([C@@]5([C@H]4CC(CC5)(C)C)C(=O)O)O)C)C)(C)C=O)O	6.1						0	0	0	0	354086	306112	331189	319619	0	0	0	0	0	0	0	0	0	2622.34	0	0	0	0	0
7.87_431.3524m/z	Cerevisterol		7.8666	431.352	pos	M+H	10181133	ARXHRTZAVQOQEU-BRVLHLJYSA-N	CC(C)C(C)C=CC(C)C1CCC2C1(CCC3C2=CC(C4(C3(CCC(C4)O)C)O)O)C	5.6			Lipids and lipid-like molecules	Steroids and steroid derivatives	Ergostane steroids	142249	576220	121947	754519	1.46969e+06	1.10634e+06	331052	269065	355674	146084	142761	291340	4.41731e+06	5.11456e+06	3.69328e+06	556005	265046	183960	154647	152667	125091	68662.3	154898
6.21_349.2376m/z	3alpha,17alpha-Dihydroxy-5beta-Pregnane-11,20-Dione	C21H32O4	6.20527	349.238	pos	M+H	101817	AYEXSTRNLGYBSQ-YOBHSKELSA-N	CC(=O)C1(CCC2C1(CC(=O)C3C2CCC4C3(CCC(C4)O)C)C)O	2.3	C14598		Lipids and lipid-like molecules	Steroids and steroid derivatives	Pregnane steroids	7240.86	7986.39	7264.75	9724.15	0	0	0	0	17270.2	12919.5	11490.5	11606.3	34225	39125	41521	34388.7	10934.7	11911.7	12317	13070.8	19036.7	13611.9	17946.4
4.77_303.1452m/z	Creoside I		4.77165	303.145	neg	M-H	101843543	SJZVWMQXLNGSLZ-HEFLOINYSA-N	C/C(=C\CO[C@H]1[C@@H]([C@H]([C@@H]([C@H](O1)CO)O)O)O)/COC(=O)C2=CC=C(C=C2)O	0.1						67344.1	64620.2	66327.2	62735.3	0	0	0	0	0	0	315.267	0	254.619	0	259.547	1026.86	6892.7	5332.26	5656.09	7475.85	26668.4	24023.5	24946
4.58_435.0940m/z	7-O-Methylmangiferin		4.58027	435.094	neg	M-H	101916326	INBSFHNHCNZEOY-PQSJUMPYSA-N	COC1=C(C=C2C(=C1)C(=O)C3=C(O2)C=C(C(=C3O)C4C(C(C(C(O4)CO)O)O)O)O)O	0						282735	289186	290461	283981	0	0	0	0	4986	11975	16869.3	7702.62	209366	216156	223252	190587	0	0	0	0	107305	102229	123041
4.30_377.1459m/z	Tuliposide D		4.30175	377.146	pos	M+H	101919087	UBSJVYXTGNLZHC-VBTGVMJWSA-N	C=C(CCO)C(=O)OCC1C(C(C(C(O1)OC(=O)C(=C)CCO)O)O)O	-1.6						784646	745241	735469	758063	178431	158954	174837	159141	271065	276210	280388	278693	845531	827610	852177	794467	1.39982e+06	1.47769e+06	1.52172e+06	1.42708e+06	646877	661350	655670
6.82_597.1762m/z	Apigenin 7-Apiofuranosyl-(1->6)-Glucoside	C26H28O14	6.82207	597.176	pos	M+CH3OH+H	101926832	OMWBSQBBFSNJKL-WJIQGHJMSA-N	C1C(C(C(O1)OCC2C(C(C(C(O2)OC3=CC(=C4C(=C3)OC(=CC4=O)C5=CC=C(C=C5)O)O)O)O)O)O)(CO)O	-0.9		HMDB0302255				0	5498.65	0	1721.97	0	0	0	0	0	0	0	0	1790.45	0	0	0	1349.03	5654.39	1630.96	1265	440493	214139	122463
7.71_262.2297n	2-(5,8-Tetradecadienyl)Cyclobutanone	C18H30O	7.71493	280.263	pos	M+H, M+NH4, M+H-H2O	101929256	DAVBRGLWAOXZKF-AVQMFFATSA-N	CCCCCC=CCC=CCCCCC1CCC1=O	5.8		HMDB0037519	Organic oxygen compounds	Organooxygen compounds	Carbonyl compounds	1.40192e+07	1.44896e+07	1.38186e+07	1.47971e+07	4.09507e+07	4.0061e+07	3.4235e+07	3.43911e+07	2.97649e+07	2.42713e+07	2.57312e+07	2.9817e+07	8.6498e+06	9.57204e+06	9.108e+06	9.53269e+06	5.86267e+06	4.29962e+06	4.06168e+06	5.87083e+06	1.70018e+07	2.35291e+07	2.15865e+07
2.40_263.1139m/z	Ilicifolinoside A		2.3969	263.114	neg	M-H	101938895	CCMAOVDWTXGECN-GMLQCYRESA-N	CC(=CCO)COC1C(C(C(C(O1)CO)O)O)O	-1.9						567.402	0	512.062	0	18991.8	1415.62	0	1177.71	0	0	0	0	0	6592.81	768.335	3683.62	137344	649146	173616	623117	88650.3	98155.3	28264.7
5.85_163.0766m/z	2,4,6-Trimethylbenzoic Acid	C10H12O2	5.84733	163.077	neg	[M-H]-	10194	FFFIRKXTFQCCKJ-UHFFFAOYSA-N	CC1=CC(=C(C(=C1)C)C(=O)O)C	2.6			Benzenoids	Benzene and substituted derivatives	Benzoic acids and derivatives	13915.8	13173.3	15292.7	12458.4	237964	228131	234677	213990	122259	1402.99	115969	0	50470.2	45127.5	46554.8	48757.9	41426.9	39980.7	37686.1	39164.4	30475.6	31106.8	33218.6
1.04_496.2031m/z	Validamycin B	C20H35NO14	1.03948	496.203	pos	M+H-H2O	101946475	QYKWCMVFBWGYRE-XROCGEGMSA-N	C1=C(C(C(C(C1NC2C(C(C(C(C2O)O)OC3C(C(C(C(O3)CO)O)O)O)CO)O)O)O)O)CO	-6.7	C21293		Organic oxygen compounds	Organooxygen compounds	Carbohydrates and carbohydrate conjugates	0	0	0	0	0	0	0	0	0	0	0	0	0	4337.57	14428.1	0	109815	92648.9	116902	143225	0	0	0
5.94_315.1958m/z	19-Hydroxy-Royleanone	C20H28O4	5.93925	315.196	pos	M+H-H2O	101949536	FFYKQBWABLNSLT-SVIJTADQSA-N	CC(C)C1=C(C2=C(C(=O)C1=O)C3(CCCC(C3CC2)(C)CO)C)O	3			Lipids and lipid-like molecules	Prenol lipids	Diterpenoids	0	0	0	0	42993.2	38211.6	40892.8	38545.9	0	0	0	0	0	0	759.266	2022.85	0	713.387	0	994.512	0	0	0
0.84_191.1028m/z	2-Amino-4-[(2-Hydroxyethyl)Carbamoyl]Butanoic Acid	C7H14N2O4	0.8404	191.103	pos	M+H	10198007	DGBJQQBLTDLFMF-UHFFFAOYSA-N	C(CC(=O)NCCO)C(C(=O)O)N	-4.6		HMDB0039222				437041	359828	339325	371744	6.87137e+06	5.55003e+06	7.58624e+06	7.91413e+06	871543	976492	928271	983556	164020	183935	178037	184084	470873	283136	249782	268774	536915	443573	470210
6.05_257.2264m/z	Androstenol	C19H30O	6.05325	257.226	pos	M+H-H2O	101989	KRVXMNNRSSQZJP-PHFHYRSDSA-N	CC12CCC3C(C1CC=C2)CCC4C3(CCC(C4)O)C	5.3		HMDB0005935				39216.5	39657.7	39258.2	36569.7	3498.29	0	0	633.63	0	0	0	870.225	2001.09	0	1448.54	1015.47	481.31	0	433.095	0	3166.41	3888.37	3568.55
1.19_348.0878m/z	O-feruloylquinate	C17H19O9-	1.18958	348.088	neg	M-H2O-H	102004731	CPYDMLXRLHYXSV-JZAYIOOCSA-N	COC1=C(C=CC(=C1)/C=C/C(=O)O[C@@H]2C[C@](C[C@H]([C@@H]2O)O)(C(=O)OC)O)O	0.2						0	5807.49	3106.37	2684.93	0	5605.79	19377.7	5944.84	0	584487	752993	973136	113.195	0	438.431	0	5914.86	2670.53	4760.73	4291.07	62611.1	279029	294765
5.76_447.1079m/z	Eurycomanone	C20H24O9	5.75925	447.108	pos	M+K	102004821	UCUWZJWAQQRCOR-KRSRIOGISA-N	CC1=CC(=O)C(C2(C1CC3C45C2C(C(C(=C)C4(C(C(=O)O3)O)O)O)(OC5)O)C)O	-2.8			Lipids and lipid-like molecules	Prenol lipids	Terpene lactones	20914	12805.9	18368.5	25068.2	0	0	0	0	0	0	0	0	1195.81	0	0	0	142866	143614	143285	136712	41108.7	47608.2	35128.5
5.72_567.1657m/z	Physalin L	C28H32O10	5.72122	567.166	pos	M+K	102004929	CUSXWWXXAPEFHY-BJVFMGLVSA-N	CC1C(=O)OC2CC1(C3C(=O)C4(C5C(CCC6(C3(C2(OC6=O)C)O4)O)C7(C(=O)CC=CC7=CC5O)C)O)C	-0.1	C01692		Lipids and lipid-like molecules	Steroids and steroid derivatives	Physalins and derivatives	291.118	255.093	281.831	258.059	0	0	0	0	0	0	0	0	10.3957	0	0	0	982074	998859	974315	900036	199257	234660	234226
4.18_756.2149n	Kaempferol 3-Glucosyl-(1->4)-Rhamnosyl-(1->2)-Glucoside		4.17567	755.208	neg	M-2H, M-H	102065508	ZWFVUQAVPVQNKO-AYXXPNGCSA-N	CC1C(C(C(C(O1)OC2C(C(C(OC2OC3=C(OC4=CC(=CC(=C4C3=O)O)O)C5=CC=C(C=C5)O)CO)O)O)O)O)OC6C(C(C(C(O6)CO)O)O)O	-2			Phenylpropanoids and polyketides	Flavonoids	Flavonoid glycosides	2.16355e+06	2.19944e+06	2.25623e+06	2.21819e+06	0	0	0	0	5039.22	87426	3947.02	2638.35	745870	671789	668964	625949	634773	706856	631536	643173	277830	255406	248448
5.61_539.0996m/z	1,8-Dihydroxy-3-(Hydroxymethyl)-9,10-Dihydroanthracene-9,10-Dione	C15H10O5	5.60913	539.1	neg	2M-H	10207	YDQWDHRMZQUTBA-UHFFFAOYSA-N	C1=CC2=C(C(=C1)O)C(=O)C3=C(C2=O)C=C(C=C3O)CO	1.8	C10294	HMDB0030829				78391.1	83360.9	121539	88730.7	0	0	0	0	0	0	0	0	0	0	0	0	0	0	0	0	0	18119.6	7947.74
4.68_782.2510m/z	Chrysophanol 1-triglucoside	C33H40O19	4.68345	782.251	pos	M+ACN+H	10208	LQGUBLBATBMXHT-UHFFFAOYSA-N	CC1=CC2=C(C(=C1)O)C(=O)C3=C(C2=O)C=CC=C3O	3.5						8320.59	9590.86	14117.3	4642.02	0	8591.55	0	5358.73	0	0	0	0	0	0	0	0	0	0	0	0	210541	193001	200865
5.51_367.2481m/z	Betaenone A		5.51255	367.248	pos	M+H	102093872	FHJXKTOXQHRDTL-PSWVRJCXSA-N	CCC(C)C1C2(C3C(CC(CC3C(C1(C)O)(C(=CO)C2=O)O)(C)O)C)C	2.4						20412.3	25228.5	18489.2	21219.2	0	0	0	966.391	1959.76	8063.44	14419.6	9037.38	11673.3	15821.8	12752.3	13345.3	15257.9	13794	14440.8	17410	4918.69	9347.78	10518
6.79_337.2389m/z	Betaenone E		6.79465	337.239	neg	M-H	102093875	BXYJNGPPYVDNSK-GBLNRLCBSA-N	CCC(C)C1C(C2C(CC(CC2C(=O)C1(C)O)(C)O)C)(C)C(=O)C	2.6			Organic oxygen compounds	Organooxygen compounds	Carbonyl compounds	3744.94	5494.18	0	3986.69	0	0	0	0	38597.5	37060.4	32967.8	33897	0	0	0	0	158940	158253	184180	173212	29972	21134	30555.1
4.20_289.0709m/z	Tragopogonic Acid		4.1969	289.071	pos	M+H	102115505	KMJPKUVSXFVQGZ-TVRUMRKCSA-N	C1C(C(OC2=CC(=CC(=C21)O)O)C3=CC(=C(C4=C(C(=O)C=C(C=C34)C5C(CC6=C(C=C(C=C6O5)O)O)OC(=O)C7=CC(=C(C(=C7)O)O)O)O)O)O)O	1.8		HMDB0304743				181312	167964	173840	172229	337956	363090	369156	313844	236104	263917	276621	262998	42463.7	42226.8	39137.3	43147.1	108303	115345	110982	102514	96335.6	91268.2	83446.8
4.80_429.2136m/z	Dehydroradiosumin		4.79558	429.214	neg	M-H	102120572	ZKDJPRDXYUPPEK-GIQUKENKSA-N	CC(=O)NC1CCC(=CC(C(=O)O)NC(=O)C(C=C2CCC(C=C2)N)NC(=O)C)C=C1	-2.7						206542	237991	235833	225726	71930.7	96870.7	78744.5	88490.6	64470	63214.2	87385.4	94780.9	585581	548903	599838	558770	1.28852e+06	1.25482e+06	1.28547e+06	1.21051e+06	364871	349576	369839
4.74_609.1821n	Isopeonidin 3-Rutinoside	C28H33O15+	4.74047	609.182	pos	M+, M+ACN+H	102147949	CLKYQBTVJZYKOK-HUJUZFAXSA-O	CC1C(C(C(C(O1)OCC2C(C(C(C(O2)OC3=CC4=C(C=C(C=C4[O+]=C3C5=CC(=C(C=C5)OC)O)O)O)O)O)O)O)O)O			HMDB0041753	Phenylpropanoids and polyketides	Flavonoids	Flavonoid glycosides	1.49737e+06	1.55174e+06	1.62088e+06	1.57607e+06	1655.76	173.776	235.858	6104.07	16597.2	19614.3	17314.2	33354.9	1.34652e+06	1.25693e+06	1.2701e+06	1.31741e+06	17096.5	36718.3	45660.2	30672.5	554471	537732	516541
5.37_494.2887n	Herkesterone		5.36933	477.285	pos	M+H-H2O, M+H, M+H-2H2O	102157616	IPPARPMLJLUMNP-CVFUVVIBSA-N	CC12CC=C3C(=CC(=O)C4(C3(CC(C(C4)O)O)C)O)C1(CCC2C(C)(C(CCC(C)(C)O)O)O)O	-0.7						0	0	0	0	14037.5	11501.6	16874	16097.1	4150.63	8253.04	12804.1	0	2198.95	5839.97	1794.61	3621.26	1.25276e+06	1.21708e+06	1.28163e+06	1.25282e+06	32395.1	24459.8	37808.4
4.45_205.1226m/z	Plastoquinone-1	C13H16O2	4.45427	205.123	pos	M+H	10219885	VBFJJMPOYIKNHB-UHFFFAOYSA-N	CC1=C(C(=O)C(=CC1=O)CC=C(C)C)C	3.4	C02061;C16694	HMDB0303698	Lipids and lipid-like molecules	Prenol lipids	Quinone and hydroquinone lipids	11290.5	11148.6	11005.3	11126	17832.8	17906.7	14819.4	15282.3	1884.27	0	1736.27	1690.07	29583.5	33164.8	30702.6	31676.2	44940.8	44469	42262.2	35702.1	13285.2	15807.8	15252.5
1.20_489.1721m/z	Ligstroside	C25H32O12	1.19575	489.172	pos	M+H-2H2O	102252771	ZJRZKUMVZLKDPM-HARHXEFRSA-N	C/C=C/1\[C@@H](C(=CO[C@H]1O)C(=O)OC)CC(=O)OCCC2=CC=C(C=C2)O	1.5						0	0	0	0	0	0	0	0	0	0	9021.16	0	27937.4	43090.2	35288.5	16495.3	140235	91641.3	166467	102732	18707.1	3489.99	8771.26
3.76_465.1738m/z	Hirsutin	C10H19NOS2	3.76165	465.174	neg	2M-H	102273905	TVLYGBFZDPPZFR-PWZIMACXSA-O	COC1=CC2=C(C=C(C(=C3C=C(C(=O)C(=C3)OC)OC)O2)OC4C(C(C(C(O4)CO)O)O)O)C(=C1)OC5C(C(C(C(O5)C[OH2+])O)O)O	-1.4			Organic oxygen compounds	Organooxygen compounds	Carbohydrates and carbohydrate conjugates	426.849	238.511	2768.89	433.856	1.07363e+06	0	0	0	0	0	0	0	0	91.1069	0	11.8119	17882.6	40345.6	21378.8	28507.2	5803.98	5300	2802.63
4.23_773.2144m/z	Quercetin 3-Rhamnosyl-(1->6)-Glucosyl-(1->6)-Galactoside		4.23473	773.214	pos	M+H	102316661	SYFFHZSTXDTJOS-MSLGMOTCSA-N	CC1C(C(C(C(O1)OCC2C(C(C(C(O2)OCC3C(C(C(C(O3)OC4=C(OC5=CC(=CC(=C5C4=O)O)O)C6=CC(=C(C=C6)O)O)O)O)O)O)O)O)O)O)O	-3.4			Phenylpropanoids and polyketides	Flavonoids	Flavonoid glycosides	0	0	0	0	27935.8	20031.4	0	13758.8	132871	118526	152205	154529	0	0	0	0	825295	801130	801955	790933	110333	106054	114825
4.88_239.1437m/z	[6]-Dehydroshogaol	C17H22O3	4.88413	239.144	pos	M+H-2H2O	102316888	JLXKTAQNHHXFHL-MFDVASPDSA-N	CCCCCC=CC(=O)C=CC1=CC(=C(C=C1)O)OC	4.6			Phenylpropanoids and polyketides	Cinnamic acids and derivatives	Hydroxycinnamic acids and derivatives	3040.11	4286.9	2488.71	2963.46	44042.1	49840.6	48410.4	45166.9	11652	12587.6	14376	15044.4	3278.82	4614.65	3993.82	4873.58	598.362	0	1274.07	0	2783.92	814.645	369.715
0.97_544.0727m/z	Genistein 4'-Glucuronide-7-Sulfate	C21H18O14S	0.96595	544.073	pos	M+NH4	102339163	SQCSMLZKGFBVFL-ZFORQUDYSA-N	C1=CC(=CC=C1C2=COC3=CC(=CC(=C3C2=O)O)OS(=O)(=O)O)OC4C(C(C(C(O4)C(=O)O)O)O)O	0.5		HMDB0240520				197882	300379	204768	263829	0	0	0	0	0	23155.2	0	23096.8	205747	187589	217647	150576	0	0	0	11089.7	66215.5	15257.6	62652.5
4.79_609.3050m/z	(3beta,4alpha,22beta)-22-[[2-O-(6-Deoxy-Alpha-L-Mannopyranosyl)-Alpha-L-Arabinopyranosyl]Oxy]-23-Hydroxyolean-12-En-3-Yl O-6-Deoxy-Alpha-L-Mannopyranosyl-(1->2)-O-Beta-D-Galactopyranosyl-(1->2)-Beta-D-Glucopyranosiduronic Acid	C59H96O26	4.7876	609.305	neg	M-2H	10235652	SOUGUYQVKJLLLQ-OPHZAVDESA-N	CC1C(C(C(C(O1)OC2C(C(COC2OC3CC(CC4C3(CCC5(C4=CCC6C5(CCC7C6(CCC(C7(C)CO)OC8C(C(C(C(O8)C(=O)O)O)O)OC9C(C(C(C(O9)CO)O)O)OC1C(C(C(C(O1)C)O)O)O)C)C)C)C)(C)C)O)O)O)O)O	-0.3		HMDB0302016				311286	295450	254263	314703	0	0	0	0	33035.2	0	0	23991.2	7350.87	0	0	4942.98	0	3086.17	2394.43	0	37567.6	22713.8	38201.4
6.41_359.2445m/z	(9z)-12,13-Dihydroxyoctadec-9-Enoic Acid	C18H34O4	6.41227	359.244	neg	M+FA-H	10236635	CQSLTKIXAJTQGA-FLIBITNWSA-N	CCCCCC(C(CC=CCCCCCCCC(=O)O)O)O	4.6	C14829					1333.18	1045.46	0	1230.27	0	0	0	0	0	0	0	0	4169.5	0	3641.4	5053.71	40063.6	44296.4	47377.6	49175.4	37748	33589.2	35422.8
1.24_172.0404m/z	4-Quinolinecarboxylic Acid	C10H7NO2	1.23708	172.04	neg	M-H	10243	VQMSRUREDGBWKT-UHFFFAOYSA-N	C1=CC=C2C(=C1)C(=CC=N2)C(=O)O	0.5	C06414	HMDB0257047				0	0	0	0	0	0	0	0	0	0	0	0	0	0	0	0	674.358	1370.28	0	494.663	73405	76544.1	72752.8
7.63_383.3534m/z	2-Hydroxytetracosanoic Acid	C24H48O3	7.63188	383.353	neg	M-H	102430	MSUOLNSQHLHDAS-UHFFFAOYSA-N	CCCCCCCCCCCCCCCCCCCCCCC(C(=O)O)O	10.7	C17873	HMDB0039540	Lipids and lipid-like molecules	Fatty Acyls	Fatty acids and conjugates	0	0	1412.41	11206	37144.7	2673.14	0	0	0	0	46844.7	5342.28	336589	273555	217135	225315	201340	307756	23323.3	1557.88	0	0	0
2.41_298.1404m/z	2-Amino-4-[N'-(4-Formylphenyl)Hydrazinecarbonyl]Butanoic Acid	C12H15N3O4	2.41078	298.14	pos	M+CH3OH+H	10244594	OLPOUQMVOMXOGV-UHFFFAOYSA-N	C1=CC(=CC=C1C=O)NNC(=O)CCC(C(=O)O)N	-2.4		HMDB0040694	Organic acids and derivatives	Carboxylic acids and derivatives	Amino acids, peptides, and analogues	17054.7	417.823	17393.5	582.23	22964.7	1285.32	2004.21	3414.64	0	0	467.502	1708.23	46825.1	52209.6	53071.9	56949	632.503	13623.1	1229.43	12033	2151.94	696.773	355.949
6.69_353.1402m/z	Vismione B		6.69162	353.14	neg	M-H	10247551	RUKXXSDGTORZFO-UHFFFAOYSA-N	CC1(C=CC2=C(O1)C3=C(C4=C(CC(CC4=O)(C)O)C=C3C=C2OC)O)C	3.6						152939	147462	138640	138078	0	0	0	0	0	0	0	0	0	5149.35	3311.12	2977.79	0	0	0	0	17595.1	10715.4	13386.3
5.99_434.2542m/z	1,2,3-Trimethoxy-5-(Prop-2-En-1-Yl)Benzene	C12H16O3	5.98675	434.254	pos	2M+NH4	10248	BPLQKQKXWHCZSS-UHFFFAOYSA-N	COC1=CC(=CC(=C1OC)OC)CC=C	2.5	C10451	HMDB0033778				0.026771	45.8306	0.104959	0	153869	162321	154112	131051	0	0	0	0	0	0	0	0	16.5328	0	17.9336	0	3246.77	2325.64	2265.54
1.29_157.0771m/z	Nicotyrine	C10H10N2	1.29343	157.077	neg	M-H	10249	RYFOJXFXERAMLS-UHFFFAOYSA-N	CN1C=CC=C1C2=CN=CC=C2	1.3	C10161	HMDB0255591				568.492	0	0	0	0	0	0	914.21	0	0	3298.84	8099.2	2008.51	5499.31	5844.25	8684.57	37720.8	42392.2	39338	41647.1	4938.57	4801.6	2991.3
6.78_391.1922m/z	Flavanone base + 2O, 2Prenyl	C25H28O4	6.77882	391.19	neg	[M-H]-	10251	ZONYXWQDUYMKFB-UHFFFAOYSA-N	C1C(OC2=CC=CC=C2C1=O)C3=CC=CC=C3	3.2						164991	175540	174431	171450	0	0	0	0	108649	103412	172231	248072	23195.9	14407.3	24430.4	42744.2	43027.3	54265.3	59138.2	51672.1	20756.6	54313.7	57541
5.17_261.0760m/z	3-Acetonyl-1,6,8-Trihydroxy-2-Naphthaldehyde		5.16985	261.076	pos	M+H	102515252	RAGRHKLPMPOCSR-UHFFFAOYSA-N	CC(=O)CC1=CC2=CC(=CC(=C2C(=C1C=O)O)O)O	1.7						44859.2	47394.8	46433.3	44815.8	0	0	0	0	10.4667	6.3154	10.2298	20.6424	4342.32	2867.27	2158.26	3995.02	71268.3	70829.1	73860.5	63194.3	22830.7	22545.6	20526.1
3.75_251.0676m/z	(R)-N-Formyl-Beta-Hydroxy-L-Kynurenine		3.75367	251.068	neg	M-H	102515270	GADDUKLGJYJXSL-WCBMZHEXSA-N	C1=CC=C(C(=C1)C(=O)C(C(C(=O)[O-])[NH3+])O)NC=O	-2.2			Organic oxygen compounds	Organooxygen compounds	Carbonyl compounds	0	2707.68	0	0	29986.5	721764	915816	834757	18645.3	0	0	2495.97	67323	55120.1	59138	54118.5	7231.59	9309.25	10663.5	4323.94	157291	144864	174865
1.18_146.0601m/z	1h-Indole-3-Carbaldehyde	C9H7NO	1.17675	146.06	pos	M+H	10256	OLNJUISKUQQNIM-UHFFFAOYSA-N	C1=CC=C2C(=C1)C(=CN2)C=O	1.7	C08493	HMDB0029737	Organoheterocyclic compounds	Indoles and derivatives	Indoles	978.644	0	1855.02	2315.4	0	0	0	0	0	0	1602.23	0	4689.45	3249.1	4842.95	2922.77	27936.8	28078.2	28227.7	32737.8	34620.6	28297.1	32499.2
0.72_517.1422m/z	Scytonine		0.719417	517.142	neg	M-H	10256051	RBULROHCVWCNGA-HMMYKYKNSA-N	COC(=O)C1=C(C(=O)C2=C1C3=CC=CC=C3N2)C4=C(NC5=CC=CC=C54)C(=CC6=CC=C(C=C6)O)C(=O)OC	5.3						192659	256095	208549	198750	30947.1	52305.8	0	82704.6	686095	735527	768350	830387	511948	493637	454323	447283	101403	74563.9	112855	84973.8	66422.9	101876	95442.1
5.47_289.1070m/z	Methyl 3-(4-Hydroxy-6-Methyl-2-Oxo-2h-Pyran-3-Yl)-3-Phenylpropanoate	C16H16O5	5.46503	289.107	pos	M+H	102564949	ZWSIWHQVFBSRPN-UHFFFAOYSA-N	CC1=CC(=C(C(=O)O1)C(CC(=O)OC)C2=CC=CC=C2)O	2.1						186619	186181	180171	191905	0	2244.83	0	0	0	0	1097.92	0	18183.8	14454.3	15765.3	12096	316573	311929	316337	309902	2.03021e+06	2.01077e+06	2.01424e+06
6.46_369.1249m/z	3'-N'-Acetylfusarochromanone	C17H22N2O5	6.46073	369.125	neg	M+Cl	102571616	VXRAAUKUZQYZRW-UHFFFAOYSA-N	CC(=O)NC(CC(=O)C1=C(C2=C(C=C1)OC(CC2=O)(C)C)N)CO	0.2		HMDB0037499				341135	374362	337720	354173	69413	19823.7	8161.14	0	0	0	0	0	158852	194938	200750	173966	11287.3	11431.2	15383.9	14926.6	41625.9	49400.3	43369.4
7.50_590.4268m/z	Murihexocin C	C31H56O9	7.49673	590.427	pos	M+NH4	10258454	VYEJYURNQIJVJU-UHFFFAOYSA-N	CCCCCCCCCCCCC(C(CCC(C1CCC(O1)CCCC(C(CCC(CC2=CC(OC2=O)C)O)O)O)O)O)O	6.3		HMDB0032086	Lipids and lipid-like molecules	Fatty Acyls	Fatty alcohols	64874.7	69809.5	70688.4	79011.1	129550	120261	108782	121193	138909	149392	164388	168650	38812.4	50955.1	46958.6	54518.9	39351.4	41438	43083.1	37633.7	33633.3	43317.9	40603.8
5.47_312.1820m/z	Heleurine N-oxide		5.47418	312.182	neg	M-H	10259	AORFDVNAPHMKAU-UHFFFAOYSA-N	CC(C)C(C(C)OC)(C(=O)OCC1=CCN2C1CCC2)O	1.1						0	0	0	0	0	0	0	0	0	0	0	0	0	0	0	0	43738.1	46281.7	46658.3	43117.2	53943.4	55919.5	59025.4
4.23_229.0179m/z	Homovanillyl Alcohol Sulfate	C9H12O6S	4.2315	229.018	neg	M-H2O-H	102599558	LWTDOJAWTHMBFG-UHFFFAOYSA-N	COC1=C(C=CC(=C1)CCO)OS(=O)(=O)O	0.1		HMDB0240528				0	0	0	0	278203	248338	232441	212060	0	0	0	0	0	0	0	0	0	0	0	0	0	0	2112.35
4.19_233.1902m/z	Gibbilimbol A		4.1874	233.19	pos	M+H	10263365	LMJPVRXXPPOFAM-VOTSOKGWSA-N	CCCCCC=CCCCC1=CC=C(C=C1)O	5.8			Benzenoids	Phenols	1-hydroxy-2-unsubstituted benzenoids	0	0	0	0	28913	28619.8	23358.9	33865.4	0	0	0	0	0	758.558	0	511.05	0	0	0	0	3386.03	3339.33	3553.77
3.95_207.0301m/z	1-(2-Carboxy-2-Oxoethyl)-4-Hydroxycyclohexa-2,5-Diene-1-Carboxylic Acid	C10H10O6	3.95255	207.03	neg	M-H2O-H	1028	FPWMCUPFBRFMLH-UHFFFAOYSA-N	C1=CC(C=CC1O)(CC(=O)C(=O)O)C(=O)O	-0.5	C00254					0	0	0	0	161916	17555.6	26856.7	17369.1	108950	52362.7	35529.3	59861.1	14793.9	17162.8	13336.3	10943.3	1510.97	4205.7	3607.02	1155.76	12461.6	9902.04	11113.1
2.11_217.1298m/z	Nalpha-Acetyl-L-Arginine	C8H16N4O3	2.11255	217.13	pos	M+H	102807	SNEIUMQYRCDYCH-UHFFFAOYSA-N	CC(=O)NC(CCCN=C(N)N)C(=O)O	-1.7						292.495	0	0	0	8765.98	0	204.942	0	692.852	0	0	741.781	0	0	765.545	0	6999.23	4637.95	13123.3	6716.01	628225	522561	555402
3.75_146.0601m/z	Isocarbostyril	C9H7NO	3.7488	146.06	pos	M+H	10284	VDBNYAPERZTOOF-UHFFFAOYSA-N	C1=CC=C2C(=C1)C=CNC2=O	1.3	C06324	HMDB0243900				81517.3	83389.5	83194.6	79975.9	1.41689e+06	1.5141e+06	1.39456e+06	1.38755e+06	337105	306729	313873	321077	340576	324347	336703	336510	469687	447194	452744	458190	242309	221236	234014
5.99_272.0687n	Isopestacin		5.98988	271.061	neg	M-H2O-H, M-H	10286097	AXNRJZYZYVZLFZ-UHFFFAOYSA-N	CC1=CC2=C(C(=C1)O)C(=O)OC2C3=C(C=CC=C3O)O	2.9						243694	253395	244280	240559	0	0	0	0	0	0	0	0	14175.4	9466.23	5985.81	2212.03	41028.1	41445.6	42748	41709.4	3.9323e+06	3.39483e+06	3.60782e+06
6.46_301.1580m/z	2,4-Bis(1-Phenylethyl)Phenol		6.46073	301.158	neg	M-H	102877	RCFAHSGZAAFQJH-UHFFFAOYSA-N	CC(C1=CC=CC=C1)C2=CC(=C(C=C2)O)C(C)C3=CC=CC=C3	6.1			Phenylpropanoids and polyketides	Diarylheptanoids	Linear diarylheptanoids	5220.39	9256.08	2228.72	6689.34	191831	185376	204039	177913	5648.37	2780.95	0	573.057	0	0	0	0	0	0	0	0	5472.42	2285.36	1695.76
0.82_148.0969m/z	(2r,3r,4s)-2-(Hydroxymethyl)Piperidine-3,4-Diol	C6H13NO3	0.822783	148.097	pos	M+H	10290867	YZNNBIPIQWYLDM-NGJCXOISSA-N	C1CNC(C(C1O)O)CO	-1.4		HMDB0304602				71165.3	55316.2	67825.1	52937	686910	597183	767116	801972	2.23265e+06	2.57596e+06	2.5079e+06	2.6321e+06	56617.4	64380.8	33719.5	56020.8	30788.4	14779.3	9943.2	7890.55	129968	109039	123072
5.25_349.0028m/z	[5-Hydroxy-3-(4-Hydroxyphenyl)-4-Oxochromen-7-Yl] Hydrogen Sulate	C15H10O8S	5.25135	349.003	neg	M-H	10291508	DKEIWIJUHWVGRC-UHFFFAOYSA-N	C1=CC(=CC=C1C2=COC3=CC(=CC(=C3C2=O)O)OS(=O)(=O)O)O	2.1		HMDB0240522				0	1651.7	1796.99	0	0	0	0	0	0	0	0	0	0	1031.58	0	1062.87	0	0	0	0	3.01711e+06	2.86984e+06	2.89011e+06
7.17_487.2120m/z	2,3,6,8-Tetrahydroxy-1,4,7-Tris(3-Methylbut-2-En-1-Yl)-9h-Xanthen-9-One	C28H32O6	7.1732	487.212	pos	M+Na	10298511	WVJYEKGQSBGNRP-UHFFFAOYSA-N	CC(=CCC1=C(C2=C(C=C1O)OC3=C(C(=C(C(=C3C2=O)CC=C(C)C)O)O)CC=C(C)C)O)C	7.9		HMDB0033316				407039	755924	572891	584073	252872	1390.38	0	0	0	0	0	0	149828	150789	194309	168497	10273.1	0	0	0	289562	202631	94292.2
4.55_137.0475n	3uxk	C7H7NO2	4.54915	136.04	neg	[M-H]-	10313	VDEUYMSGMPQMIK-UHFFFAOYSA-N	C1=CC=C(C=C1)C(=O)NO	0.3		HMDB0255153				280324	296447	273039	278156	9920.45	5418.36	4695.44	4490.09	8142.6	1888.07	9219.42	3225.66	159301	131739	149914	145519	75624.8	68241.5	61379.3	64513.9	199605	208945	190308
5.07_156.1151n	(4r, 6r)-4-Hydroxy-2,2,6-Trimethylcyclohexanone	C9H16O2	5.07482	139.112	pos	M+H-H2O, M+H	10313234	CSPVUHYZUZZRGF-RNFRBKRXSA-N	CC1CC(CC(C1=O)(C)C)O	1.3			Organic oxygen compounds	Organooxygen compounds	Alcohols and polyols	26692.7	26685.1	27521.2	27171.7	20155.6	20073.7	17566.1	17287.6	28994.4	26499.3	27985.1	29294.7	17859.9	16826.7	17892.3	19031.8	27427	30927	32381	27717.9	101809	103847	104080
0.82_226.0723m/z	Adrenochrome O-Semiquinone	C9H11NO3	0.81955	226.072	neg	M+FA-H	10313383	ADHYBIYGSXQYDM-UHFFFAOYSA-N	CN1CC(C2=CC(=C(C=C21)O)O)O	0.3						6531.05	0	7096.06	3137.59	0	0	25283	50063.9	271469	375419	345270	0	121812	175080	104988	133679	70184.5	145415	60047.3	74851.1	14741	27736.2	0
4.99_322.2510n	(8z,10e,12s,14z)-12-Hydroxyicosa-8,10,14-Trienoic Acid	C20H34O3	4.98865	305.248	pos	M+H-H2O, M+H	10314080	YYIXZLMPKIFFGQ-ONNNWOQGSA-N	CCCCCC=CCC(C=CC=CCCCCCCC(=O)O)O	5.9		HMDB0062747	Lipids and lipid-like molecules	Fatty Acyls	Eicosanoids	9858.59	13596.9	9232.93	9834.36	213600	197270	188386	194260	35347	28085.1	26519.4	25045	114977	122731	117985	125865	3.30436e+06	3.39432e+06	3.35307e+06	3.23547e+06	360168	350096	359909
6.11_351.0879m/z	Cyclocommunol	C20H16O6	6.10973	351.088	neg	M-H	10315987	VHNPAPHWKVLGHG-UHFFFAOYSA-N	CC(=CC1C2=C(C3=C(O1)C=C(C=C3)O)OC4=CC(=CC(=C4C2=O)O)O)C	3.9		HMDB0040304				0	0	798.477	1037.62	0	0	0	0	2928.08	0	0	0	877219	839496	894068	868547	69570.1	64476.1	61922.9	64268.4	49721.3	45353.7	46310.4
5.62_369.0973m/z	Artoindonesianin P		5.61705	369.097	pos	M+H	10316935	SISHCMQQUDFHIG-UHFFFAOYSA-N	CC1(C2CC3=C(C4=C2C(=C(C=C4O)O)O1)OC5=CC(=CC(=C5C3=O)O)O)C	2.8			Organoheterocyclic compounds	Benzopyrans	1-benzopyrans	2077.85	0	0	4134.54	0	0	0	0	0	0	0	0	60059	65567.8	69982.2	68180.1	0	0	0	0	0	0	0
7.78_483.2739m/z	Ardisiaquinone E	C29H40O6	7.78255	483.274	neg	M-H	10323081	UAVAYCHSCHCWEM-IHWYPQMZSA-N	COC1=CC(=O)C(=C(C1=O)CCCCCCCC=CCCCCCCCC2=CC(=CC(=C2)O)O)O	8.2						6.23769e+06	6.98738e+06	7.93959e+06	7.79847e+06	3.14654e+06	3.79993e+06	5.44963e+06	4.0356e+06	9.76715e+06	1.02252e+07	1.0465e+07	1.40708e+07	1.50399e+07	1.09186e+07	1.27684e+07	1.16013e+07	7.90393e+06	8.63104e+06	7.27979e+06	5.76763e+06	1.53177e+06	4.17897e+06	4.85887e+06
7.28_491.2451m/z	Physagulin A	C30H38O7	7.28365	491.245	neg	M-H2O-H	10324077	GPTVOZHQPZXWDW-SOSCMSTKSA-N	CC1=C(C(=O)OC(C1)C(C)C2=CC(C3(C2(CCC4C3CC5C6(C4(C(=O)C=CC6)C)O5)C)O)OC(=O)C)C	2.9			Lipids and lipid-like molecules	Steroids and steroid derivatives	Steroid lactones	34985	24164.2	23373.8	21183.5	0	0	0	0	0	0	0	0	0	15059.2	9172.52	8436.26	43474.7	57493.4	51998.4	35320.6	17516.6	0	3132.13
1.13_164.0741m/z	Homomethionine	C6H13NO2S	1.12987	164.074	pos	M+H	10329619	SFSJZXMDTNDWIX-YFKPBYRVSA-N	CSCCCC(C(=O)O)N	-2.8	C21534;C17213	HMDB0030406	Organic acids and derivatives	Carboxylic acids and derivatives	Amino acids, peptides, and analogues	7908.91	9728.96	10660.5	8728.49	0	330744	344491	353725	0	108029	105019	103326	241.609	5055.05	141.739	3924.43	28143.3	25505.4	31203.5	24439.5	34503.2	32597.2	37631.4
1.10_186.0773m/z	N-(3-Hydroxybutanoyl)-L-Homoserine Lactone	C8H13NO4	1.09587	186.077	neg	M-H	10330086	FIXDIFPJOFIIEC-GDVGLLTNSA-N	CC(CC(=O)NC1CCOC1=O)O	-0.1	C21195					97443.6	109808	86299.2	92429.9	67359.4	0	0	0	164429	0	89492.9	61342.8	131883	107856	110429	117444	216102	234465	209303	236217	89166.8	88420.8	80162.8
2.93_238.1189m/z	2-(Ethylamino)-4,5-Dihydroxybenzamide	C9H12N2O3	2.93398	238.119	pos	M+ACN+H	10330295	VAWDXOCBSZJIEL-UHFFFAOYSA-N	CCNC1=CC(=C(C=C1C(=O)N)O)O	1		HMDB0032852	Benzenoids	Benzene and substituted derivatives	Benzoic acids and derivatives	31476.4	8201.1	31251.1	4673.69	314537	52984.6	260459	259807	0	0	0	0	4895.4	6778.58	9947.3	8761.03	0	0	127.89	0	13895.1	1038.59	6720.74
4.81_252.0870m/z	Methyl 2,6-Dihydroxy-4-Quinolinecarboxylate	C11H9NO4	4.80762	252.087	pos	M+CH3OH+H	10331015	VMFVSNYOKIVXJO-UHFFFAOYSA-N	COC(=O)C1=CC(=O)NC2=C1C=C(C=C2)O	0.6		HMDB0039387	Organoheterocyclic compounds	Quinolines and derivatives	Hydroxyquinolines	35502.6	34035.1	35766.8	31976.8	0	0	2982.76	0	0	1418	0	0	111.867	0	80.2551	59.3034	22544.3	11301.5	17010.4	10479.7	10507.7	7421.93	8882.89
5.06_330.1106n	(2r,3r)-2-(Benzo[D][1,3]Dioxol-5-Yl)-5,7-Dimethoxychroman-3-Ol		5.05583	331.118	pos	M+H-H2O, M+H, M+H-2H2O	10336729	MMKQEVQTCAAXTI-FZKQIMNGSA-N	COC1=CC2=C(CC(C(O2)C3=CC4=C(C=C3)OCO4)O)C(=C1)OC	2.6						361438	371685	356425	355536	1099.95	1813.88	137.396	883.407	21793.1	8291.61	15239.1	7344.6	532580	519281	527621	521410	211981	231870	229951	211136	255773	281859	261837
6.82_353.1401m/z	3'-Hydroxy-4'-O-Methylglabridin	C21H22O5	6.8184	353.14	neg	M-H	10338211	PPBISUGOQDBBEL-UHFFFAOYSA-N	CC1(C=CC2=C(O1)C=CC3=C2OCC(C3)C4=C(C(=C(C=C4)OC)O)O)C	3.9		HMDB0034414				147722	132535	122855	116143	29762.3	8210.15	2891.61	0	0	0	0	0	0	0	0	0	0	0	0	0	12846.3	4933.49	7673.45
7.02_529.3028m/z	Kukoamine B	C28H42N4O6	7.01567	529.303	neg	M-H	10346914	IWRAOCFRRTWUDF-UHFFFAOYSA-N	C1=CC(=C(C=C1CCC(=O)NCCCNCCCCN(CCCN)C(=O)CCC2=CC(=C(C=C2)O)O)O)O	1.5	C17616	HMDB0060525				87645.4	121946	137833	127760	0	0	0	0	7112.75	6954.24	0	11810.1	6055.52	16339.2	17262.3	33135.9	20140.1	40798.4	28607.7	31372.9	61628.5	149988	166931
6.31_676.3700n	Gingerglycolipid A	C33H56O14	6.30865	675.363	neg	M-H, M+Cl	10349562	MPSGDHOYFIUPSO-MDAKJLGTSA-N	CCC=CCC=CCC=CCCCCCCCC(=O)OCC(COC1C(C(C(C(O1)COC2C(C(C(C(O2)CO)O)O)O)O)O)O)O	1.2						3.63779e+06	3.64608e+06	3.68994e+06	3.50587e+06	702713	574575	691548	630603	5.85973e+06	5.55882e+06	6.26639e+06	6.64801e+06	2.47563e+06	2.33561e+06	2.6312e+06	2.56374e+06	6.94932e+06	6.8569e+06	7.30108e+06	7.48023e+06	1.08262e+06	1.19897e+06	1.27089e+06
4.12_864.1920n	Epicatechin-(4b->8)-Epicatechin-(2b->7,4b->8)-Catechin	C45H36O18	4.12	431.089	neg	M-2H, M-H	10350652	SRWJAXVAWDYXPA-ACNGEOCHSA-N	C1C(C(OC2=C1C(=CC3=C2C4C(C(O3)(OC5=C(C(=CC(=C45)O)O)C6C(C(OC7=CC(=CC(=C67)O)O)C8=CC(=C(C=C8)O)O)O)C9=CC(=C(C=C9)O)O)O)O)C1=CC(=C(C=C1)O)O)O	3.3		HMDB0038857				10475.7	16781.4	12870.9	9666.99	3.02931e+06	3.37799e+06	3.67963e+06	3.13165e+06	0	13733.6	36173.9	35133.6	2.67948	0	0.165539	0.0490378	0	0	1057.3	0	32673.7	29606.8	30618.5
0.93_142.0864m/z	1-Methyl-1,2,5,6-Tetrahydropyridine-3-Carboxylic Acid	C7H11NO2	0.9301	142.086	pos	M+H	10355	DNJFTXKSFAMXQF-UHFFFAOYSA-N	CN1CCC=C(C1)C(=O)O	-2.3	C10128	HMDB0030352				28860.8	35943.4	32169.7	38757.6	77459.4	78558.2	77610.8	66536.5	110245	114937	158125	138548	97797.4	81391.2	102591	92702.9	127785	94580.5	107722	115706	38880.1	36364.6	42068.8
5.45_265.0874m/z	2-(2,4-Dihydroxyphenyl)-5- (E)-Propenylbenzofuran		5.45035	265.087	neg	M-H	10355545	SDWZWUUOXFFJSA-NSCUHMNNSA-N	CC=CC1=CC2=C(C=C1)OC(=C2)C3=C(C=C(C=C3)O)O	4.3						179424	173755	172113	177241	0	0	0	0	0	0	0	0	230.054	0	0	0	0	0	0	0	15659.7	11920	14610
5.55_381.1337m/z	Gnetupendin B		5.55055	381.134	pos	M+H	10362368	DHOWKHPVWVNKPP-GORDUTHDSA-N	COC1=C(C=CC(=C1)C=CC2=C(C(=CC(=C2)O)O)CC3=CC(=C(C=C3)O)O)O	4.3						116343	127976	126814	112707	0	0	0	0	0	0	1747.98	0	104095	113137	107483	98182	65065.9	69089.7	57769.8	63745.9	36512.8	30943.2	41185.7
4.74_465.1986m/z	Ustiloxin F		4.73918	465.199	neg	M-H	10367264	XAJYTGHEDODUTC-KILRJQPKSA-N	CCC1(C(NC(=O)C(NC(=O)C(C(C2=CC(=C(C=C2)O)O1)O)NC)C)C(=O)NCC(=O)O)C	-3						2118.66	0	0	1903.19	41283	37789.2	39679.1	37157.7	40954.1	15288.4	19617.3	56533.3	39534.2	40295.3	35865.9	42957.2	2.46548e+06	2.38842e+06	2.40699e+06	2.28799e+06	511962	502242	541515
6.52_179.1078m/z	Olivetol		6.52442	179.108	neg	M-H	10377	IRMPFYJSHJGOPE-UHFFFAOYSA-N	CCCCCC1=CC(=CC(=C1)O)O	3.6						14829.5	13602.6	11259.2	10650.9	47471.8	45742.8	41708.5	36431.4	48468.9	55243.9	81791.4	83765.6	13118.6	10774.6	18964.1	17735.8	11849.5	10773.2	10689.3	9310.27	8602.9	9760.09	9616.32
4.74_264.0877m/z	Nigerloxin		4.73918	264.088	neg	M-H	10378172	UOIRNFVLBXIGKH-SNAWJCMRSA-N	CC=CC1=C(C(=C(C(=C1O)C(=O)N)C(=O)O)OC)C	1.9						15772.2	19433.6	20926.1	19242.2	765574	705921	767385	736737	140501	140586	137468	148906	43263.8	35257.8	37103.6	37244.8	2316.23	1005.02	771.384	543.181	9.84866e+06	9.49074e+06	9.68714e+06
6.30_285.1118m/z	Aurentiacin A		6.30027	285.112	pos	M+H	10379136	PVTAUQXAGOXGNJ-CMDGGOBGSA-N	CC1=C(C(=C(C=C1O)O)C(=O)C=CC2=CC=CC=C2)OC	3.9			Phenylpropanoids and polyketides	Linear 1,3-diarylpropanoids	Chalcones and dihydrochalcones	1199.26	875.555	707.644	0	725.712	886.797	917.694	2832.23	0	0	0	0	1793.55	0	0	0	3615.99	3292.65	3069.73	4086.33	73774.1	58201.4	79658.7
6.52_293.1767m/z	Discosiolide	C17H26O4	6.51643	293.177	neg	M-H	10379704	CKRYWVQIHADFLK-RBSFLKMASA-N	CCCCCCCCCCC1C2C(C(=O)O1)OC(=O)C2=C	5.4						26074.1	22704.1	23229.5	19668.4	37574.6	36783.6	46800.8	34995.9	107222	135541	145957	156697	27943.4	16036.6	24680.9	22327.8	20441.4	20095.3	17895.6	17199.9	26201.8	20982.6	27399.4
5.57_324.1960m/z	Carbazoquinocin E		5.56955	324.196	pos	M+H	10381539	DFUKYENOHDYPTJ-UHFFFAOYSA-N	CC1=C(C2=C(C3=CC=CC=C3N2)C(=O)C1=O)CCCCCC(C)C	5.3						27727	29201.1	30528.1	25220.1	0	1718.85	923.988	727.181	15351.3	11650.9	11942.8	14412.1	7484.98	690.52	2811.08	610.199	160612	158459	165244	147889	190974	180454	204839
5.48_359.1126m/z	2-(2h-1,3-Benzodioxol-5-Yl)-3,7-Dimethoxy-4h-Chromen-4-One	C18H14O6	5.48403	359.113	pos	M+CH3OH+H	10381709	UBKPBGYXBIXFFC-UHFFFAOYSA-N	COC1=CC2=C(C=C1)C(=O)C(=C(O2)C3=CC4=C(C=C3)OCO4)OC	3.1		HMDB0037570				46244.6	42852	41310.7	43448.8	0	2768.04	0	0	0	0	0	0	26394.8	20115	22568	22357.1	1369.89	1418.88	2480.72	3285.47	27701.5	27162	32971.6
4.63_269.1385m/z	Pectinolide B		4.62643	269.139	pos	M+H	10400831	ZBODODUGQIYKMF-MGTGEQGZSA-N	CCCCC(C=CC1C(C=CC(=O)O1)OC(=O)C)O	1.6						8592.44	8609.43	7822.2	5022.88	103619	96292.1	101331	92238	0	0	0	0	53.574	57.447	45.7092	51.6924	12855.8	13724.3	12104.6	12068.1	10614.4	15210.3	10401.6
5.40_113.0608m/z	Epsilon-Caprolactone	C6H10O2	5.4026	113.061	neg	M-H	10401	PAPBSGBWRJIAAV-UHFFFAOYSA-N	C1CCC(=O)OCC1	0	C01880	HMDB0060476				965.518	917.672	1042.79	708.053	0	445.515	713.598	639.225	2174.48	3874.71	1622.78	3044.89	3297.44	3484.41	3882.01	3829.78	37460.2	38818.8	38233.6	38070.6	3776.08	3487.45	4635.48
1.16_316.1871m/z	Pro Ile Ser	C14H25N3O5	1.15777	316.187	pos	M+H	104014	OCYROESYHWUPBP-VGMNWLOBSA-N	CC[C@@H](C)[C@@H](C(=O)O)NC(=O)[C@@H]1CCCN1	-2.6						0	5063.12	2430.26	2246.22	0	0	0	0	0	0	0	0	2484.41	0	2702.95	0	41988.8	41875.9	30821	36415.9	7014.2	6361.59	7065.81
5.59_283.0967m/z	Matteuorien	C17H14O4	5.58855	283.097	pos	M+H	10401497	IHCSYRDYLHMMRU-UHFFFAOYSA-N	CC1=C(C(=C2C(=C1O)C(=O)C=C(O2)C3=CC=CC=C3)C)O	3.8						45814.6	50215.9	57772.9	54326	2118.29	0	834.926	1933.4	18661.3	12378.6	14277.8	11916.3	12242.6	6798.92	10326.9	9608.97	170171	162867	152640	155096	178520	201514	202049
5.45_296.1050n	3-[2-(2h-1,3-Benzodioxol-5-Yl)-1-Benzofuran-5-Yl]Propan-1-Ol	C18H16O4	5.44603	297.112	pos	M+H-H2O, M+H	10402297	YQEPMZLWYOAQNI-UHFFFAOYSA-N	C1OC2=C(O1)C=C(C=C2)C3=CC4=C(O3)C=CC(=C4)CCCO	3.7		HMDB0030772				721424	728427	708040	752592	1877.24	0	0	0	0	0	0	0	36250.6	35737.3	36837.4	35871.3	608.864	1689.53	1579.49	1172.25	63590.8	65753.3	62284.5
5.82_337.1072m/z	7,10-Dihydroxy-8-(2-Methylbut-3-En-2-Yl)-6h-Furo[3,2-C]Xanthen-6-One	C20H16O5	5.81622	337.107	pos	M+H	10404741	XYTVIOHQRFERMN-UHFFFAOYSA-N	CC(C)(C=C)C1=CC(=C2C(=C1O)C(=O)C3=C(O2)C4=C(C=C3)C=CO4)O	5.2		HMDB0029791				71634.3	66674.7	75436.7	70869.4	0	0	0	0	0	0	2493.4	0	26436.1	27622.3	25775.9	32915.9	0	0	0	0	18987.8	12990.5	14709.7
6.09_361.0918m/z	3-O-Acetylpadmatin	C18H16O8	6.09127	361.092	pos	M+H	10406203	WWYQJKVSCKMFCP-MSOLQXFVSA-N	CC(=O)OC1C(OC2=CC(=CC(=C2C1=O)O)OC)C3=CC(=C(C=C3)O)O	2.4						47567.4	39394.7	40063.4	49382.4	0	0	0	0	0	0	0	0	7958.46	8901.74	9651.32	11368.6	0	0	0	0	12499.7	9038.98	11644.7
4.23_216.1596m/z	Ethyl 3-(N-Butylacetamido)Propionate	C11H21NO3	4.23473	216.16	pos	M+H	104150	VZRKEAFHFMSHCD-UHFFFAOYSA-N	CCCCN(CCC(=O)OCC)C(=O)C	1.2	C18830	HMDB0246904				0	0	0	0	3880.6	3846.18	1715.29	0	0	0	0	0	0	0	0	0	0	672.313	643.946	0	30168.4	26962.1	27311.7
1.17_350.1018m/z	Phosphatidylserine	C13H24NO10P	1.16727	350.102	pos	M+H-2H2O	10417847	TZCPCKNHXULUIY-UHFFFAOYSA-N	CCCCCCCCCCCCCCCCCC(=O)OCC(COP(=O)(O)OCC(C(=O)O)N)OC(=O)CCCCCCCCCCCCCCCCC	12.1			Lipids and lipid-like molecules	Glycerophospholipids	Glycerophosphoserines	7770.31	13332.7	7157.5	8198.96	11480.7	66015.5	41848.9	37642.5	0	1.488e+06	1.66499e+06	1.67703e+06	189.05	1219.12	171.786	875.214	23004.7	9839.27	17565.7	13000	37775.4	34813.3	33284.5
0.84_145.0608m/z	N-Nitrosoproline	C5H8N2O3	0.8404	145.061	pos	M+H	10419304	WLKPHJWEIIAIFW-BYPYZUCNSA-N	C1CC(N(C1)N=O)C(=O)O	0.3	C19485					103215	86566.7	107451	88368.4	69993.1	56732.3	83583.3	81997.6	132235	134795	167572	142519	24185	34453.5	24328.5	32293.6	731888	977927	886367	805398	114205	105541	111068
1.80_335.0546m/z	2-(4-Hydroxyphenyl)Naphthalic Anhydride	C18H10O4	1.79962	335.055	neg	M+FA-H	10424295	YFQUGKAERRJRCN-UHFFFAOYSA-N	C1=CC2=C3C(=C1)C(=O)OC(=O)C3=C(C=C2)C4=CC=C(C=C4)O	3.8		HMDB0041121				11945.8	81028.6	25317.5	28557	0	23499.1	350295	61076	0	506288	457714	0	90240.2	54274.8	102340	78115.5	34461.5	7515.57	25874	7874.8	0	1722.11	12547.2
3.64_306.0742n	(+)-Epigallocatechin	C15H14O7	3.64232	305.067	neg	M-H, M+Cl	10425234	XMOCLSLCDHWDHP-WFASDCNBSA-N	C1C(C(OC2=CC(=CC(=C21)O)O)C3=CC(=C(C(=C3)O)O)O)O	0						8964.18	11019.6	5927.29	7314	1.47271e+07	1.29954e+07	1.55506e+07	1.27557e+07	2344.58	0	2418.31	0	2725.35	3130.44	0	2825.1	2801.84	0	2386.99	878.629	523313	475968	515337
6.89_371.1128m/z	3,3''-Dihydroxyterphenyllin		6.88833	371.113	pos	M+H	10429220	VXSPWGWNHZICJF-UHFFFAOYSA-N	COC1=C(C(=C(C(=C1)C2=CC(=C(C=C2)O)O)OC)O)C3=CC(=C(C=C3)O)O	3.3			Benzenoids	Benzene and substituted derivatives	Terphenyls	429661	446432	415582	387652	2910.81	137.309	0	601.51	0	440.776	0	0	42556.2	47736.6	40452.9	45385.8	0	0	0	0	197222	191113	145007
5.03_452.2409m/z	Terpendole H		5.02735	452.241	pos	M+H	10433969	OAZQOSOFFNLFEK-WHJHVYLNSA-N	CC12CCC3C4(C15C(O5)CC6C2(C7=C(C6)C8=CC=CC=C8N7)C)C(O4)C(C(O3)C(C)(C)O)O	3						0	0	0	0	0	0	0	0	0	0	0	0	4786.5	2691.35	4005.42	3343.18	94762.7	88482.5	93215.9	83880.6	0	2892.71	3694.88
6.01_123.0451m/z	5-Methylbenzene-1,3-Diol	C7H8O2	6.01417	123.045	neg	M-H	10436	OIPPWFOQEKKFEE-UHFFFAOYSA-N	CC1=CC(=CC(=C1)O)O	1.6	C00727		Benzenoids	Phenols	Benzenediols	1988.43	2974.23	2487.33	1576.51	1348.83	972.161	774.505	467.361	4627.63	4359.01	5035.6	0	329.875	891.591	772.784	246.08	543.014	953.717	748.521	568.5	30171.6	22847.5	26436.8
7.48_95.0609m/z	2-Aminopyridine	C5H6N2	7.47772	95.0604	pos	[M+H]+	10439	ICSNLGPSRYBMBD-UHFFFAOYSA-N	C1=CC=NC(=C1)N	0.5		HMDB0245026				101871	121969	129688	137512	133082	118164	91583	77058.9	660951	616665	567441	569772	42646.6	85596.5	83228.5	89757.9	45190.9	30271	30081	34296.5	72554.3	62523.2	42057.2
6.93_337.1071m/z	Carpachromene	C20H16O5	6.92633	337.107	pos	M+H	10449654	YXOATFKTEDZPFL-UHFFFAOYSA-N	CC1(C=CC2=C(O1)C=C3C(=C2O)C(=O)C=C(O3)C4=CC=C(C=C4)O)C	3.9						0	2624.58	1160.08	2648.92	0	0	0	0	0	0	0	0	80228.3	60623.6	63162.8	60591.8	6118.03	3962.6	3625.41	3567.7	10784.6	11466.1	9493.01
0.74_89.1079m/z	1,4-Diaminobutane	C4H12N2	0.74105	89.1079	pos	M+H	1045	KIDHWZJUCRJVML-UHFFFAOYSA-N	C(CCN)CN	-0.9	C02896;C00134	HMDB0001414	Organic nitrogen compounds	Organonitrogen compounds	Amines	4486.97	5004.05	3168.37	2476.38	6409.25	2391.17	4226.8	5284.31	711.434	3454.16	1894.03	2397.84	0	0	0	523.432	24585.5	32394	28365.7	31910.7	5344.87	4745.1	3433.15
4.71_173.0820m/z	Suberic Acid	C8H14O4	4.7075	173.082	neg	M-H	10457	TYFQFVWCELRYAO-UHFFFAOYSA-N	C(CCCC(=O)O)CCC(=O)O	1	C08278	HMDB0000893				779873	786718	776523	759288	197389	179861	200536	175884	4.41462e+06	4.43634e+06	4.45048e+06	4.99655e+06	231604	219688	221182	227892	1.51623e+06	1.51138e+06	1.55656e+06	1.43976e+06	1.42361e+06	1.39719e+06	1.43771e+06
3.63_477.1718m/z	Matteucinol 7-O-Glucoside		3.62738	477.172	pos	M+H	10457684	HPXOUFFMSLZOLE-WUQIJIJDSA-N	CC1=C(C2=C(C(=C1OC3C(C(C(C(O3)CO)O)O)O)C)OC(CC2=O)C4=CC=C(C=C4)OC)O	1.6			Phenylpropanoids and polyketides	Flavonoids	Flavonoid glycosides	49843.8	43757.6	53590.6	45700.4	0	0	0	0	0	0	0	0	0	0	0	0	44.2694	1140.66	0	130.852	628.625	0	0
6.67_285.2075m/z	Hexadecanedioic Acid	C16H30O4	6.6678	285.207	neg	M-H	10459	QQHJDPROMQRDLA-UHFFFAOYSA-N	C(CCCCCCCC(=O)O)CCCCCCC(=O)O	5.4	C19615	HMDB0000672				104600	97005.7	85260.8	83304.6	39460	26936.2	21923.7	25327.5	95289.2	111129	105997	109705	176523	180674	188373	174942	56188.7	62626.2	66351.8	61778.1	1.47129e+06	1.11147e+06	1.33908e+06
3.98_607.1895m/z	Dimethoxyscytonemin		3.98448	607.19	neg	M-H	10461341	LYBUQCYMUDBGSN-TZSBJDCCSA-N	COC(C1=CC=C(C=C1)O)C2(C3=C(C4=CC=CC=C4N3)C(=C5C6=C(C(=CC7=CC=C(C=C7)O)C5=O)NC8=CC=CC=C86)C2=O)OC	5.6			Organoheterocyclic compounds	Indoles and derivatives	Indoles	0	0	0	15824.9	0	0	0	0	0	0	0	0	53877.6	49053.8	48797.4	26923.3	371764	275448	341156	324369	44114.5	46146.9	57990.3
5.45_652.2748n	Crocin 3	C32H44O14	5.44603	617.261	pos	M+H-2H2O, M+2Na-H	10461942	VULLCGFNYWDRHL-YJOFKXFJSA-N	CC(=CC=CC=C(C)C=CC=C(C)C(=O)OC1C(C(C(C(O1)COC2C(C(C(C(O2)CO)O)O)O)O)O)O)C=CC=C(C)C(=O)O	1.5	C19869		Lipids and lipid-like molecules	Prenol lipids	Diterpenoids	25590.3	33686	25173.2	21465.8	129139	98962.6	107950	104290	0	0	0	0	153574	176745	147596	170712	368921	401894	360602	366655	28944.3	32813.5	20463.8
7.89_272.2355n	16-Hydroxy Hexadecanoic Acid	C16H32O3	7.89422	271.228	neg	M-H, M+Cl	10466	UGAGPNKCDRTDHP-UHFFFAOYSA-N	C(CCCCCCCC(=O)O)CCCCCCCO	4.8	C18218	HMDB0006294	Lipids and lipid-like molecules	Fatty Acyls	Fatty acids and conjugates	620418	643408	515673	522311	480012	272535	191350	198602	185830	232452	168601	169400	717890	278705	148974	98556.9	45256.4	45711.1	46013.9	31754.7	1.93822e+06	662407	868180
6.76_273.1851m/z	Octadeca-8,10,12-Triynoic Acid	C18H24O2	6.75565	273.185	pos	M+H	10468473	ZRDMQHHJJMWDNV-UHFFFAOYSA-N	CCCCCC#CC#CC#CCCCCCCC(=O)O	5.9			Lipids and lipid-like molecules	Fatty Acyls	Fatty acids and conjugates	6451.1	5579.16	5002.14	4788.94	0	0	0	0	2603.37	3221.59	1175.93	2335.59	2670.3	1412	1310.64	1102.5	7780.99	6887.69	6432.95	7184.86	20400.1	20232.7	18984.9
1.18_280.1294m/z	Phe Asn	C13H17N3O4	1.17675	280.129	pos	M+H	10468817	BXNGIHFNNNSEOS-UWVGGRQHSA-N	C1=CC=C(C=C1)CC(C(=O)NC(CC(=O)N)C(=O)O)N	-4.2		HMDB0028990				47068.6	49048.2	45667.4	48536.9	0	470111	545772	518956	0	55275.5	69801.1	54638.5	68157.5	72230.2	74045	58427.1	67597.4	56686	63044.2	68618.8	51590.5	43815	43150.7
4.67_283.1177m/z	4-Keto-Clonostachydiol		4.67395	283.118	pos	M+H	10469094	SSVNIYICRYPPEB-WHZDEVAFSA-N	CC1CCC(C=CC(=O)OC(C(C=CC(=O)O1)O)C)O	0.7						64894.9	74230.5	74565.7	74038.4	0	69.4645	0	50.4438	0	0	0	0	11122.9	9390.54	8985.45	7111.89	863.672	1231.74	671.525	1154.98	13575.1	12091.1	13712.6
4.50_723.2542m/z	Mytilin A	C13H20N2O8	4.50143	723.254	neg	2M+Hac-H	10471931	HXQQNYSFSLBXQJ-UHFFFAOYSA-N	COC1=C(CC(CC1=NCC(=O)O)(CO)O)NC(CO)C(=O)O	-2.2			Organic acids and derivatives	Carboxylic acids and derivatives	Amino acids, peptides, and analogues	68987.9	57580	60923.1	66322.8	0	0	0	0	0	0	0	0	1.55626e+06	1.42572e+06	1.50306e+06	1.62093e+06	656.806	637.6	6940.25	958.769	12187.1	7369.51	18550.4
4.63_333.2062m/z	Glaucocalyxin A	C20H28O4	4.62643	333.206	pos	M+H	10471963	UCDVIBNDYLUWFP-MJTHGBBVSA-N	CC1(C2CC(C34C(C2(CCC1=O)C)CCC(C3O)C(=C)C4=O)O)C	1.7			Lipids and lipid-like molecules	Prenol lipids	Diterpenoids	1.19786	5.05595	3.56692	0	206284	204444	190049	211380	0	0	0	0	1072.37	0	0	0	1294.42	2959.35	2549.03	0	53158.6	52974.9	58048.4
6.33_377.1022m/z	Acetyldeoxynivalenol	C17H22O7	6.32877	377.102	pos	M+K	104759	ADFIQZBYNGPCGY-UHFFFAOYSA-N	CC1=CC2C(C(C1=O)O)(C3(CC(C(C34CO4)O2)OC(=O)C)C)CO	-0.1		HMDB0036137				0	0	0	0	0	0	0	0	0	0	0	0	70016.1	67396.4	72606.5	69883.7	0	0	0	0	6082.27	5011.04	6154.17
4.13_741.2245m/z	Kaempferol-3-Glucoside-2''-Rhamnoside-7-Rhamnoside		4.12973	741.225	pos	M+H	10485148	DDELFAUOHDSZJL-CPGGTDLHSA-N	CC1C(C(C(C(O1)OC2C(C(C(OC2OC3=C(OC4=CC(=CC(=C4C3=O)O)OC5C(C(C(C(O5)C)O)O)O)C6=CC=C(C=C6)O)CO)O)O)O)O)O	-1.7						12664.6	14167.2	13768.8	13869.3	1.3742e+06	1.47157e+06	1.43224e+06	1.32308e+06	0	1985.12	0	0	11898.1	11377	15601.5	11684	2344.55	2537.8	0	1291.14	1.1863e+06	1.18984e+06	1.08128e+06
2.76_238.1188m/z	1-(4-Hydroxyphenyl)-2-(1-Methylpiperidin-2-Yl)Ethan-1-One	C14H19NO2	2.76298	238.119	pos	M+Na-H2O	10489834	DZUIOQIFAIDHJH-UHFFFAOYSA-N	CN1CCCCC1CC(=O)C2=CC=C(C=C2)O	2.1		HMDB0034684				7444.35	25155.2	7108.86	28793.1	1295.3	258812	42514.5	28969.1	0	0	0	819.545	80.3103	46.1206	0	0	0	2.78033	0	0	705.088	13253.2	7962.47
5.54_80.0501m/z	Pyridine	C5H5N	5.54103	80.0501	pos	M+H	1049	JUJWROOIHBZHMG-UHFFFAOYSA-N	C1=CC=NC=C1	0.7	C00747	HMDB0000926				1586.15	1798.01	2757.14	1382.47	3059.71	2814.26	3436.65	3085.84	5630.52	5763.45	5800.16	5597.25	2140.5	2278.07	1784.62	1987.69	1561.9	1410.74	1489.02	1353.16	790.117	1383.98	1152.82
1.43_293.1476n	(2s)-2,4-Dihydroxy-N-[(2r,3s,4s,5s,6s)-4-Hydroxy-5,6-Dimethoxy-2-Methyloxan-3-Yl]Butanamide	C12H23NO7	1.43023	294.155	pos	M+H, M+Na, M+K	10493930	NGGZJRAGGXAXNO-RPBIHCLYSA-N	CC1C(C(C(C(O1)OC)OC)O)NC(=O)C(CCO)O	-2						1.19671e+06	1.17972e+06	1.18915e+06	1.22459e+06	118364	47300.4	35664.2	39787.1	102333	192795	223447	196253	1.23953e+06	1.24468e+06	1.24827e+06	1.24794e+06	6.40804e+06	6.33254e+06	6.54587e+06	6.35482e+06	984138	882443	927398
7.04_457.3681m/z	(3beta)-3-Hydroxyolean-12-En-28-Oic Acid	C30H48O3	7.04033	457.368	pos	M+H	10494	MIJYXULNPSFWEK-GTOFXWBISA-N	CC1(CCC2(CCC3(C(=CCC4C3(CCC5C4(CCC(C5(C)C)O)C)C)C2C1)C)C(=O)O)C	7.5	C17148	HMDB0002364	Lipids and lipid-like molecules	Prenol lipids	Triterpenoids	1068.01	1735.03	2669.31	1474.77	0	0	0	0	0	0	0	0	172452	1258.8	0	1456.82	0	0	0	0	42317.9	48073.3	5803.56
5.03_339.1242m/z	Hydranthomycin		5.02808	339.124	neg	M-H	10497342	QFZLZZBDRASJLL-UHFFFAOYSA-N	CC1(CC2=C(C(=O)C1)C3=C(C=C2)C(C4=C(C3O)C=CC=C4OC)O)O	0.9						1.31198e+06	1.28027e+06	1.28924e+06	1.25858e+06	0	0	0	0	111264	115724	103426	127253	1.22227e+06	1.14092e+06	1.16686e+06	1.14978e+06	28798.1	20817.9	20529.1	17338.1	170786	145820	162848
5.51_354.2641m/z	Methyl Tumonoate A		5.51255	354.264	pos	M+H	10498274	SZDORSKCYIOHRW-HOOHWIHRSA-N	CCCCCCCC=C(C)C(C(C)C(=O)N1CCCC1C(=O)OC)O	4.7			Organic acids and derivatives	Carboxylic acids and derivatives	Amino acids, peptides, and analogues	35819.3	37020.4	34899.3	35566.5	0	0	0	0	74336.3	55976.7	53784.5	56388.3	11899.8	8862.94	11028.2	9118.35	0	1114.16	0	0	19142.6	21081.6	20035.3
4.55_208.0617m/z	Penidilamine		4.54915	208.062	neg	M-H	10512593	DHPUFOAMIZUXKW-UHFFFAOYSA-N	CC1C=C(C(=O)O1)NC2=CC(OC2=O)C	1.3			Organic acids and derivatives	Carboxylic acids and derivatives	Amino acids, peptides, and analogues	296753	287408	282721	307834	0	883.235	0	0	4659.35	1192.57	5123.41	1031.72	143919	138205	142347	145526	72049.6	60874.2	66788.2	65302.2	216454	232482	219123
6.07_645.1253m/z	6''-Acetylapiin	C28H30O15	6.07225	645.125	pos	M+K	10531745	IJUKPRHUCJJFTO-HMZWGCPASA-N	CC(=O)OCC1C(C(C(C(O1)OC2=CC(=C3C(=C2)OC(=CC3=O)C4=CC=C(C=C4)O)O)OC5C(C(CO5)(CO)O)O)O)O	-0.3						55681.4	58459	79074.3	79064.4	0	0	0	0	0	0	0	0	225641	259547	225844	234807	7.36832	10.3963	16.3083	12.9786	13125.7	19378.3	10375.4
1.06_170.0814m/z	4,5-Bis(Hydroxymethyl)-2-Methylpyridin-3-Ol	C8H11NO3	1.05728	170.081	pos	M+H	1054	LXNHXLLTXMVWPM-UHFFFAOYSA-N	CC1=NC=C(C(=C1O)CO)CO	-0.8	C00314	HMDB0000239				3897.15	5547.52	2150.06	3511.79	0	0	2408.7	0	38897.8	25335.3	20750.2	21954.1	6217.5	5299.44	0	2308.76	140979	150976	168653	148742	57687.8	54582.4	58951.4
6.62_366.2278m/z	Lactapiperanol D	C18H28O5	6.62297	366.228	pos	M+ACN+H	10543979	VFJHHENNFQFTOV-SRDCRUQXSA-N	CC(=O)OC1C2CC(CC2C3(CC34C1(COC4OC)O)C)(C)C	2.1			Lipids and lipid-like molecules	Prenol lipids	Diterpenoids	0	0	0	0	0	0	0	0	0	0	0	0	0	0	0	0	26152.3	21026.9	22053.6	19625.4	959.383	0	0
5.58_167.1078m/z	1-Methyl-4-(Propan-2-Yl)-2,3-Dioxabicyclo[2.2.2]Oct-5-Ene	C10H16O2	5.57737	167.108	neg	M-H	10545	MGYMHQJELJYRQS-UHFFFAOYSA-N	CC(C)C12CCC(C=C1)(OO2)C	2.3	C09836	HMDB0035766	Organoheterocyclic compounds	Dioxanes	1,2-dioxanes	121913	113082	116588	113540	1564.72	1527.17	0	847.863	2366.26	0	1295.71	6884.85	0	572.179	0	0	1393.81	2545.4	2569.22	1477.23	9748.24	9468.42	9157.63
5.59_411.1093m/z	7-Hydroxy-3-(8-Hydroxy-2,2-Dimethyl-2h-Chromen-6-Yl)-5-Methoxy-4h-Chromen-4-One	C21H18O6	5.58532	411.109	neg	M+FA-H	10546844	SLQRKKBBWHNDFD-UHFFFAOYSA-N	CC1(C=CC2=C(O1)C(=CC(=C2)C3=COC4=C(C3=O)C(=CC(=C4)O)OC)O)C	3.4		HMDB0036556				0	0	0	0	0	0	0	0	0	0	0	0	103632	126145	136875	142233	1208.23	1551.75	1481.35	569.785	1600.7	1824.45	2545.44
5.52_369.0985m/z	3-(3,8-Dihydroxy-2,2-Dimethyl-3,4-Dihydro-2h-1-Benzopyran-6-Yl)-5,7-Dihydroxy-4h-Chromen-4-One	C20H18O7	5.5217	369.098	neg	M-H	10547113	ZCVDLJXIVVGRBZ-UHFFFAOYSA-N	CC1(C(CC2=C(O1)C(=CC(=C2)C3=COC4=CC(=CC(=C4C3=O)O)O)O)O)C	2.7		HMDB0036555				157435	145390	139572	140770	10187.8	9126.39	5412.75	4940.16	0	0	0	5416.05	2.29392e+06	2.2872e+06	2.49716e+06	2.44535e+06	39090.3	10315.6	10952.5	3897.84	187252	177994	188669
7.53_378.3004m/z	Madangolide	C23H39NO3	7.52523	378.3	pos	M+H	10547620	PZISRZRLNYYESW-SCLISBBUSA-N	CC1CCC(C(=O)N(C=CC=CCCC(C(=O)OC(C1)C(C)(C)C)C)C)C	6.1						0	0	926.491	0	0	0	0	0	0	1422.42	0	0	0	0	0	0	0	0	0	0	310145	313599	255770
3.94_461.1675m/z	Benzyl 6-O-Alpha-L-Rhamnopyranosyl-Beta-D-Glucopyranoside	C19H28O10	3.93668	461.168	neg	M+FA-H	10549806	SMUMBCREXHTKFN-VZOUQOBNSA-N	CC1C(C(C(C(O1)OCC2C(C(C(C(O2)OCC3=CC=CC=C3)O)O)O)O)O)O	-2.3		HMDB0303057				0	0	0	3890.44	0	0	0	3017.67	0	0	0	0	35880.9	3928.04	16746.5	5773.48	521739	478620	539542	465601	99548.2	109330	119449
6.06_463.1390m/z	Artoindonesianin C		6.06273	463.139	pos	M+H	10552003	ZYXATNOZMULVQS-UHFFFAOYSA-N	CC(=C)C1=C2C(=C3C(=C1)C(=O)C4=C(O3)C5=C(C=C4O)OC(C=C5)(C)C)C(=O)CC2(C(=O)OC)O	4						7.48963e+06	7.63177e+06	7.51065e+06	7.78265e+06	21069.5	4091.79	1.84703	2211.88	78821.5	68017.3	70867.3	62095.6	1.58903e+06	1.66173e+06	1.59197e+06	1.57172e+06	100011	112513	102689	106122	3.45877e+06	3.22006e+06	3.22983e+06
4.83_184.1335m/z	3-Acetoxytropane	C10H17NO2	4.82662	184.133	pos	M+H	10559369	MDIDMOWWLBGYPG-ULKQDVFKSA-N	CC(=O)OC1CC2CCC(C1)N2C	1.3						5795.3	7479.61	6579.15	5399.34	10920.9	11747.1	12213.9	11716.7	14950.6	13980	18115.2	14839.8	3875.39	5667.26	5230.31	4808.27	9013.64	8867.72	7313.48	6128.84	13400.4	14583.8	15548.9
5.68_299.1513m/z	Ficusolide Diacetate	C15H24O6	5.67987	299.151	neg	M-H	10566130	MMYGDRMHYQNHMZ-PYUGYUQBSA-N	CC1CC(=O)OC1(C)C(C)(CCOC(=O)C)COC(=O)C	1.7						74692.8	66862.6	64369.6	61250	0	0	0	0	0	0	0	0	15533.5	13090.5	15223.1	20422.4	0	0	527.159	2028.39	6716.35	2439.12	4142.63
5.43_287.0927m/z	Plakinidine D		5.43445	287.093	neg	M-H	10589419	QQPQQVARYKXOPK-UHFFFAOYSA-N	C1CN=C2C(=C(C3=C4C2=NC5=CC=CC=C5C4=CN3)N)C1=O	1.8						63400.3	59799.8	60057.2	57560.5	0	0	0	1688.71	0	0	0	0	1923.4	0	0	0	92528.3	87352.3	89954.2	86237.9	111990	126339	134163
0.82_114.0560m/z	Pyrroline	C4H7N	0.81955	114.056	neg	M+FA-H	1059	WFOFKRKDDKGRIK-UHFFFAOYSA-N	C1C(C=NC1C(=O)O)O	-1.1						923998	505711	987641	1.10968e+06	599395	861354	625786	890667	34727.5	132372	67875.7	129179	2.58621e+06	4.40336e+06	2.43034e+06	4.20352e+06	2.24824e+06	4.00734e+06	2.34578e+06	2.41226e+06	827130	850373	765876
6.24_413.1250m/z	Glycyrrhizaisoflavone C	C21H20O6	6.24432	413.125	neg	M+FA-H	10595178	IEJGJZLXEWWZHI-UHFFFAOYSA-N	CC1(CCC2=C(O1)C=C(C(=C2OC)C3=COC4=C(C3=O)C=CC(=C4)O)O)C	3.4						3.15098e+06	3.13189e+06	2.99715e+06	2.94106e+06	2065.47	2434.3	0	0	0	50.9577	0	0	45711.8	43924.3	63939.7	43120.3	55.916	0	583.24	232.688	720747	734386	751779
5.64_611.2736m/z	Canescein	C29H42O11	5.64053	611.274	neg	M+FA-H	10603058	AZOXLPPOBHVORY-DKHHQGSCSA-N	CC1C(C(C(C(O1)OC2CCC3(C4C(CCC3(C2)O)C5(CCC(C5(CC4O)C)C6=CC(=O)OC6)O)C=O)O)O)O	-1.8			Lipids and lipid-like molecules	Steroids and steroid derivatives	Steroid lactones	0	0	0	0	758837	685064	724532	654233	0	0	0	0	0	0	0	0	1057.79	623.508	607.492	0	0	0	0
5.77_294.1257n	1,7-Bis(4-Hydroxyphenyl)Hepta-4,6-Dien-3-One		5.76873	295.133	pos	M+H-H2O, M+H	10613719	QIROPQQWKBMABC-ZPUQHVIOSA-N	C1=CC(=CC=C1CCC(=O)C=CC=CC2=CC=C(C=C2)O)O	3.9			Phenylpropanoids and polyketides	Diarylheptanoids	Linear diarylheptanoids	183871	191007	181064	188439	0	0	5248.31	483.765	0	1531.58	29885.5	0	0	1949.71	1676.51	0	0	0	0	0	10606.3	15279.6	12770.3
7.02_534.1046m/z	Piceid 3-Sulfate	C20H22O11S	7.02135	534.105	pos	M+ACN+Na	10625461	WYPZTOJGOQAJJD-CUYWLFDKSA-N	C1=CC(=CC=C1C=CC2=CC(=CC(=C2)OS(=O)(=O)O)OC3C(C(C(C(O3)CO)O)O)O)O	1.1		HMDB0240553				1.01584e+06	1.1991e+06	1.04377e+06	1.10027e+06	337894	178842	104422	78119.7	60406.3	28162.2	24869.3	21303.5	270669	291173	360788	376456	26167.3	4928.3	0	2047.91	282188	326688	272948
5.70_284.0685n	Emodin-3-Methyl Ether	C16H12O5	5.70353	283.061	neg	M-H, M+FA-H, 2M-H	10639	FFWOKTFYGVYKIR-UHFFFAOYSA-N	CC1=CC2=C(C(=C1)O)C(=O)C3=C(C2=O)C=C(C=C3O)OC	3	C17045		Benzenoids	Anthracenes	Anthraquinones	3.2272e+07	3.24909e+07	3.14966e+07	3.11242e+07	722408	565365	588646	552385	2.58777e+06	2.75762e+06	2.69115e+06	3.08596e+06	8.71e+06	8.10201e+06	8.33528e+06	8.2336e+06	1.0168e+06	980187	1.01913e+06	919339	1.25809e+07	1.09546e+07	1.08258e+07
4.11_191.0563m/z	1,3,4,5-Tetrahydroxycyclohexane-1-Carboxylic Acid		4.11202	191.056	neg	M-H	1064	AAWZDTNXLSGCEK-UHFFFAOYSA-N	C1C(C(C(CC1(C(=O)O)O)O)O)O	-2.4			Organic oxygen compounds	Organooxygen compounds	Alcohols and polyols	37376.3	40759.5	34320.5	30023.8	91808.3	83993.6	97251.9	89500.7	562970	660808	665117	686735	69357.4	62565.7	65689.3	59016	43649.5	47683.4	49792.9	49295.8	28284	35983.7	44672.3
6.06_239.1643m/z	Penihydrone		6.06273	239.164	pos	M+H	10657578	HBWFPUIBEDBVSO-FHMLZERMSA-N	CCCC=CC=CC1CC(CC(=O)C1CO)O	2.1						2954.82	1938.48	0	0	2183.55	1172.98	1428.05	0	0	4507.9	2235.13	0	14389.9	11557.1	13706.7	14469.6	2642.99	1175.48	1453.72	1787.58	11587.2	9075.73	12257.7
5.10_221.0821m/z	4,7-Dimethoxy-5-(Prop-2-En-1-Yl)-2h-1,3-Benzodioxole	C12H14O4	5.0997	221.082	neg	M-H	10659	QQRSPHJOOXUALR-UHFFFAOYSA-N	COC1=C2C(=C(C(=C1)CC=C)OC)OCO2	2.7	C10429	HMDB0033776				65662.9	75720.5	61097.5	65644.8	4155.88	1267.67	3841.38	4171.16	18362.4	11010.2	16339.2	17192.7	13929.5	9625.11	11912	11492.5	6275.26	5811.94	5301.29	6105.31	22093.2	20587.6	23902.5
1.17_166.0146m/z	2,3-Pyridinedicarboxylic Acid	C7H5NO4	1.16568	166.015	neg	M-H	1066	GJAWHXHKYYXBSV-UHFFFAOYSA-N	C1=CC(=C(N=C1)C(=O)O)C(=O)O	0.2	C03722	HMDB0000232				0	0	0	0	16945.7	108786	101907	102708	0	0	0	0	0	2147.52	1160.85	2429.5	0	0	1069.08	788.19	10812.8	10053.3	10463.4
5.74_345.0619m/z	Zanthoxyl Flavone		5.73522	345.062	neg	M-H	10665235	SYFVLDHARWXXFR-UHFFFAOYSA-N	COC1=C(C2=C(C(=C1)O)C(=O)C(=C(O2)C3=CC(=C(C=C3)O)O)O)OC	2.5						36104.3	35613.6	27174.2	31453.5	0	0	0	0	0	0	0	0	80377.6	41740.6	39650.1	37171.8	56013.4	57901.8	56514.2	51475.5	111534	79262.9	96545.4
1.33_182.0927m/z	4-Methoxy-1-Methyl-2-Oxo-1,2-Dihydropyridine-3-Carbonitrile	C8H8N2O2	1.32585	182.093	pos	M+NH4	10666	PETSAYFQSGAEQY-UHFFFAOYSA-N	CN1C=CC(=C(C1=O)C#N)OC	0	C01526	HMDB0042006				53850.5	62031.3	51443.7	60650.9	47026	39177.4	34211.7	26754.8	1829.33	0	1922.04	2084.16	20273.5	20275.2	23261.3	19279.2	8415.72	2913.51	5250.63	5153.55	29165	29556.6	29067.3
4.39_362.2537m/z	Broussonetine F		4.38708	362.254	pos	M+H	10666310	OPUBENBDVFCFOI-DUQPFJRNSA-N	C(CCCC(C1C(C(C(N1)CO)O)O)O)CCCC(=O)CCCCO	0.6						60264.5	56766.2	51398.3	68780.1	5.82403e+06	5.169e+06	5.10689e+06	4.92525e+06	6514.3	5949.71	7140.22	6016.28	84289.5	74635.9	75125.5	74275.5	15634.4	19427.9	16033	26109.3	419509	404728	388352
4.51_159.0442m/z	1,2-Naphthoquinone	C10H6O2	4.51192	159.044	pos	M+H	10667	KETQAJRQOHHATG-UHFFFAOYSA-N	C1=CC=C2C(=C1)C=CC(=O)C2=O	1.5	C14783	HMDB0244101	Benzenoids	Naphthalenes	Naphthoquinones	1353.97	1437.69	647.118	985.326	75263	76739.5	77178.1	71695.8	37476.4	35949.3	41981.7	39484.2	7259.04	7673.32	7524.83	7872.69	5963.99	6186	5736.09	3851.83	26438.4	25579.7	25394.3
4.10_168.1152n	Paeonilactinone		4.10123	169.123	pos	M+H-H2O, M+H	10678694	ZRBRUAVSMJRQMW-PRJMDXOYSA-N	CC1(C2CC1C(=O)CC2CO)C	0.9			Lipids and lipid-like molecules	Prenol lipids	Monoterpenoids	25831.9	25450.8	25703.1	25332.1	80563.6	80321.6	86138.3	81623.6	126522	123078	136648	142010	73161.5	70578.8	70512.4	66787.9	174138	160450	163693	168722	44258.4	51325.7	51073.2
2.32_195.0767m/z	Makaluvic Acid B		2.32442	195.077	pos	M+H	10679337	OLQCKORDSCNMIR-UHFFFAOYSA-N	CN1C=C2CCNC(=O)C2=C1C(=O)O	-0.2						0	287.958	0	632.239	0	1654.52	0	0	1057.92	2655.76	8103.22	2819.11	0	0	0	459.137	350.28	0	0	0	0	96322.5	35783.4
1.34_224.0781m/z	Erinacean	C8H9N5O3	1.34482	224.078	pos	M+H	10680590	RXGSEDHUXCWOJX-UHFFFAOYSA-N	C1=NC2=C(C(=N1)NCCC(=O)O)NC(=O)N2	-0.5						3020.63	2208.37	2918.39	2729.53	2765.84	0	0	0	0	0	0	0	3182.11	3580.99	3002.45	3112.28	21405.3	22707.4	22843.6	21865.8	279085	335469	327253
5.24_161.0842n	Tryptopho	C10H11NO	5.23635	162.091	pos	M+H-H2O, M+H	10685	MBBOMCVGYCRMEA-UHFFFAOYSA-N	C1=CC=C2C(=C1)C(=CN2)CCO	1.8						34276.3	34734.6	37004.4	34705.8	7559.03	5472.3	6034.01	6306.05	10182	11478.3	11845.3	10849.8	77534.7	78649.5	76917.1	79685.2	4938.82	5621.54	5884.6	4880.91	9803.45	8629.31	11133.2
0.74_195.0511m/z	(2r,3s,4r,5r)-2,3,4,5,6-Pentahydroxyhexanoic Acid	C6H12O7	0.743033	195.051	neg	M-H	10690	RGHNJXZEOKUKBD-SQOUGZDYSA-N	C(C(C(C(C(C(=O)O)O)O)O)O)O	-3.4	C00257	HMDB0000625				8.10986e+06	7.02041e+06	8.01116e+06	7.83957e+06	2.59593e+06	3.32699e+06	3.11766e+06	3.17448e+06	5.6383e+06	7.8152e+06	6.85851e+06	8.31107e+06	2.95865e+06	3.08632e+06	2.84081e+06	3.10487e+06	301303	347867	309487	305740	1.43148e+07	1.3519e+07	1.23216e+07
4.64_149.0608m/z	3-Phenylpropanoic Acid	C9H10O2	4.64382	149.061	neg	M-H	107	XMIIGOLPHOKFCH-UHFFFAOYSA-N	C1=CC=C(C=C1)CCC(=O)O	1.8	C05629	HMDB0000764				193120	200198	204436	190041	0	0	0	721.814	15626.1	22034.5	18294.5	31960.2	76720.8	71801.4	74294.8	70573.2	623277	612157	620352	563114	184287	189520	185923
4.35_135.1170m/z	1-Methyl-2-(Propan-2-Yl)Benzene	C10H14	4.34923	135.117	pos	M+H	10703	WWRCMNKATXZARA-UHFFFAOYSA-N	CC1=CC=CC=C1C(C)C	3.4		HMDB0037050				100982	102276	99742.1	103114	151815	139780	144143	136374	128223	134351	137378	136004	185288	182346	190675	182041	215552	225327	222405	207087	65580.7	65944.7	66978.8
5.09_287.2371m/z	9-Cis Retinol	C20H30O	5.09383	287.237	pos	M+H	1071	FPIPGXGPPPQFEQ-UHFFFAOYSA-N	CC1=C(C(CCC1)(C)C)C=CC(=CC=CC(=CCO)C)C	5.7		HMDB0247586				8289.33	4406.66	6597.34	8200.67	240558	215511	206834	208152	0	0	0	0	23352.8	23461.5	28260.9	31879.7	609824	599315	598371	577674	58671.1	62382.5	59097.5
6.42_395.1492m/z	12-Hydroxymyricanone	C21H24O6	6.42363	395.149	pos	M+Na	10714326	MZTZAESUYFUQBV-UHFFFAOYSA-N	COC1=C2C=C(CCCCC(=O)C(CC3=CC2=C(C=C3)O)O)C(=C1OC)O	3.1		HMDB0041416				46324.9	39860.5	37531.4	40924	0	0	0	0	0	0	0	0	1965.86	2626	710.484	959.466	0	0	0	0	21134.7	18849.9	18332.9
5.34_185.1327m/z	7-Ethyl-1,4-Dimethylazulene	C14H16	5.34117	185.133	pos	M+H	10719	GXGJIOMUZAGVEH-UHFFFAOYSA-N	CCC1=CC2=C(C=CC2=C(C=C1)C)C	4.4	C09633	HMDB0036470	Lipids and lipid-like molecules	Prenol lipids	Sesquiterpenoids	0	0	0	0	32572.6	26006.5	25530.3	30056.4	401.464	893.068	1369.19	910.433	3955.56	4553.85	5351.98	4412.81	1087.83	0	523.979	498.759	826.207	672.568	724.673
7.71_123.1170m/z	2,3-Dimethylbicyclo[2.2.1]Hept-2-Ene	C9H14	7.71493	123.117	pos	M+H	10720	LSIXBBPOJBJQHN-UHFFFAOYSA-N	CC1=C(C2CCC1C2)C	2.2		HMDB0038140				8528.93	9741.09	7033.85	7420.27	15987.4	15947.2	17442.2	16102.7	21906.6	15159.2	19259.1	15106.8	6865.26	6364.95	5602.05	6050.77	3457.8	3153.83	2466.34	3632.84	8419.74	9219.17	8881.81
5.56_147.0452m/z	3-Hydroxy-2-Phenylpropanoic Acid	C9H10O3	5.5615	147.045	neg	M-H2O-H	10726	JACRWUWPXAESPB-UHFFFAOYSA-N	C1=CC=C(C=C1)C(CO)C(=O)O	0.8	C01456	HMDB0062590	Organic acids and derivatives	Hydroxy acids and derivatives	Beta hydroxy acids and derivatives	50808	55926.6	50669.5	50340.2	32031.5	31897.4	29985.7	31121.3	28643.5	9444.16	29340.5	31386.8	27912.1	23684.2	26384	24920.8	28145.5	27513.7	27471.1	25180.2	34079.9	31863.7	29587.2
6.21_232.1698m/z	4-{1,5,5-Trimethyl-5h,6h,7h-Cyclopenta[C]Pyridin-6-Yl}Butan-2-One	C15H21NO	6.21477	232.17	pos	M+H	10728239	RNURUJBYBMGADV-UHFFFAOYSA-N	CC1=NC=CC2=C1CC(C2(C)C)CCC(=O)C	2.7		HMDB0035271	Organoheterocyclic compounds	Pyridines and derivatives	Methylpyridines	1519.12	2671.23	783.452	1951.76	10297.6	8881.91	9292.24	7309.53	1681.94	661.628	1088.52	832.969	428.76	1148.44	1240.39	594.234	4990.55	3913.54	2833.52	3859.19	2418.17	1773.49	1791.31
5.28_294.0530n	Euplectin		5.28452	295.06	pos	M+H, M+CH3OH+H	10732520	YMHHRZDSHVZLHL-UHFFFAOYSA-N	CC1=CC(=O)C2=C(O1)C3=C(C4=C(C=CC4=O)C=C3C=C2O)O	3.6			Organoheterocyclic compounds	Naphthopyrans	Naphthopyranones	39420.1	33812.1	34030.3	36086.2	0	0	0	0	0	0	0	0	58087.3	68230.1	59796.9	66395	3280.5	1277.63	1258.12	2320.47	8206.19	10013.3	6952.17
6.68_349.1087m/z	Indicanine C		6.68365	349.109	neg	M-H	10736576	GIVRDLOWBBXCNM-UHFFFAOYSA-N	CC1(C=CC2=C(O1)C=C3C(=C2OC)C(=O)C(=CO3)C4=CC=C(C=C4)O)C	3.7						65760.5	64015.2	60832.2	62960.8	1356.53	0	0	0	0	0	0	0	0	0	0	0	0	0	0	0	2411.3	0	0
3.57_360.1063n	Syringic acid beta-glucopyranosyl ester	C9H10O5	3.57045	359.099	neg	M-H, 2M+Hac-H, 2M-H	10742	JMSVCTWVEWCHDZ-UHFFFAOYSA-N	COC1=CC(=CC(=C1O)OC)C(=O)O	1						3.27994e+06	3.93924e+06	3.42051e+06	3.20872e+06	843673	1.29906e+06	1.11247e+06	1.28659e+06	57173.5	78640.4	78381.5	75926.6	1.06761e+07	9.23251e+06	1.00584e+07	8.82931e+06	1.76055e+06	1.4991e+06	1.7529e+06	1.5767e+06	1.70036e+06	1.67965e+06	1.97362e+06
4.87_517.1359m/z	Scutellarein 6,4'-Dimethyl Ether 7-(6''-Acetylglucoside)		4.86793	517.136	neg	M-H	10744475	FHBWUJAADRENKL-SDPBRJMTSA-N	CC(=O)OCC1C(C(C(C(O1)OC2=C(C(=C3C(=C2)OC(=CC3=O)C4=CC=C(C=C4)OC)O)OC)O)O)O	1.2						7864.25	24993.6	7632.61	14787	8945.55	0	11261.3	8032.08	0	0	0	0	5142.08	6464.26	1287.88	2026.31	226556	213651	209235	200225	33123	63538.6	54595
4.22_217.1547m/z	(2s)-2-[(2s)-2-Amino-3-Methylbutanamido]-3-Methylbutanoic Acid	C10H20N2O3	4.2159	217.155	pos	M+H	107475	KRNYOVHEKOBTEF-YUMQZZPRSA-N	CC(C)C(C(=O)NC(C(C)C)C(=O)O)N	-2.8		HMDB0029140				58203	62952.3	58639.1	63901.7	4143.31	3550	3974.61	1656.27	3902.82	5529.96	5623.86	4742.25	2006.55	1236.26	2822.25	1437.17	3801.78	9359.13	8141.88	7834.89	13268.9	12459.2	13114.7
4.62_253.1073m/z	3-Methoxy-3-Epiradicinol		4.61693	253.107	pos	M+H	10753290	XIDPIFZLSYYVFQ-XDRZULNYSA-N	CC=CC1=CC2=C(C(C(C(O2)C)O)OC)C(=O)O1	0.8						57601.2	57287.1	59453.6	61745.8	0	0	0	0	0	0	0	5.15185	61502	64967.5	62203.9	63938	1971.66	2725.68	4252.03	1976.65	20409.4	21979.7	21856.3
7.06_265.1800m/z	Clitocybulol B		7.05935	265.18	pos	M+H	10754107	AZRNIYBMPDJCCN-AMKSKSKJSA-N	CC1CC2(C(C(=C)CO2)(C3=C1CC(C3)(C)C)O)OC	1.1						525040	570559	534639	561141	5015.55	3640.95	4392.03	4064.3	0	0	0	0	0	0	0	0	0	0	0	0	306125	285205	241393
5.57_301.2024m/z	Koninginin G	C16H30O5	5.56948	301.202	neg	M-H	10756792	PLZAVOYXRMPNBF-LGFJLYTPSA-N	CCCCCCC(C1CCC2C(CCC(C2(O1)O)O)O)O	1.7						12385.4	13899.9	21298	9464.21	0	0	0	0	0	0	0	0	15125.3	16050.8	26610.2	17092.3	0	0	0	0	902944	813731	842926
3.66_218.1389m/z	3-(Propanoyloxy)-4-(Trimethylazaniumyl)Butanoate	C10H19NO4	3.65588	218.139	pos	M+H	107738	UFAHZIUFPNSHSL-UHFFFAOYSA-N	CCC(=O)OC(CC(=O)[O-])C[N+](C)(C)C	0.9	C03017					0	0	0	0	13189.2	2192.51	9382.28	10803	0	0	0	0	0	558.077	0	339.335	675.792	917.122	642.412	1646.72	18093.3	14711.4	18052.4
3.90_171.0654m/z	(3r-(3alpha,4alpha,5beta))-3,4,5-Trihydroxy-1-Cyclohexene-1-Carboxylic Acid Methyl Ester	C8H12O5	3.89973	171.065	pos	M+H-H2O	10773951	LSNUUAUXWJZSFD-FSDSQADBSA-N	COC(=O)C1=CC(C(C(C1)O)O)O	-1.4						197943	206035	205143	211648	34716	24776.7	18126.6	17163.3	32316.2	33473.7	38233.3	37275.5	368409	353629	372998	353623	153973	145614	161897	142439	63969.8	64004.7	66824.4
3.96_125.0244m/z	Benzene-1,2,4-Triol	C6H6O3	3.96052	125.024	neg	M-H	10787	GGNQRNBDZQJCCN-UHFFFAOYSA-N	C1=CC(=C(C=C1O)O)O	1.5	C02814					551020	583556	545337	552242	206965	177099	197617	187069	491727	460721	557337	574259	614993	541908	580803	540339	161635	158971	156202	151147	163286	171245	188426
5.99_557.1457m/z	Procyanidin	C31H28O12	5.98675	557.146	pos	M+H-2H2O	107876	HGVVOUNEGQIPMS-UHFFFAOYSA-N	C1C(C(OC2=CC(=CC(=C21)O)O)C3=CC(=C(C=C3)O)O)OC4(C(C(C5=C(C=C(C=C5O4)O)O)O)O)C6=CC(=C(C=C6)O)O	2						15455.6	14821.1	19516.1	14883.3	0	0	0	0	0	0	0	0	0	0	0	0	78684.1	77890.8	75782.6	87307.3	3712.49	15421	9581.96
4.68_441.0831m/z	(-)-Epicatechin Gallate	C22H18O10	4.67517	441.083	neg	M-H	107905	LSHVYAFMTMFKBA-TZIWHRDSSA-N	C1C(C(OC2=CC(=CC(=C21)O)O)C3=CC(=C(C=C3)O)O)OC(=O)C4=CC(=C(C(=C4)O)O)O	1.5	C22594	HMDB0037944				164761	139101	120735	129080	1.64571e+08	1.67052e+08	1.69907e+08	1.62403e+08	9.14377e+06	5.90418e+06	3.23786e+06	3.10092e+06	80595.8	79923	73739.5	69252.3	1.06741e+06	1.06104e+06	1.12832e+06	1.06537e+06	8.10743e+06	7.95538e+06	7.44738e+06
5.55_500.1685n	Genisteone		5.55055	501.176	pos	M+H, M+K	10791517	GOUJYQCSCPQKDS-OMJUENHASA-N	CC(=CCC1=C(C=C2C(=C1O)C(=O)C(=CO2)C3=CC=C(C=C3)O)OC4C(C(C(C(O4)CO)O)O)O)C	2.8						13222.6	28025.3	16833	21222.8	0	0	0	0	1327.72	1925.4	719.366	1540.97	168026	163003	173388	157051	35484.6	33840.5	35804.9	30530.5	15117.4	7827.77	7059.13
5.45_507.1657m/z	Pannellin		5.44603	507.166	pos	M+H	10791693	WMHYJLIVXJIYCQ-IKLPSFCOSA-N	COC1=CC=C(C=C1)C23C(C(C(C2(C4=C(C5=C(C=C4O3)OCO5)OC)O)O)C(=O)OC)C6=CC=CC=C6	3.1						90737.2	93015.8	80299.6	106750	0	0	0	0	0	0	0	0	51082.1	35793.2	37337.2	37682.7	112543	109786	98527.8	90140.3	107232	128563	113081
5.61_599.1573m/z	5,7-Dihydroxy-3',4'-Dimethoxy-8-(3-Hydroxy-3-Methylbutyl)-Isoflavone 7-Glucoside	C28H34O12	5.60913	599.157	neg	M+K-2H	10793018	AQOVBCDOFOOETK-KAPITKBASA-N	CC(C)(CCC1=C(C=C(C2=C1OC=C(C2=O)C3=CC(=C(C=C3)OC)OC)O)OC4C(C(C(C(O4)CO)O)O)O)O	1.7		HMDB0034812				55626.6	66658.3	59721.6	64456.1	409.422	0	0	0	0	0	0	0	80227	71372.3	82224.1	55721.7	1.62796e+06	1.52449e+06	1.63833e+06	1.56608e+06	312006	267613	222068
4.24_290.0791n	(+)-Catechin Hydrate	C15H16O7	4.24423	291.086	pos	M+H-H2O, M+H	107957	OFUMQWOJBVNKLR-NQQJLSKUSA-N	C1C(C(OC2=CC(=CC(=C21)O)O)C3=CC(=C(C=C3)O)O)O.O							249532	240555	244766	247920	3.1014e+07	3.19614e+07	3.28128e+07	3.0245e+07	7.06663e+06	7.38488e+06	7.72978e+06	7.57005e+06	179168	172239	170292	168474	525968	516406	500095	525868	2.00172e+06	1.96854e+06	1.92856e+06
1.77_423.1435m/z	Hydroxycotinine	C10H12N2O2	1.77353	423.144	pos	2M+K	107963	XOKCJXZZNAUIQN-DTWKUNHWSA-N	CN1C(CC(C1=O)O)C2=CN=CC=C2	-0.9			Organoheterocyclic compounds	Pyridines and derivatives	Pyrrolidinylpyridines	0	6500.49	0	4390.77	35745.6	0	0	7359.28	0	0	0	0	2022.08	1441.48	3285.37	955.878	289919	111887	266423	112937	2272.1	19689.4	23544.3
6.57_306.2079m/z	Dihydrocapsaicin	C18H29NO3	6.57225	306.207	neg	[M-H]-	107982	XJQPQKLURWNAAH-UHFFFAOYSA-N	CC(C)CCCCCCC(=O)NCC1=CC(=C(C=C1)O)OC	4.4	C16952	HMDB0038457	Benzenoids	Phenols	Methoxyphenols	0	0	0	0	80173.8	71972.9	72375.7	73562.3	0	0	0	0	0	0	0	0	35511.9	37552.8	43192.9	37143.4	9693.21	4632.12	7624.53
5.19_220.1465n	Penienone		5.18883	221.154	pos	M+H-H2O, M+H	10798969	UBYAOVYCJUQGIG-FILRKKLKSA-N	CCCC=CC=CC1CC=CC(=O)C1CO	3.2			Organic oxygen compounds	Organooxygen compounds	Carbonyl compounds	11564	10377.3	12678.3	11714.9	132587	127000	123671	115194	8667.58	6299.05	6377.69	7658.46	19738.4	16362.7	18204.3	20678.5	33352.4	32387.9	31803.5	28253.8	41159.2	42525.4	43240.3
6.20_197.0205m/z	2-Methyl-4,6-Dinitrophenol	C7H6N2O5	6.19665	197.02	neg	M-H	10800	ZXVONLUNISGICL-UHFFFAOYSA-N	CC1=CC(=CC(=C1O)[N+](=O)[O-])[N+](=O)[O-]	2.1	C18653	HMDB0245221	Benzenoids	Phenols	Nitrophenols	21520.1	19474	17505.3	17976.6	69726.8	71240.7	75383.3	65015	74963	33108.9	88999.8	40219.4	33269	33918.9	38850.1	31909.4	26061.5	25514.7	27939.3	27076.2	86620.9	80035.1	88248.2
3.48_174.1239m/z	Indospicine	C7H15N3O2	3.47538	174.124	pos	M+H	108010	SILQDLDAWPQMEL-YFKPBYRVSA-N	C(CCC(=N)N)CC(C(=O)O)N	-3.2	C08288		Organic acids and derivatives	Carboxylic acids and derivatives	Amino acids, peptides, and analogues	34370	11649	36012.1	15496.1	37619.4	7792.23	20785.2	20449.3	34568.7	18575.9	9541.35	22692.7	79070.3	74777.7	69552.1	74812.1	7310.14	13505.9	5284.67	10809.1	25574.1	13653.6	18019
1.90_277.0929m/z	1-Tuliposide A	C11H18O8	1.90202	277.093	neg	M-H	108011	SQRUWMQAWMLKPR-DZEUPHNYSA-N	C=C(CCO)C(=O)OC1C(C(C(C(O1)CO)O)O)O	-1.8	C08561	HMDB0303140	Organic oxygen compounds	Organooxygen compounds	Carbohydrates and carbohydrate conjugates	5456.27	357.502	3270.04	3192.07	32326.8	4576.03	35569	4483.05	595.706	0	0	156.698	2203.65	6362.91	343.31	1841.5	15001.5	135034	8396.39	136211	11928.4	13783.8	415.26
5.16_328.1768m/z	Supinine	C15H25NO4	5.15543	328.177	neg	M+FA-H	108053	DRVWTOSBCBKXOR-ZLDLUXBVSA-N	CC(C)C(C(C)O)(C(=O)OCC1=CCN2C1CCC2)O	0.5	C10403	HMDB0302362				0	0	0	0	0	0	0	0	0	0	0	0	0	0	0	0	76438.4	71717.8	79112.2	72181.8	10249.9	9753.89	9730.47
6.37_365.1035m/z	Isolicopyranocoumarin	C21H20O7	6.37245	365.104	neg	M-H2O-H	10810040	JHGBGRLHQJNGPN-UHFFFAOYSA-N	CC1(C(CC2=C(O1)C=C3C(=C2OC)C=C(C(=O)O3)C4=C(C=C(C=C4)O)O)O)C	2.8		HMDB0035479				74158.5	81482.1	64583.9	61997.8	0	0	0	0	0	0	0	0	31026.2	26640.5	30124	32301.9	0	0	0	0	11397.3	6378.84	11587.7
5.11_261.0408m/z	6-Methoxy-2h-Furo[2,3-H]Chromen-2-One	C12H8O4	5.10765	261.041	neg	M+FA-H	108104	DLCJNIBLOSKIQW-UHFFFAOYSA-N	COC1=C2C(=C3C(=C1)C=CC(=O)O3)C=CO2	2.2	C18081	HMDB0302839	Phenylpropanoids and polyketides	Coumarins and derivatives	Furanocoumarins	105593	118757	101555	101862	0	0	0	0	0	0	0	0	10695.2	5192.52	16139.4	9747.07	657.772	0	637.299	703.546	112555	97694.7	101510
4.94_419.1359m/z	Cochinolide Beta-Glucopyranoside		4.94018	419.136	neg	M-H	10812058	OYGWXJKSVNAKMS-DEHMZHIJSA-N	C1CC2=C(C(=O)OC2=CC1OC3C(C(C(C(O3)CO)O)O)O)C(C4=CC=CC=C4)O	-0.3			Organic oxygen compounds	Organooxygen compounds	Carbohydrates and carbohydrate conjugates	68816.7	64114.9	60182.9	66040.2	33668.3	13058.3	10326.9	6090.15	705990	723140	736526	813220	65951.4	62296.9	58690.6	68218.1	8462.98	7396.24	6019.01	8057.17	101555	108877	101260
4.83_431.2297m/z	Radiosumin		4.82743	431.23	neg	M-H	10812638	BZYYTAOQKTUZST-NRZWWCDRSA-N	CC(=O)NC1CCC(=CC(C(=O)O)NC(=O)C(C=C2CCC(C=C2)N)NC(=O)C)CC1	-2.7			Organic acids and derivatives	Carboxylic acids and derivatives	Amino acids, peptides, and analogues	278184	280292	266378	267092	2.81037e+06	2.72918e+06	2.85151e+06	2.5807e+06	307626	290239	298426	346752	1.3805e+06	1.31384e+06	1.35188e+06	1.30693e+06	285623	280675	297423	276199	256213	241515	251003
6.65_496.3638m/z	Polyporusterone A	C28H46O6	6.65148	496.364	pos	M+NH4	10814524	KQBCIGPPRFLKLS-UMQUCXETSA-N	CC(C)C(C)CC(C(C)(C1CCC2(C1(CCC3C2=CC(=O)C4C3(CC(C(C4)O)O)C)C)O)O)O	2.3						1145.01	0	0	0	0	0	0	0	0	0	24.9971	29.2697	0	0	0	0	69939.5	63915.8	70707.2	68744.4	6044.32	6858.11	10016.3
4.95_153.1275m/z	Perilla Alcohol	C10H16O	4.95063	153.128	pos	M+H	10819	NDTYTMIUWGWIMO-UHFFFAOYSA-N	CC(=C)C1CCC(=CC1)CO	2.1	C02452	HMDB0003634				19714.1	17793.4	16561.5	17312.9	88326.5	89792.4	88033.8	90533.6	67397.2	65369.4	67451.7	66126.5	22784.3	24452.6	26628.2	26184.2	47340.4	46904.6	49359.5	53287.4	15791.4	15352.1	15312.9
5.34_247.0615m/z	5-Acetonyl-7-Hydroxy-2-Hydroxymethyl-Chromone	C13H12O5	5.33898	247.061	neg	M-H	10824421	IJAJRHZKYVCLQY-UHFFFAOYSA-N	CC(=O)CC1=C2C(=CC(=C1)O)OC(=CC2=O)CO	-0.1						110072	121457	123142	111034	0	0	0	0	0	0	0	0	165125	174663	177162	177016	0	0	0	0	189811	191507	188256
6.39_387.2987n	Mycestericin F		6.38562	388.306	pos	M+H, M+K	10834102	JVVUMRUWQBAVNC-FPOVZHCZSA-N	CCCCCCC(=O)CCCCCCCCCCC(C(CO)(C(=O)O)N)O	1.6			Lipids and lipid-like molecules	Fatty Acyls	Fatty acids and conjugates	2885.45	1851.48	2625.48	566.014	21555.3	15611.8	20826.4	17543.2	19883.3	18901	15245.2	18680.8	12150.4	16446.7	13042.8	13931.1	7701	9454.78	4093.54	5787.65	310280	618809	714327
5.08_197.1175m/z	Kobifuranone A	C11H16O3	5.08432	197.117	pos	M+H	10845550	FIOWMCUECVKUHQ-VNKDHWASSA-N	CC=CC=CC1COC(=O)C1C(C)O	1.9			Organoheterocyclic compounds	Lactones	Gamma butyrolactones	15617.1	13602.7	16141.9	15866.5	54045.3	52643.9	51375.6	48788.9	55997.3	51390.6	56819.9	58816.7	38614.9	36815.5	35092.9	33779.1	84035.7	87834.7	85455.9	82357.7	128767	134410	132399
2.31_267.0865m/z	Diaportinol	C13H14O6	2.3054	267.087	pos	M+H	10849348	BINZCYYNWOVDRD-MRVPVSSYSA-N	COC1=CC(=C2C(=C1)C=C(OC2=O)CC(CO)O)O	1						471180	294031	461748	292058	19985.2	6764.11	9237.24	4618.89	0	4503.11	0	6777.97	515384	505309	530813	514436	25071.9	24009.1	22376.1	22588	42102.5	45270.1	33269.3
4.46_305.1147m/z	Brachystemidine B		4.46168	305.115	neg	M-H	10859738	IDTBQXSKCCAGNA-ARLHGKGLSA-N	COC1CCC(=O)N1C2C(=CCO2)COC(=O)C3=CC=CN3	0						1844.4	3757.99	0	1802.83	973.646	0	0	0	0	0	0	0	139180	128164	131146	120196	460333	485767	483166	479243	122095	144300	139840
1.05_312.1114m/z	N-(1-Deoxy-1-Fructosyl)Methionine	C11H21NO7S	1.0486	312.111	pos	M+H	10859892	KEGDHFMPWJTRFP-ZVSNZSLMSA-N	CSCCC(C(=O)O)NCC1(C(C(C(O1)CO)O)O)O	-3.7		HMDB0037841				17898.1	18967.2	17524.7	4903.32	416381	269648	240698	247885	245280	76299.6	94192.4	65236	83787.5	73234.2	57851	67497.8	20022.1	20055.8	21393.4	23141.1	83458.1	105617	86371.8
5.38_207.1858m/z	Dicyclohexylcarbodiimide	C13H22N2	5.37883	207.186	pos	M+H	10868	QOSSAOTZNIDXMA-UHFFFAOYSA-N	C1CCC(CC1)N=C=NC2CCCCC2	4.7		HMDB0251215				4854.19	4189.97	6652.22	3487.63	925.21	483.587	1142.96	1329.12	57150.1	51805.4	54606.2	52329.1	2823.66	2205.16	3250.65	2329.14	10611.1	10892.5	11481.8	12083.8	4689.81	4562.27	2853.84
5.98_273.1850m/z	Sclareolide	C16H26O2	5.97725	273.185	pos	M+Na	10868725	IMKJGXCIJJXALX-WTYXEBJDSA-N	CC1(CCCC2(C1CCC3(C2CC(=O)O3)C)C)C	4.3						33757.9	31154.3	39414.9	28763.9	8433.35	5935.8	4031.21	13073.9	53159.4	57396.3	54008.6	67125.6	18034.7	15578.6	10844.2	12317.5	96350.6	95370.5	98033.5	93977.4	206716	203147	203206
1.04_182.0440n	9-Methyl-2,3,6,7,8,9-Hexahydro-1h-Purine-2,6,8-Trione	C6H6N4O3	1.0411	163.026	neg	M-H2O-H, M-H	108714	XJEJWDFDVPDMAS-UHFFFAOYSA-N	CN1C2=C(C(=O)NC(=O)N2)NC1=O	-1.1		HMDB0001973	Organoheterocyclic compounds	Imidazopyrimidines	Purines and purine derivatives	886646	1.02921e+06	851901	814222	97469.7	0	0	0	6578.02	0	0	0	30439.3	6296.26	27121.3	23902	23724.8	19173.5	22491.7	29874.6	122130	126276	136694
0.88_342.1164n	Neotrehalose	C12H22O11	0.88305	360.15	pos	M+NH4, M+Na, M+H, M+H-2H2O	10871590	HDTRYLNUVZCQOY-BTLHAWITSA-N	C(C1C(C(C(C(O1)OC2C(C(C(C(O2)CO)O)O)O)O)O)O)O	-4.2		HMDB0029880	Organic oxygen compounds	Organooxygen compounds	Carbohydrates and carbohydrate conjugates	1.42478e+06	1.27406e+06	1.48301e+06	1.20163e+06	2.47817e+06	2.38994e+06	2.93371e+06	3.00311e+06	2.42278e+06	3.33024e+06	2.9794e+06	3.28302e+06	949066	979864	794328	904421	374075	417908	366374	227709	1.26369e+06	1.07565e+06	1.09466e+06
4.32_181.0872m/z	(Ethoxymethyl)Benzene	C9H12O	4.31768	181.087	neg	M+FA-H	10873	AXPZDYVDTMMLNB-UHFFFAOYSA-N	CCOCC1=CC=CC=C1	2.3		HMDB0031312				189274	196791	184275	183800	4450.58	1888.36	0	0	9905.54	14242.7	3217	8896	50628.5	44638.4	49741.7	46248.4	969.632	1291.18	4836.97	3679.45	22172.9	19022.6	17528.4
4.86_569.2622m/z	Taxumairol V		4.85997	569.262	neg	M-H	10875480	TXBJKSOTSLHNLL-ZOAIKBMOSA-N	CC1=C2C(C(C3(C(CC(C(C3C(C2(CC1O)C(C)(C)O)O)COC(=O)C)OC(=O)C)OC(=O)C)C)OC(=O)C)O	-0.3						0	0	0	0	1.44217e+06	1.33997e+06	1.29123e+06	1.24421e+06	0	0	0	0	0	2849.34	0	0	0	0	2449.21	0	41453.1	27932.4	26798.4
7.20_409.3470m/z	Cholestan-3-One	C27H46O	7.20237	409.347	pos	M+Na	10883573	PESKGJQREUXSRR-ZTPZMMAUSA-N	CC(C)CCCC(C)C1CCC2C1(CCC3C2CCC4C3(CCC(=O)C4)C)C	8.9		HMDB0059604	Lipids and lipid-like molecules	Steroids and steroid derivatives	Cholestane steroids	41640	36209.2	36082.4	29791	54722.8	917908	39055.7	935013	2.09006e+06	688268	44205.8	57648.3	206730	705339	6888.1	49762.9	24113.3	23917.2	99742.1	1.34538e+06	111931	80144.2	1.03285e+06
4.97_476.2498m/z	Epothilone C5		4.96965	476.25	pos	M+H	10885254	MVIPGYRWGVEDHK-DQUVJOKZSA-N	CC1C(C(=CCCC=CCC(OC(=O)CC(C(C1=O)(C)C)O)C(=CC2=CSC(=N2)C)C)C)O	4.2						1765.05	2108.43	0	0	12.4727	3522.43	2528.28	0	0	0	0	0	44916.7	49456.3	55912.3	38709.4	165245	160973	150792	151525	19316.8	14121	7502.31
4.40_163.1483m/z	Clavukerin A		4.3966	163.148	pos	M+H	10888240	WLTLKQLUBPNLAM-CABZTGNLSA-N	CC1CCC=CC2=C(CCC12)C	3.3						5146.13	5589.06	7213.52	7940.55	41253.3	36383.9	35219.8	32909.2	417.375	1853.6	1028.68	454.781	22442.7	22370.8	20722	20936.2	46884	47144.2	47735.7	43092.3	11716.6	11405.3	11962.4
5.84_212.1414n	Modiolin		5.84473	195.138	pos	M+H-H2O, M+H	10889211	LTHMZLZFQXPZHS-BTIHDQLTSA-N	CCOC(=O)C=CC=CCCCC(C)O	2.3						13359.3	10381.9	12019.7	12150.4	6266.76	10655.2	7816.84	6666.73	20483.5	24006.5	14929	26506.6	18480.8	19954	17075.5	18621.4	11349.7	15577.9	14012.6	16897	171563	165278	174409
4.68_337.1072m/z	4-(3,4-Dihydroxyphenyl)-2-Hydroxy-1h-Phenalen-1-One	C19H12O4	4.68345	337.107	pos	M+CH3OH+H	10892036	ZNAZPYKRTNDUEJ-UHFFFAOYSA-N	C1=CC2=C3C(=C1)C(=O)C(=CC3=C(C=C2)C4=CC(=C(C=C4)O)O)O	4		HMDB0038322				430200	434068	441205	462497	5601.93	11319	10706.9	11566.2	28140.7	31250.4	33518.7	30618	357936	359553	339356	336270	25502.4	25929.5	19656.5	27726.8	60824.1	60470.7	53145.6
6.07_171.1017m/z	Isoboonein		6.07225	171.102	pos	M+H	10899112	DPDXVBIWZBJGSX-XUTVFYLZSA-N	CC1C(CC2C1COC(=O)C2)O	0.6			Lipids and lipid-like molecules	Prenol lipids	Terpene lactones	4130.17	4990.77	4690.51	4089.3	2096.4	2013.66	2571.93	2592.99	8876.54	12576.3	12032.9	12342.9	2552.76	2452.08	3280.5	3954.91	2420.92	3822.38	5876.41	4996.43	18842.3	21098.4	18095.3
4.02_597.1845m/z	Phloretin 3',5'-Di-C-Glucoside		4.02437	597.184	neg	M-H	10908130	WAWHTTXPRUWFCZ-DBGLWBBTSA-N	C1=CC(=CC=C1CCC(=O)C2=C(C(=C(C(=C2O)C3C(C(C(C(O3)CO)O)O)O)O)C4C(C(C(C(O4)CO)O)O)O)O)O	-2.3			Phenylpropanoids and polyketides	Linear 1,3-diarylpropanoids	Chalcones and dihydrochalcones	78113.9	61710.4	54309.3	65832.4	1.78413	11.4804	1.04643	4.83731	0	152.546	0	6534.25	269981	236400	233266	221084	1.66789e+06	1.6462e+06	1.69664e+06	1.62601e+06	165489	195206	200875
0.80_164.0388m/z	Methionine Sulfoxide	C5H11NO3S	0.796617	164.039	neg	M-H	10909908	QEFRNWWLZKMPFJ-MFXDVPHUSA-N	CS(=O)CCC(C(=O)O)N	-4.1	C15999					2826.28	2043.59	3623.58	3872.28	339012	494831	352191	566121	121100	216305	93202.4	219632	73031.7	118847	69879	119092	378683	648747	370160	379814	30300.9	30293	30257.6
3.53_207.0655m/z	Phellodenol A	C11H10O4	3.53238	207.065	pos	M+H	10910685	UNMQLUGEYMJJSH-UHFFFAOYSA-N	C1=CC(=O)OC2=CC(=C(C=C21)CCO)O	1.1						15114.1	10009.1	14196.9	13770.2	2909.7	11233.8	12423.1	8240.77	569.166	8918.85	18617.8	5270.88	60814.2	58925.2	58594.9	48740.2	71101.6	68463.8	75383.4	68618	11242.1	16779.9	14097.3
6.50_366.1105n	5-Hydroxy-8-(4-Hydroxy-3-Methoxyphenyl)-2,2-Dimethyl-2h,6h-Benzo[1,2-B:5,4-B']Dipyran-6-One		6.49945	367.118	pos	M+H, M+Na, M+CH3OH+H	10915521	NTKOJTKKDRUJDE-UHFFFAOYSA-N	CC1(C=CC2=C(O1)C=C3C(=C2O)C(=O)C=C(O3)C4=CC(=C(C=C4)O)OC)C	3.9			Phenylpropanoids and polyketides	Flavonoids	Pyranoflavonoids	2.67585e+06	2.77529e+06	2.78825e+06	2.78487e+06	169065	50445.1	24885.8	10485.4	6031.33	6739.77	1570.97	0	790892	857404	799524	831813	24766.2	5386.66	4220.62	4160.16	395383	413584	337978
0.81_162.1125m/z	(3r)-3-Hydroxy-4-(Trimethylazaniumyl)Butanoate	C7H15NO3	0.8144	162.113	pos	M+H	10917	PHIQHXFUZVPYII-ZCFIWIBFSA-N	C[N+](C)(C)CC(CC(=O)[O-])O	-0.2	C00318;C00487		Organic nitrogen compounds	Organonitrogen compounds	Quaternary ammonium salts	148150	110375	149771	120826	0	0	0	0	2933.13	2598.94	11751.3	0	243333	235309	174396	233620	186440	232449	182553	160900	442597	366606	401376
7.00_484.3849m/z	Hypusine	C10H23N3O3	7.00167	484.385	pos	2M+NH4	10922432	BZUIJMCJNWUGKQ-BDAKNGLRSA-N	C(CCNCC(CCN)O)CC(C(=O)O)N	-3.9						182646	184857	177136	192432	229825	217763	208378	184564	920173	854549	923399	931389	114689	105312	116959	126530	214314	214791	207568	209595	130950	130074	129540
5.39_186.1137m/z	2-Heptanamidoacetic Acid	C9H17NO3	5.39463	186.114	neg	M-H	10932172	RNFCYFVPNIXAHP-UHFFFAOYSA-N	CCCCCCC(=O)NCC(=O)O	1.6		HMDB0013010	Organic acids and derivatives	Carboxylic acids and derivatives	Amino acids, peptides, and analogues	1932.28	4290.49	2174.51	946.55	726.376	0	0	1373.96	9406.04	15283.6	14804.4	11459	0	2497.45	1400.44	3584.82	846.412	360.446	0	745.695	48163.4	49748.2	51137.4
2.76_296.0781m/z	(2r,3s,5r)-2-(Hydroxymethyl)-5-{3h-Imidazo[2,1-F]Purin-3-Yl}Oxolan-3-Ol	C12H13N5O3	2.75727	296.078	neg	M+Na-2H	10945668	XQQIMTUYVDUWKJ-DJLDLDEBSA-N	C1C(C(OC1N2C=NC3=C2N=CN4C3=NC=C4)CO)O	0.7		HMDB0001786	Organoheterocyclic compounds	Imidazopyrimidines	Purines and purine derivatives	0	569.099	0	0	0	257876	210255	272636	0	40878	46598	0	180988	213894	186393	195034	2256.27	696.962	741.443	2119.43	30229.2	46774.2	43964.6
4.61_564.2225n	Bistratamide J		4.61207	609.221	neg	M-H, M+FA-H	10951899	QYWGBWCDPYJCGC-RUZYHRDJSA-N	CC(C)C1C(=O)NC(C(=O)NC(C2=NC(=CS2)C(=O)NC(C3=NC(=CS3)C(=O)N1)C(C)C)C(C)C)C(C)O	3.5			Organic acids and derivatives	Carboxylic acids and derivatives	Amino acids, peptides, and analogues	2.39569e+06	2.49023e+06	2.43021e+06	2.42861e+06	119593	96297.3	99653	94378.8	1.02331e+07	9.77467e+06	9.19666e+06	8.33529e+06	7.55575e+06	7.12084e+06	7.40788e+06	7.21134e+06	1.88171e+06	1.81069e+06	1.81845e+06	1.75625e+06	979322	1.00062e+06	1.01865e+06
3.47_314.1006n	Phyllanthurinolactone		3.47482	313.093	neg	M+Cl, 2M-H, M-H	10957981	NTDAFPROCLCPBL-ALLBUJQBSA-N	C1C(C=CC2=CC(=O)OC21)OC3C(C(C(C(O3)CO)O)O)O	-1.7						226589	259016	382509	228094	1.00974e+06	181087	180907	164569	7974.42	96322.9	76191.4	95258.2	1.14775e+06	869706	1.08666e+06	857421	8.2042e+06	6.94499e+06	8.43701e+06	7.10929e+06	1.20771e+06	1.17823e+06	1.4256e+06
5.35_196.0252m/z	Triboa	C8H7NO5	5.35495	196.025	neg	M-H	10965465	OUEXBJICCHIILG-UHFFFAOYSA-N	C1=CC2=C(C=C1O)OC(C(=O)N2O)O	-0.3	C15771					729.506	0	0	539.275	3478.35	1248.14	785.313	2490.98	8806.62	0	7008.72	14856.1	1908.11	2525.72	960.854	2778.57	1593.23	2108.8	470.396	2411.74	43278.7	39324.8	37411.1
0.90_116.0354m/z	2-Acetamidoacetic Acid	C4H7NO3	0.895083	116.035	neg	M-H	10972	OKJIRPAQVSHGFK-UHFFFAOYSA-N	CC(=O)NCC(=O)O	-1.2		HMDB0000532	Organic acids and derivatives	Carboxylic acids and derivatives	Amino acids, peptides, and analogues	0	2771.63	0	0	59097.1	59633.8	81341.1	66263.7	0	0	0	0	0	0	0	0	0	0	0	1318.88	0	0	0
4.97_169.1225m/z	(-)-1,2-Campholide		4.96965	169.122	pos	M+H	10986649	AXRMSBLBSHJLGO-GMSGAONNSA-N	CC1(C2CCC1(OC(=O)C2)C)C	2						6077.38	4432.52	7931.87	6751.26	3146.82	7626.97	8969.91	4351.27	13083.8	12562.9	10527.7	12832.8	11375.8	12646.7	12280.2	10494.2	41159.9	41546.3	44743	42075.3	11360	13498.8	9996.07
5.39_249.1500m/z	Pentalenic Acid	C15H22O3	5.39463	249.15	neg	M-H	10988713	WBLTVUMJMJIOGQ-YCGCYHNXSA-N	CC1CCC2C13CC(C(C3C=C2C(=O)O)O)(C)C	2.7			Lipids and lipid-like molecules	Prenol lipids	Sesquiterpenoids	0	986.704	0	820.135	421380	403304	411762	383012	0	0	0	0	0	854.404	922.941	0	576.312	528.25	572.441	0	6346.47	6453.59	5641.67
2.91_146.1653m/z	(4-Aminobutyl)(3-Aminopropyl)Amine	C7H19N3	2.90548	146.165	pos	M+H	1102	ATHGHQPFGPMSJY-UHFFFAOYSA-N	C(CCNCCCN)CN	-1	C00315	HMDB0001257				2389.11	3507.07	2881.55	2620.86	8657.09	5940.69	9209.82	10199.9	1809.68	1254.09	1001.09	788.21	302.952	1516.32	1491.06	1013.86	27837.1	24951.3	29409.9	25522.9	3978.54	4593.72	7347.24
5.06_218.1672n	Occidol		5.05583	437.342	pos	M+H, 2M+H	11020369	AFBBWQXTLZVDEE-UHFFFAOYSA-N	CC1=C2CCC(CC2=C(C=C1)C)C(C)(C)O	3.5						1.01849e+06	1.01531e+06	981832	985519	525168	429567	401500	418374	75850.2	62854	60565.5	68751.3	170391	161185	161349	177465	134432	160509	150141	146463	218071	223462	226723
4.13_259.1060n	Osmaronin	C11H17NO6	4.12795	304.104	neg	M+Na-2H, M+FA-H	11032594	DAVUWBZDLSJMFA-GMLQCYRESA-N	CC(=CC#N)COC1C(C(C(C(O1)CO)O)O)O	-1.6			Lipids and lipid-like molecules	Fatty Acyls	Fatty acyl glycosides	2001.28	1501	2185.03	1867.24	5.66483e+06	4.71028e+06	4.94827e+06	4.74542e+06	0	0	0	0	111586	106737	95224.3	105326	8146.07	6891.24	7145.55	5095.61	4.37545e+06	4.42321e+06	4.40977e+06
5.03_281.1024m/z	Xestodecalactone C		5.02735	281.102	pos	M+H	11033245	OESLECARYLNMSC-CBAPKCEASA-N	CC1CC(CC(=O)C2=C(CC(=O)O1)C=C(C=C2O)O)O	1.2						3530.53	2053.01	5289.34	2121.94	0	0	707.472	0	0	1131.76	0	0	13042.6	13975	15938.7	11915.9	959.271	2058.89	2815.58	1411.78	4622.52	5531.87	4083.24
7.33_351.1229m/z	Semiglabrinol		7.32588	351.123	pos	M+H	11035494	XBKLVCYSINXGAW-RLLQIKCJSA-N	CC1(C(C2C(O1)OC3=C2C4=C(C=C3)C(=O)C=C(O4)C5=CC=CC=C5)O)C	2.8			Phenylpropanoids and polyketides	Flavonoids	Flavones	68451.8	70266.9	51345.6	56797.6	1360.05	0	2123.09	0	0	0	0	0	578600	577619	781053	735278	2544	0	0	0	247898	173557	125308
6.26_459.3125m/z	Dolicholide	C28H46O6	6.26023	459.313	neg	M-H2O-H	11038144	PPFRJNLKWADOTL-WOGJWQOOSA-N	CC(C)C(=C)C(C(C(C)C1CCC2C1(CCC3C2COC(=O)C4C3(CC(C(C4)O)O)C)C)O)O	4.7						0	0	0	0	0	0	0	0	0	0	0	0	490548	422465	440652	426081	0	0	0	316.813	12568.1	37479.8	22003.8
3.92_243.0866m/z	2,3,4'-Trihydroxy-3',5'-Dimethoxypropiophenone		3.91872	243.087	pos	M+H	11053814	QJWLBLCJYZLCLM-UHFFFAOYSA-N	COC1=CC(=CC(=C1O)OC)C(=O)C(CO)O	-0.1			Organic oxygen compounds	Organooxygen compounds	Carbonyl compounds	98552.4	96218	95642.8	99053.2	51459.1	60235.9	55961.7	57393.6	55626.9	45125.4	51159.8	46187.1	324314	327977	333459	321722	44052.1	35488.3	37925.6	34955.7	29952.8	34795.8	34636.3
6.01_555.2232m/z	Eriojaposide B	C25H40O11	6.00577	555.223	pos	M+K	11060349	AFWVBXLXFDAISA-GPRPIQDKSA-N	CC1C(C(C(C(O1)OCC2C(C(C(C(O2)OC(C)C=CC3C(=CC(=O)CC3(C)C)C)O)O)O)O)O)O	-1.6	C17889					0	0	0	0	0	0	0	0	0	0	0	0	40052.5	41316.5	28679.3	35861.3	4760.57	1507.35	3405.57	3876.95	235.484	242.272	3157.02
4.41_365.1822m/z	(1S,2S,4R,8R)-p-Menthane-1,2,8,9-tetrol 2-glucoside	C16H30O9	4.40553	365.182	neg	M-H	110677	QEFNQQRVZDFDIJ-UHFFFAOYSA-N	CC1(CCC(CC1O)C(C)(CO)O)O	-0.8						50124.3	52240.9	50600.1	50510.4	546729	546201	508810	483630	198891	248016	236270	297435	241202	205844	218333	221522	352112	310450	355635	293309	114737	119325	121385
4.62_253.2164m/z	Hydnocarpic Acid	C16H28O2	4.61693	253.216	pos	M+H	110680	SRELFLQJDOTNLJ-UHFFFAOYSA-N	C1CC(C=C1)CCCCCCCCCCC(=O)O	5.9	C16795		Lipids and lipid-like molecules	Fatty Acyls	Fatty acids and conjugates	5661.76	5937.03	5806.61	6751.92	203758	180478	189211	177681	0	913.194	1228.68	1343.49	24760.3	27580.7	24577.6	26103.2	41984.7	41528.2	42461.5	41216.5	25176.9	23430.2	28123.8
1.77_114.0553m/z	2-Amino-3-Hydroxy-Cyclopenta-2-Enone		1.77353	114.055	pos	M+H	11073376	BNEMVGOLRDWNEG-UHFFFAOYSA-N	C1CC(=O)C(=C1O)N	-0.6						21108.8	21541.7	22185.8	23682.7	238852	133229	143637	152814	54983.2	57583.8	62406.4	60427.8	26519.1	23868.9	23309.5	23509.2	27209.6	21975.6	25460.9	20976.9	22284	19239.6	22191.9
1.55_226.0360m/z	(R)-2,7-Dihydroxy-2h-1,4-Benzoxazin-3(4h)-One	C8H7NO4	1.54738	226.036	neg	M+FA-H	11074014	HDRDOKTYPONKPM-UHFFFAOYSA-N	C1=CC2=C(C=C1O)OC(C(=O)N2)O	0		HMDB0038054	Organoheterocyclic compounds	Benzoxazines	Benzoxazinones	0	2036.55	0	0	0	0	2473.22	0	0	0	0	0	0	0	2157.26	0	0	0	636.22	0	12686.8	128288	316633
5.29_487.1256m/z	Echioidinin 2'-(6''-Acetylglucoside)		5.29117	487.126	neg	M-H	11081450	NYESETAMVRXBOD-PFKOEMKTSA-N	CC(=O)OCC1C(C(C(C(O1)OC2=CC=CC=C2C3=CC(=O)C4=C(C=C(C=C4O3)OC)O)O)O)O	1.2						324097	321878	330763	306362	0	0	0	0	0	0	0	0	7147.33	15403.7	3594.81	6808.17	0	0	0	0	44200.2	38629.7	45557.6
6.77_395.3314m/z	24(28)-Dehydroergosterol		6.77465	395.331	pos	M+H	11090531	SQFQJKZSFOZDJY-CVGLIYDESA-N	CC(C)C(=C)C=CC(C)C1CCC2C1(CCC3C2=CC=C4C3(CCC(C4)O)C)C	7.7			Lipids and lipid-like molecules	Steroids and steroid derivatives	Ergostane steroids	0	0	0	0	0	955.028	0	0	0	0	0	0	13349.6	15226.6	5820.33	10884.4	3427	3407.26	2473.86	518.21	0	0	0
3.27_211.0614m/z	1-(2-Hydroxy-4-Methoxyphenyl)Ethan-1-One	C9H10O3	3.27498	211.061	neg	M+FA-H	11092	UILPJVPSNHJFIK-UHFFFAOYSA-N	CC(=O)C1=C(C=C(C=C1)OC)O	2	C10712	HMDB0256081	Organic oxygen compounds	Organooxygen compounds	Carbonyl compounds	37125.3	36361.6	37905.4	36658.8	19723.1	7228.93	5836.04	4921.88	7665	6503.84	7638.44	13803.1	39649.6	37420.8	41612.4	35623.2	2.23589e+06	2.13623e+06	2.24995e+06	2.05202e+06	599624	634987	700590
5.45_261.1270n	(E)-2',4,4'-Trihydroxy-3-Prenylchalcone	C20H20O4	5.44603	325.143	pos	[M+H]+	11099375	TVUGLERLRIQATC-BJMVGYQFSA-N	CC(=CCC1=C(C=CC(=C1)C=CC(=O)C2=C(C=C(C=C2)O)O)O)C	5.1		HMDB0032671	Phenylpropanoids and polyketides	Linear 1,3-diarylpropanoids	Chalcones and dihydrochalcones	2794.45	2491.39	2613.44	3916.19	128752	134237	138596	125902	0	0	0	0	9832.23	11847.1	9135.33	9077.89	50731.3	44383.2	47829	48785.8	6620.06	10502.7	7552.56
5.40_326.1156n	Smiranicin		5.39785	327.123	pos	M+H-H2O, M+H, M+H-2H2O	11099439	DGWRIGGEKQHRTA-LBPRGKRZSA-N	COC1=C(C(=C(C=C1)C2CC3=C(C4=C(C=C3)OC=C4)OC2)OC)O	3.7						2.2276e+06	2.19154e+06	2.17183e+06	2.25134e+06	16071.4	11813.6	10189.1	12245.4	59172.3	46385	49528	41783	475384	473457	476827	519094	49884.1	53830.7	50322.8	50598.4	346019	337505	327315
1.35_117.0193m/z	Succinic Acid	C4H6O4	1.34907	117.019	neg	M-H	1110	KDYFGRWQOYBRFD-UHFFFAOYSA-N	C(CC(=O)O)C(=O)O	-0.6	C00042	HMDB0000254	Organic acids and derivatives	Carboxylic acids and derivatives	Dicarboxylic acids and derivatives	3.53882e+06	2.90874e+06	3.49876e+06	3.23568e+06	4.84299e+07	7.55785e+06	5.18604e+06	6.68022e+06	3.76e+07	1.24604e+07	1.10825e+07	1.26617e+07	7.28526e+06	7.48201e+06	7.13837e+06	7.84023e+06	1.5334e+06	1.66644e+06	1.48189e+06	1.67697e+06	2.82346e+06	2.81252e+06	1.97309e+06
7.42_713.5450n	Soyacerebroside I		7.42073	696.542	pos	M+H-H2O, M+H	11104507	HOMYIYLRRDTKAA-HIMJKWBMSA-N	CCCCCCCCCCCCCCC(C(=O)NC(COC1C(C(C(C(O1)CO)O)O)O)C(C=CCCC=CCCCCCCCCC)O)O	9.6			Lipids and lipid-like molecules	Sphingolipids	Glycosphingolipids	7.40729e+06	4.47049e+06	1783.11	415501	741448	610342	590736	1.29055e+07	1.66694e+07	1.04275e+07	1.0769e+07	2.21095e+06	15126.9	24402.4	34357	89386.4	72303.8	38656.9	19547.9	6248.19	2518.36	12387.7	4663.92
5.87_153.1275m/z	(+)-Cis-P-Mentha-2,8-Dien-1-Ol	C10H16O	5.87278	153.128	pos	M+H	11105550	MKPMHJQMNACGDI-VHSXEESVSA-N	CC(=C)C1CCC(C=C1)(C)O	2.4		HMDB0035054				11016.4	11585.7	9048.15	8994.38	36946	43084.4	40241.3	37490.8	46750.5	60731.1	60608.1	57947.1	20975.7	20714.7	19443	22136.8	12636.7	15656.6	17073.6	14830.2	8931.25	8444.68	11469.5
5.04_147.0300m/z	(3r,4s,5r)-3,4-Dihydroxy-5-(Hydroxymethyl)Oxolan-2-One	C5H8O5	5.04398	147.03	neg	M-H	111064	CUOKHACJLGPRHD-BXXZVTAOSA-N	C(C1C(C(C(=O)O1)O)O)O	-1.4	C02674	HMDB0001900				15796.3	18425.4	16750.1	15644.7	36438.5	34961.2	40069.9	43848.3	91408.1	102740	65562.8	54067.6	38260	28675.7	28604.4	27358.9	55601.9	57423.8	63578.3	61332.3	21465.4	24589.2	34062.2
5.74_235.2058m/z	Callicarpenal		5.74022	235.206	pos	M+H	11107286	MPWIIQYWQOBNKS-UGUYLWEFSA-N	CC1CCC2(C(C1(C)CC=O)CCC=C2C)C	4.2						532.21	444.081	785.782	698.988	0	2134.94	667.226	1405.73	10923.3	12563.8	11188.7	12958.4	13832.8	13075.5	13907.8	11892.8	18533.7	17835.6	19492.1	15223.9	34174.7	32161.6	30964.7
1.07_187.1210n	Hyacinthacine A7		1.0666	220.155	pos	M+H, M+CH3OH+H	11116780	AGLLYYHKZWZSKX-JTPBWFLFSA-N	CC1CCC2N1C(C(C2O)O)CO	-0.3						15363.4	19274.8	13382.4	27316.5	382948	265475	233055	243152	122651	121382	129757	143816	3945.66	0	0	10916.3	61178.8	60477	64278.2	56292.4	125574	155804	127777
6.91_213.1276m/z	11,12-Dihydrolactaroviolin	C15H16O	6.90735	213.128	pos	M+H	11117364	VAMFCHMEVQNLHP-UHFFFAOYSA-N	CC1=C2C=CC(=C2C=C(C=C1)C(C)C)C=O	3.9		HMDB0035736	Lipids and lipid-like molecules	Prenol lipids	Sesquiterpenoids	6789.39	7128.45	7001.77	8007.98	17526.5	16545.2	16499.9	17134.1	8531.17	7245.74	4979.79	6610.58	7156.06	6036.07	5025.15	4631	2966.91	2504.2	2823.38	2955.59	4151.4	3065.05	2697.06
5.77_477.2851m/z	Hongdoushan B		5.76873	477.285	pos	M+H	11123623	CIQZPTJELMJHRG-ZNQIWVDCSA-N	CCC(=O)OC1CC(=C2C(CC3(CCC(C(=C)C3C(C1C2(C)C)OC(=O)C)OC(=O)C)C)O)C	3			Lipids and lipid-like molecules	Prenol lipids	Diterpenoids	0	0	0	0	0	0	0	0	2569.11	0	0	0	7642.89	1751.18	3187.77	5827.77	128445	98801.5	115045	93183.9	0	0	0
1.00_248.1131m/z	2-Methyl-2-{[(2s,3r,4s,5s,6r)-3,4,5-Trihydroxy-6-(Hydroxymethyl)Oxan-2-Yl]Oxy}Propanenitrile	C10H17NO6	1.0025	248.113	pos	M+H	11128	QLTCHMYAEJEXBT-ZEBDFXRSSA-N	CC(C)(C#N)OC1C(C(C(C(O1)CO)O)O)O	-1.8	C01594	HMDB0033699	Organic oxygen compounds	Organooxygen compounds	Carbohydrates and carbohydrate conjugates	47700.3	39719.3	35722.8	31295.8	0	0	0	0	21991.1	15880.6	17392.5	4321.85	24258.4	20329.8	33999.8	29222.5	68744.7	72464.1	75558.2	71138	60449.2	58125.5	54844.1
3.65_295.1292m/z	(2s)-2-Amino-4-{[(1s)-1-Carboxy-2-Phenylethyl]Carbamoyl}Butanoic Acid	C14H18N2O5	3.6464	295.129	pos	M+H	111299	XHHOHZPNYFQJKL-QWRGUYRKSA-N	C1=CC=C(C=C1)CC(C(=O)O)NC(=O)CCC(C(=O)O)N	-3		HMDB0000594				9914.83	8234.09	10295.2	7981.53	9837.62	261.793	2813.76	6158.18	0	16528	11397.6	18336.2	43958	44095.2	47964.9	46296.5	7086.7	9658.16	8230.01	7023.98	20377.4	13146.4	15529.1
2.67_317.0886m/z	Opuntioside I		2.6694	317.089	neg	M-H	11141672	OQVZJGGNKYGQLT-KABOQKQYSA-N	COC1=CC(=O)OC(=C1)COC2C(C(C(C(O2)CO)O)O)O	-2			Organic oxygen compounds	Organooxygen compounds	Carbohydrates and carbohydrate conjugates	14047.3	68831.8	8724.59	15847.1	30.1847	29860.5	89835.8	23477.3	260.977	200.35	442.029	0	170422	59892.2	183048	77482.3	4712.73	0	7453.82	3325.74	15200.3	8720.5	16817.4
4.38_391.2323m/z	Turpinionoside D		4.37758	391.232	pos	M+H	11143633	QYRQYBHQCMVSQX-NOPABDHCSA-N	CC1=C(C(CC(C1O)OC2C(C(C(C(O2)CO)O)O)O)(C)C)CCC(C)O	-0.9						0	0	0	0	2477.79	1546.05	1088.1	1748.33	0	0	0	0	38740.3	29459.9	30404.5	33906.8	1717.15	0	0	1534.47	5.27922	2.03394	0
6.65_171.1392m/z	8-Methyl Nonanoic Acid	C10H20O2	6.65193	171.139	neg	M-H	111470	OAOABCKPVCUNKO-UHFFFAOYSA-N	CC(C)CCCCCCC(=O)O	3.8			Lipids and lipid-like molecules	Fatty Acyls	Fatty acids and conjugates	113645	116037	113745	103609	331037	320077	316274	298712	422982	487757	497318	544658	107499	108896	120363	114344	83028.7	85064.4	90612.3	93018.1	78867.7	56941.3	69086.2
5.15_209.0811m/z	Hofmeisterin		5.15083	209.081	pos	M+H	11148458	LHLJANTYAXQUPZ-UHFFFAOYSA-N	CC1=CC(=C(C=C1)C(=O)COC(=O)C)O	2.1			Organic oxygen compounds	Organooxygen compounds	Carbonyl compounds	601344	617746	620495	625445	129940	130264	120232	114395	179522	175611	189434	190561	894245	913980	876441	927966	273836	280490	287547	254867	399306	407077	407965
4.78_234.0895n	Trans-P-Coumaryl Diacetate		4.77913	217.086	pos	M+H-H2O, M+H	11149005	JAFORXKRQBIDEE-ONEGZZNKSA-N	CC(=O)OCC=CC1=CC=C(C=C1)OC(=O)C	2						120351	118970	125905	123385	8125.42	5655.81	6357.56	4376.68	89314.5	102831	94453.3	95100.2	423693	404667	417698	410113	156472	155402	145118	152741	60283.5	63122.9	61775.9
4.53_549.1631m/z	Styraxjaponoside A		4.53325	549.163	neg	M-H	11157094	NIIFAUHRYCGALG-HLMQNJTASA-N	COC1=C(C=CC(=C1)C(C2C(COC2=O)C(C3=CC4=C(C=C3)OCO4)O)O)OC5C(C(C(C(O5)CO)O)O)O	0						64318	75943.5	76636.6	74875.1	0	0	0	0	547263	510652	484521	559370	126634	144766	205881	145225	10196.5	0	7092.86	0	12645.9	10913.6	5475.44
5.35_185.1184m/z	Epomediol	C10H18O3	5.35495	185.118	neg	M-H	1116159	JSNQSLSBBZFGBM-VZCHMASFSA-N	CC1(C2CC(C(O1)(C(C2)O)C)O)C	0.2	C17620					12721.8	14017.6	10382.2	12823.2	5189.6	5747.05	3646.6	5542.09	32137.8	18142.8	25019.3	19270.8	222807	201727	218805	205932	8630.97	9435.28	7254.31	8638.6	24389.8	27995.5	26273.1
4.88_684.2660n	Javanicoside B		4.8839	683.259	neg	M-2H, M-H	11169907	NLCZJLRVAIBIDP-FCODWIRGSA-N	CC1C=C(C(=O)C2(C1CC3C45C2C(C(C(C4C(C(=O)O3)OC(=O)CC(C)C)(OC5)C(=O)OC)O)O)C)OC6C(C(C(C(O6)CO)O)O)O	-0.2						0	710.458	287.768	0	6.69215e+06	6.03405e+06	6.18469e+06	5.75635e+06	0.0797325	0.0717578	55.3084	0	12090.7	3446.16	14289.6	7625.05	89951.1	102008	92969.6	90240.3	973218	1.02139e+06	976279
5.82_125.0972m/z	2-(Propan-2-Yl)Cyclopentan-1-One	C8H14O	5.82338	125.097	neg	M-H	11170976	RKZBBVUTJFJAJR-UHFFFAOYSA-N	CC(C)C1CCCC1=O	1.8		HMDB0301946				2622.81	3103.75	2937.85	2815.96	1003.16	0	423.663	913.167	3047.97	0	5550.04	0	2047.12	1464.72	2736.08	1760.78	622.159	1079.21	601.164	364.227	30940.1	31446.6	30712.4
6.63_315.1228m/z	4'-Hydroxy-2',4,6'-Trimethoxychalcone		6.63247	315.123	pos	M+H	11174470	FQZORWOCAANBNC-RMKNXTFCSA-N	COC1=CC=C(C=C1)C=CC(=O)C2=C(C=C(C=C2OC)O)OC	3.2						29294.9	24754.8	27173.6	26200.9	0	0	0	0	0	0	0	0	2376.2	1877.65	2272.38	1060.38	0	0	0	0	37669.1	29122.6	29474.9
6.47_547.1969m/z	Methyl 3-(2,3-Dihydroxy-3-Methylbutyl)-4-Hydroxybenzoate	C13H18O5	6.4711	547.197	pos	2M+K	11184361	ABFHVQPVDSMGNR-UHFFFAOYSA-N	CC(C)(C(CC1=C(C=CC(=C1)C(=O)OC)O)O)O	1		HMDB0032796				406073	375556	374484	368049	0	0	0	0	0	0	0	0	14290.9	7419.9	5939.49	15139.5	0	0	0	0	30629.6	19315.2	16717.7
4.29_138.1046n	Nona-2,6-Dienal		4.29225	139.112	pos	M+H, M+CH3OH+H, M+NH4	11196	HZYHMHHBBBSGHB-UHFFFAOYSA-N	CCC=CCCC=CC=O	2.2		HMDB0302431				12935.6	12687.8	12903.6	15119.1	14681.5	13801.3	16226	13097.4	5599.62	3157.13	3291.47	3588.81	10697.7	8918.58	9284.06	8700.27	59515.4	58421.9	61878.9	62890.9	16342.3	19966.8	17772.4
1.16_200.9978m/z	5-Chloroorsellinic Acid	C8H7ClO4	1.15792	200.998	neg	M-H	11206471	GZQRFGTYUAPOOM-UHFFFAOYSA-N	CC1=C(C(=CC(=C1Cl)O)O)C(=O)O	2.3						53822.5	58674	58278.1	61384.8	0	0	0	0	0	0	0	0	103702	124615	121051	121197	9223.84	13276.8	13187.4	11154.6	11445.2	9714.4	10132.5
2.47_167.0714m/z	3-(3,4-Dihydroxyphenyl)-1-Propanol		2.46888	167.071	neg	M-H	11217464	DPTPQXXDBLPEOP-UHFFFAOYSA-N	C1=CC(=C(C=C1CCCO)O)O	-0.4						5712.48	11861.9	5008.38	7025.01	1656.36	12658.3	13040.7	5370	56552.6	64180.8	78573.8	78161.4	30372.4	28703.2	21628.8	29396.2	99185.4	152262	105252	151628	35680.8	43943.6	43127.3
4.76_511.2040m/z	(2s)-1-[(2s)-2-Amino-4-Carboxybutanoyl]Pyrrolidine-2-Carboxylic Acid	C10H16N2O5	4.75947	511.204	pos	2M+Na	11218768	YBTCBQBIJKGSJP-BQBZGAKWSA-N	C1CC(N(C1)C(=O)C(CCC(=O)O)N)C(=O)O	-3.6		HMDB0028827				18802.3	12992	11765.4	14080.1	21334.7	18563.6	14381.1	14678.1	14925.6	7683.83	10134.9	15422.9	190872	197101	187852	193937	685430	601068	630951	622887	124812	127382	114817
4.61_334.1180n	Cappariloside A	C16H18N2O6	4.60743	335.125	pos	M+H, 2M+NH4	11232900	ZVFUTZQNUQUJLW-YMILTQATSA-N	C1=CC2=C(C(=C1)OC3C(C(C(C(O3)CO)O)O)O)C(=CN2)CC#N	-0.5						34544.2	30426.8	31025	33339.8	518.463	173.166	384.2	496.416	23087.5	21961.6	14604.7	19419.9	97742.6	131153	99559.2	110716	165860	174625	161575	156121	28468	39413.7	33272.9
2.66_261.0077m/z	Tichocarpol A		2.6614	261.008	neg	M-H	11242465	WXGOORTYNRYLMK-MRVPVSSYSA-N	C1=CC(=CC=C1CC(C(=O)O)OS(=O)(=O)O)O	0.4						0	395.365	0	0	0	162317	182080	154532	0	146139	153804	0	78581.9	69138.5	73974.8	70717.8	212909	215099	217028	205375	168372	176582	187147
2.91_214.1088m/z	(-)-Monascumic Acid	C10H17NO4	2.9081	214.109	neg	M-H	11252889	DTLNBWQUOUXKIO-VHSXEESVSA-N	CC(C)CC1(CC(N1)(C)C(=O)O)C(=O)O	-1.4						3890.37	4022.82	0	4411.83	1322.83	241198	87929.6	221416	0	18360.6	18008.3	0	888.149	3173.93	558.942	2375.85	4337.19	2902.14	2800.71	829.352	34666.3	32492.3	21360.4
4.74_243.1240m/z	2-(5-Hydroxyhexyl)-3-Methylidenebutanedioic Acid		4.73918	243.124	neg	M-H	11253216	SPTZQYLKDFWPGO-UHFFFAOYSA-N	CC(CCCCC(C(=C)C(=O)O)C(=O)O)O	1.2						57865.3	60580.3	61096.6	54222.1	24346.5	17447.4	22946.2	16172.4	152893	123189	123773	185735	13366.8	7295.56	11003.9	9698.2	582145	571210	588990	545252	147868	146147	144467
6.39_459.1443m/z	1-(6-Hydroxy-2,4-Dimethoxy-3-Methylphenyl)Ethan-1-One	C11H14O4	6.38562	459.144	pos	2M+K	11287272	DUTVTRPNMVUOIS-UHFFFAOYSA-N	CC1=C(C=C(C(=C1OC)C(=O)C)O)OC	2.1		HMDB0041406	Organic oxygen compounds	Organooxygen compounds	Carbonyl compounds	62410.6	66555.9	66665.6	65851.9	0	0	0	0	0	0	0	0	0	0	0	0	0	0	0	0	46694.3	52505.9	49525.1
4.65_285.1335m/z	2-Phenylethyl B-D-Glucopyranoside	C14H20O6	4.65493	285.133	pos	M+H	11289099	MLRIJUWUQTVDQE-RKQHYHRCSA-N	C1=CC=C(C=C1)CCOC2C(C(C(C(O2)CO)O)O)O	-0.2			Organic oxygen compounds	Organooxygen compounds	Carbohydrates and carbohydrate conjugates	0	743.823	1065.46	0	68818.3	65741.6	66951.2	54358.7	0	0	0	0	1699.54	4284.74	3425.74	2278.65	938.245	2070.91	2425.58	1033.26	3697.69	5563.09	3425.39
4.06_190.0511m/z	Desmethyldeschlorobenzoyl Indomethacin		4.05605	190.051	neg	M-H	11310252	FDADMESSMPJUJC-UHFFFAOYSA-N	CC1=C(C2=C(N1)C=CC(=C2)O)CC(=O)O	1.6						551.263	577.015	0	970.02	6588.09	2048.67	2238.69	0	0	0	0	0	0	0	0	0	5014.07	5107.15	5028.25	3260.69	29673.5	25181.3	27916.7
6.46_297.0759m/z	Milleyanaflavone		6.4616	297.076	pos	M+H	11312486	IXKYKSQHLUAYFH-UHFFFAOYSA-N	COC1=CC2=C(C=C1)C(=O)C=C(O2)C3=CC4=C(C=C3)OCO4	3.8			Phenylpropanoids and polyketides	Flavonoids	O-methylated flavonoids	65999.8	61891.1	67648.7	69026.9	5407.99	2924.59	7131.99	8179.19	49333.8	57718.1	61569	58825.5	28017.8	19922.6	19897.7	17080.9	1.70965e+06	1.64251e+06	1.6314e+06	1.603e+06	1.25109e+06	1.23146e+06	1.21054e+06
4.16_305.0659m/z	Corymbiferan Lactone B		4.15823	305.066	pos	M+H	11312742	ADRRMNWUFRIUFY-UHFFFAOYSA-N	COC1=C2COC(=O)C3=C(C=C(C(=C23)C(=C1)O)COC=O)O	2.1			Benzenoids	Naphthalenes	Naphthols and derivatives	11056.2	10736	9534.44	8141.3	294546	338963	314705	318998	0	0	0	0	852.079	1053.06	1070.73	208.041	121081	109687	116210	122369	39230.9	40635.9	32298.3
5.72_405.3519m/z	4,4'-Diapo-Zeta-Carotene	C30H44	5.72122	405.352	pos	M+H	11315692	JJMKRPXUHIPSAW-ZOKJSSERSA-N	CC(=CCCC(=CC=CC(=CC=CC=C(C)C=CC=C(C)CCC=C(C)C)C)C)C	11.7	C19841		Lipids and lipid-like molecules	Prenol lipids	Triterpenoids	13645.3	10893.8	8831.7	10742.2	8623.59	5361.89	3222.76	5815.16	79899.7	87805	90496.9	76526.6	0	0	0	0	0	1066.34	0	0	113926	108811	114295
0.80_324.1304m/z	4-O-	C12H23NO9	0.804383	324.13	neg	M-H	11324809	GNVIYGFSOIHFHK-NIKVEEOSSA-N	C1[C@@H]([C@H]([C@@H]([C@H](N1)CO)O[C@@H]2[C@@H]([C@H]([C@@H]([C@H](O2)CO)O)O)O)O)O	-4.5						29988	8023.16	21275.2	26578.2	0	0	0	0	0	0	0	0	355227	592303	290136	463373	891059	1.20786e+06	855429	811203	32176.4	30888.8	24455.7
6.61_391.1907m/z	Licoflavone B		6.61347	391.191	pos	M+H	11349817	GLDVIKFETPAZNV-UHFFFAOYSA-N	CC(=CCC1=CC2=C(C=C1O)OC(=CC2=O)C3=CC(=C(C=C3)O)CC=C(C)C)C	6.3						0	0	0	0	0	0	0	0	0	0	0	0	58747.4	52423.5	50418.5	47303.7	1603.77	0	876.944	1517.59	1385.91	2210.19	3773.68
4.14_125.0357m/z	5-Methyl-1,2,3,4-Tetrahydropyrimidine-2,4-Dione	C5H6N2O2	4.14385	125.036	neg	M-H	1135	RWQNBRDOKXIBIV-UHFFFAOYSA-N	CC1=CNC(=O)NC1=O	-0.6	C00178	HMDB0000262	Organoheterocyclic compounds	Diazines	Pyrimidines and pyrimidine derivatives	3203	4497.38	3319.6	4664.51	3231.78	4382.42	1025.46	916.129	126498	148182	136024	150624	1750.71	2328.18	3292.26	1006.69	1090.96	466.959	682.813	1883.62	1578.56	1297.77	1585.06
4.12_254.1157n	Striatisporin A	C13H18O5	4.12023	237.112	pos	M+H-H2O, M+H, M+H-2H2O	11357243	GQDNQARAYQKEDE-ITMZQLLZSA-N	CC(C(C(=CC=CC(=CC(=O)O)C)C)O)C(=O)O	2						1.75702e+06	1.73965e+06	1.81079e+06	1.80222e+06	93373.2	95323.3	83251.5	85663.7	667934	646501	672185	692281	3.44753e+06	3.29127e+06	3.36433e+06	3.28627e+06	240847	248740	260719	247356	330979	339053	317672
2.32_142.0332m/z	2-(4-Methyl-1,3-Thiazol-5-Yl)Ethan-1-Ol	C6H9NOS	2.31638	142.033	neg	M-H	1136	BKAWJIRCKVUVED-UHFFFAOYSA-N	CC1=C(SC=N1)CCO	0.8	C04294	HMDB0032985	Organoheterocyclic compounds	Azoles	Thiazoles	5880.07	0	5321.76	8521.89	0	0	0	0	0	0	0	0	0	11393.6	0	4408.15	0	24425.5	215.456	23822.9	6639.89	4967.46	0
7.71_224.2010m/z	(E,E)-2,4-Decadienoic Isobutylamide	C14H25NO	7.71493	224.201	pos	M+H	11368078	MAGQQZHFHJDIRE-QNRZBPGKSA-N	CCCCCC=CC=CC(=O)NCC(C)C	4.4		HMDB0030951				17855.5	22383.5	22834.9	20914.7	56179.8	57069.2	49392.2	46116.4	39931.2	25104.1	36753.5	40598.2	10599.1	13617.4	13882.1	11043.2	5702.05	4710.89	4262.27	6932.07	24211	36887.1	36290.7
4.31_135.0442m/z	2-Methoxybenzoic Acid	C8H8O3	4.31127	135.044	pos	M+H-H2O	11370	ILUJQPXNXACGAN-UHFFFAOYSA-N	COC1=CC=CC=C1C(=O)O	1.6		HMDB0032604	Benzenoids	Benzene and substituted derivatives	Benzoic acids and derivatives	31715.3	30676.6	31375.2	31448.2	28116.1	25868.1	27281.9	24893.4	7564.15	9286.46	8031	8671.48	14411.6	12972.7	12929.7	13759.9	8345.05	7849.5	7593.09	7406.33	8073.11	9013.69	8904.79
6.17_291.1969m/z	9-Oxootre		6.1651	291.197	neg	M-H	11380794	ACHDMUPTZYZIGR-CUHSZNQNSA-N	CCC=CCC=CC=CC(=O)CCCCCCCC(=O)O	4.6			Lipids and lipid-like molecules	Fatty Acyls	Lineolic acids and derivatives	49222	50507.3	31451.5	46630.7	1427.97	1310.4	0	0	189169	23055.1	169565	8719.41	11195.6	10861.7	11349.9	11196.2	48579.7	43969.7	48363.2	48763.4	47581.3	45935	53208.9
6.76_193.1590m/z	(-)-Gamma-Ionone		6.75565	193.159	pos	M+H	11389922	SFEOKXHPFMOVRM-GUOLPTJISA-N	CC(=O)C=CC1C(=C)CCCC1(C)C	3.2			Lipids and lipid-like molecules	Prenol lipids	Sesquiterpenoids	2736.91	2249.38	2778.77	1805.95	3803.54	4819.38	6485.82	4411.47	7324.63	5498.76	6690.78	4235.53	5427.09	2075.06	1495.19	821.466	2269.23	2145.99	2381.38	2017.59	8085.83	8079.28	8293.36
4.61_377.1598m/z	Eupalinilide C	C20H24O7	4.60743	377.16	pos	M+H	11417523	QWNQZWRFKIHTPL-NPUYJLKLSA-N	CC1=CC2C3C1C4C(C(CC3(CO2)O)OC(=O)C(=CCO)C)C(=C)C(=O)O4	0.2						24575	27705.3	22860.2	23708.4	0	0	0	0	5707.2	6178.39	3179.89	10139.3	63856.8	72138.5	69198.2	64468.5	2338.26	0	0	0	2321.81	1363.54	1167.5
5.60_451.1043m/z	Foramsulfuron	C17H20N6O7S	5.60117	451.104	neg	[M-H]-	11419598	PXDNXJSDGQBLKS-UHFFFAOYSA-N	CN(C)C(=O)C1=C(C=C(C=C1)NC=O)S(=O)(=O)NC(=O)NC2=NC(=CC(=N2)OC)OC	0.5						1946.2	3086.68	5099.58	1922.65	0	0	0	0	0	0	0	0	0	2718.84	0	0	97855.7	89443.6	98242.5	93691.6	43889.7	43276	54763
4.54_213.1851m/z	Trans-Delta2-11-Methyl-Dodecenoic Acid		4.54038	213.185	pos	M+H	11435803	SNTXNGAQYNSTHI-PKNBQFBNSA-N	CC(C)CCCCCCCC=CC(=O)O	5.1						16476.5	15209.1	14878.3	16656	0	611.05	0	671.394	0	0	0	0	135925	136939	132844	135177	15761.8	20583.5	18737.1	10459.2	12223.7	13095.3	9915.71
0.81_76.0763m/z	N,N-Dimethylmethanamine Oxide	C3H9NO	0.805717	76.0763	pos	M+H	1145	UYPYRKYUKCHHIB-UHFFFAOYSA-N	C[N+](C)(C)[O-]	-0.3	C01104	HMDB0000925				0	0	0	0	0	0	0	0	2065.8	0	0	0	2911.9	945.542	733.266	2344.44	11982.9	10765.7	12118.7	10195.6	46650.5	39589.4	44715.9
5.61_479.1341m/z	Phelligridin F		5.60755	479.134	pos	M+H	11454399	WBJFOHSVLCPQAU-MPVNRERKSA-N	CC(=O)CC1(C(=CC2=CC(=C(C=C2)O)O)C3=C(O1)C=C(OC3=O)C=CC4=CC(=C(C=C4)O)O)OC	2.3			Benzenoids	Phenols	Benzenediols	516141	541279	547768	550085	3013.8	0	0	0	0	0	0	0	153506	147232	140482	122470	15137.1	15167.9	13519.6	17637.2	280179	276884	269479
5.45_307.0995m/z	Melibiose	C12H22O11	5.44603	307.099	pos	M+H-2H2O	11458	DLRVVLDZNNYCBX-ZZFZYMBESA-N	C(C1C(C(C(C(O1)OCC2C(C(C(C(O2)O)O)O)O)O)O)O)O	-4.7			Organic oxygen compounds	Organooxygen compounds	Carbohydrates and carbohydrate conjugates	25229.8	20630.1	24380.4	25689.5	79913.6	82707.9	84209.3	68391.4	296.263	323.649	213.456	1188.24	6867.52	10313.8	4350.03	7213.81	0	0	0	0	3997.82	4717.07	2257.6
5.45_417.1192m/z	Aquillochin		5.44603	417.119	pos	M+H	11464176	GZXPCBAETDEQAX-CRAIPNDOSA-N	COC1=CC(=CC(=C1O)OC)C2C(OC3=C4C(=CC(=C3O2)OC)C=CC(=O)O4)CO	2.1						216305	221444	210680	243676	20125.1	3753.77	0	0	0	0	0	0	253088	247884	243093	265684	2260.84	1228.99	1354.51	0	55031.8	40659	41990.3
6.07_711.3269m/z	Convalloside	C35H52O15	6.0699	711.327	neg	M-H	114652	CAYUJEAJKPLCAV-TZOZDROWSA-N	CC1C(C(C(C(O1)OC2CCC3(C4CCC5(C(CCC5(C4CCC3(C2)O)O)C6=CC(=O)OC6)C)C=O)O)O)OC7C(C(C(C(O7)CO)O)O)O	-2.3	C19986					0	0	0	0	1.88778e+06	1.82878e+06	1.98164e+06	1.84108e+06	0	0	0	0	0	0	0	0	0	0	0	0	60779.4	62544.5	56054.8
6.37_179.0705m/z	(3r)-8-Hydroxy-3-Methyl-3,4-Dihydro-1h-2-Benzopyran-1-One		6.36662	179.07	pos	M+H	114679	KWILGNNWGSNMPA-ZCFIWIBFSA-N	CC1CC2=C(C(=CC=C2)O)C(=O)O1	2.4		HMDB0301747				45433.6	45130.2	45262.5	46430.4	2889.78	2999.1	1216.18	686.366	1311.45	1791.93	2355.61	1899.56	4269.45	4346.42	3680.64	4030.34	940.144	1153.74	1850.98	760.255	5345.84	5516.25	4989.51
1.04_132.0425n	2-C-Methyl-1,4-Erythrono-D-Lactone	C5H8O4	1.0411	323.099	neg	2M-H, 2M+Hac-H	11469098	OHTGZAWPVDWARE-UHFFFAOYSA-N	CC1(C(COC1=O)O)O	-1.2		HMDB0029884	Organoheterocyclic compounds	Lactones	Gamma butyrolactones	4.53807e+06	5.11255e+06	4.20204e+06	4.35336e+06	304572	0	0	0	1.30906e+06	784342	912480	1.03497e+06	5.49429e+06	4.43256e+06	5.13426e+06	4.7191e+06	415738	418973	475058	474561	379629	398043	427772
3.82_101.0608m/z	Pentanoate		3.81742	101.061	neg	M-H	114781	NQPDZGIKBAWPEJ-UHFFFAOYSA-M	CCCCC(=O)[O-]	2			Lipids and lipid-like molecules	Fatty Acyls	Fatty acids and conjugates	14053.5	10336.4	12826.5	12352.3	9455.84	2781.17	6590.49	2744.42	29711.5	21223.6	18766.6	25905.8	9058.67	9357.5	9536.91	10699	17381.5	22392.2	16558.3	16345.4	11378.1	10129.5	9437.55
5.28_222.1258n	Placidene C	C13H18O3	5.27502	255.159	pos	M+H, M+CH3OH+H	11481458	KTXOHEGYWWVREA-VOTSOKGWSA-N	CCC(C)C=CC1=C(C(=CC(=O)O1)OC)C	2.7						17903.3	16673.4	18478.8	17377.7	1509.07	1763.56	2365.07	2484.1	13784.2	15358.3	9688.69	14058.4	7477.47	5632.87	7075.31	3813.88	21985.7	25577.3	18980.6	20282.2	62487.7	61690.5	70507.2
6.27_409.1329m/z	Tephrosin	C23H22O7	6.26885	409.133	neg	M-H	114909	AQBZCCQCDWNNJQ-AUSIDOKSSA-N	CC1(C=CC2=C(O1)C=CC3=C2OC4COC5=CC(=C(C=C5C4(C3=O)O)OC)OC)C	3	C10535					48634.4	59523.4	55723.5	35117.7	0	0	0	0	8704.13	32009.6	29397.4	19043.8	0	0	0	0	30446.9	33316.9	28433.2	33862.4	223918	136190	145251
6.48_291.1242m/z	Zederone	C15H18O3	6.48465	291.124	neg	M+FA-H	11492496	CVIVANCKIBYAOP-WEVVVXLNSA-N	CC1=CCCC2(C(O2)C(=O)C3=C(C1)OC=C3C)C	2.5		HMDB0036767	Lipids and lipid-like molecules	Prenol lipids	Sesquiterpenoids	57441.2	52500.3	55532.2	51104	0	0	0	0	0	0	0	0	0	0	0	0	0	0	0	0	24056	0	0
4.37_401.1596m/z	Gomisin R		4.3681	401.16	pos	M+H	11495015	HOPDFAWBFXSPSA-LDLUMPKVSA-N	CC1CC2=CC3=C(C(=C2C4=C(C5=C(C=C4C(C1C)O)OCO5)OC)OC)OCO3	3.9			Phenylpropanoids and polyketides	Tannins	Hydrolyzable tannins	136294	152305	126805	127618	10744.5	11740.2	16860	19441.4	36877.4	30402	41276.4	35756.8	2.33762e+06	2.34035e+06	2.35391e+06	2.32049e+06	244891	257666	247673	267765	171561	164273	171870
5.76_303.0514m/z	Dulcisflavan	C15H14O8	5.75907	303.051	neg	M-H2O-H	11500740	PONGJRZSHJPTOF-YMTOWFKASA-N	C1C(C(OC2=C(C(=C(C(=C21)O)O)O)O)C3=CC(=C(C=C3)O)O)O	-0.4		HMDB0304616				413935	430103	407921	396074	0	0	0	0	0	18851.9	0	0	0	0	1143.09	0	0	0	0	0	78590.4	96384.5	85461.1
4.41_220.0617m/z	Hyrtioerectine C		4.40553	220.062	neg	M-H	11506813	UFDRBNQJYZJRJV-SNVBAGLBSA-N	C1=CC2=C(C=C1O)C(=CN2)CC(C(=O)O)O	1.4						3829.76	6816.09	8880.2	6785.78	5547.76	19504.6	9744.21	8918.47	294667	293562	283923	337390	5279.21	5764.99	4721.64	6272.12	226256	236123	237166	219715	67062.6	60216.4	53941.5
1.17_257.1133m/z	1-(Beta-D-Ribofuranosyl)-1,4-Dihydronicotinamide	C11H16N2O5	1.16727	257.113	pos	M+H	11507134	MAKBMGXNXXXBFE-TURQNECASA-N	C1C=CN(C=C1C(=O)N)C2C(C(C(O2)CO)O)O	-1.6	C15497	HMDB0011648				39287.3	40333	37337.7	38030.4	0	0	20058.6	35270.3	0	0	0	0	5703.64	13724.6	4489.28	4556.29	56526.8	50234.1	59184.4	37225.9	29643.7	25108.1	31601.8
4.42_228.0880m/z	N-Hydroxy-Meiqx	C11H11N5O	4.42145	228.088	neg	M-H	115104	FVNCCTJGBOTWTM-UHFFFAOYSA-N	CC1=CN=C2C=CC3=C(C2=N1)N=C(N3C)NO	1.2	C20291		Organoheterocyclic compounds	Diazanaphthalenes	Benzodiazines	20442.7	20555.9	18649.3	17016.7	274277	126277	127778	131431	86426.9	69577.2	90914.7	98908.7	39364.4	47933.2	59392.4	46110.9	191312	210079	220356	205136	61419.4	68198.2	63720.4
4.93_729.1455m/z	Epicatechin-(4beta->8)-Epigallocatechin 3'-Gallate	C37H30O17	4.93163	729.146	pos	M+H-H2O	11513300	BUOLDWJIICQRBU-RGOYVLDUSA-N	C1C(C(OC2=C1C(=CC(=C2C3C(C(OC4=CC(=CC(=C34)O)O)C5=CC(=C(C=C5)O)O)O)O)O)C6=CC(=C(C(=C6)O)O)O)OC(=O)C7=CC(=C(C(=C7)O)O)O	3.2		HMDB0302413				0	0	2736.45	0	3.03391e+06	3.43883e+06	3.2743e+06	3.21468e+06	170374	35145.3	11710.6	5035.32	0	0	0	0	0	0	0	0	3549.8	0	3179.6
1.33_209.0924m/z	D-Kynurenine		1.32585	209.092	pos	M+H	1152206	YGPSJZOEDVAXAB-MRVPVSSYSA-N	C1=CC=C(C(=C1)C(=O)CC(C(=O)O)N)N	-2.2	C01718					12520.2	13204.1	12795.9	13625.6	84551.9	24420.6	26447.3	31187.1	57213.3	31743.7	38516	27788.5	17820.4	15053.8	16450.9	17496.8	93977.3	96634.5	91090.1	91107.7	27262.7	25144.5	26479
7.15_461.3046n	Echinulin	C29H39N3O2	7.1542	462.312	pos	M+, M+H	115252	DIKMWTRJIZQJMY-CYFREDJKSA-N	CC1C(=O)NC(C(=O)N1)CC2=C(NC3=C(C=C(C=C23)CC=C(C)C)CC=C(C)C)C(C)(C)C=C	7			Organic acids and derivatives	Carboxylic acids and derivatives	Amino acids, peptides, and analogues	9656.1	8541.33	5022.09	8158.64	0	0	0	0	0	0	0	0	0	0	0	0	991.325	0	0	533.666	224104	238253	214060
1.14_322.1071m/z	S-Methyl Gsh	C11H19N3O6S	1.13885	322.107	pos	M+H	115260	QTQDDTSVRVWHMO-BQBZGAKWSA-N	CSCC(C(=O)NCC(=O)O)NC(=O)CCC(C(=O)O)N	-4.1	C11347		Organic acids and derivatives	Carboxylic acids and derivatives	Amino acids, peptides, and analogues	1471.45	4206.5	1653.8	1816.42	91023.2	0	0	0	0	0	0	0	0	0	0	0	0	0	0	0	0	0	0
6.23_495.1656m/z	Curcumin Monoglucoside	C27H30O11	6.23378	495.166	pos	M+H-2H2O	11526601	UTULZZKBGPPSOF-JBNJIKQZSA-N	COC1=C(C=CC(=C1)C=CC(=O)C=C(C=CC2=CC(=C(C=C2)OC3C(C(C(C(O3)CO)O)O)O)OC)O)O	1.4	C17749		Phenylpropanoids and polyketides	Diarylheptanoids	Linear diarylheptanoids	306243	299651	293236	317895	0	0	0	0	0	0	0	0	7851.38	4560.41	7056.09	6183.35	3543.48	1712.86	1103.06	1503.42	141318	135817	130797
4.43_436.1243m/z	Salvianolic Acid G	C20H18O10	4.42508	436.124	pos	M+NH4	11530200	AMPDZVASNOBSQZ-UHFFFAOYSA-N	C1C(C(=O)C2=CC3=C(C(=C(C=C3)O)O)OC4=C(C=CC1=C24)O)C(=O)O	2.7		HMDB0041773				50844.5	42746.1	47281.4	48751.2	18440.4	20456.5	8931.58	17214.7	0	0	0	0	77681.4	80498	81333.1	78871.5	222123	211873	243810	202244	45944.7	46901.1	45411.6
6.05_203.1797m/z	Tenuifolene	C15H22	6.05325	203.18	pos	M+H	11542976	FMWXCMYXQCUXMT-UHFFFAOYSA-N	CC1=CCC(=CC1)C2(CCC=C(C2)C)C	3.8						86861.2	91457.9	89006.1	92014.9	55856.5	46976	46424.6	45040.7	29952.1	31193.4	34705	32936.4	11680.1	11343.4	9246.42	12131.9	7478.62	6153.53	5924.29	4847	30478.2	25721	27412.8
4.44_374.2289m/z	Glu Ile Leu		4.43525	374.229	pos	M+H	11552504	QXDXIXFSFHUYAX-MNXVOIDGSA-N	CCC(C)C(C(=O)NC(CC(C)C)C(=O)O)NC(=O)C(CCC(=O)O)N	-3			Organic acids and derivatives	Carboxylic acids and derivatives	Amino acids, peptides, and analogues	13280.2	15235.3	17175.1	14403.2	58963.7	57538.2	45080.5	45147.3	33490.5	16283.3	20722	13243.3	56739.2	59254	52589.2	50809.9	3831.86	10124.7	5008.81	7257.37	10027.3	13208	9016.08
5.15_243.1240m/z	Pandangolide 1		5.14748	243.124	neg	M-H	11557800	LSLSZASQWJAEHT-LPEHRKFASA-N	CC1CCCCCC(C(=O)C(CC(=O)O1)O)O	0.8						70636.8	77933.9	73408.3	76503.6	35204	36336.3	32543	33187.2	132125	85848.5	112361	136361	174679	163727	167261	154559	192934	186881	191108	174277	1.33282e+06	1.25113e+06	1.27104e+06
4.03_459.2821m/z	Val Ile Leu Asp	C21H38N4O7	4.03407	459.282	pos	M+H	11559237	FTKXYXACXYOHND-XUXIUFHCSA-N	CC[C@H](C)[C@@H](C(=O)N[C@@H](CC(C)C)C(=O)O)NC(=O)[C@H](C(C)C)N	0						1816.94	2850.8	4009.16	989.076	14176.2	7723.38	5772.25	10834.3	0	4622.28	4109.78	0	41046.2	44253.1	49341.3	44995.7	0	3020.05	1536.2	1579.82	1690.34	0	0
4.61_329.1398m/z	1,7-Bis(3,4-Dihydroxyphenyl)Heptan-3-One		4.61207	329.14	neg	M-H	11573476	UHRUXUCWHIGENP-UHFFFAOYSA-N	C1=CC(=C(C=C1CCCCC(=O)CCC2=CC(=C(C=C2)O)O)O)O	3.2						70656.4	69770.5	67488.2	64731.2	0	2779.74	0	0	900430	584591	842263	253031	215663	202904	226908	206361	6196.22	31302.5	28501.8	4675.64	29254.1	27098.6	28570
5.74_349.2376m/z	Topsentolide C1	C21H34O4	5.74022	349.238	pos	M+H	11581109	NGVOPKDYDKTASH-VARPIPCJSA-N	CCCCCC=CCC(C(C=CC1CC=CCCCC(=O)O1)OC)O	4.6			Lipids and lipid-like molecules	Fatty Acyls	Fatty alcohols	112338	116017	124564	119019	0	1082.65	0	0	85226.4	83529.4	81590.5	74212.6	161719	158119	165456	161082	99768.5	105432	102716	91803.1	22320.7	26768.5	20512.5
5.24_203.0704m/z	Frustulosin		5.23635	203.07	pos	M+H	11593647	ZEFPFLXIQAIPNE-UHFFFAOYSA-N	CC(=C)C#CC1=C(C=CC(=C1C=O)O)O	3						14695.3	13760.4	14796.7	12744.3	0	0	0	0	564.788	0	2493.55	0	10537.8	11223.9	12905.1	12980.5	2083.6	2442.47	2164.08	2211.79	4913.73	5451.61	4578.5
5.00_225.1135m/z	Chloriolide	C12H18O4	4.9958	225.113	neg	M-H	11608282	HUZUQWCSNJQLCI-SQQMHITHSA-N	CC1CCCC(C=CC(C=CC(=O)O1)O)O	1						264951	271701	264764	265276	2751.77	3549.8	5263.73	2136.01	72775.1	82108.2	76091.8	76088.1	23019.1	20432.8	20267.1	18356.2	42198	42975.7	44219.9	40743.8	100006	95431.7	102523
6.58_357.1696m/z	Isobavachin	C20H20O4	6.57548	357.17	pos	M+CH3OH+H	11609510	KYFBXCHUXFKMGQ-UHFFFAOYSA-N	CC(=CCC1=C(C=CC2=C1OC(CC2=O)C3=CC=C(C=C3)O)O)C	4.1			Phenylpropanoids and polyketides	Flavonoids	Flavans	14420.7	17547.3	16666.1	14074.2	0	0	0	0	0	0	0	0	2025.41	2297.48	1278.9	2023.25	0	0	0	0	2298.94	1314.72	1355.31
6.65_330.3368m/z	Icosasphinganine	C20H43NO2	6.65148	330.337	pos	M+H	11616885	UFMHYBVQZSPWSS-VQTJNVASSA-N	CCCCCCCCCCCCCCCCCC(C(CO)N)O	6.9						381582	357335	313729	521882	2.56904e+06	2.36515e+06	2.35555e+06	2.50468e+06	1.61351e+06	1.64349e+06	3.12762e+06	1.68018e+06	442656	413208	372290	337310	916952	970844	977551	1.09631e+06	2.09757e+06	5.43666e+06	6.88593e+06
4.53_213.1235m/z	L-Prolyl-L-Proline	C10H16N2O3	4.53092	213.123	pos	M+H	11622593	RWCOTTLHDJWHRS-YUMQZZPRSA-N	C1CC(NC1)C(=O)N2CCCC2C(=O)O	-2.3		HMDB0011180				3810.35	3323.23	2218.21	5075.26	69745.4	61719.1	65020.1	59944.6	10413.6	11873.3	6075.32	10726.3	0	0	1641.47	0	5600.61	9967.7	6718.28	7707.02	3998.49	5052.06	5658.89
4.90_317.2101m/z	Topsentolide A1		4.90315	317.21	pos	M+H	11623865	MWTCCFSVIGUOIH-AYUWUTFTSA-N	CCCCCC=CCC1C(O1)C=CC2CC=CCCCC(=O)O2	5						1722.74	2972.12	610.419	591.467	76700	69165.8	86869.6	77748.5	0	0	0	0	12064.7	12202.7	12578.6	9801.44	21483.5	14913.5	26004.5	28569.8	35398.8	36240.4	36099.8
5.30_299.1997m/z	14-Deoxyandrographolide	C20H30O4	5.30352	299.2	pos	M+H-2H2O	11624161	GVRNTWSGBWPJGS-YSDSKTICSA-N	CC12CCC(C(C1CCC(=C)C2CCC3=CCOC3=O)(C)CO)O	3.4						5479.38	9781.22	5658.7	4038.22	10851.4	7580.13	11008.5	14124.8	937.476	957.628	2184.19	0	0	738.36	0	0	41270.7	34345.2	40920.6	43305	15609.4	22748.1	25114.1
5.25_328.2484m/z	(9e)-9-Nitrooctadec-9-Enoic Acid	C18H33NO4	5.24585	328.248	pos	M+H	11645581	CQOAKBVRRVHWKV-SAPNQHFASA-N	CCCCCCCCC=C(CCCCCCCC(=O)O)[N+](=O)[O-]	6.7		HMDB0062738	Lipids and lipid-like molecules	Fatty Acyls	Fatty acids and conjugates	0	0	0	0	57734.2	53918.4	55811.2	51831	0	0	0	0	0	0	0	0	0	0	0	0	18879.5	24106.8	26044.9
5.74_305.1384m/z	2-(4-Hydroxyphenyl)Ethyl (3s)-4-Formyl-3-(2-Oxoethyl)Hex-4-Enoate		5.74022	305.138	pos	M+H	11652416	VPOVFCBNUOUZGG-VAKDEWRISA-N	CC=C(C=O)C(CC=O)CC(=O)OCCC1=CC=C(C=C1)O	1.5			Benzenoids	Phenols	Tyrosols and derivatives	3715.98	3174.05	3254.28	3131.07	0	0	0	0	0	0	0	0	0	0	0	0	0	0	0	0	38029.9	40707	40111.9
5.20_347.1720m/z	Kankanoside E		5.19563	347.172	neg	M-H	11653163	FOXBWGQSBSJEOT-FHMJDAQXSA-N	CC(CCC=C(C)C(=O)O)CCOC1C(C(C(C(O1)CO)O)O)O	0.3						0	0	0	0	23042.5	16483.6	20150.2	10903.1	154928	151256	132380	167532	0	0	1409.88	0	0	0	0	0	0	0	546.16
5.08_405.1548m/z	Angeliferulate		5.08432	405.155	pos	M+H	11654315	IYGJNXKQEYRFJG-WEVVVXLNSA-N	COC1=C(C=CC(=C1)C=CC(=O)OCC(C(C2=CC(=C(C=C2)O)OC)OC)O)O	2.2						296730	283951	289851	292324	0	713.228	3403.37	210.11	133859	141755	130137	137468	787434	783957	807592	794687	139647	149953	147408	136647	296394	271545	275364
5.60_449.1252m/z	Methylinoscavin B		5.60117	449.125	neg	M-H	11676764	XCJITIROISCLRT-GAGKHWTPSA-N	CC1(C(=CC2=CC(=C(C=C2)O)O)C3=C(O1)C=C(OC3=O)C=CC4=CC(=C(C=C4)O)OC)OC	3.3						21759	27126.7	31653	24501.8	0	0	0	0	0	0	0	0	0	2009.2	0	1760.34	0	0	0	0	17366.2	28600.8	42242.3
5.20_241.1084m/z	Phaeofuran B	C12H18O5	5.20362	241.108	neg	M-H	11680312	SRPYFEBUZUGTPY-UARVUDJCSA-N	CCCC(C1C2=C(CO1)C(C3C(C2O)O3)O)O	-2.1						25109.6	26749.6	25038.7	25297.3	7846.1	8609.22	12071.3	5108.65	48142.1	38016.4	49959.4	49743.8	28981.6	28778.6	27154.6	27727.2	32986.2	33767.6	34025.9	32617.2	946711	912429	886782
5.79_453.3365m/z	Stellettin J	C30H44O3	5.78773	453.336	pos	M+H	11683868	MDQDLERKDZJSCM-BYBVMEJRSA-N	CC(=CC=CC(=CC=CC(=C1C(=O)CC2C1(CCC3C2(CCC(C3(C)CO)O)C)C)C)C)C	8			Lipids and lipid-like molecules	Prenol lipids	Triterpenoids	0	1702.6	0	0	6873.55	19797	8403.32	12655.2	115401	119264	104666	115369	14221.2	13797.2	13883.7	12827	6268.73	5488.45	0	1094.33	14467.9	2860.32	2357.11
5.57_115.0765m/z	Dimethyl Ethyl Acetic Acid	C6H12O2	5.56948	115.076	neg	M-H	11684	VUAXHMVRKOTJKP-UHFFFAOYSA-N	CCC(C)(C)C(=O)O	1.5		HMDB0245333				16045.5	21595.9	18094.8	15648.8	59393.9	57659.1	54789.7	55070.3	62236.3	36395	67988.4	81000.9	32140.7	28474.7	32020.1	29697.6	24972.6	26376.4	26281.3	27057.4	41593.6	33837.5	37587.1
5.26_296.1131m/z	Metalaxyl-M-Tp Cga108906	C14H17NO6	5.25535	296.113	pos	[M+H]+	117065479	WFTHOCDLKYPFJX-UHFFFAOYSA-N	CC1=C(C(=CC=C1)C(=O)O)N(C(C)C(=O)O)C(=O)COC	1.1						54643.3	56235.8	56993.8	61462.5	0	799.834	630.525	0	1137.6	2966.52	3466.2	2217.8	27898.8	28223.8	32085.1	25986.5	9435.86	14157.1	12054.5	13874.2	273914	254595	256606
6.48_397.0936m/z	3-(2,4-Dihydroxyphenyl)-5-Hydroxy-8,8-Dimethyl-4h,8h-Pyrano[2,3-F]Chromen-4-One	C20H16O6	6.48465	397.094	neg	M+FA-H	11710066	FNSFANUGPIQSTR-UHFFFAOYSA-N	CC1(C=CC2=C(O1)C=C(C3=C2OC=C(C3=O)C4=C(C=C(C=C4)O)O)O)C	3.6		HMDB0034019				53230.1	37343.3	43826.6	33707	0	0	0	0	0	0	0	0	250495	239562	276471	250450	0	0	0	0	22068	15919.7	20889.5
0.88_323.0291m/z	[(2s,3r,4r,5r)-5-(2,4-Dioxopyrimidin-1-Yl)-3,4-Dihydroxyoxolan-2-Yl]Methyl Dihydrogen Phosphate	C9H13N2O9P	0.880417	323.029	neg	M-H	1172	DJJCXFVJDGTHFX-UHFFFAOYSA-N	C1=CN(C(=O)NC1=O)C2C(C(C(O2)COP(=O)(O)O)O)O	-3.6		HMDB0247871				549622	723319	522615	552816	4.20161e+06	3.41955e+06	4.73649e+06	3.50635e+06	1.41368e+06	1.22476e+06	1.36704e+06	1.4415e+06	1.16771e+06	1.36973e+06	1.28737e+06	1.06846e+06	17332.9	26933.8	23177.3	15983.8	359414	272060	275756
6.89_321.1136m/z	2,2,4-Trimethyl-6-(3-Phenylpropanoyl)Cyclohexane-1,3,5-Trione	C18H20O4	6.88967	321.114	neg	M+Na-2H	11722329	CTSXBYQFSBUGKB-UHFFFAOYSA-N	CC1C(=O)C(C(=O)C(C1=O)(C)C)C(=O)CCC2=CC=CC=C2	3.2		HMDB0037245	Lipids and lipid-like molecules	Prenol lipids	Monoterpenoids	107888	109889	108852	105806	0	0	0	0	0	0	0	0	5256.04	6640.26	7260.6	4760.09	0	0	0	0	10937.8	7154.7	8304.51
6.02_323.1280m/z	Bauhinoxepin A		6.02477	323.128	pos	M+H	11723631	BQFBLGBPUARBGM-UHFFFAOYSA-N	CC1=C(C2=C(C=CC3=C(C=CC=C3O2)O)C4=C1OC(C=C4)(C)C)O	4.5			Organoheterocyclic compounds	Benzoxepines	Dibenzoxepines	9046.08	13592.3	13487.5	11196.5	0	0	0	0	0	0	0	0	96335.8	103441	99878	96802.6	27541.2	29396.2	28432.9	26494.9	7035.38	10683.2	10689
4.02_346.2591m/z	Broussonetinine B		4.02457	346.259	pos	M+H	11725129	HLJOKJJUFIWVNY-TVFCKZIOSA-N	C(CCCCC(=O)CCCCO)CCCC1C(C(C(N1)CO)O)O	1.2						28896.1	27805.3	28386.3	29208.2	218529	144259	181390	139128	0	0	0	0	40673.2	39864.2	39932.4	46342.9	22450.7	26229.4	24937.9	23697.3	45282.5	42060.9	38941.8
6.23_356.1265n	Sigmoidin B	C20H20O6	6.2284	355.118	neg	[M-H]-	11725803	SFQIGPZCFNTPOD-UHFFFAOYSA-N	CC(=CCC1=C(C(=CC(=C1)C2CC(=O)C3=C(C=C(C=C3O2)O)O)O)O)C	4			Phenylpropanoids and polyketides	Flavonoids	Flavans	55668.5	68416.6	57921.9	54176.9	0	0	0	0	0	0	0	0	1.31536e+06	1.3355e+06	1.37952e+06	1.36212e+06	96191.8	65260.7	63659.5	55437.2	82030.1	101653	114684
6.95_385.2602m/z	Cryptomeridiol 11-Rhamnoside	C21H38O6	6.945	385.26	neg	M-H	11731806	HUSBLOAZNQURFJ-YOYCCLINSA-N	CC1C(C(C(C(O1)OC(C)(C)C2CCC3(CCCC(C3C2)(C)O)C)O)O)O	1.9			Lipids and lipid-like molecules	Prenol lipids	Sesquiterpenoids	34719.2	37101.7	33262.7	27085.6	16705.3	6329.85	8959.46	7006.98	50400.1	52565.8	46043.9	62982.9	0	0	0	0	0	0	0	2540.4	32656.4	31486.1	25156.2
7.88_600.4177m/z	Capsanthin-3,6-Epoxide	C40H56O4	7.8761	600.418	pos	M+	11734696	TWTPPPZIWNGQCQ-YNKJSWFTSA-N	CC(=CC=CC=C(C)C=CC=C(C)C=CC12C(CC(O1)CC2(C)O)(C)C)C=CC=C(C)C=CC(=O)C3(CC(CC3(C)C)O)C	10						0	15089.1	11813.1	8565.18	1.39083e+06	1.94867e+06	1.17425e+06	1.33616e+06	1.38546e+06	404195	402983	607102	33045.6	55659	49591.7	96943	37823.4	31107.7	13587.7	74163.5	417248	188797	305898
2.03_113.0349m/z	1,2,3,4-Tetrahydropyrimidine-2,4-Dione	C4H4N2O2	2.02838	113.035	pos	M+H	1174	ISAKRJDGNUQOIC-UHFFFAOYSA-N	C1=CNC(=O)NC1=O	-1.1	C00106	HMDB0000300				6407.74	8205.44	5284.45	7598.25	9483.49	0	1539.96	0	16393.9	2047	1270.52	4510.3	7491.68	7326.52	6696.81	8172.84	2487.3	7901.94	4243.46	8427.77	4240.51	13057.5	17108.3
5.23_437.3419m/z	Alertenone		5.22683	437.342	pos	M+H	11743764	WYBSXJBCCDNLRE-BNRYJZQMSA-N	CC1CCC2C3C1(CC2(C)C)C(C(=O)C3)CC4C5C6CCC(C5(CC6(C)C)C(=C)C4=O)C	7.7						820946	852422	863318	819901	9526.53	3672.21	12428.2	3893.31	151767	148477	154600	150778	191829	201842	202498	201486	173161	159491	178152	182226	194794	173143	160128
6.33_355.1193m/z	3,4-Bis(2h-1,3-Benzodioxol-5-Ylmethyl)Oxolan-2-Ol	C20H20O6	6.33257	355.119	neg	M-H	117443	DIYWRNLYKJKHAM-MDOVXXIYSA-N	C1C(C(C(O1)O)CC2=CC3=C(C=C2)OCO3)CC4=CC5=C(C=C4)OCO5	3.4	C10549		Lignans, neolignans and related compounds	Furanoid lignans	Tetrahydrofuran lignans	129461	119801	129702	113527	9895.49	2133.04	0	0	0	0	0	0	869289	950669	1.00605e+06	830415	67024.2	37635.9	28688.6	29415.8	76662	94337.2	96295.3
6.25_507.1440m/z	Verbasoside	C20H30O12	6.25277	507.144	pos	M+2Na-H	11754080	DORPKYRPJIIARM-GYAWPQPFSA-N	CC1C(C(C(C(O1)OC2C(C(OC(C2O)OCCC3=CC(=C(C=C3)O)O)CO)O)O)O)O	-1.9			Organic oxygen compounds	Organooxygen compounds	Carbohydrates and carbohydrate conjugates	50898.2	37040.8	30350.7	34105.9	415.846	0	0	0	0	0	0	0	153.432	313.509	124.08	292.837	64636	57137.4	59180.9	63607.4	2339.94	8099.06	8708.89
7.42_568.4279m/z	Isozeaxanthin	C40H56O2	7.42073	568.428	pos	M+	11757703	GYZWNQLEQAGWGD-DKLMTRRASA-N	CC1=C(C(CCC1O)(C)C)C=CC(=CC=CC(=CC=CC=C(C)C=CC=C(C)C=CC2=C(C(CCC2(C)C)O)C)C)C	10.6		HMDB0036922				1.64149e+06	760527	17810.5	18759.4	13609.7	12597.9	87264.4	1.76507e+06	2.15707e+06	1.52806e+06	1.1696e+06	1.18176e+06	1.51188e+06	1.70082e+06	1.69968e+06	461184	241391	127576	80481.4	6415.38	43680.8	12544.4	10190.6
4.60_178.0271m/z	L-Hypoglycin A	C7H11NO2	4.6041	178.027	neg	M+K-2H	11768666	OOJZCXFXPZGUBJ-RITPCOANSA-N	C=C1C[C@@H]1C[C@@H](C(=O)O)N	-2.5						0	0	0	0	0	0	0	0	13376.9	0	0	0	0	0	0	855.862	461934	445951	466169	409351	116746	120837	121647
4.28_206.0824m/z	Streptazolin		4.278	206.082	neg	M-H	11769676	OJIUACOQFBQCDF-IKXJTIOISA-N	CC=C1C(C2C3C1=CCCN3C(=O)O2)O	-0.2						0	751.777	0	0	375049	343569	370910	333120	51417.3	64454	73623.2	47163.1	2370.37	0	0	0	0	0	0	0	24881.3	22892.3	25536.3
1.97_365.1359m/z	1-Beta-D-Glucopyranosyl-L-Tryptophan	C17H22N2O7	1.96572	365.136	neg	M-H	11772967	ZHBHZDMTVVJASV-JOSVURMMSA-N	C1=CC=C2C(=C1)C(=CN2C3C(C(C(C(O3)CO)O)O)O)CC(C(=O)O)N	-3.6						442916	479091	471258	458590	0	8179.5	21167.7	0	0	0	0	0	1.49064e+06	1.3551e+06	1.40083e+06	1.35518e+06	99802.4	78606.1	132812	88884.8	103285	101216	82087.1
7.42_227.2251n	Halaminol C		7.42073	228.232	pos	M+H, M+ACN+H	11775924	APIMNRBWCSRKIX-HBZFWMSSSA-N	CCCCCCCCC=CCC(C(C)N)O	4.1						659194	718289	739830	763347	2.2362e+06	2.10658e+06	1.78761e+06	1.55814e+06	1.22757e+06	1.2305e+06	1.17051e+06	1.53047e+06	320903	441897	344412	371006	272996	201023	207196	301880	1.02531e+06	1.8753e+06	1.65307e+06
5.09_301.0358m/z	Paeciloquinone C		5.09175	301.036	neg	M-H	11779662	JJYHRGDWAIFSGA-UHFFFAOYSA-N	C1=C(C=C(C2=C1C(=O)C3=CC(=C(C(=C3C2=O)O)CO)O)O)O	1.7						378707	368448	363475	356640	356221	357905	410663	371759	49402	26699.3	14854.6	15711.7	19633.5	21001.4	18991.4	16684.3	4124.42	3831.92	6007.55	6916.11	113046	116320	103238
7.52_338.1607m/z	[(2r)-1-[(2s)-6-Oxo-2,3-Dihydropyran-2-Yl]Propan-2-Yl] 3-(3,4-Dihydroxyphenyl)Propanoate	C17H20O6	7.51573	338.161	pos	M+NH4	11782184	DEJPAJWPCTUPPL-YPMHNXCESA-N	CC(CC1CC=CC(=O)O1)OC(=O)CCC2=CC(=C(C=C2)O)O	2.6						3269.57	3307.97	3277.68	1993.72	12059.8	13189.8	10945.9	11027.8	35981.2	20062.6	16917.2	24611	0	0	0	0	0	0	0	0	5761.38	12884.3	12301.7
6.83_351.1243m/z	5-[(2e)-3,7-Dimethyl-5-Oxoocta-2,6-Dien-1-Yl]-4-Hydroxy-6-Methoxy-1,3-Dihydro-2-Benzofuran-1-One	C19H22O5	6.83432	351.124	neg	M+Na-2H	11782478	IDSCVDJWBRGNKG-LFYBBSHMSA-N	CC(=CC(=O)CC(=CCC1=C(C=C2C(=C1O)COC2=O)OC)C)C	3.6		HMDB0035879	Lipids and lipid-like molecules	Prenol lipids	Terpene lactones	218024	235856	232974	228591	0	0	0	0	0	0	0	0	0	0	0	0	0	0	0	0	20726.5	20293.9	25289.7
6.49_397.1298m/z	5,9,10,12-Tetramethoxy-2,2-Dimethyl-2,6-Dihydro-1,11-Dioxatetracen-6-One	C22H22O7	6.49257	397.13	neg	M-H	11795135	DLIXREHRECIYQJ-UHFFFAOYSA-N	CC1(C=CC2=C(O1)C(=C3C(=C2OC)C(=O)C4=C(O3)C(=C(C=C4)OC)OC)OC)C	3.8		HMDB0034030	Organoheterocyclic compounds	Benzopyrans	1-benzopyrans	654072	651258	653729	632160	4787.9	0	0	0	0	0	0	0	133299	128367	149925	145969	0	888.66	0	0	98880.9	82461.4	97319.2
5.16_223.0404m/z	2-Hydroxyanthraquinone	C14H8O3	5.1634	223.04	neg	M-H	11796	GCDBEYOJCZLKMC-UHFFFAOYSA-N	C1=CC=C2C(=C1)C(=O)C3=C(C2=O)C=C(C=C3)O	3			Benzenoids	Anthracenes	Anthraquinones	39158.3	41918.7	35958.3	30859.9	210.488	0	0	0	0	0	0	0	310.47	519.928	332.372	250.798	0	0	130.317	0	7738.83	9483.12	8445.67
7.47_463.2451m/z	Mulberrofuran X	C29H34O5	7.46822	463.245	pos	M+H	11798274	HDAQXXCKXVBBEI-XHLFLETQSA-N	CC(=CCCC(=CCC1=C(C=CC2=C1OC(=C2)C3=C4CC(OC4=CC(=C3)O)C(C)(C)O)O)C)C	7.1						106467	108861	94345.5	95889.2	223116	134869	166663	195707	895433	554955	575494	556053	14217.9	24251.3	24907.3	26978.7	12500.7	3898.64	3395.21	5686.56	95407.5	186594	172265
0.85_70.0658m/z	4-Aminobutyraldehyde	C4H9NO	0.848883	70.0658	pos	M+H-H2O	118	DZQLQEYLEYWJIB-UHFFFAOYSA-N	C(CC=O)CN	-0.9	C00555;C02903	HMDB0001080				276213	247935	298973	247892	167109	141682	186820	198150	82202.1	95950.6	102255	102984	598594	580977	498931	583321	731684	762781	742459	698757	224618	222878	235408
6.60_557.3594m/z	Furohyperforin	C35H52O5	6.60397	557.359	pos	M+Na-H2O	11800844	SUOQGZCCNGMYHT-WYSBIKLGSA-N	CC(C)C(=O)C12C(=O)C(=C3C(C1=O)(CC(C2(C)CCC=C(C)C)CC=C(C)C)CC(O3)C(C)(C)O)CC=C(C)C	8.1						64075.7	75960.4	65963.7	74352.8	124229	135888	109844	127246	170782	174175	204437	191608	54654.5	63443.3	51109.6	46777.9	83763.5	70296.5	67334.6	75020.7	38167.9	36072.6	36292.3
4.65_625.1771m/z	Isorhamnetin 3,4'-Diglucoside		4.64543	625.177	pos	M+H	11802256	VKVBSQRURLRCHO-QDYVESOYSA-N	COC1=C(C=CC(=C1)C2=C(C(=O)C3=C(C=C(C=C3O2)O)O)OC4C(C(C(C(O4)CO)O)O)O)OC5C(C(C(C(O5)CO)O)O)O	-1.1						2.28854e+06	2.33427e+06	2.38023e+06	2.27731e+06	2.42959e+06	2.35394e+06	2.33276e+06	2.22987e+06	62444.4	51611	64848	57853	2.22008e+06	2.33222e+06	2.20033e+06	2.22311e+06	1.65473e+06	1.69963e+06	1.66023e+06	1.62049e+06	806205	772081	726359
7.14_262.1439m/z	Ruprechstyril	C15H19NO3	7.1447	262.144	pos	M+H	11807459	BRJKVEZOBBRQDJ-UHFFFAOYSA-N	CCCCCC1=CC2=CC(=CC(=C2C(=O)N1)O)OC	3.7						4871.78	3864.9	6056.98	4986.88	10106.1	9883	7363.83	5740.9	10078	7841.07	8217.83	9860.82	1598.7	3486.17	1598.73	562.256	1493.83	1083.01	2825.98	3101.22	3012.18	1444.46	1451.47
1.79_225.0874m/z	(2s)-2-Amino-4-(2-Amino-3-Hydroxyphenyl)-4-Oxobutanoic Acid	C10H12N2O4	1.79253	225.087	pos	M+H	11811	VCKPUUFAIGNJHC-LURJTMIESA-N	C1=CC(=C(C(=C1)O)N)C(=O)CC(C(=O)O)N	-2.5	C03227	HMDB0011631				0	299.414	0	0	0	496.859	0	0	746.426	0	0	0	0	423.52	0	0	52027.4	5636.6	47888.2	5776.98	5071.21	5698.54	4960.29
6.42_407.1856m/z	Cycloaltilisin 7		6.42363	407.186	pos	M+H	11811595	VSBUTPUUSVOZDI-UHFFFAOYSA-N	CC(=CCCC1(C=CC2=C(O1)C=C(C3=C2OC(CC3=O)C4=CC=C(C=C4)O)O)C)C	5.6			Phenylpropanoids and polyketides	Flavonoids	Pyranoflavonoids	150184	163291	148454	157553	18037.8	4314.57	985.076	1241.54	0	0	0	0	66172.4	62864.4	63056.8	60503.9	831.628	0	0	0	28568.5	26854.5	25619.1
4.98_291.1228m/z	Trans-Resorcylide		4.97915	291.123	pos	M+H	11818600	SQDQKWGNEXFXDZ-RWCYGVJQSA-N	CC1CCCC=CC(=O)CC2=C(C(=CC(=C2)O)O)C(=O)O1	3						7057.08	7085.74	10898.4	6850.3	13986	15515	10541.5	15057.6	4396.32	4920.62	9624.95	7976.98	32412.6	32779	34412	31252.3	12774.8	10970	9442.5	14132	14683.6	17127.2	15871.1
4.03_195.0291m/z	6,7,8-Trihydroxycoumarin	C9H6O5	4.03407	195.029	pos	M+H	11819936	NSDVPAHANCHBFV-UHFFFAOYSA-N	C1=CC(=O)OC2=C(C(=C(C=C21)O)O)O	0.8	C22452		Phenylpropanoids and polyketides	Coumarins and derivatives	Hydroxycoumarins	0	0	0	0	30785.5	26596.3	27064.7	25873.5	0	0	0	0	680.149	0	0	352.403	0	0	378.135	0	17824.1	19824	18207
4.42_151.0391m/z	7-Hydroxy-1(3h)-Isobenzofuranone		4.41558	151.039	pos	M+H	11829616	PTWPWUVEQZXOFJ-UHFFFAOYSA-N	C1C2=C(C(=CC=C2)O)C(=O)O1	1.5						27520	31231.6	39331.8	32056	101920	113792	108034	112159	12763.3	12829.5	10241.1	10945.9	32003.4	28190.4	27400.8	25454.3	6928.55	7587.49	8754.15	7440.87	18958.6	14898.1	15596.2
5.66_161.0598m/z	4-Methylcoumarin	C10H8O2	5.66455	161.06	pos	[M+H]+	11833	PSGQCCSGKGJLRL-UHFFFAOYSA-N	CC1=CC(=O)OC2=CC=CC=C12	2.3		HMDB0246508				75880.9	71015.6	75954.4	79035.9	17488.1	19468.4	17811	17421.2	5168.05	6042.12	6890.54	6457.74	15622.6	17935	15930.3	15791.6	3500.62	2566.75	4316.52	2386.02	28074.1	24764.5	23216
0.95_142.1228m/z	Pseudotropine	C8H16NO+	0.948467	142.123	pos	M+H	11859618	CYHOMWAPJJPNMW-DHBOJHSNSA-O	C[NH+]1C2CCC1CC(C2)O	0.8	C02066;C00729					4978.21	7411.79	4706.16	6113.97	0	0	0	0	0	0	5942.9	0	35101.5	31945.4	34429.7	35815.1	0	661.353	1795.88	2803.05	12911.5	16599.6	13663.1
4.02_481.1361m/z	Catalposide		4.02437	481.136	neg	M-H	118705453	UXSACQOOWZMGSE-OCHMABMRSA-N	C1=COC(C2C1C(C3C2(O3)CO)OC(=O)C4=CC=C(C=C4)O)OC5C(C(C(C(O5)CO)O)O)O	-1.3						10073.9	22677.9	14171.2	23285.9	4152.05	0	0	0	0	0	0	0	0	0	0	0	207537	211679	211217	186047	67769.2	51851	58994.5
4.84_331.0466m/z	5-Hydroxy-4-Methoxy-3-Methyl-2,6-Canthinedione	C16H12N2O4	4.84342	331.047	neg	M+Cl	118728713	CQFOPDQAOBCODL-UHFFFAOYSA-N	CN1C(=O)C=C2C3=CC=CC=C3N4C2=C1C(=C(C4=O)O)OC	0.1		HMDB0040798				77294.9	79992.7	64942.5	80411.5	0	0	0	0	0	0	0	0	11230	6842.1	8146.92	7791.86	4244.52	2792.01	3618.07	4823.41	73283.7	61405.5	58798.7
6.34_252.1736n	Ilicic Acid	C15H24O3	6.33827	294.207	pos	M+H, M+ACN+H	11876195	FXKCXGBBUBCRPU-QHSBEEBCSA-N	CC12CCCC(C1CC(CC2)C(=C)C(=O)O)(C)O	3.2			Lipids and lipid-like molecules	Prenol lipids	Sesquiterpenoids	18180.9	18260.8	17471.6	16524.6	39766	36918.7	28433.5	23459.9	24862.8	27088.7	26180.5	24808.3	6432.93	6338.8	4231.24	7902.48	110071	104028	116479	102796	58587.5	60185.8	58684.5
4.92_347.1506m/z	6-Ketoestriol	C18H22O4	4.92363	347.151	neg	M+FA-H	11876959	PYFIDTBVOMQKDC-XCYHEEQWSA-N	CC12CCC3C(C1CC(C2O)O)CC(=O)C4=C3C=CC(=C4)O	1.8		HMDB0000530				0.630169	0	0	0	3.43449e+06	3.30832e+06	3.4673e+06	3.20911e+06	0	0	0	0	0	3.31334	49.3061	0	0.00402737	0	2.79327	0	542618	513241	486824
5.13_228.1596m/z	3-Hydroxyvalerylcarnitine	C12H25NO5	5.13183	228.16	pos	M+H-2H2O	118796870	SHDVOJJCEZGPBX-QVDQXJPCSA-N	CCC(CC(=O)OC(CC(=O)[O-])C[N+](C)(C)C)O	0.6						7794.29	7184.42	6677.45	9190.5	0	1057.81	1217.77	608.979	3289.46	783.458	2470.67	2734.08	2131.34	1885.61	999.525	1117.42	614.459	2064.86	661.785	862.311	26396.8	23335	22581.1
2.06_153.0407m/z	2,3,6,7-Tetrahydro-1h-Purine-2,6-Dione	C5H4N4O2	2.06485	153.041	pos	[M+H]+	1188	LRFVTYWOQMYALW-UHFFFAOYSA-N	C1=NC2=C(N1)C(=O)NC(=O)N2	-0.7	C00385	HMDB0000292				15754.1	0	15530.9	0	116592	0	84758.4	87136.6	2588.67	5235.02	0	7065.21	18283.1	17413	11711.1	19681.2	0	13411.5	0	9615.42	7501.79	0	0
4.49_181.0143m/z	4-Hydroxyphthalate	C8H6O5	4.48555	181.014	neg	M-H	11881	MWRVRCAFWBBXTL-UHFFFAOYSA-N	C1=CC(=C(C=C1O)C(=O)O)C(=O)O	1	C06680					495.211	538.018	526.947	0	0	0	0	0	0	0	0	0	0	600.158	0	1092.8	0	0	0	0	4822.19	37208.1	33313.1
4.37_229.1548m/z	Leucylproline	C11H20N2O3	4.3681	229.155	pos	M+H	11893568	VTJUNIYRYIAIHF-IUCAKERBSA-N	CC(C)CC(C(=O)N1CCCC1C(=O)[O-])[NH3+]	-1.1		HMDB0011175				922.672	0	0	0	1167.61	827.423	0	847.164	0	0	870.776	0	909.038	0	0	0	127960	130206	135180	128014	18751.4	18957.7	18332.7
1.16_149.0608m/z	2,4-Dimethylbenzoic Acid		1.15792	149.061	neg	M-H	11897	BKYWPNROPGQIFZ-UHFFFAOYSA-N	CC1=CC(=C(C=C1)C(=O)O)C	2.8			Benzenoids	Benzene and substituted derivatives	Benzoic acids and derivatives	1327.46	0	0	631.26	0	0	0	0	0	0	0	0	0	0	0	0	41365.8	50154.2	36515.4	38195.6	608.206	1184.86	1022.33
0.81_103.0638n	4-Aminobutanoic Acid	C4H9NO2	0.805717	104.071	pos	M+H-H2O, M+H	119	BTCSSZJGUNDROE-UHFFFAOYSA-N	C(CC(=O)O)CN	-3.2	C00334	HMDB0000112				6.54751e+06	6.00643e+06	6.48711e+06	5.66159e+06	8.36037e+06	8.48836e+06	1.04091e+07	1.01307e+07	1.13421e+07	1.5061e+07	1.37984e+07	1.61599e+07	4.37171e+06	4.08619e+06	3.30293e+06	4.16943e+06	3.60476e+06	4.7352e+06	3.56214e+06	3.43183e+06	1.9558e+06	1.63126e+06	1.76873e+06
4.36_120.0942n	1-Ethyl-2-Methylbenzene	C9H12	4.35863	121.101	pos	M+H, M+CH3OH+H	11903	HYFLWBNQFMXCPA-UHFFFAOYSA-N	CCC1=CC=CC=C1C	3.5	C14572	HMDB0059819				98810.9	103325	102603	104865	170399	164609	157060	148596	500933	473126	480184	493752	141724	141697	135110	136652	264858	264657	279297	265181	99326.2	101448	100893
5.35_217.0862m/z	Euparin		5.3504	217.086	pos	M+H	119039	OPUFDNZTKHPZHM-UHFFFAOYSA-N	CC(=C)C1=CC2=CC(=C(C=C2O1)O)C(=O)C	3.6						14648.9	12153	11676	13205.4	0	0	0	0	1061.47	925.485	1030.07	2609.14	35535.4	39358.2	37342.6	34900.5	5164.32	3246.47	4992.22	4514.37	4563.26	6792.62	9400.69
7.14_435.1822m/z	Obacunone	C26H30O7	7.14168	435.182	neg	M-H2O-H	119041	MAYJEFRPIKEYBL-OASIGRBWSA-N	CC1(C2CC(=O)C3(C(C2(C=CC(=O)O1)C)CCC4(C35C(O5)C(=O)OC4C6=COC=C6)C)C)C	3.2	C08775					87645.9	108620	101531	109473	7184.36	3236.93	0	0	0	0	0	0	0	0	0	0	0	0	0	0	1391.05	0	0
4.25_229.0974m/z	(1r,10as)-1,4,10,10a-Tetrahydrophenazine-1-Carboxylic Acid	C13H12N2O2	4.25373	229.097	pos	M+H	119058155	RMSOWPIMGWWPCR-PELKAZGASA-N	C1C=CC(C2C1=NC3=CC=CC=C3N2)C(=O)O	1.5	C21411		Organoheterocyclic compounds	Diazanaphthalenes	Benzodiazines	10982.6	9754.97	10859.2	10724.2	0	0	0	0	0	0	0	0	5059.43	2448.91	2691.48	4356.16	1842.24	2476.78	990.769	3159.36	26114.2	27380.8	22830.2
2.11_214.1075m/z	N-(3-Oxohexanoyl)Homoserine Lactone	C10H15NO4	2.11255	214.108	pos	M+H	119133	YRYOXRMDHALAFL-UHFFFAOYSA-N	CCCC(=O)CC(=O)NC1CCOC1=O	0.9	C11839		Organic acids and derivatives	Carboxylic acids and derivatives	Amino acids, peptides, and analogues	0	0	0	0	0	0	44989.5	49497.8	965.288	0	0	0	0	0	0	0	0	9710.29	0	10366	5823.04	0	0
6.00_135.0442m/z	(2r)-2-Hydroxy-2-Phenylacetic Acid	C8H8O3	5.99625	135.044	pos	M+H-H2O	11914	IWYDHOAUDWTVEP-SSDOTTSWSA-N	C1=CC=C(C=C1)C(C(=O)O)O	0.6	C01983	HMDB0062635				6297.27	7400.17	7399.68	5928.79	4856.97	2338.71	3119.23	3678.64	3995.7	5311.69	6161.61	5619.42	4373.45	3885.98	3371.4	3635.39	3429.55	4405.25	3652.82	3158.26	56201.7	60447.2	58522.7
4.44_219.1494m/z	Eseroline	C13H18N2O	4.43525	219.149	pos	[M+H]+	119198	HKGWQUVGHPDEBZ-OLZOCXBDSA-N	CC12CCN(C1N(C3=C2C=C(C=C3)O)C)C	0.8						0	0	0	0	49803.1	40751.9	50023.3	38766.6	0	0	0	0	0	0	0	0	0	0	0	0	667.536	1273.36	1058.92
6.11_359.1490m/z	(3r,4r)-3,4-Bis[(4-Hydroxy-3-Methoxyphenyl)Methyl]Oxolan-2-One	C20H22O6	6.11027	359.149	pos	[M+H]+	119205	MATGKVZWFZHCLI-LSDHHAIUSA-N	COC1=C(C=CC(=C1)CC2COC(=O)C2CC3=CC(=C(C=C3)O)OC)O	3.3	C10682	HMDB0035698				23364.7	20614.8	24109.4	29755.3	0	1459.74	1822.67	0	0	0	0	0	0	0	0	0	0	0	0	0	0	0	0
4.99_153.0547m/z	2-(3,4-Dihydroxyphenyl)Acetaldehyde	C8H8O3	4.98865	153.055	pos	M+H	119219	IADQVXRMSNIUEL-UHFFFAOYSA-N	C1=CC(=C(C=C1CC=O)O)O	0.4	C04043	HMDB0003791	Benzenoids	Benzene and substituted derivatives	Phenylacetaldehydes	103048	95634.2	101480	103415	37117.8	40004.4	37794.6	39100.3	22589.6	22563.6	24813.8	22946.4	48284.4	49628.6	52744.2	49515.9	120299	121530	130267	122924	110333	123471	118024
0.80_237.0619m/z	(4r,5r,6r,7r)-4,5,6,7,8-Pentahydroxy-2-Oxooctanoic Acid	C8H14O8	0.804383	237.062	neg	M-H	119228	KYQCXUMVJGMDNG-SHUUEZRQSA-N	C(C(C(C(C(CO)O)O)O)O)C(=O)C(=O)O	-3.6	C01187	HMDB0304125				577590	348235	564993	624132	81004	175217	79244.8	185752	1.11491e+06	1.73255e+06	1.32096e+06	1.95673e+06	296389	507517	306515	490784	104947	146365	89893.3	119487	125775	111814	88348.1
4.00_408.1534m/z	Linustatin	C16H27NO11	4.00045	408.153	neg	M-H	119301	FERSMFQBWVBKQK-CXTTVELOSA-N	CC(C)(C#N)OC1C(C(C(C(O1)COC2C(C(C(C(O2)CO)O)O)O)O)O)O	-3.8	C08333		Organic oxygen compounds	Organooxygen compounds	Carbohydrates and carbohydrate conjugates	218.126	2.59673	3910.12	5108.3	227735	229235	233693	170511	2407.09	0	0	0	688.086	2385.51	7250.92	6654.16	4816.68	2110.2	2703.75	3112.6	146962	141804	151929
5.99_526.2442m/z	Deproceptin	C28H35N5O5	5.98675	526.244	pos	M+Na-H2O	119303	LSQXZIUREIDSHZ-ZJZGAYNASA-N	C1CC(N(C1)C(=O)C(CC2=CC=C(C=C2)O)N)C(=O)NC(CC3=CC=CC=C3)C(=O)N4CCCC4C(=O)N	1.3		HMDB0005777	Organic acids and derivatives	Carboxylic acids and derivatives	Amino acids, peptides, and analogues	151507	160522	170338	167535	11598.1	2010.57	0	0	0	0	0	0	0	1781.21	0	0	0	0	0	0	0	2180.36	2868.08
4.42_209.0811m/z	Panepoxydione		4.41558	209.081	pos	M+H	11948666	SPHYQDXGWOASKY-PPKCKEKNSA-N	CC(=CC(C1=CC(=O)C2C(C1=O)O2)O)C	1			Organic oxygen compounds	Organooxygen compounds	Carbonyl compounds	762085	765631	787730	791075	101429	100087	95140.2	94580.6	268948	271967	297730	290953	1.9492e+06	2.00258e+06	1.91149e+06	1.96632e+06	467646	476938	475246	445408	359775	367169	369346
3.61_397.1112m/z	Shanzhiside	C16H24O11	3.60838	397.111	pos	M+Na-H2O	11948668	YSIFYNVXJOGADM-KDYWOABDSA-N	CC1(CC(C2C1C(OC=C2C(=O)O)OC3C(C(C(C(O3)CO)O)O)O)O)O	-2.9	C17066					101.336	99.4522	0	0	0	0	0	0	0	0	0	0	100.883	873.493	22.8511	45.8569	49700.6	18228.1	48680.8	12938	861.189	6055.62	2032.84
1.07_441.2081m/z	Neolinustatin	C17H29NO11	1.0666	441.208	pos	M+NH4	119533	WOSYVGNDRYBQCQ-BARGLTKPSA-N	CCC(C)(C#N)OC1C(C(C(C(O1)COC2C(C(C(C(O2)CO)O)O)O)O)O)O	-3.3	C08336					621.86	519.288	28556.1	37784.7	0	0	0	0	5.24154e+06	4.22887e+06	5.11688e+06	4.20804e+06	19192.1	571.063	56899.6	59084.3	312455	275027	335004	281418	102010	122681	83089.6
1.05_191.0563m/z	2d-5-O-Methyl-2,3,5/4,6-Pentahydroxycyclohexanone	C7H12O6	1.0488	191.056	neg	M-H	11953802	VKPFEZAOAAZDPP-QCNSFQOVSA-N	COC1C(C(C(C(=O)C1O)O)O)O	-2.7	C01295					168448	164860	163724	161221	358236	321442	172773	299946	1.47453e+06	1.05721e+06	1.17504e+06	1.06246e+06	223549	162422	156304	151773	241752	220886	284949	254684	214348	187097	207175
7.48_400.3425m/z	(3r)-3-(Hexadecanoyloxy)-4-(Trimethylazaniumyl)Butanoate	C23H45NO4	7.47772	400.342	pos	[M+H]+	11953816	XOMRRQXKHMYMOC-OAQYLSRUSA-N	CCCCCCCCCCCCCCCC(=O)OC(CC(=O)[O-])C[N+](C)(C)C	7.7	C02990		Lipids and lipid-like molecules	Fatty Acyls	Fatty acid esters	430728	433619	428426	441330	591085	669967	627319	618230	961468	1.03483e+06	1.12651e+06	1.11724e+06	394236	456802	438672	469014	346603	321096	319546	353830	291475	308725	273305
7.38_353.2688m/z	Montanol	C21H36O4	7.38273	353.269	pos	M+H	11953925	CFWFJIRDZVFKJB-GRZKGYEASA-N	CC(C)C(=CC(=O)C(C)CCCC1(C(CCC(=CCO)CO1)O)C)C	2.9	C09137					78957.3	92247.7	98990.8	97790.8	24066.9	16634.3	24146.2	14620	54414.4	45853.5	40117.8	61328.1	26471.8	39612.7	40084.5	38136.9	30216.6	22110	26945.2	30889.3	23197.4	26384.3	35452.2
6.52_311.2232m/z	12,13-Epoxy-9-Hydroxy-10-Octadecenoate	C18H32O4	6.51643	311.223	neg	M-H	11954062	WCCLYKMJXGYGEN-SYMVGPSASA-N	CCCCCC1C(O1)C=CC(CCCCCCCC(=O)O)O	4.1	C14832		Lipids and lipid-like molecules	Fatty Acyls	Fatty acids and conjugates	5.33e+06	5.23807e+06	5.06213e+06	4.84263e+06	879598	794728	800758	750918	6.4443e+06	9.22892e+06	8.51113e+06	1.05063e+07	1.1725e+06	1.0737e+06	1.16502e+06	1.06509e+06	793319	807417	865492	855601	9.89417e+06	9.21606e+06	9.21086e+06
5.35_316.1676n	1-Dehydro-15alpha-Hydroxytestololactone	C19H24O4	5.3504	299.164	pos	M+H-H2O, M+H	11954085	YHUCLCNBFMFJFZ-VHBIRMJSSA-N	CC12CCC3C(C1C(CC(=O)O2)O)CCC4=CC(=O)C=CC34C	2.1	C14946					0	0	0	0	864407	801623	817761	797903	77.0709	0	0	0	3025.99	1474.82	1514.45	1834.15	14.5617	0	434.487	0	16218.1	7490.54	7851.98
5.70_285.1850m/z	4,4-Bis(4-Hydroxyphenyl)Heptane	C19H24O2	5.70223	285.185	pos	M+H	11954121	MLDIQALUMKMHCC-UHFFFAOYSA-N	CCCC(CCC)(C1=CC=C(C=C1)O)C2=CC=C(C=C2)O	5.5	C15211		Benzenoids	Benzene and substituted derivatives	Diphenylmethanes	925.746	824.678	184.448	288.318	418893	393391	394532	380795	0	0	0	0	1527.21	1370.95	575.26	2062.85	0	608.662	823.311	1485.24	2686.82	1752.84	4175.58
1.05_204.0879m/z	N-Acetyl-D-Quinovosamine	C8H15NO5	1.0488	204.088	neg	M-H	11954187	XOCCAGJZGBCJME-ZQLGFOCFSA-N	CC1C(C(C(C(O1)O)NC(=O)C)O)O	-2.1	C15481		Organic oxygen compounds	Organooxygen compounds	Carbohydrates and carbohydrate conjugates	69446.5	91735.4	65007.7	59760.2	0	0	0	0	73033.2	29921.1	87966.6	73246	126127	96648	106820	94017.9	274236	261043	286140	274114	66152.6	58840.6	64374.6
5.21_319.0814m/z	2-(2,6-Dihydroxy-4-Methylbenzoyl)-5-Hydroxy-3-Methoxybenzoic Acid	C16H14O7	5.20785	319.081	pos	M+H	11954191	XMNMFMYKFRXRFH-UHFFFAOYSA-N	CC1=CC(=C(C(=C1)O)C(=O)C2=C(C=C(C=C2OC)O)C(=O)O)O	2.6	C15504		Benzenoids	Benzene and substituted derivatives	Benzophenones	427362	417224	439211	428154	2307.43	1235.9	0	972.774	0	0	0	0	57765.6	60687.8	59957.7	61343.4	12625.1	11079.1	13996.7	12273.7	49844.5	47920.4	46523.9
1.42_237.0873m/z	N-Formyl-D-Kynurenine	C11H12N2O4	1.42075	237.087	pos	M+H	11954215	BYHJHXPTQMMKCA-MRVPVSSYSA-N	C1=CC=C(C(=C1)C(=O)CC(C(=O)O)N)NC=O	-2.3	C15605					55356.9	52386.5	55060.9	56213.7	332838	104059	100296	98196.1	483478	116080	127268	112791	133986	131454	135694	137910	538689	570170	549584	564378	677223	623207	630767
6.09_371.1505m/z	2-(1-Methoxy-1h-Indol-3-Yl)Acetonitrile	C11H10N2O	6.08585	371.151	neg	2M-H	11954881	LIJIPBYXIXTNLE-UHFFFAOYSA-N	CON1C=C(C2=CC=CC=C21)CC#N	2.1		HMDB0040973				43311.9	48163.8	48722.2	40691.9	2040.3	0	0	0	0	0	0	0	139932	122585	130631	126082	2632.4	1312.58	4349.58	2876.81	26405.2	26634.1	33170.6
3.86_325.1033m/z	1-[5-(1,2,3,4-Tetrahydroxybutyl)Pyrazin-2-Yl]Butane-1,2,3,4-Tetrol	C12H20N2O8	3.8617	325.103	pos	M+Na-H2O	11956719	NPWQIVOYGNUVEB-UHFFFAOYSA-N	C1=C(N=CC(=N1)C(C(C(CO)O)O)O)C(C(C(CO)O)O)O	-5.7		HMDB0035284				3083.2	3731.86	410.743	2719.19	26521.9	84611.4	60794.4	21608.8	2985.89	1824.18	12280.9	2688.9	76292.1	83269.3	85499.2	81971.2	6944.22	6190.04	3855.48	3796.02	54388.9	48157.8	53219.1
7.58_309.1745m/z	Bestatin (Hydrochloride)	C16H25ClN2O4	7.58407	309.175	neg	M-H	11957481	XGDFITZJGKUSDK-UDYGKFQRSA-N	CC(C)CC(C(=O)O)NC(=O)C(C(CC1=CC=CC=C1)N)O.Cl							6.14826e+06	6.93046e+06	7.64548e+06	7.8806e+06	1.13377e+07	1.45888e+07	1.70369e+07	1.29455e+07	1.84542e+07	2.0174e+07	2.22151e+07	2.74542e+07	1.73331e+07	1.48707e+07	1.50504e+07	1.49022e+07	8.77204e+06	8.16364e+06	7.36317e+06	7.37946e+06	4.41963e+06	1.07993e+07	1.04402e+07
5.20_228.1365n	Cladospolide B		5.20362	227.129	neg	M-H2O-H, M-H	11958189	PLHJPQNLCWFPFY-VQPFVQDKSA-N	CC1CCCCCC(C(C=CC(=O)O1)O)O	1.4						128171	130811	123880	120034	2297.61	2153.16	4435.16	2987.24	125550	104498	118952	142571	112554	106499	112919	109350	500017	493390	503097	475825	135023	137770	137116
6.58_234.1622n	(E)-Endo-Beta-Bergamotenoic Acid		6.57548	235.169	pos	M+H, M+Na, M+K, M+H-H2O	11958248	SAMAJCLBXKAWIT-KFCMCJRJSA-N	CC(=CCCC1(C2CCC(=C)C1C2)C)C(=O)O	3.7						298119	310166	281518	307789	1.19655e+06	1.04297e+06	1.05118e+06	1.00764e+06	245010	234414	236097	232383	161439	160093	153854	157076	532602	506304	516744	509739	310463	281717	277392
2.04_195.0300m/z	2-(2h-1,3-Benzodioxol-5-Yl)-2-Hydroxyacetic Acid	C9H8O5	2.03802	195.03	neg	M-H	119618	CLUJFRCEPFNVHW-UHFFFAOYSA-N	C1OC2=C(O1)C=C(C=C2)C(C(=O)O)O	0.8						18866.9	75360.8	16282.2	26864.6	0	2494.41	0	0	3245.13	0	0	0	220397	221362	224454	233131	122182	129745	111775	118904	54286.9	57631	48227.9
0.79_156.0769m/z	2-Amino-3-(1h-Pyrazol-1-Yl)Propanoic Acid	C6H9N3O2	0.787533	156.077	pos	M+H	119630	PIGOPELHGLPKLL-UHFFFAOYSA-N	C1=CN(N=C1)CC(C(=O)O)N	-3.4		HMDB0034267	Organic acids and derivatives	Carboxylic acids and derivatives	Amino acids, peptides, and analogues	2.15779e+06	2.02941e+06	2.09792e+06	1.99215e+06	1.30235e+07	1.58152e+07	1.40772e+07	1.41691e+07	9.40445e+06	1.04314e+07	1.09317e+07	1.11765e+07	1.66178e+06	1.59973e+06	1.5462e+06	1.66243e+06	305587	356082	299551	286397	1.52109e+06	1.69081e+06	1.60106e+06
4.56_215.1392m/z	(4r,5r)-Dethiobiotin		4.5594	215.139	pos	M+H	11966270	AUTOLBMXDDTRRT-HTQZYQBOSA-N	CC1C(NC(=O)N1)CCCCCC(=O)O	0.8						66804.2	73725.7	70421.3	69225.8	7286	8265.73	6220.3	7684.11	10033	8780.56	9655.42	7897.22	14633.1	15273.4	16774	18893.6	139564	138947	136833	140275	61910.9	61908.1	61243.8
4.34_389.1826m/z	(-)-11-Hydroxy-9,10-Dihydrojasmonic Acid 11-Beta-D-Glucoside		4.3414	389.183	neg	M-H	11966292	QPYZJXJBZOQDGA-XGNCEZCHSA-N	CC(CCCC1C(CCC1=O)CC(=O)O)OC2C(C(C(C(O2)CO)O)O)O	-0.9			Lipids and lipid-like molecules	Fatty Acyls	Fatty acyl glycosides	583676	569717	571402	562749	356923	326234	350361	324643	1.87155e+06	1.92486e+06	1.97451e+06	2.23666e+06	366406	353306	372158	375495	296480	301829	311841	291045	190455	189461	166769
5.83_153.0546m/z	2-(2-Hydroxyphenyl)Acetic Acid	C8H8O3	5.82572	153.055	pos	[M+H]+	11970	CCVYRRGZDBSHFU-UHFFFAOYSA-N	C1=CC=C(C(=C1)CC(=O)O)O	0.9	C05852	HMDB0000669				304561	315912	324664	326285	13691.5	13565.3	11450.1	8186.16	15929.4	17356	12960.4	14702.2	41254	35444.1	35947.1	34930.1	54362.3	51952.4	54369.7	51243.8	110606	112184	115198
0.90_397.1471m/z	Zizybeoside I	C19H28O11	0.90205	397.147	pos	M+H-2H2O	11972301	WKXRKKUZTXIFJY-UELUTJGDSA-N	C1=CC=C(C=C1)COC2C(C(C(C(O2)CO)O)O)OC3C(C(C(C(O3)CO)O)O)O	-2.3	C17564					7950.3	3477.83	15190.1	7951.07	0	0	0	58.8403	0	0	0	0	37103.6	28349.3	52694	39587.6	102964	80007.2	107344	74914.1	0	0	0
6.26_443.3157m/z	Paxisterol		6.26227	443.316	pos	M+H	11973221	WUKYEOQJBJKFPH-LTTQNFRJSA-N	CC(C)C(=C)CCC1(C2CC3C4C2(CCC5C46C(O6)CC7C5(CCC(C7)O)C)C(O3)O1)C	5.2			Lipids and lipid-like molecules	Steroids and steroid derivatives	Ergostane steroids	825.067	174.172	346.697	255.779	584.828	0	0	395.881	1921.06	2645.34	1844.99	1330.6	121447	111856	110453	115147	2883.42	3927.23	3385.99	3264.21	8426.3	10278.6	4244.9
7.44_421.2009m/z	Kurarinone	C26H30O6	7.43973	421.201	pos	M+H-H2O	11982640	LTTQKYMNTNISSZ-MWTRTKDXSA-N	CC(=CCC(CC1=C2C(=C(C=C1O)OC)C(=O)CC(O2)C3=C(C=C(C=C3)O)O)C(=C)C)C	5.6	C17446		Phenylpropanoids and polyketides	Flavonoids	Flavans	50851.5	60370.2	36563.2	41958.2	0	0	0	0	0	0	0	0	0	0	0	0	0	0	0	0	5180.48	11301.8	4691.8
4.63_133.0650m/z	2-Indanone	C9H8O	4.62643	133.065	pos	M+H	11983	UMJJFEIKYGFCAT-UHFFFAOYSA-N	C1C(=O)CC2=CC=CC=C21	1.3	C07727					94561.5	96405.8	99706.9	97711.7	2223.74	0	3229.77	1358.4	1408.27	712.612	2146.75	490.19	52012.4	50100.4	42699.8	46939.4	21043.8	22128.3	22912.5	22057.2	12435.9	15828.9	16196.1
4.02_333.1560m/z	Trp-Ala-Gly		4.01507	333.156	pos	M+H	11990218	CXUFDWZBHKUGKK-CABZTGNLSA-N	CC(C(=O)NCC(=O)O)NC(=O)C(CC1=CNC2=CC=CC=C21)N	-2.6						18562.7	16005.5	17830.8	19235	17136.2	7213.94	8066.43	10319.7	1427.76	0	2147.16	1605.99	24558.7	23728.8	27176.5	28834.4	9580.93	12129.8	8960.56	13113.6	6199.14	6248.09	6028.25
4.16_497.1311m/z	Verproside		4.15975	497.131	neg	M-H	12000799	DBUOUVZMYWYRRI-YWEKDMGLSA-N	C1=COC(C2C1C(C3C2(O3)CO)OC(=O)C4=CC(=C(C=C4)O)O)OC5C(C(C(C(O5)CO)O)O)O	-1.7						58512.6	82210.5	74895.8	73167.3	0	0	0	0	6787.68	11394.1	7411.66	6331.24	573099	583530	606942	584568	184299	185438	198286	167756	36789	44645.2	42387.4
4.15_523.1466m/z	Verminoside		4.1518	523.147	neg	M-H	12000883	MZQXNUBTVLKMLP-QOEJBJAYSA-N	C1=COC(C2C1C(C3C2(O3)CO)OC(=O)C=CC4=CC(=C(C=C4)O)O)OC5C(C(C(C(O5)CO)O)O)O	-1.3			Phenylpropanoids and polyketides	Cinnamic acids and derivatives	Hydroxycinnamic acids and derivatives	159417	181866	161528	169023	0	0	0	0	0	0	0	0	7522.67	30371.5	13228.1	14717.1	261242	252995	287155	262837	23472.8	30479.2	32169.7
4.02_187.0756m/z	1-Naphthoic Acid Methyl Ester	C12H10O2	4.02457	187.075	pos	[M+H]+	120056	HMRROBKAACRWBP-UHFFFAOYSA-N	COC(=O)C1=CC=CC2=CC=CC=C21	3.4			Benzenoids	Naphthalenes	Naphthalenecarboxylic acids and derivatives	20122.8	21167.9	19533	19640	0	1242.43	679.964	97.5577	4957.32	6364.07	7104.7	6824.89	43768.2	42115.1	39213.1	39290.7	6728.22	6727.97	8363.37	7283.33	4420.92	3854.33	3717.86
0.81_159.0766m/z	Hydroxyectoine	C6H10N2O3	0.8144	159.077	pos	M+H	12011795	KIIBBJKLKFTNQO-WHFBIAKZSA-N	CC1=NCC(C(N1)C(=O)O)O	-1.2	C16432					45297.2	38656	52665.6	33993.4	141611	105711	187541	169132	312312	524135	371087	505968	18144.4	15015.2	5135.02	15384.8	9540.43	22026.4	7100.79	4730.12	29510.4	26626.9	32934.4
5.95_225.1964m/z	Cuscohygrine	C13H24N2O	5.94875	225.196	pos	M+H	1201543	ZEBIACKKLGVLFZ-TXEJJXNPSA-N	CN1CCCC1CC(=O)CC2CCCN2C	1	C06521					3118.44	1805.96	1068.81	2649.18	8250.83	7796.22	6546.75	8853.31	14861.5	12488.7	15447.5	12415.6	3672.03	4479.96	3563.53	4916.58	3307.42	3090.17	3836.56	2450.81	679.1	1017.48	717.094
1.13_429.0344m/z	Bisanhydrorutilantinone	C22H16O7	1.13438	429.034	neg	M+K-2H	120369	DIAOGWYBBJCPAD-UHFFFAOYSA-N	CCC1=C(C2=CC3=C(C(=C2C=C1)O)C(=O)C4=C(C=CC(=C4C3=O)O)O)C(=O)OC	4.8						0	0	0	0	1.10721e+06	7.47805e+06	7.66194e+06	6.69657e+06	0	0	0	0	0	0	0	0	0	0	0	2400.34	1.19667e+06	840311	710581
0.55_185.0422m/z	(2e)-2-(Thiophen-2-Ylmethylidene)-1,6-Dioxaspiro[4.4]Non-3-Ene	C12H12O2S	0.552367	185.042	pos	M+H-2H2O	12045806	LLZQYUSTIRVCPF-MDZDMXLPSA-N	C1CC2(C=CC(=CC3=CC=CS3)O2)OC1	2.7		HMDB0034857	Organic oxygen compounds	Organooxygen compounds	Ethers	37831	24681.8	15689.4	114979	135681	23673.9	20169.6	105202	10108.6	61357.5	3343	15422.2	39069.7	29474.5	9030.3	16117	18794.4	7180.66	62935.8	2183.07	13574.6	6705.6	10334.8
0.77_174.1117n	Perindopril Arginine	C25H46N6O7	0.7659	173.104	neg	M-H, M+Cl	12068809	RYCSJJXKEWBUTI-YDYAIEMNSA-N	CCCC(C(=O)OCC)NC(C)C(=O)N1C2CCCCC2CC1C(=O)O.C(CC(C(=O)O)N)CN=C(N)N	-4.2						2897.08	18572.4	17150.3	11112.9	2.30744e+06	2.83909e+06	2.57015e+06	2.84929e+06	148068	182712	176189	218575	60816.6	67015.1	75064.4	80555.1	106109	132076	109783	97938.4	259927	253196	225176
3.97_387.1552m/z	GS-1		3.9669	387.155	pos	M+H	12070887	XTCNHYCPNSGXRX-PXUXMEPPSA-N	CC(=O)C1=NC2CC3(C4C(C1C2CO4)O)C5=C(C=C(C=C5)OC)N(C3=O)OC	-0.7						0	0	0	0	0	0	0	0	0	0	0	0	0	613.665	598.455	0	72808.6	67545	66306	61302.6	8959.83	7278.6	9181.29
4.86_279.0879m/z	5-Methyl-2-Furaldehyde	C6H6O2	4.85997	279.088	neg	2M+Hac-H	12097	OUDFNZMQXZILJD-UHFFFAOYSA-N	CC1=CC=C(O1)C=O	0.7	C11115	HMDB0033002	Organic oxygen compounds	Organooxygen compounds	Carbonyl compounds	16020.3	8584.63	16908.1	15410.4	500616	438839	453120	414698	0	0	0	0	18490.4	16885.3	14601.2	14795.3	0	2224.51	1129.37	785.177	30274.7	19210.7	20959.1
5.09_257.1397m/z	3-Ethenyl-4-Hydroxy-2,5-Dimethylhex-5-En-2-Yl Acetate	C12H20O3	5.09175	257.14	neg	M+FA-H	121015983	NONPMXXPXAQDJV-UHFFFAOYSA-N	CC(=C)C(C(C=C)C(C)(C)OC(=O)C)O	2.2		HMDB0041572				954.295	0	0	0	0	0	0	0	0	0	0	0	731.536	0	0	763.246	0	0	961.561	670.172	47988.6	52449.5	44420.2
5.33_601.1004m/z	Fukugetin	C30H20O11	5.33102	601.1	neg	M+FA-H	12110448	GFWPWSNIXRDQJC-PXJZQJOASA-N	C1=CC(=CC=C1C2C(C(=O)C3=C(C=C(C=C3O2)O)O)C4=C(C=C(C5=C4OC(=CC5=O)C6=CC(=C(C=C6)O)O)O)O)O	4.5			Phenylpropanoids and polyketides	Flavonoids	Biflavonoids and polyflavonoids	5656.71	34.3549	0	0.652361	0	0	0	0	0	0	0	0	315705	341492	288205	348327	0	0	0	0	3776	8054.05	8095.61
6.07_301.1071m/z	2,5-Dihydroxy-7-Methoxy-8-Methylflavanone		6.07225	301.107	pos	M+H	12116708	GTJNJTZVMPKMRD-UHFFFAOYSA-N	CC1=C(C=C(C2=C1OC(CC2=O)(C3=CC=CC=C3)O)O)OC	2.7						2.30021e+06	2.34109e+06	2.37062e+06	2.36805e+06	3519.55	2581.36	974.271	2618.67	11796.7	12371	15447.7	16033.6	73746.1	76344.8	70030.1	72525.1	661841	617723	596135	640197	6.37177e+06	6.02683e+06	6.26858e+06
3.43_151.0401m/z	2-(3-Hydroxyphenyl)Acetic Acid	C8H8O3	3.43488	151.04	neg	M-H	12122	FVMDYYGIDFPZAX-UHFFFAOYSA-N	C1=CC(=CC(=C1)O)CC(=O)O	0.9	C05593	HMDB0000440				49114.5	58412.7	65687.4	55938.6	127352	104894	97125.3	94291.1	119886	135584	136993	196026	161583	135224	137793	123451	489922	434502	496301	464019	141895	162586	162823
6.15_551.1216m/z	1-Caffeoyl-5-Feruloylquinic Acid	C26H26O12	6.14953	551.122	neg	M+Na-2H	121225501	DJXURFUTIYZESV-BQYLRUKMSA-N	COC1=C(C=CC(=C1)C=CC(=O)OC2CC(CC(C2O)O)(C(=O)O)OC(=O)C=CC3=CC(=C(C=C3)O)O)O	1.9		HMDB0041642	Organic oxygen compounds	Organooxygen compounds	Alcohols and polyols	436918	458423	462257	388425	0	0	0	0	0	0	0	0	7703.33	26775.6	24229.7	8644.99	52492.8	42324	72749.1	79123.1	18586.8	36195.5	53414.9
4.49_565.1579m/z	3-Hydroxyphloretin 2'-O-Xylosylglucoside	C26H32O15	4.4935	565.158	neg	M-H2O-H	121225502	ILXISCCVBSLKSX-SUFHHTCNSA-N	C1C(C(C(C(O1)OCC2C(C(C(C(O2)OC3=CC(=CC(=C3C(=O)CCC4=CC(=C(C=C4)O)O)O)O)O)O)O)O)O)O	-1.6		HMDB0301671				1.58629e+06	1.6277e+06	1.58185e+06	1.56465e+06	0	0	0	0	0	0	0	4876.57	309477	244545	315054	290693	17288	13857.9	9028.19	2548.43	115192	139343	119430
7.18_561.4884m/z	2-Methylbacteriohopanetetrol		7.18337	561.488	pos	M+H	121232692	PUIJQPKZJCMHTP-SUOTXOISSA-N	CC1CC(C2CCC3(C(C2(C1)C)CCC4C3(CCC5C4(CCC5C(C)CCC(C(C(CO)O)O)O)C)C)C)(C)C	9.4			Lipids and lipid-like molecules	Prenol lipids	Hopanoids	2937.86	0	3.58758	2186.11	3472.55	0	0	0	0	0	0	4308.36	17972.2	14575.2	0	0	0	0	0	0	104352	122497	93984.9
5.48_153.0546m/z	Isovanillin		5.48403	153.055	pos	M+H	12127	JVTZFYYHCGSXJV-UHFFFAOYSA-N	COC1=C(C=C(C=C1)C=O)O	1			Benzenoids	Phenols	Methoxyphenols	290687	292116	285607	302800	15117.7	17162.2	15491.5	14622.5	20700.6	20877.4	18253.4	17976.6	65376	64826.7	62165.9	63051.1	311763	316154	315514	302154	131795	136714	139036
6.36_333.2078m/z	4-Dihydroboldenone	C19H28O2	6.35653	333.208	neg	M+FA-H	12133279	OKJCFMUGMSVJBG-MISPCMORSA-N	CC12CCC3C(C1CCC2O)CCC4C3(C=CC(=O)C4)C	4		HMDB0006035	Lipids and lipid-like molecules	Steroids and steroid derivatives	Androstane steroids	2522.53	1417.06	4160.22	3514.89	1.26007e+06	1.17851e+06	1.1814e+06	1.05459e+06	3315.54	0	0	0	1215.97	0	0	0	5177.08	4930.13	4441.6	3254.69	188156	142361	159829
4.84_419.0978m/z	Cyanidin-3-O-Alpha-Arabinopyranoside	C20H19O10	4.83612	419.098	pos	M+	12137509	KUCVMQMKRICXJC-DEYWJSPQSA-O	C1C(C(C(C(O1)OC2=CC3=C(C=C(C=C3[O+]=C2C4=CC(=C(C=C4)O)O)O)O)O)O)O							3759.98	5591.16	2189.61	6832.6	95405.3	84034.7	81324.9	87157.5	68102.3	77149.5	72775.6	72204.1	0	0	0	0	19932.8	18126.6	13820.3	15557.3	3235.75	3126.34	4495.12
1.00_191.0664m/z	(2s)-2-(Carbamoylamino)Pentanedioic Acid	C6H10N2O5	1.0025	191.066	pos	M+H	121396	LCQLHJZYVOQKHU-VKHMYHEASA-N	C(CC(=O)O)C(C(=O)O)NC(=O)N	-2.4	C05829	HMDB0015673	Organic acids and derivatives	Carboxylic acids and derivatives	Amino acids, peptides, and analogues	287733	332323	279153	335095	0	0	0	0	4.99693e+06	3.79978e+06	3.90424e+06	3.93691e+06	395559	415632	494432	467432	93787	104428	97152.9	104381	142409	151890	171057
6.56_471.2018m/z	(Z)-9-Isobutyl-2-(3,4,5-Trimethoxybenzylidene)-8,9-Dihydro-2h-Furo[2,3-F]Chromene-3,7-Dione	C25H26O7	6.55648	471.202	pos	M+CH3OH+H	121541206	JOGLPTTWXBWTKD-NVMNQCDNSA-N	CC(C)CC1CC(=O)OC2=C1C3=C(C=C2)C(=O)C(=CC4=CC(=C(C(=C4)OC)OC)OC)O3	4.9						403756	448505	409850	429570	66767.5	23259.7	11667.6	5141.85	2469.88	0	0	0	81950.2	92581.4	92747.3	90709	0	0	0	0	116281	130273	113605
3.98_197.0456m/z	1-(2-Furanyl)-1,3-Butanedione	C8H8O3	3.97648	197.046	neg	M+FA-H	12168	GPYKJDYMMUIUFG-UHFFFAOYSA-N	CC(=O)CC(=O)C1=CC=CO1	0.4		HMDB0041283				195134	190829	193592	183154	23679	23277.4	22468	16960	31183.9	31555.5	39545.8	50270.3	371800	345492	350707	349158	88196.7	88692.7	88789	86950.4	66136.8	74375.9	81713.3
5.77_217.1590m/z	Mutisianthol		5.76873	217.159	pos	M+H	12168490	SVNPNOPENVFTBB-ZYHUDNBSSA-N	CC1CC(C2=C1C=C(C(=C2)C)O)C=C(C)C	4.6						1571.79	1558.18	991.442	1276.44	1592.83	840.84	1047.13	3189.35	18736.8	19468.9	19993.2	19055.5	12933.1	13522.3	13523.1	11124.5	5108.08	4007.72	2877.73	3397.27	11809.9	7743.11	7445.64
4.75_403.1392m/z	Entonaemin A		4.74997	403.139	pos	M+H	12179192	IJXINSBAHMLBBL-RIEYKTBPSA-N	CC1=CC(=CC(=C1C(=O)OC2CC3=C(COC(=C3)C=CCO)C(=O)C2(C)O)O)O	1.4						270084	284478	282835	299948	2306.1	2672.27	3094.76	4363.22	9780.22	10140.7	4316.2	16747.3	432925	448299	431366	451403	55582	49670.9	64129.7	46094	120271	123066	125281
5.12_370.0921m/z	Nicotinic Acid Mononucleotide	C11H16NO9P	5.12233	370.092	pos	M+CH3OH+H	121991	JOUIQRNQJGXQDC-ZYUZMQFOSA-N	C1=CC(=C[N+](=C1)C2C(C(C(O2)COP(=O)(O)O)O)O)C(=O)[O-]	-2.1	C01185					133561	128865	118597	137039	0	0	0	0	0	0	0	0	0	0	0	0	0	0	0	0	13167	6625.92	7710.03
7.89_452.3950m/z	(2s)-2-Amino-6-[(4-Aminobutyl)Amino]Hexanoic Acid	C10H23N3O2	7.8856	452.395	pos	2M+NH4	122083	PGPFBXMCOQNMJO-VIFPVBQESA-N	C(CCNCCCCN)CC(C(=O)O)N	-2.8		HMDB0011150	Organic acids and derivatives	Carboxylic acids and derivatives	Amino acids, peptides, and analogues	91774	91059.7	89423.8	95732.9	123193	110621	84870.6	104535	220682	251126	271091	269553	54684.4	72306	66609.3	67620.5	62596.5	69722.1	68714.2	77376.4	65922.9	71787	107422
5.84_318.3003m/z	(2s,3s,4r)-2-Aminooctadecane-1,3,4-Triol	C18H39NO3	5.83522	318.3	pos	M+H	122121	AERBNCYCJBRYDG-KSZLIROESA-N	CCCCCCCCCCCCCCC(C(C(CO)N)O)O	4.6	C12144	HMDB0004610	Organic nitrogen compounds	Organonitrogen compounds	Amines	2.30414e+06	2.27229e+06	2.26942e+06	2.40465e+06	7.79768e+06	7.37113e+06	7.59801e+06	7.23622e+06	1.10336e+07	1.20342e+07	1.31711e+07	1.26934e+07	2.77341e+06	2.71122e+06	2.64264e+06	2.66354e+06	3.71083e+06	3.64954e+06	3.72541e+06	3.4902e+06	2.60671e+06	4.57831e+06	5.264e+06
6.34_418.3054m/z	Solasodine	C27H43NO2	6.33827	418.305	pos	M+Na-H2O	122172924	KWVISVAMQJWJSZ-DWJZITEYSA-N	CC1CCC2(C(C3C(O2)CC4C3(CCC5C4CC=C6C5(CCC(C6)O)C)C)C)NC1	5.4	C10822					0	0	0	0	7902.6	5948.3	8033.95	7176.99	0	0	0	0	3943.98	2353.51	0	0	0	0	0	0	64492.8	144377	188684
1.90_210.0621m/z	(2s)-2-[(2s,3r,4r)-3,4-Dihydroxy-5-Oxooxolan-2-Yl]-2-Hydroxyacetic Acid	C6H8O7	1.89703	210.062	pos	M+NH4	122306	XECPAIJNBXCOBO-MMPJQOAZSA-N	C1(C(C(=O)OC1C(C(=O)O)O)O)O	-1.8	C21095	HMDB0041862				1638.94	2904.47	3069.59	543.679	230943	0	11015.9	12931.1	14162	16826.6	2605.65	14509.2	4640.17	2877.3	3799.05	2776.6	0	196.486	0	57.0522	792.969	0	0
0.81_455.1165m/z	Trehalose 6-Phosphate	C12H23O14P	0.8144	455.117	pos	M+CH3OH+H	122336	LABSPYBHMPDTEL-LIZSDCNHSA-N	C(C1C(C(C(C(O1)OC2C(C(C(C(O2)COP(=O)(O)O)O)O)O)O)O)O)O	-5.8	C00689	HMDB0001124	Organic oxygen compounds	Organooxygen compounds	Carbohydrates and carbohydrate conjugates	140954	272874	112872	315029	731417	615965	632563	780610	0	0	53464.1	0	817938	667906	1.06671e+06	655349	7.12834e+06	5.68913e+06	6.90235e+06	6.22505e+06	341027	520971	436806
5.85_362.3266m/z	2-Amino-1,3,4,5-Eicosanetetrol	C20H43NO4	5.8541	362.327	pos	M+H	122391237	ILMFJEORWZZXPC-UHFFFAOYSA-N	CCCCCCCCCCCCCCCC(C(C(C(CO)N)O)O)O	4.6						740556	722580	760433	760049	2.29024e+06	2.15695e+06	2.23052e+06	2.07083e+06	3.68257e+06	4.01985e+06	4.31124e+06	4.27148e+06	869442	857372	868305	845222	946390	944738	944374	891912	667427	1.04446e+06	1.17727e+06
4.95_578.1280n	Tricin 7-(6-Malonylglucoside)		4.95063	579.135	pos	M+H-H2O, M+H	122391240	KAJUQFNDHKZYAG-ABNLYDASSA-N	COC1=CC(=CC(=C1O)OC)C2=CC(=O)C3=C(C=C(C=C3O2)OC4C(C(C(C(O4)COC(=O)CC(=O)O)O)O)O)O	0.5			Phenylpropanoids and polyketides	Flavonoids	Flavonoid glycosides	273584	284654	268612	284771	4315.31	9162.51	3077.61	319.714	2102.68	0	0	0	571869	575743	569265	574510	333891	331559	321447	322251	91251.4	78166.4	77031
3.34_325.0571m/z	Vanillic Acid Glucuronide	C14H16O10	3.33902	325.057	neg	M-H2O-H	122402642	BSTDQIXKAVCPLC-JLERCCTOSA-N	COC1=C(C=CC(=C1)C(=O)OC2C(C(C(C(O2)C(=O)O)O)O)O)O	-0.5		HMDB0240572				933220	951538	974782	931616	74361.8	3626.88	2719.64	10012.9	1.26587e+06	1.30683e+06	1.33815e+06	1.39983e+06	3.17612e+06	2.80816e+06	2.99812e+06	2.73438e+06	87974.8	85771.9	83600	85430.8	371162	386665	386171
6.16_257.0822m/z	2',4',6'-Trihydroxydihydrochalcone		6.15733	257.082	neg	M-H	1226045	QWQGMMRHTWIOGH-UHFFFAOYSA-N	C1=CC=C(C=C1)CCC(=O)C2=C(C=C(C=C2O)O)O	3						238481	252535	258828	248116	0	0	0	0	0	0	0	0	0	0	865.722	0	3279.33	2424.33	2772.4	3010.42	71285.6	85147.4	85394.8
1.61_127.0504m/z	6-Methyluracil	C5H6N2O2	1.61135	127.05	pos	M+H	12283	SHVCSCWHWMSGTE-UHFFFAOYSA-N	CC1=CC(=O)NC(=O)N1	-0.8		HMDB0247093	Organoheterocyclic compounds	Diazines	Pyrimidines and pyrimidine derivatives	13333.1	10936.7	11981.4	12371.2	11422.3	14574.4	14700.8	13113.3	26207.8	32865	31087.1	31259.2	11367.1	11075.5	10312.8	10497.5	16047.5	7968.84	13016.5	9718.52	20139.6	45452.1	45091.4
6.21_225.1123m/z	Aspidinol	C12H16O4	6.21477	225.112	pos	M+H	122841	GJRJTYFSORWKBE-UHFFFAOYSA-N	CCCC(=O)C1=C(C(=C(C=C1O)OC)C)O	2.6	C10673		Organic oxygen compounds	Organooxygen compounds	Carbonyl compounds	8089.87	10229.2	10169.6	9763.77	0	0	0	0	0	0	0	0	0	0	0	0	0	363.292	307.256	1063.75	613.157	0	0
6.64_455.3524m/z	Betulonic Acid	C30H46O3	6.64198	455.352	pos	M+H	122844	SLJTWDNVZKIDAU-SVAFSPIFSA-N	CC(=C)C1CCC2(C1C3CCC4C5(CCC(=O)C(C5CCC4(C3(CC2)C)C)(C)C)C)C(=O)O	7.9						37502.7	36387.8	36666.3	37898	7512.65	1380.02	4239.39	1365.31	11620.4	9248.52	3637.54	10898.9	26764.4	15258.8	20697.4	10541.6	2826.08	1257.02	2502.69	2929.84	37700.9	36883.7	38012.1
6.86_311.0549m/z	(+)-Dihydrokaempferol	C15H12O6	6.85988	311.055	pos	M+Na	122850	PADQINQHPQKXNL-LSDHHAIUSA-N	C1=CC(=CC=C1C2C(C(=O)C3=C(C=C(C=C3O2)O)O)O)O	1.8	C00974	HMDB0030847	Phenylpropanoids and polyketides	Flavonoids	Flavans	8004.42	7054.48	8139.15	7764.38	1272.91	0	0	0	0	0	0	0	18629.3	23120.9	20348.6	20828.5	0	0	0	0	3464.77	5446.62	4361.85
4.81_137.0598m/z	3-Hydroxy-5-Methylbenzaldehyde		4.80762	137.06	pos	M+H	12293123	BTLHCFVCIGAAPF-UHFFFAOYSA-N	CC1=CC(=CC(=C1)O)C=O	1.4						1.37148e+06	1.34751e+06	1.37082e+06	1.39481e+06	197995	205856	197980	191425	628628	655553	688043	678596	1.92374e+06	1.94635e+06	1.94138e+06	1.94791e+06	779305	779312	760355	745145	558523	581138	571176
5.57_201.1640m/z	(1s)-4,7-Dimethyl-1-(Propan-2-Yl)-1,2-Dihydronaphthalene	C15H20	5.56955	201.164	pos	M+H	12302243	CUUMXRBKJIDIAY-ZDUSSCGKSA-N	CC1=CCC(C2=C1C=CC(=C2)C)C(C)C	4.4						72782.1	81419.8	77240.7	79689	320817	308111	305199	294737	55035.5	45715.4	45857.4	45892	54972.1	56429.9	53593.6	52352.9	47776.9	49377.5	45547	47716.7	53885.9	49871.3	55516.6
1.98_356.0385n	2-(3-Carboxy-5,6,7-Trihydroxy-1-Oxo-3,4-Dihydro-1h-2-Benzopyran-4-Yl)Butanedioic Acid	C14H12O11	1.98167	337.021	neg	M-H2O-H, M-H	12302892	COZMWVAACFYLBI-UHFFFAOYSA-N	C1=C2C(=C(C(=C1O)O)O)C(C(OC2=O)C(=O)O)C(CC(=O)O)C(=O)O	-0.8		HMDB0036617				1000.82	229.115	813.31	651.516	299703	206868	13575.4	195454	835.854	300.63	1221.93	539.715	0	0	0	0	0	0	0	0	1.19149e+06	1.1832e+06	68986
4.49_241.1548m/z	Alpha Cyperone	C15H22O	4.49227	241.155	pos	M+Na	12303268	KUFXJZXMWHNCEH-SWLSCSKDSA-N	CC1=C2CC(CCC2(CCC1=O)C)C(=C)C	3.8						9345.49	11091.4	11079	12101.7	0	1664.94	0	874.776	87234.3	74399.4	74046.7	70162.7	18187.7	22953.3	18180.5	26512.2	5407.89	8649.99	8268.74	8820.94	13969.3	15242.4	11859.7
4.99_246.0896n	Corticrocin	C14H14O4	4.98783	291.088	neg	M+FA-H, 2M+Hac-H	12304001	PXPBPRNNNVMUEY-CZBFJCMTSA-N	C(=CC=CC=CC(=O)O)C=CC=CC=CC(=O)O	2.8						294875	305819	289381	279668	0	0	0	0	0	0	2150.66	2652.4	27567	23106.9	24286.7	25927.9	111046	111889	109369	82942.7	311331	299741	286009
6.58_153.1275m/z	Thujone	C10H16O	6.58497	153.128	pos	M+H	12304613	USMNOWBWPHYOEA-WEDXCCLWSA-N	CC1C2CC2(CC1=O)C(C)C	2.3	C09906					2368.65	3719.6	3148.18	3966.44	7879.11	3633.7	3717.83	4987.45	9433.56	9982.95	9038.82	7724.8	11580.5	2294.82	1516.54	2610.22	3771.75	3473.69	3279.61	4363.42	3677.64	4447.74	3520.34
6.41_506.3248m/z	(S)-Bilobanone	C15H20O2	6.41413	506.325	pos	2M+ACN+H	12308753	ORQIZUYAGXZVPI-UHFFFAOYSA-N	CC1=CCC(CC1=O)C2=COC(=C2)CC(C)C	3.4		HMDB0036110				7375.35	7793.76	9216.33	7990	14555.6	10393.3	8505.68	9251.27	33692.3	26911.7	35436.9	37489	19728.6	15442.2	19773.1	14954.2	1899.3	1492.13	3829.92	1066.22	5404.38	6843.15	5524.51
4.71_163.1483m/z	Geijeren	C12H18	4.71195	163.148	pos	M+H	12310053	BGDQCKOAZKTOFV-UHFFFAOYSA-N	CC(=C)C1C=CCCC1(C)C=C	4.6						15113.2	14325.1	15243.5	14639.1	22455.4	15771.6	13492.9	12312.3	399.944	1357.08	979.821	1669.65	26953.1	24376.6	25015.2	24757.8	158308	160920	165783	163597	29856.8	35071.4	28745.8
4.46_480.0911n	Myricetin-3-O-Galactoside	C21H20O13	4.46168	479.084	neg	M-H, 2M-H	12311099	FOHXFLPXBUAOJM-UHFFFAOYSA-N	C1=C(C=C(C(=C1O)O)O)C2=C(C(=O)C3=C(C=C(C=C3O2)O)O)OC4C(C(C(C(O4)CO)O)O)O	0			Phenylpropanoids and polyketides	Flavonoids	Flavonoid glycosides	28731.6	26365.9	28391.2	8124.68	3.73445e+07	3.66281e+07	3.78507e+07	3.54357e+07	1.52635e+06	962743	711584	664184	5344.83	2457.34	5269.37	4321.81	2144.33	0	0	0	4.21585e+06	4.2016e+06	3.82517e+06
6.90_283.2645m/z	Linoleic Acid-D4		6.89742	283.265	neg	M-H	12311285	OYHQOLUKZRVURQ-GPTDOFLBSA-N	CCCCCC=CCC=CCCCCCCCC(=O)O	6.8			Lipids and lipid-like molecules	Fatty Acyls	Lineolic acids and derivatives	5.72695e+06	1.69989e+06	2.0429e+06	2.02785e+06	5.37054e+06	5.63365e+06	1.42193e+07	1.09704e+07	1.65217e+07	1.96366e+07	8.89572e+06	9.88644e+06	1.53955e+07	1.63607e+07	1.07433e+06	1.04862e+06	740080	906760	971780	925655	8.11984e+06	697531	744517
3.75_229.1083m/z	(1'R)-Nepetalic Acid	C10H16O3	3.7458	229.108	neg	M+FA-H	12313272	RGTMAXSVLBZNEL-UHFFFAOYSA-N	CC1CCC(C1C(=O)O)C(C)C=O	1.7		HMDB0036117				0	1149.08	0	0	0	0	0	0	0	0	0	0	719.628	1109.79	846.553	0	37029.8	38462.5	34302.6	33284	9593.16	7949.5	10705.9
4.94_455.3524m/z	Oleanonic Acid		4.94113	455.352	pos	M+H	12313704	FMIMFCRXYXVFTA-FUAOEXFOSA-N	CC1(CCC2(CCC3(C(=CCC4C3(CCC5C4(CCC(=O)C5(C)C)C)C)C2C1)C)C(=O)O)C	7.2		HMDB0304711	Lipids and lipid-like molecules	Prenol lipids	Triterpenoids	616153	588347	605453	605727	0	9290.68	2908.88	0	664846	657612	665134	708354	1.027e+06	1.0486e+06	1.05722e+06	1.0382e+06	432274	417517	406673	414208	227970	212085	188999
4.42_479.1205m/z	Padmatin 5-glucoside	C16H14O7	4.42145	479.121	neg	M-H	12313901	MRPJBTFHICBFNE-JKSUJKDBSA-N	COC1=CC(=C2C(=C1)O[C@@H]([C@H](C2=O)O)C3=CC(=C(C=C3)O)O)O	1.8						430857	431880	441220	435900	52549.6	56546.2	51219	44672.9	0	8805.55	11381.3	24744.6	121570	135273	148647	188294	155737	125197	133295	137381	179133	172069	148944
4.14_283.0826m/z	Benzoyl-Beta-D-Glucoside		4.14385	283.083	neg	M-H	12314096	LVFCLUMIBMHAFL-HMUNZLOLSA-N	C1=CC=C(C=C1)C(=O)OC2C(C(C(C(O2)CO)O)O)O	-1			Organic oxygen compounds	Organooxygen compounds	Carbohydrates and carbohydrate conjugates	592038	599951	586609	569929	49470.3	47062	53115.4	49317.4	65343.2	52788.8	51968.3	66514.3	1.90849e+06	1.7622e+06	1.83248e+06	1.73703e+06	71445.2	67808.4	55558.5	58108.5	130801	130504	137660
4.82_671.3650m/z	Ponasteroside A	C33H54O11	4.81947	671.365	neg	M+FA-H	12314455	CNAKQRUFJWYXIC-PPOCGGKUSA-N	CC(C)CCC(C(C)(C1CCC2(C1(CCC3C2=CC(=O)C4C3(CC(C(C4)OC5C(C(C(C(O5)CO)O)O)O)O)C)C)O)O)O	0.3		HMDB0034091				27458.4	36686.6	31760.6	32680.6	509061	486409	457186	415801	0	34560	10194.2	0	571233	519892	563614	563495	0	0	0	0	44072.5	52857.9	55389.9
3.77_173.0820m/z	1,6-Dimethyl Hexanedioate	C8H14O4	3.76963	173.082	neg	M-H	12329	UDSFAEKRVUSQDD-UHFFFAOYSA-N	COC(=O)CCCCC(=O)OC	1	C14570	HMDB0041606				83747.6	85155.4	85542.2	84096.1	5004.14	3970.99	806.907	4424.76	20286.1	12210.5	6001.74	16267.7	15037.5	8111.02	11896.5	9383.93	22867.3	19117.7	26317.8	18723.4	35644.4	32351.2	36632
1.26_116.1437m/z	Butylisopropylamine	C7H17N	1.26045	116.143	pos	[M+H]+	123480	OKRJGUKZYSEUOY-UHFFFAOYSA-N	CCCCNC(C)C	1.8						208264	212397	204359	214104	316760	200036	200338	191254	927054	572715	652199	607469	213136	205970	203611	210822	201364	178541	193704	181567	105547	110117	119368
6.78_456.3607n	Oleanoic Acid	C30H48O3	6.78415	439.357	pos	M+H-H2O, M+H	12358639	MIJYXULNPSFWEK-VWMTUPGMSA-N	CC1(CCC2(CCC3(C(=CCC4C3(CCC5C4(CCC(C5(C)C)O)C)C)C2C1)C)C(=O)O)C	7.5			Lipids and lipid-like molecules	Prenol lipids	Triterpenoids	24777.3	23846.6	24451	20469.3	5589.39	6949.28	1410.48	905.498	0	0	0	0	16357.7	7967.85	0	0	799.133	817.27	1833.7	0	77198.9	62011.3	54526.2
1.89_127.0401m/z	Osmundalactone	C6H8O3	1.89415	127.04	neg	M-H	12374456	TVDPVFPVOHCHQM-UHFFFAOYSA-N	CC1C(C=CC(=O)O1)O	0		HMDB0031303	Organoheterocyclic compounds	Pyrans	Pyranones and derivatives	5668.45	4314.45	5074.56	6010.35	6240.17	12074.9	0	9648.22	35025.2	20460.2	33780.6	47990.1	11318	10701.6	8054.75	10922.7	4398.76	6776.38	5598.54	7007.35	13711.4	13100.6	4069.48
1.01_541.0619n	Cyclic Adp-Ribose	C15H21N5O13P2	1.01137	542.069	pos	M+H-H2O, M+H	123847	BQOHYSXSASDCEA-KEOHHSTQSA-N	C1C2C(C(C(O2)N3C=NC4=C3N=CN(C4=N)C5C(C(C(O5)COP(=O)(OP(=O)(O1)O)O)O)O)O)O	-5.7	C13050					196291	274113	245911	326054	448160	587970	243647	431399	253600	221723	250650	276433	266702	337387	307613	332719	53825.7	60437.8	59695.6	51639.1	41985.5	4213.21	69191.1
1.06_332.0746n	1-O-Galloyl-Beta-D-Glucose	C13H16O10	1.05665	331.067	neg	M-H, 2M-H	124021	GDVRUDXLQBVIKP-HQHREHCSSA-N	C1=C(C=C(C(=C1O)O)O)C(=O)OC2C(C(C(C(O2)CO)O)O)O	-1.4	C01158	HMDB0301708				1.74171e+06	1.90237e+06	1.63605e+06	1.55208e+06	5.59722e+06	3.71729e+08	3.89922e+08	3.68615e+08	1.00509e+06	823182	1.20598e+06	971204	1.77703e+06	1.48743e+06	1.56198e+06	1.35249e+06	382291	340389	391946	390976	5.45663e+07	5.70173e+07	5.64226e+07
5.34_571.1259m/z	Proanthocyanidin A2	C31H26O12	5.33898	571.126	neg	M-H2O-H	124025	NSEWTSAADLNHNH-LSBOWGMISA-N	C1C(C(OC2=C1C(=CC3=C2C4C(C(O3)(OC5=CC(=CC(=C45)O)O)C6=CC(=C(C=C6)O)O)O)O)C7=CC(=C(C=C7)O)O)O	2.4	C10237	HMDB0037655				240488	254425	222098	218186	0	0	0	0	0	0	0	0	0	0	0	0	1176.18	3159.45	3077.35	3416.22	22117.4	35492.3	26889.9
7.05_407.1871m/z	6,8-Diprenylnaringenin	C25H28O5	7.04733	407.187	neg	M-H	124035	HCNLDGTUMBOHKT-NRFANRHFSA-N	CC(=CCC1=C(C(=C2C(=C1O)C(=O)CC(O2)C3=CC=C(C=C3)O)CC=C(C)C)O)C	6.2	C09724		Phenylpropanoids and polyketides	Flavonoids	Flavans	426508	410833	402417	393206	0	0	0	0	0	0	0	0	1.84729e+06	1.48889e+06	2.02364e+06	1.8157e+06	168132	217216	216132	238757	319726	263281	321933
7.82_340.3571m/z	1-Eicosanol	C20H42O	7.81908	340.357	pos	M+ACN+H	12404	BTFJIXJJCSYFAL-UHFFFAOYSA-N	CCCCCCCCCCCCCCCCCCCCO	9.5		HMDB0011619	Lipids and lipid-like molecules	Fatty Acyls	Fatty alcohols	2.38493e+06	4.91133e+06	2.1529e+06	197043	257246	273232	1.6346e+06	1.35937e+06	4.43315e+06	2.59033e+06	2.68958e+06	3.29591e+06	1.65483e+06	1.76231e+06	1.22785e+06	1.54343e+06	67509.9	42114.8	29440.9	46946.7	1.46605e+06	45759.3	20168.3
6.65_280.1725n	Glabranin	C20H20O4	6.65148	325.144	pos	[M+H]+	124049	DAWSYIQAGQMLFS-SFHVURJKSA-N	CC(=CCC1=C2C(=C(C=C1O)O)C(=O)CC(O2)C3=CC=CC=C3)C	4.7	C09752		Phenylpropanoids and polyketides	Flavonoids	Flavans	119059	115693	118011	113161	38132.7	33703	32057.7	33133	72218.8	64175.9	65616.1	58712.1	37382.2	40644	35659.1	35915.5	13480.1	14021.2	13321.8	16720.9	31265.5	37639.8	33083.6
4.33_325.1400m/z	Glabridin	C20H20O4	4.33025	325.14	pos	M+H	124052	LBQIJVLKGVZRIW-ZDUSSCGKSA-N	CC1(C=CC2=C(O1)C=CC3=C2OCC(C3)C4=C(C=C(C=C4)O)O)C	3.9	C10421					8304.23	14250.6	12397	16486	6291.81	6663.74	11269.8	3971.78	6541.44	4115.54	8582.34	5914.2	80454.3	79179.2	75361.1	85565.6	21507.6	30572.5	18741.9	27430.5	227039	233349	214663
6.28_268.0369m/z	6-Methoxy-9-Methyl-2h,8h,9h-[1,3]Dioxolo[4,5-H]Quinolin-8-One	C12H11NO4	6.27678	268.037	neg	M+Cl	124075	DPXXJCMMMXZVSW-UHFFFAOYSA-N	CN1C(=O)C=C(C2=C1C3=C(C=C2)OCO3)OC	1	C10654	HMDB0033349	Organoheterocyclic compounds	Quinolines and derivatives	Quinolones and derivatives	78510.7	73045.3	73137.3	72298.4	1097.69	0	0	0	0	0	0	0	0	0	0	0	856.305	0	1677.02	0	27826.7	21086.8	18334.7
4.34_267.0513m/z	Diphenol Glucuronide	C12H14O8	4.3414	267.051	neg	M-H2O-H	124202060	ICPYZFZFSLTYID-GPTQDWHKSA-N	C1=CC=C(C(=C1)O)OC2C(C(C(C(O2)C(=O)O)O)O)O	-0.3		HMDB0059998				92674.5	79979.4	78038.2	76572.7	0	0	0	0	0	0	0	0	398672	377903	397990	397979	171793	158234	163311	143158	186418	192033	185212
4.39_423.0936m/z	4-Hydroxy-5-(3',5'-Dihydroxyphenyl)-Valeric Acid-O-Glucuronide	C17H22O11	4.38965	423.094	neg	M+Na-2H	124202070	COBSRKLPDWFDCG-AHLSELSJSA-N	C1=C(C=C(C=C1O)O)CC(CCC(=O)OC2C(C(C(C(O2)C(=O)O)O)O)O)O	-0.8		HMDB0059973				0	0	0	0	2.35036e+06	2.46962e+06	2.36339e+06	2.24497e+06	8345.15	9663.61	6645.42	24696.9	8004.8	4904.44	3893.47	5405.9	6694.07	2514.63	2335.25	0	132924	142884	144604
5.67_283.0258m/z	5-(3',5'-Dihydroxyphenyl)-Gamma-Valerolactone-O-Sulphate-O-Methyl	C12H14O7S	5.67198	283.026	neg	M-H2O-H	124202097	FXGBBWWEXQWRKV-UHFFFAOYSA-N	COS(=O)(=O)OC1=CC(=CC(=C1)O)CC2CCC(=O)O2	1.4		HMDB0060031				32113.9	35022.6	24110.2	29997.7	0	0	0	0	0	3736.53	0	21598.4	9926.17	13183.6	9486.26	10352.3	0	0	0	0	3553.89	0	0
5.42_345.0971m/z	(2s,3s,4s,5r)-3,4,5-Trihydroxy-6-{2-Methoxy-4-[(1e)-Prop-1-En-1-Yl]Phenoxy}Oxane-2-Carboxylic Acid	C16H20O8	5.41685	345.097	pos	M+Na-H2O	124202102	HBQGHTRBYUFZLV-MIJQFFSFSA-N	CC=CC1=CC(=C(C=C1)OC2C(C(C(C(O2)C(=O)O)O)O)O)OC	1		HMDB0060021				481058	502046	459084	492269	0	0	0	1020.22	0	0	0	0	120495	112576	112731	121185	225994	223009	228989	237626	237053	225522	216026
5.27_383.0979m/z	Sinapinic Acid-O-Glucuronide Isomer	C17H20O11	5.26552	383.098	pos	M+H-H2O	124202107	YAIVMBWMHPRYKU-VKAIBYOUSA-N	COC1=CC(=CC(=C1O)OC)C=CC(=O)OC2C(C(C(C(O2)C(=O)O)O)O)O	-0.1		HMDB0060019				1290.03	1154.66	1038.47	1309.34	0	0	0	0	0	0	0	0	150921	156958	153826	151854	0	1246.33	0	0	2402.32	3419.16	1035.38
4.96_384.1292m/z	Indole-3-Acetic-Acid-O-Glucuronide	C16H17NO8	4.96015	384.129	pos	M+CH3OH+H	124202110	BPTLUNCVRGWZSW-JHZZJYKESA-N	C1=CC=C2C(=C1)C(=CN2)CC(=O)OC3C(C(C(C(O3)C(=O)O)O)O)O	0		HMDB0060001				244.929	0	0	0	0	0	0	0	0	0	0	0	193.655	769.209	180.314	318.998	0	0	0	0	74413.3	72552.8	75512.4
4.81_285.1123m/z	Mollugin	C17H16O4	4.80762	285.112	pos	M+H	124219	VLGATXOTCNBWIT-UHFFFAOYSA-N	CC1(C=CC2=C(O1)C3=CC=CC=C3C(=C2C(=O)OC)O)C	4.1		HMDB0254836				576116	569017	561036	552996	15007.6	11253.9	13042.1	18073.9	137008	137194	149078	140591	790277	801353	768579	779073	369294	393167	384498	390909	213624	226226	232886
5.12_183.1028m/z	(8e)-10-Oxodec-8-Enoic Acid	C10H16O3	5.12362	183.103	neg	M-H	12431569	YUAQBOMIASXPQW-FNORWQNLSA-N	C(CCCC(=O)O)CCC=CC=O	1.9		HMDB0040883	Lipids and lipid-like molecules	Fatty Acyls	Fatty acids and conjugates	31534.6	34181.1	32806.9	32484.4	73776.3	71529.2	73731.3	69212.1	159384	155848	152299	175285	77917.9	66773.3	81203.1	74942.1	13018.4	12253.7	12621.8	13801.7	100909	107241	111652
0.82_538.1787m/z	Pulcherosine	C27H29N3O9	0.81955	538.179	neg	M-H	124402	YLKSMWKXSSBSNR-UHFFFAOYSA-N	C1=CC(=CC=C1CC(C(=O)O)N)OC2=CC(=CC(=C2O)C3=C(C=CC(=C3)CC(C(=O)O)N)O)CC(C(=O)O)N	-5.6		HMDB0040703				54844.5	25729.2	96999.8	108619	0	63528.3	0	0	0	0	0	0	153377	218781	47194.8	264058	60271.8	35917.2	55239.3	58526.2	0	27074.7	0
4.02_247.0604m/z	6-Methoxysorigenin	C13H10O5	4.02457	247.06	pos	M+H	12442904	HOHPIALGJUPOAZ-UHFFFAOYSA-N	COC1=CC(=C2C(=C1)C=C3COC(=O)C3=C2O)O	2.4						38478.1	35206.6	37350.4	35730.5	10415.7	7800.54	7072.49	10704.2	885.657	0	0	0	10546.3	9480.91	7993.94	11071.8	6715.89	4052.84	6245.41	6619.78	3007.58	4252.42	5414.49
4.23_437.1100m/z	2-Hydroxybenzaldehyde O-[Xylosyl-(1->6)-Glucoside]	C18H24O11	4.2315	437.11	neg	M+Na-2H	12442950	DSDFXGQRZAFFQA-UHFFFAOYSA-N	C1C(C(C(C(O1)OCC2C(C(C(C(O2)OC3=CC=CC=C3C=O)O)O)O)O)O)O	-2.9		HMDB0034157	Organic oxygen compounds	Organooxygen compounds	Carbohydrates and carbohydrate conjugates	0	2025.78	10071.5	3357.36	203.627	972.51	1323.82	569.276	951829	1.09371e+06	1.03718e+06	1.12812e+06	10513.7	9973.29	9251.6	15523	0	0	0	0	0	0	0
4.73_304.1425n	Tomaymycin		4.73095	305.15	pos	M+H-H2O, M+H	12444381	UQVNRKBFAXNOGA-LWTNMJDUSA-N	CC=C1CC2C(NC3=CC(=C(C=C3C(=O)N2C1)OC)O)OC	1.4			Organoheterocyclic compounds	Benzodiazepines	1,4-benzodiazepines	14345.9	6487.79	11184.5	6577.26	44407.2	25325.2	21931.8	21413.1	79888.5	54515.8	63719.1	55131.7	66630.8	69248.1	71467.1	68690.7	847818	827615	795264	799074	115264	112833	113738
6.04_397.1285m/z	Vellein	C20H24O8	6.04373	397.129	pos	M+Na-H2O	12444709	QPAYBYCPZSAASE-UHFFFAOYSA-N	CC(=CCC1=C(C=CC2=C1OC(=O)C=C2)OC3C(C(C(C(O3)CO)O)O)O)C	1.7		HMDB0303360				73173.8	89846.3	76065.4	91609.3	0	0	0	0	0	0	0	0	307348	347151	311855	333710	0	0	0	0	40099.5	38314.8	44021.7
5.82_386.0872m/z	Wharangin	C17H12O8	5.81622	386.087	pos	M+ACN+H	12444939	NOZQEJFGIXKUPM-UHFFFAOYSA-N	COC1=C(OC2=C(C1=O)C(=CC3=C2OCO3)O)C4=CC(=C(C=C4)O)O	2.7		HMDB0037754	Phenylpropanoids and polyketides	Flavonoids	O-methylated flavonoids	195319	203067	200171	198630	0	0	0	0	0	0	0	0	0	0	0	0	0	0	0	0	7414.9	9813.27	0
4.41_607.2625m/z	Ganoderic Acid H	C32H44O9	4.41352	607.263	neg	M+Cl	124504842	YCXUCEXEMJPDRZ-PDPJTJRCSA-N	CC(CC(=O)CC(C)C(=O)O)C1CC(=O)C2(C1(C(C(=O)C3=C2C(=O)CC4C3(CCC(C4(C)C)O)C)OC(=O)C)C)C	2.6			Lipids and lipid-like molecules	Prenol lipids	Triterpenoids	0	0	0	0	0	0	0	0	0	0	0	0	0	0	0	0	386022	375379	383928	348195	56646	65673.9	62415.7
1.02_306.0770m/z	(2s)-2-Amino-4-{[(1r)-1-[(Carboxymethyl)Carbamoyl]-2-Sulfanylethyl]Carbamoyl}Butanoic Acid	C10H17N3O6S	1.01767	306.077	neg	M-H	124886	RWSXRVCMGQZWBV-WDSKDSINSA-N	C(CC(=O)NC(CS)C(=O)NCC(=O)O)C(C(=O)O)N	-4.5	C02471;C00051	HMDB0000125	Organic acids and derivatives	Carboxylic acids and derivatives	Amino acids, peptides, and analogues	417903	408499	434982	395006	1.73609e+07	9.17616e+06	1.19544e+07	8.2196e+06	1.64188e+07	1.86373e+07	1.88786e+07	2.10002e+07	158574	108635	120694	97993.1	87294.9	81157.5	99421.5	75661.3	22736.6	20724.6	34433.9
3.64_611.1435m/z	(2r,3s)-2-(3,4,5-Trihydroxyphenyl)-3,4-Dihydro-2h-1-Benzopyran-3,5,7-Triol	C15H14O7	3.64232	611.144	neg	2M-H	1249	XMOCLSLCDHWDHP-UHFFFAOYSA-N	C1C(C(OC2=CC(=CC(=C21)O)O)C3=CC(=C(C(=C3)O)O)O)O	0			Phenylpropanoids and polyketides	Flavonoids	Flavans	0	0	0	18.9189	1.07158e+06	535673	571289	560905	0	0	0	0	0	0	0	0	0	0	0	0	0	0	0
5.33_135.0806m/z	1-Ethenyl-4-Methoxybenzene		5.33183	135.081	pos	M+H	12507	UAJRSHJHFRVGMG-UHFFFAOYSA-N	COC1=CC=C(C=C1)C=C	3.1		HMDB0303884	Benzenoids	Phenol ethers	Anisoles	297.76	359.573	684.723	600.706	43255.2	41215.2	41806.4	35643.2	3438.13	3980.17	3509.83	4418.39	9759.62	8739.83	8849.39	8374.38	7193.64	7789.09	9176.85	9065.22	6053.97	6542.53	5849.87
6.05_363.0185m/z	[(2s)-5-Hydroxy-2-(3-Hydroxy-4-Methoxyphenyl)-4-Oxo-2,3-Dihydrochromen-7-Yl] Hydrogen Sulate	C16H14O9S	6.05402	363.018	neg	M-H2O-H	125273135	SKHOIXCPISQFMS-AWEZNQCLSA-N	COC1=C(C=C(C=C1)C2CC(=O)C3=C(C=C(C=C3O2)OS(=O)(=O)O)O)O	1.8		HMDB0240525				119501	84575.7	44914.9	68129.1	3845.84	0	0	0	0	0	0	0	1.13631e+06	458492	262152	159783	65701.4	41633.3	27351.4	21492.9	1.44979e+07	1.22976e+07	1.31931e+07
5.48_316.0949n	Cyrtominetin		5.48403	317.102	pos	M+H, M+K, M+Na	125309	AESMRHCYHARBLU-UHFFFAOYSA-N	CC1=C(C(=C2C(=C1O)C(=O)CC(O2)C3=CC(=C(C=C3)O)O)C)O	2.8			Phenylpropanoids and polyketides	Flavonoids	Flavans	1.37067e+07	1.37454e+07	1.35995e+07	1.41485e+07	514530	437324	405678	398061	234431	202963	213403	189841	2.72088e+06	2.69748e+06	2.71141e+06	2.67508e+06	1.65834e+07	1.67887e+07	1.68541e+07	1.63459e+07	9.57839e+06	9.79283e+06	9.56702e+06
5.07_233.0810m/z	Wettstein A	C13H12O4	5.06532	233.081	pos	M+H	12558263	JRTKQSYUDQVSHV-UHFFFAOYSA-N	COC1=C(C2=C(C3=CC=CC=C31)OCO2)OC	2.9						129682	133927	123902	134961	34452.5	40108.8	29101.9	36121.8	9822.11	9608.33	14319.5	9280.05	84698.8	76892.2	73158.2	81578.3	41204.3	45077.2	42843.8	43317.2	34163	38359.4	43604.1
6.12_225.1487m/z	Methyl Epijasmonate	C13H20O3	6.11977	225.149	pos	M+H	12566815	GEWDNTWNSAZUDX-BXXZLRJFSA-N	CCC=CCC1C(CCC1=O)CC(=O)OC	1.9	C11512		Lipids and lipid-like molecules	Fatty Acyls	Lineolic acids and derivatives	6628.43	9270.01	7099.1	7112.22	441.707	1106.21	573.112	0	37860.4	43425.6	41237.5	40277.5	5914.7	5359.83	5779.32	6605.25	7939.16	8390.01	9491.37	9542.31	5659.63	6388.11	8003.03
4.81_137.0962m/z	4-Propylphenol	C9H12O	4.80762	137.096	pos	M+H	12580	KLSLBUSXWBJMEC-UHFFFAOYSA-N	CCCC1=CC=C(C=C1)O	3.2	C14311	HMDB0032625	Benzenoids	Benzene and substituted derivatives	Phenylpropanes	92979.5	86863.2	88934.1	94033.9	173981	168762	165291	162297	45138.5	42552.2	47661.4	46431.6	172992	165148	167571	172396	382707	391104	392905	376395	166165	176937	170863
4.96_231.1604m/z	4-Methylvaleric Acid	C6H12O2	4.95603	231.16	neg	2M-H	12587	FGKJLKRYENPLQH-UHFFFAOYSA-N	CC(C)CCC(=O)O	1.4	C21399	HMDB0000689	Lipids and lipid-like molecules	Fatty Acyls	Fatty acids and conjugates	0	0	0	0	0	0	0	0	4365.32	3183.7	1529.5	0	56682	51231.2	57132.1	54700.9	23910.5	23191	25283.2	20667	24051.6	24798.1	20412.9
6.48_305.1762m/z	Panaxydol	C17H24O2	6.48465	305.176	neg	M+FA-H	126312	GVLDSGIQZAFIAN-IXDOHACOSA-N	CCCCCCCC1C(O1)CC#CC#CC(C=C)O	4.5			Lipids and lipid-like molecules	Fatty Acyls	Fatty alcohols	29986.5	32882.4	25064.6	28616.2	0	0	0	0	21315.5	16928.2	18957.8	28537.3	11268.2	8994.98	10673.4	15700.8	14465	12891.8	15486.2	16659	41790.9	34401.2	39591
4.55_164.0839n	Gamma-Thujaplicin	C10H12O2	4.54988	165.091	pos	M+H, M+Na, M+CH3OH+H, M+H-H2O	12649	WKEWHSLZDDZONF-UHFFFAOYSA-N	CC(C)C1=CC=C(C(=O)C=C1)O	1.9	C09905					236094	251054	246154	255670	249152	248611	245821	255471	174259	176483	179911	186514	515909	524452	504802	500658	354398	335762	350934	350427	141103	145587	142801
5.95_552.3304m/z	Lithocholate 3-O-Glucuronide	C30H48O9	5.94875	552.33	pos	M+	126511	GIQXKAXWRLHLDD-VOJQCDQYSA-N	CC(CCC(=O)O)C1CCC2C1(CCC3C2CCC4C3(CCC(C4)OC5C(C(C(C(O5)C(=O)O)O)O)O)C)C	4.9	C03033	HMDB0002513	Lipids and lipid-like molecules	Steroids and steroid derivatives	Steroidal glycosides	41300.4	40816.6	49657.6	34089	0	9344.66	3945.27	7368.56	686338	744779	762211	812403	46136.5	42590.4	45331.7	37913.5	0	0	2152.09	0	30808.5	30634.3	29942.3
0.78_119.0543m/z	4-(Methylsulfanyl)Butan-2-Ol	C5H12OS	0.781117	119.054	neg	M-H	12659797	BQFFCKMCUHRYIN-UHFFFAOYSA-N	CC(CCSC)O	1		HMDB0041476				6235.1	8004.3	10104.5	8712.87	317953	384588	374133	413184	413045	672387	483012	801445	40631.8	48158.1	43938.1	46576.1	150077	175937	146815	146848	44555	46815	37639.3
0.84_551.1845m/z	2-Acetamido-3-(4-Hydroxy-3-Methoxyphenyl)Propanoic Acid	C12H15NO5	0.8422	551.184	neg	2M+FA-H	12681285	UKDKTHYZLXZOSS-UHFFFAOYSA-N	CC(=O)NC(CC1=CC(=C(C=C1)O)OC)C(=O)O	0.1		HMDB0011716				4.651e+06	3.92614e+06	4.79484e+06	4.62958e+06	502854	930647	518630	728577	1.58338e+06	1.90132e+06	1.67815e+06	2.03405e+06	2.48025e+06	2.51561e+06	2.53593e+06	2.39664e+06	198584	238431	256363	275690	1.07556e+06	1.13733e+06	893667
0.72_204.0514m/z	2-[Amino(Carboxy)Methyl]Cyclopropane-1-Carboxylic Acid	C6H9NO4	0.719417	204.051	neg	M+FA-H	1271	GZOVEPYOCJWRFC-UHFFFAOYSA-N	C1C(C1C(=O)O)C(C(=O)O)N	-3.4		HMDB0034442				96032.7	61016	64437.4	58780.6	10461.7	0	22579	0	54432.2	55434.7	52057.4	39436.3	54393.9	44577.8	41259.6	56393.1	1886.32	4703.22	3314.71	4178.83	1.43066e+06	1.51805e+06	1.60917e+06
0.82_81.0341m/z	5-Methyl-2,3-Dihydrofuran-3-One	C5H6O2	0.822783	81.0341	pos	M+H-H2O	12711594	DFZCBMOGIYUCLI-UHFFFAOYSA-N	CC1=CC(=O)CO1	0.4		HMDB0303258	Organoheterocyclic compounds	Dihydrofurans	Furanones	1.02013e+06	789358	1.0434e+06	774962	353760	286007	400009	384960	728948	833292	774485	834159	707685	729892	602847	699789	633264	716170	685268	667008	235264	179344	229188
5.73_229.1448m/z	Dodecanedioic Acid	C12H22O4	5.72732	229.145	neg	M-H	12736	TVIDDXQYHWJXFK-UHFFFAOYSA-N	C(CCCCCC(=O)O)CCCCC(=O)O	3.2	C02678	HMDB0000623				0	841.998	0	979.722	0	0	0	0	3047.7	31035.3	0	0	3274.88	627.344	3123.39	1040.37	0	973.847	352.5	0	10781.2	12088.3	13902.9
6.42_249.1487m/z	7-Hydroxytrichodermol	C15H22O4	6.42363	249.149	pos	M+H-H2O	127380	HSKDIWXLQLBLPQ-HRDJXZGKSA-N	CC1=CC2C(C(C1)O)(C3(C(CC(C34CO4)O2)O)C)C	0.3						3.91005	0	425.337	815.166	1638.75	527.435	994.343	1119.92	707.58	2810.81	1901.59	16.3016	4662.26	621.344	482.91	507.672	467.923	1802.7	472.599	379.78	21566	24937.4	22789.5
5.34_491.2146m/z	Rigin	C18H32N8O6	5.33898	491.215	neg	M+Cl	127555	UEJYSALTSUZXFV-SRVKXCTJSA-N	C1CC(N(C1)C(=O)C(CCC(=O)N)NC(=O)CN)C(=O)NC(CCCN=C(N)N)C(=O)O	-7.7		HMDB0005771	Organic acids and derivatives	Carboxylic acids and derivatives	Amino acids, peptides, and analogues	0	0	0	0	0	0	0	0	0	0	0	0	0	0	0	0	195700	186819	194083	183652	25466.8	19294.8	21785.9
4.61_115.0757m/z	5-Ethyloxolan-2-One	C6H10O2	4.60743	115.076	pos	M+H	12756	JBFHTYHTHYHCDJ-UHFFFAOYSA-N	CCC1CCC(=O)O1	0.7		HMDB0003843				9933.82	3182.48	7761.29	9115.22	18225	11201.1	7839.27	4691.35	30800.2	17123.1	18855.3	15302.8	3936.03	5780.25	2048.09	3757.98	5049.01	4237.02	4768.59	5938.37	7186.57	9004.25	9634.07
3.69_314.1006n	Bungeiside A		3.69017	313.093	neg	M-H, 2M-H, M+Cl	127685	GXBCTYRBTGLIQW-RKQHYHRCSA-N	CC(=O)C1=C(C=CC(=C1)O)OC2C(C(C(C(O2)CO)O)O)O	-1.7						223399	137934	186584	200739	117489	149686	22384.3	133613	248407	102113	109217	82611	395995	389386	393759	383927	2.23598e+06	1.88747e+06	2.09379e+06	1.87312e+06	431675	406795	396560
4.42_446.1417n	Bungeiside D		4.42145	445.134	neg	M-H, M+Cl	127687	YKOIOWJTRVFMHP-BMVMOQKNSA-N	CC(=O)C1=C(C=C(C=C1)OC2C(C(C(C(O2)COC3C(C(C(CO3)O)O)O)O)O)O)O	-2.4						78786.4	70549.9	92967.7	64320.4	3021.51	4887.45	2288.27	2619.75	3516.1	0	6044.35	3969.26	1.29822e+06	1.26109e+06	1.27497e+06	1.23821e+06	234136	219147	214098	207367	63023	53255.5	60828.1
5.18_235.1331m/z	Ethoxyprecocene		5.17935	235.133	pos	M+H	127846	RFJPSAYWKBGVAW-UHFFFAOYSA-N	CCOC1=C(C=C2C=CC(OC2=C1)(C)C)OC	3.2			Organoheterocyclic compounds	Benzopyrans	1-benzopyrans	0	1095.12	3118.68	2754.22	28047.5	27872.2	27827.8	20735.4	2.84026	4441.23	2102.26	3232.3	5004.09	3466.29	2315.51	1181.82	9919.11	5309.59	5713.93	4759.91	11943.9	12181.1	11514
4.59_440.0752m/z	Procyanidin B-2 3,3'-Di-O-Gallate	C44H34O20	4.58822	440.075	neg	M-2H	12795893	KTLUHRSHFRODPS-UHFFFAOYSA-N	C1C(C(OC2=C1C(=CC(=C2C3C(C(OC4=CC(=CC(=C34)O)O)C5=CC(=C(C=C5)O)O)OC(=O)C6=CC(=C(C(=C6)O)O)O)O)O)C7=CC(=C(C=C7)O)O)OC(=O)C8=CC(=C(C(=C8)O)O)O	4.7		HMDB0041260				0	0	0	0	493922	594767	644412	640664	46962.5	0	0	0	0	0	0	0	0	0	0	0	0	5037.96	2384.24
5.74_217.0507m/z	1-Naphthalenecarboxaldehyde, 2-Hydroxy	C11H8O2	5.74318	217.051	neg	M+FA-H	12819	NTCCNERMXRIPTR-UHFFFAOYSA-N	C1=CC=C2C(=C1)C=CC(=C2C=O)O	2.8		HMDB0245141	Benzenoids	Naphthalenes	Naphthols and derivatives	9292.33	10816.3	10544.9	12066.6	0	0	0	1630.27	0	4802.2	4258.18	0	0	506.787	1261.65	1463.06	0	0	0	390.904	31587.9	26331.5	30587.9
5.49_533.2613m/z	Postin	C22H40N8O5	5.49007	533.261	neg	M+K-2H	128439	WUUNPBLZLWVARQ-QAETUUGQSA-N	C1CC(NC1)C(=O)N2CCCC2C(=O)NC(CCCCN)C(=O)NC(CCCN=C(N)N)C(=O)O	-4.3		HMDB0005772				15413.3	43359	31718	21398.5	0	0	0	0	5122.26	0	0	0	10124.7	9068.44	9018.32	16798.8	366316	342553	362395	352757	36615.2	18871.6	52697.7
4.45_545.2599m/z	Cinncassiol A 19-Glucoside	C26H40O12	4.45427	545.26	pos	M+H	12880074	CFJQVFNNHAUXCF-UHFFFAOYSA-N	CC1CCC2(C3(CC(=O)OC2(C1O)C4(C3(CC(=C4C)C(C)COC5C(C(C(C(O5)CO)O)O)O)O)O)C)O	-3.2		HMDB0035165	Lipids and lipid-like molecules	Prenol lipids	Terpene glycosides	0	0	0	0	99926.3	111505	91932.4	74144.4	0	0	0	0	0	0	0	0	2874.19	8097.17	11064.8	3907.94	14814.2	21014	19986
0.82_194.0793n	Methyl Beta-D-Fructofuranoside		0.822783	195.087	pos	M+H, M+NH4, 2M+H	128889	JPHVNZOOBXUCDJ-MVIOUDGNSA-N	COC1(C(C(C(O1)CO)O)O)CO	-1.6			Organic oxygen compounds	Organooxygen compounds	Carbohydrates and carbohydrate conjugates	1.5315e+06	1.0381e+06	1.59547e+06	991302	524222	270109	584706	653514	540165	632974	523828	621961	654881	654420	427421	709630	356533	333360	182738	231409	356540	167759	248703
2.46_252.0730m/z	Clitocine	C9H13N5O6	2.45828	252.073	pos	M+H-2H2O	129111	OHEMBWZZEKCBAS-UUOKFMHZSA-N	C1=NC(=C(C(=N1)NC2C(C(C(O2)CO)O)O)[N+](=O)[O-])N	-0.4			Organic oxygen compounds	Organooxygen compounds	Carbohydrates and carbohydrate conjugates	10556.3	7843.14	6481.37	6314.9	10709.3	0	13680.7	10162.5	0	0	0	2119.56	44341.9	45075	46591.5	46176.6	1025.72	7105.65	0	5313.27	28706.8	0	13895.3
4.37_243.0654m/z	2,4,5,6-Tetrahydroxyphenanthrene	C14H10O4	4.3681	243.065	pos	M+H	129206075	JSLUYTKYLIDAEB-UHFFFAOYSA-N	C1=CC2=CC(=CC(=C2C3=C1C=CC(=C3O)O)O)O	3		HMDB0032866				72104	69366.7	73893.5	68201.3	4932.03	1848.75	0	1955.81	0	0	0	0	9067.02	8208.78	7352.43	7504.69	25456.7	25071	28776.8	29678.7	10418.6	11918	12171.9
4.93_295.2634m/z	8-(2-Octylcycloprop-1-En-1-Yl)Octanoic Acid	C19H34O2	4.93163	295.263	pos	M+H	12921	PQRKPYLNZGDCFH-UHFFFAOYSA-N	CCCCCCCCC1=C(C1)CCCCCCCC(=O)O	5.8	C08366	HMDB0258495				0	0	0	0	0	0	0	0	0	0	0	0	0	0	0	1650.22	234841	231059	228155	230737	15385.8	18042	10835.1
4.81_519.1499m/z	Tetracenomycin X	C24H22O11	4.80762	519.15	pos	M+CH3OH+H	129395	QSPIPUXWSNFXCK-AGILITTLSA-N	CC1=C(C(=CC2=CC3=C(C(=C12)O)C(=O)C4(C(=O)C=C(C(C4(C3=O)O)O)OC)OC)OC)C(=O)OC	1	C12380	HMDB0302109	Benzenoids	Naphthacenes	Tetracenequinones	41139.2	45891.6	38916.9	40555.5	0	0	0	0	0	1.77166	17.7861	2.59853	5.32965	4.20579	2907.42	2627.36	44926.5	23255.6	29601.8	22977.4	4252.72	6.7888	25.1035
6.21_302.3055m/z	2-[2-Hydroxyethyl(Tetradecyl)Amino]Ethanol	C18H39NO2	6.21477	302.305	pos	[M+H]+	12942137	CPHJEACXPATRSU-UHFFFAOYSA-N	CCCCCCCCCCCCCCN(CCO)CCO	5.6						762514	360535	319207	1.73339e+06	2.04173e+06	1.728e+06	1.65722e+06	1.69277e+06	1.64983e+06	1.76631e+06	6.99962e+06	1.75711e+06	594229	371298	333362	332339	494321	714374	717108	453972	1.84455e+06	4.53932e+06	5.28168e+06
5.38_278.1036m/z	Niazirin	C14H17NO5	5.3788	278.104	neg	M-H	129556	OBJREHLZEIEGDU-CNJBRALLSA-N	CC1C(C(C(C(O1)OC2=CC=C(C=C2)CC#N)O)O)O	0.3		HMDB0032807	Organic oxygen compounds	Organooxygen compounds	Carbohydrates and carbohydrate conjugates	168188	162178	155257	153377	0	1595.36	1613.98	1800.35	0	0	0	0	43288.1	33640.2	37412.8	34078.2	13532.7	10785.6	12706.2	12712.2	32718.5	28930.7	32319
4.69_451.1596m/z	Crosatoside B	C20H30O11	4.69295	451.16	pos	M+Na-H2O	129626611	BMZAMCOQJLZXCY-QLDOSHOCSA-N	CC1C(C(C(C(O1)OC2C(C(C(OC2OCCC3=CC=C(C=C3)O)CO)O)O)O)O)O	-1.5			Organic oxygen compounds	Organooxygen compounds	Carbohydrates and carbohydrate conjugates	15989.5	25356.4	25764.8	25610.9	0	0	0	0	0	0	0	0	72538.7	83882.2	70357.7	63483.4	1617.84	4195.14	29.6142	848.389	6150.13	130.956	6183.65
5.59_404.1836n	Laxiflorin M		5.58855	405.191	pos	M+H, M+K, M+NH4, M+H-H2O	12967179	SKMNKANUBIXNBF-UEVALPNXSA-N	CC(=O)OC1C(=C)C2(CCC3C1(C2)C(=O)C(C4C35COC(C4(C)C)CC5=O)O)O	-0.5						3003.64	1613.5	1712.88	2087.99	1.79167e+06	1.66476e+06	1.62015e+06	1.60994e+06	967.903	1138.88	777.223	1382.09	293.151	0	0	0	0	0	0	0	26070.5	18716.4	22941.6
1.90_344.1356m/z	Caffeoylspermidine	C16H25N3O3	1.90202	344.136	neg	M+K-2H	129673371	FVFDFXRLJHKPAH-FNORWQNLSA-N	C1=CC(=C(C=C1C=CC(=O)NCCCCNCCCN)O)O	0.7						945.718	14628.9	0	131.539	0	29139.5	126217	30397.1	0	2.08953e+06	2.24225e+06	0	53080.5	7146.54	62597.6	30259.7	5154.1	27723.3	12677.6	26638.6	0	0	0
5.77_190.1262m/z	S-Ethyl Dipropylthiocarbamate	C9H19NOS	5.76873	190.126	pos	M+H	12968	GUVLYNGULCJVDO-UHFFFAOYSA-N	CCCN(CCC)C(=O)SCC	3.2	C11081	HMDB0251894	Organosulfur compounds	Thiocarbonyl compounds	Thiocarbamic acid derivatives	257259	263142	262831	274902	35727.1	38560.5	41164.2	39755.9	167123	159898	155408	162083	332804	342878	352061	340650	486902	478993	489177	451493	171387	175262	165876
4.94_255.1018m/z	2-Hydroxy-3,6-Dimethoxyphenanthrene		4.94113	255.102	pos	M+H	129684337	HAPQIYBQMTXCDP-UHFFFAOYSA-N	COC1=CC2=C(C=CC3=CC(=C(C=C32)OC)O)C=C1	4			Benzenoids	Phenanthrenes and derivatives	Phenanthrols	131747	124539	113603	119589	898.205	0	0	3513.66	2617.37	2127.83	3328.09	3624.61	18138.4	16732.5	18496.4	18029.6	24609.1	31168.3	29724.2	33632	132136	125725	130765
4.79_242.1038m/z	Methylglutarylcarnitine	C11H19NO6	4.7876	242.104	neg	M-H2O-H	129692017	APURPPSDSPDCQD-UHFFFAOYSA-N	CC(CCC(=O)C(C(C[N+](C)(C)C)O)C(=O)[O-])C(=O)C(C(C[N+](C)(C)C)O)C(=O)[O-]	0.1		HMDB0254648				15936.5	14573.2	17689.1	14336.4	14970.1	18382.5	11312.9	14895.6	0	0	0	11.1378	1051.36	714.375	828.554	139.656	0	0	15.9455	0.779736	122077	121311	123116
6.04_159.1168m/z	(6z,9z)-6,9-Dodecadien-4-Olide	C12H18O2	6.04373	159.117	pos	M+H-2H2O	12980879	YNHBLISDDXOUDQ-CWWKMNTPSA-N	CCC=CCC=CCC1CCC(=O)O1	3		HMDB0303314	Organoheterocyclic compounds	Lactones	Gamma butyrolactones	5909.43	7452.5	7284.07	7385.37	405.853	1015.41	455.641	1013.45	1346.24	2765.9	2720.31	2890.77	1934.51	957.384	1596.34	1158.84	8746.04	8851.76	9315.8	8353.73	4977.62	4114.1	5676.78
6.06_161.1326m/z	(3z)-Hex-3-En-1-Yl (4e)-Hex-4-Enoate	C12H20O2	6.06273	161.133	pos	M+H-2H2O	129837271	WGKGNHCLNHFGQO-GUBXDBFYSA-N	CCC=CCCOC(=O)CCC=CC	3.2		HMDB0031692				24764.3	22088.5	23417.2	23324.8	11714.7	10541.9	9477.22	10131.1	12589.7	15949.4	18847.5	18725.1	6640.73	5725.23	5639.94	5040.76	4510.86	3170.9	5572.97	3872.52	11146.8	8693.7	10903
0.90_426.1513m/z	2-(2-Aminopropanamido)-3-Sulfanylpropanoic Acid	C6H12N2O3S	0.90205	426.151	pos	2M+ACN+H	13019623	JQDFGZKKXBEANU-UHFFFAOYSA-N	CC(C(=O)NC(CS)C(=O)O)N	-3.3						392832	320934	434821	349090	0	0	11521.5	8535.37	0	0	0	0	0	4070.4	0	0	19704.8	15954.8	16894.7	0	31494.5	52129.1	22216.5
6.01_335.0232m/z	{[(2r,3s,4r,5r)-3,4-Dihydroxy-5-(2-Formamidoacetamido)Oxolan-2-Yl]Methoxy}Phosphonic Acid	C8H15N2O9P	6.01417	335.023	neg	M+Na-2H	130805	VDXLUNDMVKSKHO-XVFCMESISA-N	C(C1C(C(C(O1)NC(=O)CNC=O)O)O)OP(=O)(O)O	-4.3	C04376	HMDB0001308				34154.5	30891.1	29315.9	26740.8	394.588	0	0	0	679.04	0	0	0	584.642	255.805	448.387	595.298	425.39	209.168	499.414	426.888	131957	1.54257e+07	1.61397e+07
6.03_250.1779m/z	3-(2-((Dimethylamino)Methyl)-1-Hydroxycyclohexyl)Phenol	C15H23NO2	6.03425	250.18	pos	[M+H]+	130829	UWJUQVWARXYRCG-UHFFFAOYSA-N	CN(C)CC1CCCCC1(C2=CC(=CC=C2)O)O	2.3		HMDB0255851				23372.7	23042.6	22832.3	19817.5	27395	33767.3	41515.6	37697.2	56147.3	69381	78894.7	81129.1	24544.4	28828.2	26469.6	27720.6	18851.3	16067.7	15449.8	16828.8	6265.42	7596.68	8711.09
7.08_243.1968m/z	13-Hydroxymyristic Acid		7.07883	243.197	neg	M-H	13111890	KNFJWKJXKURGQU-UHFFFAOYSA-N	CC(CCCCCCCCCCCC(=O)O)O	3.6						11029.6	10833.1	11596	7495.14	8531.29	12074.8	9456.69	0	128882	145792	127763	0	0	0	0	0	2214.37	3491.45	4763.71	4200.66	286628	156304	201713
0.87_367.1349m/z	Benzyl B-Primeveroside	C18H26O10	0.8741	367.135	pos	M+H-2H2O	131248	WOGBNISMMIOPAZ-NWQIESHVSA-N	C1C(C(C(C(O1)OCC2C(C(C(C(O2)OCC3=CC=CC=C3)O)O)O)O)O)O	-2.8						2.36241e+06	2.85113e+06	2.47071e+06	3.00394e+06	0	0	0	0	4.46327e+07	4.26446e+07	4.71299e+07	4.51425e+07	2.51785e+06	2.29522e+06	2.7235e+06	2.33693e+06	0	7784.38	7764.88	0	840422	679372	699250
4.06_339.0726m/z	Esculin Sesquihydrate		4.05605	339.073	neg	M-H	131675424	LGMHQDJZWHRZPO-HPPUHPNBSA-N	C1=CC(=O)OC2=CC(=C(C=C21)OC3C(C(C(C(O3)CO)O)O)O)O.C1=CC(=O)OC2=CC(=C(C=C21)OC3C(C(C(C(O3)CO)O)O)O)O.O.O.O	-0.6						4931.37	4909.65	2115.93	2674.56	0	0	0	0	2677.61	10707.4	8324.51	3159.27	16424.4	15501.2	8279.62	16480.6	497000	504477	528910	514151	40952.4	38834.4	42788.6
4.10_313.0921m/z	Glutaminyl-Gamma-Glutamate	C10H18N4O5	4.10123	313.092	pos	M+K	131750740	YWPMFELGYPTDIO-UHFFFAOYSA-N	C(CC(=O)N)C(C(=O)NC(=O)CCC(C(=O)O)N)N	-5.6		HMDB0028811	Organic acids and derivatives	Carboxylic acids and derivatives	Amino acids, peptides, and analogues	345254	342307	338845	343955	7373.57	34987.1	30850.4	35374.4	0	0	25.157	149.208	174972	177342	171002	174779	55280.6	48389	56328.4	58249.3	56515.3	56847	47493
0.82_308.1355m/z	Hydroxyprolyl-Arginine	C11H21N5O4	0.81955	308.136	neg	M+Na-2H	131750764	AZDCVMCXGLWYHN-UHFFFAOYSA-N	C1C(CNC1C(=O)NC(CCCN=C(N)N)C(=O)O)O	-4.8		HMDB0028857	Organic acids and derivatives	Carboxylic acids and derivatives	Amino acids, peptides, and analogues	309638	127428	295100	357924	0	32945	27579.3	68549.4	0	0	0	0	383623	558207	354612	607573	1.179e+06	1.61921e+06	1.15884e+06	1.25992e+06	38720.9	47185.7	47702.9
4.77_593.1867m/z	Methionyl-Gamma-Glutamate	C10H19N3O4S	4.76963	593.187	pos	2M+K	131750778	YVSZXQHOADMOLO-UHFFFAOYSA-N	CSCCC(C(=O)NC(=O)CCC(C(=O)O)N)N	-3.8		HMDB0028987	Organic acids and derivatives	Carboxylic acids and derivatives	Amino acids, peptides, and analogues	9.95155e+06	1.01147e+07	1.03434e+07	1.01582e+07	0	3989.33	1227.06	3046.94	30391.5	44156.7	53061.1	52332.8	1.14388e+06	1.15303e+06	1.17041e+06	1.13527e+06	1.31115e+06	1.18181e+06	1.25999e+06	1.1999e+06	5.93401e+06	5.90807e+06	5.57714e+06
1.20_294.1459m/z	Phenylalanyl-Gamma-Glutamate	C14H19N3O4	1.19575	294.146	pos	M+H	131750780	XWHWNYMBZXDFRP-UHFFFAOYSA-N	C1=CC=C(C=C1)CC(C(=O)NC(=O)CCC(C(=O)O)N)N	-2.9		HMDB0029009	Organic acids and derivatives	Carboxylic acids and derivatives	Amino acids, peptides, and analogues	1999.41	6952.28	4818.99	9587.71	48032.4	163668	150250	125718	9162.99	0	1732.01	1086.47	12457.1	14969.3	12042.9	10157.8	20687.7	15137.7	27458.6	26386.3	26932.3	24320.4	27845.6
0.94_246.1451m/z	Valyl-Gamma-Glutamate	C10H19N3O4	0.939367	246.145	pos	M+H	131750792	RNVIUPLZMWAIQD-UHFFFAOYSA-N	CC(C)C(C(=O)NC(=O)CCC(C(=O)O)N)N	-3.5		HMDB0029141				28740.4	40096.4	31967.6	30796.4	49193.8	42911	25139.7	25705.3	0	0	4719.03	0	43192.3	47717.9	51629.9	34348.4	50622.5	51460	58746.2	52479.9	8377.16	10918.2	5439.16
3.85_298.0922m/z	4-Hydroxyproline Galactoside	C11H19NO8	3.8522	298.092	pos	M+Na-H2O	131750859	OJEYXWIZDRJBDC-UHFFFAOYSA-N	C1C(CNC1C(=O)O)OC2C(C(C(C(O2)CO)O)O)O	-4.9			Lipids and lipid-like molecules	Fatty Acyls	Fatty acyl glycosides	5803.42	4501.41	8840.89	8058.07	145577	83586.2	88473.4	67401.3	46331.2	22117.7	34063.4	14398.1	69468.5	71058.3	76517.6	64948.1	622.861	0	807.629	0	7461.17	7363.03	6726.25
4.53_549.1603m/z	Formononetin 7-(6''-Malonylglucoside)	C25H24O12	4.53092	549.16	pos	M+CH3OH+H	131750877	RDTAGQKYPGLCBK-UHFFFAOYSA-N	COC1=CC=C(C=C1)C2=COC3=C(C2=O)C=CC(=C3)OC4C(C(C(C(O4)COC(=O)CC(=O)O)O)O)O	0.7		HMDB0029493	Phenylpropanoids and polyketides	Isoflavonoids	Isoflavonoid O-glycosides	16835.1	18290.7	22861	18563.6	0	0	0	0	3869.4	0	0	2920.72	0	0.257141	0	0	184008	220517	179507	185764	13993.6	8793.14	11691.7
6.82_230.1753m/z	6-Epi-7-isocucurbic acid	C12H20O3	6.82207	230.175	pos	M+NH4	131750903	GJZJZRWFRZFTEE-ONEGZZNKSA-N	CC/C=C/CC1C(CCC1OC2C(C(C(C(O2)CO)O)O)O)CC(=O)O	0.3						0	2352.93	752.036	1952.36	1370.11	392.518	1244.49	551.549	4297.63	3814.47	2980.86	764.605	2477.03	2817.64	2241.34	4419.9	891.335	810.044	285.675	1078.3	56064.8	55202.7	52349.5
0.97_333.1041m/z	Beta-D-3-Ribofuranosyluric Acid	C10H12N4O7	0.96595	333.104	pos	M+CH3OH+H	131750925	MFGPUMDDJCTHOI-UHFFFAOYSA-N	C(C1C(C(C(O1)N2C3=C(C(=O)NC2=O)NC(=O)N3)O)O)O	-3.2	C05513	HMDB0029920				7408.48	16346.4	7208.85	10647.7	114286	44411	184745	312459	50099.3	131169	71524.8	106033	98627.4	78896.7	90791.8	98597.6	13303.5	60872.2	44471.9	21192.7	1.89578e+07	1.64606e+07	1.85272e+07
6.01_293.0670m/z	Coriandrone E	C13H12O5	6.01417	293.067	neg	M+FA-H	131750935	FDLXWTAXBWPMFB-UHFFFAOYSA-N	CC1C(C2=CC3=C(C=CO3)C(=C2C(=O)O1)OC)O	1.5		HMDB0029971				32001	22937.7	27456.3	30824.6	0	0	0	0	0	0	0	0	0	0	0	0	0	0	0	0	1593.6	0	0
6.95_261.2215m/z	(8e,10e)-12-Hydroxyoctadeca-8,10-Dienoic Acid	C18H32O3	6.9545	261.221	pos	M+H-2H2O	131750940	XTLVZNQEJRQDTP-KDFHGORWSA-N	CCCCCCC(C=CC=CCCCCCCC(=O)O)O	5.3		HMDB0029998	Lipids and lipid-like molecules	Fatty Acyls	Lineolic acids and derivatives	30859.2	34607.2	28624.7	35049.9	30837.6	32222.4	27418.3	31309.2	68350.3	65575.2	49783.3	57397.1	22958.1	18730.5	20650	20363.4	16622.6	12772.5	11502	12176	47817.4	33315.6	28032.6
6.58_493.2594m/z	Perulactone B	C28H40O7	6.58497	493.259	pos	M+Na-H2O	131750961	GRNQXNIWEPWACV-UHFFFAOYSA-N	CC1C(COC1=O)CC(C(C)(C2(CCC3(C2(CCC4C3CC=C5C4(C(=O)C=CC5)C)C)O)O)O)O	2.3		HMDB0030119	Lipids and lipid-like molecules	Steroids and steroid derivatives	Bile acids, alcohols and derivatives	48779.8	54294.3	48948.2	52798	2465.22	1527.01	1569.44	1567.76	2073.43	2340.99	2902.44	2747.86	3957.94	4024.36	3337.07	2807.67	1759.07	1659.76	1725.14	1425.24	4348.87	2189.88	2721.79
6.58_441.3437m/z	Dehydrocarpaine I	C28H48N2O4	6.57548	441.344	pos	M+H-2H2O	131750991	KGQYREIAHMZYSA-UHFFFAOYSA-N	CC1C2CCC(N1)CCCCCCCC(=O)OC3CCC(CCCCCCCC(=O)O2)N=C3C	6		HMDB0030271				4394.67	0	0	0	7041.85	8021.36	3253.95	3405.96	0	0.389741	36.708	7.38606	9887.88	1218.86	0	0	110.749	218.593	857.706	308.677	1.12081e+06	2.56944e+06	3.08224e+06
4.41_352.0804n	N-(Carbethoxyacetyl)-4-Chloro-L-Tryptophan	C16H17ClN2O5	4.41352	333.063	neg	M-H2O-H, 2M+FA-H	131751011	DWVLUSJVGYOTDB-UHFFFAOYSA-N	CCOC(=O)CC(=O)NC(CC1=CNC2=C1C(=CC=C2)Cl)C(=O)O	2.3		HMDB0030399	Organic acids and derivatives	Carboxylic acids and derivatives	Amino acids, peptides, and analogues	5431.52	12948.6	10969.8	8881.43	134568	120363	148627	167674	149602	158380	145327	174374	0	418.987	0	634.451	2906.17	7066.49	4968.95	2539.81	17928.4	22127.5	18997.4
4.29_435.1311m/z	(Z)-Resveratrol 4'-Glucoside	C20H22O8	4.29377	435.131	neg	M+FA-H	131751049	RUOKEYJFAJITAG-UPHRSURJSA-N	C1=CC(=CC=C1C=CC2=CC(=CC(=C2)O)O)OC3C(C(C(C(O3)CO)O)O)O	1.7		HMDB0030565	Phenylpropanoids and polyketides	Stilbenes	Stilbene glycosides	117404	128284	114945	104951	0	0	0	0	0	0	0	0	30216.5	9082.54	31774.4	24240.2	0	0	0	0	0	6069.51	0
7.14_447.1805m/z	Eremopetasitenin B2	C24H32O7S	7.13518	447.181	pos	M+H-H2O	131751095	DDMWYCBISCBTIJ-PCGFSOLGSA-N	CC=C(C)C(=O)OC1C2(C(C(CCC2CC34C1(O3)C(C(=O)O4)C)OC(=O)C=CSC)C)C	4.1		HMDB0030901				37040.7	33621.9	43613.1	36460.3	0	0	0	0	0	0	0	0	0	0	0	0	0	0	0	0	971.779	0	0
5.69_308.2221m/z	(9z,11e,13e,15z)-4-Oxo-9,11,13,15-Octadecatetraenoic Acid	C18H26O3	5.69288	308.222	pos	M+NH4	131751133	ZYOSGENSARGRME-WYVWLRFESA-N	CCC=CC=CC=CC=CCCCCC(=O)CCC(=O)O	3.9		HMDB0031098	Lipids and lipid-like molecules	Fatty Acyls	Lineolic acids and derivatives	0	2433.54	856.94	1607.71	6592.03	8947.75	10008.3	8020.03	10827.1	7823.24	11449.4	4894.55	637.542	660.869	1762.86	2069.6	1268.14	1326.75	0	0	61050.9	73514.1	61920.6
6.50_523.2349m/z	28-Hydroxywithanolide E	C28H38O8	6.50053	523.235	neg	M+Na-2H	131751155	SGTFNLMVIRZWTA-UHFFFAOYSA-N	CC1=C(CC(OC1=O)C(C)(C2(CCC3(C2(CCC4C3CC5C6(C4(C(=O)C=CC6)C)O5)C)O)O)O)CO	0.5		HMDB0031355				178400	183860	164861	179859	0	0	0	0	34293.1	26371.4	44862.4	23614.3	1.19192e+06	1.24721e+06	1.42585e+06	1.34717e+06	104960	86856.7	97460.5	95636.8	155868	166494	177721
4.10_441.1987m/z	1-Hexanol Arabinosylglucoside	C17H32O10	4.09567	441.199	neg	M+FA-H	131751182	LOVPBJMHVBJKQS-UHFFFAOYSA-N	CCCCCCOC1C(C(C(C(O1)COC2C(C(C(O2)CO)O)O)O)O)O	-1.2		HMDB0031689	Lipids and lipid-like molecules	Fatty Acyls	Fatty acyl glycosides	98308.4	91255.9	90927.5	86959	0	0	0	0	0	4271.45	9893.97	0	0	0	0	0	1823.83	0	0	0	0	7434.82	3601.55
6.37_591.1868m/z	Physalin E Acetate	C30H34O12	6.36662	591.187	pos	M+Na-H2O	131751197	RDXUOLZCAJWFGV-UHFFFAOYSA-N	CC(=O)OC1CC2(CC=CC(=O)C2(C3C1C45C(=O)C6C7(CC(C8(C6(O4)C(CC3)(C(=O)O8)O)C)OC(=O)C7CO5)C)C)O	-0.3		HMDB0031878	Lipids and lipid-like molecules	Steroids and steroid derivatives	Physalins and derivatives	190524	185321	207042	190155	0	0	0	0	0	0	0	0	90097	99547.7	108715	88098.2	0	0	0	0	13625.4	12991.7	10148.5
4.56_217.0862m/z	3,4-Methylenedioxycinnamylideneacetone	C13H12O3	4.5594	217.086	pos	M+H	131751248	IDYPDRFMVHXYEC-HZDAAVBUSA-N	CC(=O)C=CC=CC1=CC2=C(C=C1)OCO2	2.9		HMDB0032035				56026.2	62945.1	55848.6	59428.5	0	0	0	614.249	33397.9	29960.8	30330	29719.9	134315	135831	124334	131655	45510.5	43647.3	48455.7	40145	21861.7	19307.4	20800.9
6.10_399.1442m/z	1,2-Anhydridoniveusin	C20H24O7	6.10077	399.144	pos	M+Na	131751257	ZXQIVEHVNKQIIU-PZLJUMJASA-N	CC=C(C)C(=O)OC1CC2(C=CC(O2)(C(=CC3C1C(=C)C(=O)O3)CO)O)C	1.2		HMDB0032105	Lipids and lipid-like molecules	Fatty Acyls	Fatty acid esters	454548	461670	451996	462576	2742.77	1294.94	0	0	0	0	1835.52	0	177921	184570	184526	169690	4249.93	842.79	0	1300.99	109138	89950.5	87343.5
7.87_427.3210m/z	(3beta,5alpha,6alpha,7beta,14alpha,22e,24r)-5,6-Epoxyergosta-8,22-Diene-3,7,14-Triol	C28H44O4	7.8666	427.321	pos	M+H-H2O	131751285	PEFVSALFOVYKAA-BQYQJAHWSA-N	CC(C)C(C)C=CC(C)C1CCC2(C1(CCC3=C2C(C4C5(C3(CCC(C5)O)C)O4)O)C)O	3.5		HMDB0032691				0	1639.16	908.963	1710.39	0	0	0	0	0	0	0	0	29968.2	6673.92	7913.87	6165.49	2734.55	901.747	585.937	3782.14	143441	267449	269273
4.33_357.1346m/z	(1e,4z,6a,8b,10a)-8-Angeloyloxy-10,15-Dihydroxy-3-Oxo-1,4,11(13)-Germacratrien-12,6-Olide	C20H24O7	4.32563	357.135	neg	M-H2O-H	131751292	NEJKUCWBWUMARI-IOZUUXKMSA-N	CC=C(C)C(=O)OC1CC(C=CC(=O)C(=CC2C1C(=C)C(=O)O2)CO)(C)O	1.5		HMDB0032731				32710.5	32367.8	30537.3	26738.8	383.82	392.135	215.545	80.2075	45942.6	39674.7	30150.4	56327.2	268791	245035	288591	263441	15424.5	20013	19645.4	10744.4	1459.56	5032.28	8076.27
0.98_490.1670m/z	Phloroacetophenone 6'-[Xylosyl-(1->6)-Glucoside]	C21H30O13	0.97505	490.167	pos	M+	131751293	BAYBVSSLAYYEKP-UHFFFAOYSA-N	CC(=O)C1=C(C=C(C=C1OC2C(C(C(C(O2)COC3C(C(C(CO3)O)O)O)O)O)O)OC)OC	-2.7		HMDB0032743				279433	249729	281422	248531	0	0	0	0	0	0	0	0	0	0	0	0	0	0	4402.79	4609.04	0	0	0
5.40_457.2458m/z	(R)-1-O-[B-D-Apiofuranosyl-(1->2)-B-D-Glucopyranoside]-1,3-Octanediol	C21H40O9	5.4026	457.246	neg	M+Na-2H	131751312	WKMBZTIVAJAWBA-UHFFFAOYSA-N	CCCCCC(CCOC1C(C(C(C(O1)CO)C)O)OC2C(C(CO2)(C)CO)O)O	1.1		HMDB0032798	Lipids and lipid-like molecules	Fatty Acyls	Fatty alcohols	26176.1	14836.7	26194.4	17310.9	1.36685e+06	1.30742e+06	1.35754e+06	1.30527e+06	128831	131153	127232	145467	20778.5	16537.3	23996	21004.4	29320.7	24124	30694.6	23314.5	29338	50288.7	42794.5
4.22_446.1444m/z	Mandelonitrile Rutinoside	C20H27NO10	4.2159	446.144	pos	M+Na-H2O	131751315	QSPJUYWAUZTHLP-UHFFFAOYSA-N	CC1C(C(C(C(O1)OCC2C(C(C(C(O2)OC(C#N)C3=CC=CC=C3)O)O)O)O)O)O	-2.2		HMDB0032803	Organic oxygen compounds	Organooxygen compounds	Carbohydrates and carbohydrate conjugates	261.239	305.003	0	450.781	0	0	0	0	0	0	0	0	0	0	0	0	0	0	0	0	39498.9	31483.8	18612.5
4.73_525.2570m/z	Citronellyl Beta-Sophoroside	C22H40O11	4.73122	525.257	neg	M+FA-H	131751330	UPVBTYUCCOHEPJ-UHFFFAOYSA-N	CC(CCC=C(C)C)CCOC1C(C(C(C(O1)CO)O)O)OC2C(C(C(C(O2)CO)O)O)O	0		HMDB0032839	Lipids and lipid-like molecules	Prenol lipids	Terpene glycosides	0	0	0	0	3783.96	2572.84	2784.77	1478.58	364095	0	0	473116	0	1833.41	0	0	0	0	0	0	0	0	0
5.77_381.1335m/z	Jasmolone Glucoside	C17H26O7	5.76873	381.134	pos	M+K	131751338	NGPYRFLYLKLRDH-SNAWJCMRSA-N	CCC=CCC1=C(C(CC1=O)OC2C(C(C(C(O2)CO)O)O)O)C	-0.5		HMDB0032870	Organic oxygen compounds	Organooxygen compounds	Carbohydrates and carbohydrate conjugates	150807	152220	155075	154854	0	0	0	0	1581.01	0	0	0	236375	252420	251670	252120	5920.03	8070.91	5994.46	5510.12	101350	101107	81756.7
3.91_366.1304m/z	14-Oxocryptopine	C21H21NO6	3.90922	366.13	pos	M+H-H2O	131751339	UFCVPEFVGGMGSE-UHFFFAOYSA-N	CN1CCC2=CC(=C(C=C2C(=O)C(=O)C3=C(C1)C4=C(C=C3)OCO4)OC)OC	2.5		HMDB0032878				20538.6	16326.4	14760.3	15455.7	7608.91	0	0	0	0	0	0	0	57025.1	53702.4	53187.4	59842.2	4711.68	2479.78	2495.19	894.408	3888.86	3529.46	3775.56
5.15_497.1812m/z	Isolariciresinol 9'-O-Alpha-L-Arabinofuranoside	C25H32O10	5.15083	497.181	pos	M+Na-H2O	131751348	HLTAJPBMZNNKMA-UHFFFAOYSA-N	COC1=C(C=C2C(C(C(CC2=C1)CO)COC3C(C(C(O3)CO)O)O)C4=CC(=C(C=C4)O)OC)O	1.1		HMDB0032906				10883.8	11177	7828.21	9205.66	0	0	0	0	0	0	0	0	63550	57730.8	59114	63246.9	0	0	0	0	64009	78930.3	60557.6
5.70_631.1114m/z	6''-Caffeoylisoorientin	C30H26O14	5.70353	631.111	neg	M+Na-2H	131751355	AINXWDZMEIYUSK-QHHAFSJGSA-N	C1=CC(=C(C=C1C=CC(=O)OCC2C(C(C(C(O2)C3=C(C4=C(C=C3O)OC(=CC4=O)C5=CC(=C(C=C5)O)O)O)O)O)O)O)O	1.2		HMDB0033004				296051	291605	329377	308018	0	0	0	0	0	0	0	0	11870.9	12846	5945.62	5853.72	42.0626	53.5577	0	1.94911	20183.2	26746.7	0
5.95_399.1442m/z	Vestitone 7-Glucoside	C22H26O9	5.94875	399.144	pos	M+H-2H2O	131751358	NJODPRHPJQYTHX-UHFFFAOYSA-N	COC1=CC(=C(C=C1)C2CC3=C(C=C(C=C3)OC4C(C(C(C(O4)CO)O)O)O)OC2)O	1.1		HMDB0033012	Phenylpropanoids and polyketides	Isoflavonoids	Isoflavonoid O-glycosides	517906	518144	515125	543863	9384.61	3060.83	5452.86	3902.94	2112.08	0	0	0	532471	575060	564045	586582	0	0	0	0	113957	118714	114098
5.11_255.0666m/z	11-Hydroxyyangonin	C15H14O5	5.10765	255.067	neg	M-H2O-H	131751359	OCZUPEYJZNWTBK-HYXAFXHYSA-N	COC1=C(C=C(C=C1)C=CC2=CC(=CC(=O)O2)OC)O	2.4		HMDB0033017				46481.3	50231.4	45570.1	49256.8	0	0	0	0	0	0	0	0	13413.2	12315.4	14972.3	14117.1	135985	133663	136133	130059	112529	128703	121229
2.01_367.1502m/z	Semilepidinoside B	C17H22N2O7	2.0102	367.15	pos	M+H	131751376	ASPNXCICLVYQCJ-UHFFFAOYSA-N	COC1=C(C=CC(=C1)CC2=NC=CN2)OC3C(C(C(C(O3)CO)O)O)O	-0.9		HMDB0033108				780001	385489	744799	293499	0	0	6399.81	2161.87	0	3907.49	0	6052.26	1.62071e+06	1.54226e+06	1.58399e+06	1.41929e+06	99588.9	124002	76393.8	152246	241404	29471.3	98337.6
2.04_446.2024m/z	(E)-5-(3,4,5,6-Tetrahydro-3-Pyridylidenemethyl)-2-Furanmethanol	C11H13NO2	2.03705	446.202	pos	2M+ACN+Na	131751455	HKIPZBSQJPFABU-TWGQIWQCSA-N	C1CC(=CC2=CC=C(O2)CO)C=NC1	0.4		HMDB0033560	Organoheterocyclic compounds	Pyridines and derivatives	Hydropyridines	0	0	0	0	0	0	0	0	24716.3	0	18666.2	0	0	0	0	0	349965	1.35982e+06	358214	1.33202e+06	146995	56105.8	80520.8
3.99_319.0817m/z	Juglone Glucoside	C16H16O8	3.9859	319.082	pos	M+H-H2O	131751456	AAYYJBZZHJNMEO-UHFFFAOYSA-N	C1=CC2=C(C(=O)C=CC2=O)C(=C1)OC3C(C(C(C(O3)CO)O)O)O	-0.7		HMDB0033563				973.202	1682.18	19.7429	959.44	2609.25	1820.73	7209.8	1264.31	0	0	0	0	2560.01	3416.43	3717.37	3500.85	3985.7	3236.04	4162.9	1790.03	128473	124067	123234
7.44_712.5402m/z	(2oh)	C40H77NO10	7.44182	712.54	neg	M-H2O-H	131751463	AYBHLNMQTQBJBX-XUTLUUPISA-N	CCCCCCCCCCCCCCC(C(=O)NC(COC1C(C(C(C(O1)CO)O)O)O)C(C(CCCC=CCCCCCCCCC)O)O)O	9		HMDB0033621	Lipids and lipid-like molecules	Sphingolipids	Glycosphingolipids	23689.8	26566.2	0	0	31750.7	0	0	1.64377e+06	2.04289e+06	2.60827e+06	1.58022e+06	210050	37150	77644.4	53890.7	53867	53312	68114	107323	79742.9	0	0	55598.8
5.38_313.0359m/z	D-Erythroascorbic Acid 1'-A-D-Xylopyranoside	C10H14O9	5.3788	313.036	neg	M+Cl	131751465	CMPVKMSVRPPYHP-UHFFFAOYSA-N	C1C(C(C(C(O1)OCC2C(=C(C(=O)O2)O)O)O)O)O	-2.7		HMDB0033626	Organic oxygen compounds	Organooxygen compounds	Carbohydrates and carbohydrate conjugates	196291	207598	197862	194634	7466.32	1651.96	0	0	0	0	0	0	220594	225744	219872	215469	27866.1	18071.7	22268.2	22030.8	638672	661454	604138
2.06_329.0520m/z	D-Erythroascorbic Acid 1'-A-D-Glucoside	C11H16O10	2.06158	329.052	neg	M+Na-2H	131751466	VMBZDIQDNQIPAL-UHFFFAOYSA-N	C(C1C(C(C(C(O1)OCC2C(=C(C(=O)O2)O)O)O)O)O)O	-2.8		HMDB0033627				11284.4	0	6438.74	6265.13	635878	271906	91361.2	266068	0	0	0	0	0	0	0	0	3833.89	11102.1	0	21190.3	165746	144673	22781.5
3.90_519.1364m/z	Trans-Caffeic Acid [Apiosyl-(1->6)-Glucosyl] Ester	C20H26O13	3.90498	519.136	neg	M+FA-H	131751480	LULOGYYPGZOKQW-DUXPYHPUSA-N	C1C(C(C(O1)OCC2C(C(C(C(O2)OC(=O)C=CC3=CC(=C(C=C3)O)O)O)O)O)O)(CO)O	-2.4		HMDB0033694	Phenylpropanoids and polyketides	Cinnamic acids and derivatives	Hydroxycinnamic acids and derivatives	221509	214171	240955	232609	3.70957	0	0	0	0	0	0	0	95551.7	48695.5	95843	77195.9	193807	190734	208402	172793	39696.2	33053.6	35597
7.11_457.2377m/z	(S)-Curzeone	C15H16O2	7.10685	457.238	pos	2M+H	131751498	YBJIFGYQRRWWFW-UHFFFAOYSA-N	CC1CCC2=C(C1=O)C3=C(C=C2C)OC=C3C	3.7		HMDB0033878				82799.4	103017	64216.6	70666.2	0	0	0	0	0	0	0	0	0	1369.6	1796.54	0	0	0	0	0	2222.45	0	1179.89
5.16_261.0771m/z	Gravolenic Acid	C14H16O6	5.1634	261.077	neg	M-H2O-H	131751501	DABSIZUNYJTFDJ-ARJAWSKDSA-N	CC(C)(C1CC2=C(O1)C(=CC(=C2O)O)C=CC(=O)O)O	1.2		HMDB0033884				0	0	0	0	0	0	0	0	0	0	0	0	813.029	0	0	642.051	0	0	0	0	66800.9	65873	64498
7.13_611.1917m/z	Daidzein 7,4'-Di-O-Glucoside	C27H30O14	7.12568	611.192	pos	M+CH3OH+H	131751509	VWEWSCDQMVNOJP-UHFFFAOYSA-N	C1=CC(=CC=C1C2=COC3=C(C2=O)C=CC(=C3)OC4C(C(C(C(O4)CO)O)O)O)OC5C(C(C(C(O5)CO)O)O)O	-1.1		HMDB0033992	Phenylpropanoids and polyketides	Isoflavonoids	Isoflavonoid O-glycosides	42520.3	41382.2	33633.3	30724.1	0	0	0	0	0	0	0	0	1721.54	4545.15	7591.56	9031.63	0	0	0	0	0	1912.6	0
4.53_596.2857m/z	Withaperuvin H	C30H42O9S	4.53092	596.286	pos	M+NH4	131751518	RALUHIBMVXYCHB-UHFFFAOYSA-N	CC1=C(C(=O)OC(C1)C(C)(C2(CCC3(C2(CCC4C3CC5C6(C4(C(=O)C=CC6OC(CS5)O)C)O)C)O)O)O)C	0.8		HMDB0034061				0	2477.39	2418.49	0	0	0	0	0	0	0	711.904	0	6003.24	9860.44	7842.74	6780.93	432690	493331	496740	447556	49859.6	50738	55919.3
3.83_473.2249m/z	2-Angeloyl-9-(3-Methyl-2e-Pentenoyl)-2b,9a-Dihydroxy-4z,10(14)-Oplopadien-3-One	C26H36O5	3.8327	473.225	pos	M+2Na-H	131751519	FBGUGCFBJJKKCK-AHFXLWIPSA-N	CCC(=CC(=O)OC1CC(C2C(C1=C)C(C(=O)C2=CC)OC(=O)C(=CC)C)C(C)C)C	5.7		HMDB0034064	Lipids and lipid-like molecules	Prenol lipids	Sesquiterpenoids	9219.59	6682.34	7948.91	7450.63	566845	498127	437259	507223	0	0	4344.61	6259.38	4391.99	3434.11	2528.45	5206.51	33096	52577.7	54422.3	55165.2	20866.1	22880.4	23629.1
4.38_451.0528m/z	3,4-Hexahydroxydiphenoylarabinose	C19H16O13	4.3817	451.053	neg	M-H	131751527	ZKBLUASIGJJVPP-UHFFFAOYSA-N	C1C2C(C(C(O1)O)O)OC(=O)C3=CC(=C(C(=C3C4=C(C(=C(C=C4C(=O)O2)O)O)O)O)O)O	-0.5		HMDB0034113	Phenylpropanoids and polyketides	Tannins	Hydrolyzable tannins	0	0	0	0	990494	974417	931445	888221	0	0	0	0	0	0	0	0	0	0	0	0	35636.7	29651	33900.3
6.62_435.1457m/z	Albanin B	C25H24O7	6.62005	435.146	neg	M-H	131751530	PUYSPXIEVCRSAN-UHFFFAOYSA-N	CC(=CCC1=C(OC2=C(C1=O)C(=CC3=C2C=CC(O3)(C)CO)O)C4=C(C=C(C=C4)O)O)C	4.5		HMDB0034143				42132	49428.2	45582.9	36647.8	0	0	0	0	0	0	0	0	1.38751e+06	1.37371e+06	1.5999e+06	1.48408e+06	36103.8	14753.4	6615.23	4288.42	168538	194010	177372
5.48_435.1993m/z	6'-Apiosyllotaustralin	C16H27NO10	5.48403	435.199	pos	M+ACN+H	131751537	NUKMOAMTVXXKKG-UHFFFAOYSA-N	CCC(C)(C#N)OC1C(C(C(C(O1)COC2C(C(C(O2)CO)O)O)O)O)O	-2.7		HMDB0034207				0	0	0	0	31198.6	34238.4	26143.4	36668.7	0	0	0	0	0	0	0	0	300.78	185.023	145.08	214.058	0	0	0
4.02_392.1336n	Caryoptosidic Acid	C16H24O11	4.01507	410.167	pos	M+Na-H2O, M+NH4, M+Na	131751540	WAXHVHOTAZULHY-UHFFFAOYSA-N	CC1(C(CC2C1C(OC=C2C(=O)O)OC3C(C(C(C(O3)CO)O)O)O)O)O	-2.9		HMDB0034249	Lipids and lipid-like molecules	Prenol lipids	Terpene glycosides	59306.5	63739.3	64630.1	71684.4	1.64693e+06	1.45171e+06	1.40499e+06	1.34368e+06	63467.3	68603.2	79728.8	68392.9	25628.2	25451	24654.7	31080	11349	8109.12	11082.8	9941.93	765228	766955	730967
5.45_540.2591m/z	Aziii	C54H82O22	5.45035	540.259	neg	M-2H	131751577	MISLOXVLNGPFID-UHFFFAOYSA-N	CC1C(C(C(C(O1)OC2C(C(C(OC2OC3C(C(C(OC3OC4CCC5(C(C4(C)CO)CCC6(C5CC=C7C6(CCC8(C7CC(CC8OC9CC(=O)C(=C(O9)C)O)(C)C)C)C)C)C)C(=O)O)O)O)C(=O)O)O)O)O)O)O	3.3		HMDB0034544				1.92744e+06	1.90816e+06	1.85071e+06	1.85576e+06	2916.8	3534.68	2492.18	4581.34	29187.7	32978.2	48733.5	28790.6	209081	206957	229067	208251	1929.82	0	0	0	117107	103964	109510
5.54_617.1298m/z	2'',4'',6''-Triacetylglycitin	C28H28O13	5.54103	617.13	pos	M+2Na-H	131751611	AAOWDCXVOOKARC-UHFFFAOYSA-N	CC(=O)OCC1C(C(C(C(O1)OC2=C(C=C3C(=C2)OC=C(C3=O)C4=CC=C(C=C4)O)OC)OC(=O)C)O)OC(=O)C	1.8		HMDB0034694	Phenylpropanoids and polyketides	Isoflavonoids	Isoflavonoid O-glycosides	109497	79752.2	90936.3	94564.5	0	0	0	0	0	0	0	0	4257.77	4962.58	0	2629.46	175.56	170.734	96.6586	348.745	35574.5	32618.2	22658.9
6.22_519.1447m/z	Vaccinoside	C25H28O13	6.22427	519.145	pos	M+H-H2O	131751614	WJPRKOJNQIZCGY-ZZXKWVIFSA-N	C1=CC(C2C1C(=COC2OC3C(C(C(C(O3)CO)O)O)O)C(=O)O)(COC(=O)C=CC4=CC=C(C=C4)O)O	-0.8		HMDB0034733				429.981	177.252	134.357	0	0	0	0	0	0	0	0	0	709.09	599.162	704.233	1937.26	27207.8	29256.9	23784.3	25082.8	0	0	2274.01
4.60_457.0788m/z	Methyl (Z)-5-(1-Propynyl)-2-Thienylacrylate	C11H10O2S	4.59617	457.079	neg	2M+FA-H	131751629	XXSPOWNRZKCIRF-FPLPWBNLSA-N	CC#CC1=CC=C(S1)C=CC(=O)OC	2.7		HMDB0034858	Lipids and lipid-like molecules	Fatty Acyls	Fatty acid esters	0	0	0	0	1.40236e+06	1.45902e+06	1.44143e+06	1.30434e+06	508359	221796	86254.6	56335	0	0	0	0	4.88884e+06	4.84857e+06	4.98889e+06	4.73582e+06	1.08779e+06	1.10599e+06	1.13613e+06
4.68_325.0935m/z	4',6'-Dihydroxy-2'-Methoxyacetophenone 6'-Glucoside	C15H20O9	4.67517	325.093	neg	M-H2O-H	131751630	YIVAJDUKDDJWPS-UHFFFAOYSA-N	CC(=O)C1=C(C=C(C=C1OC2C(C(C(C(O2)CO)O)O)O)O)OC	-1.2		HMDB0034862				6568.55	10895.9	6016.81	8758.44	0	4206.79	0	0	33.9898	0	0	106.493	5619.33	824.003	670.586	551.963	117339	122683	114923	108633	18553.5	20810.8	19969.3
1.06_309.1659m/z	1-[(5-Amino-5-Carboxypentyl)Amino]-1-Deoxyfructose	C12H24N2O7	1.05728	309.166	pos	M+H	131751634	ZAWLGBRDVQURAK-UHFFFAOYSA-N	C(CCNCC1(C(C(C(O1)CO)O)O)O)CC(C(=O)O)N	-4.6		HMDB0034879				0	0	0	0	0	0	0	0	0	0	0	0	0	0	0	0	156715	167075	152927	144977	8895.6	16145.3	8674.98
4.45_621.2212m/z	3-Carboxy-2,3,4,9-Tetrahydro-1h-Pyrido[3,4-B]Indole-1-Propanoic Acid	C15H16N2O4	4.45372	621.221	neg	2M+FA-H	131751635	PPKGNUKJFFAWHY-UHFFFAOYSA-N	C1C(NC(C2=C1C3=CC=CC=C3N2)CCC(=O)O)C(=O)O	-1.3		HMDB0034881				17241.3	1055.78	1975.58	22723.2	0	0	0	0	0	0	0	0	2.41954e+06	2.14684e+06	2.22674e+06	2.26146e+06	43515.1	31655.5	51539.5	42137.1	48404.9	38218.7	38637.7
4.79_497.2752m/z	Cofaryloside	C26H42O10	4.78863	497.275	pos	M+H-H2O	131751664	VEZJUFUSLIUNOY-UHFFFAOYSA-N	CC1(CCCC2(C1CCC34C2(CCC(C3)C(C4)(CO)O)O)C)C(=O)OC5C(C(C(C(O5)CO)O)O)O	0		HMDB0035096	Lipids and lipid-like molecules	Prenol lipids	Terpene glycosides	0	0	0	0	146783	161934	136839	138522	0	0	0	0	0	0	0	404.567	0	0	3383.4	0	1827.83	0	0
5.65_353.1035m/z	(2e)-2,6-Dimethyl-2,5-Heptadienoic Acid Beta-D-Glucopyranosyl Ester	C15H24O7	5.64833	353.104	neg	M+K-2H	131751671	BHPXBBXWEPCSOK-RMKNXTFCSA-N	CC(=CCC=C(C)C(=O)OC1C(C(C(C(O1)CO)O)O)O)C	0.7		HMDB0035136				55965.1	41878.5	35923.2	57339.3	0	1545.87	0	0	0	0	0	0	55989.8	73901.4	97198.9	78400.1	11093.1	6895.9	3853.32	3318.01	22156.4	12065.3	0
5.04_543.2453m/z	Cinncassiol C1 19-Glucoside	C26H38O12	5.03683	543.245	pos	M+H	131751676	UUAKLIKPAJSLHI-UHFFFAOYSA-N	CC1CCC2(C3(CC4(C(C(=CC3=O)C(C)COC5C(C(C(C(O5)CO)O)O)O)(C(=O)C2(C1O)O4)C)O)C)O	-2.6		HMDB0035167				42884.2	35852.6	27336.4	42142.9	0	0	0	0	0	0	0	0	0	0	2641.3	4910.24	435.301	118.504	270.911	562.398	0	0	0
5.65_463.1389m/z	Taraxinic Acid Glucosyl Ester	C21H28O9	5.64555	463.139	pos	M+K	131751687	SIOXYUXOHTZOOM-INAGUISBSA-N	CC1=CC2C(CCC(=CCC1)C(=O)OC3C(C(C(C(O3)CO)O)O)O)C(=C)C(=O)O2	0.4		HMDB0035249				44427.6	38813.2	41989.2	46125.8	0	0	0	0	0	0	0	0	0	0	0	0	4950.91	6917.21	6290.84	9227.18	23264.4	21360.1	16567.5
5.66_385.1648m/z	Citreoviridinol A1	C22H28O8	5.66455	385.165	pos	M+H-2H2O	131751727	IQOXOOYMXWDCEG-LXKJUNEMSA-N	CC1=C(OC(=O)C=C1OC)C=CC=CC=CC2(C(C3(C(C(O2)(C(O3)O)C)O)C)O)C	0.3		HMDB0035369				3705.75	0	3057.27	1127.2	50161.1	35989.6	34165.4	33973.7	17761.9	12902.4	9506.13	11591.4	0	0	960.13	0	1376.88	0	1324.61	1001.09	20937	4884.59	6391.39
5.03_603.3041m/z	(24e)-3alpha,15alpha-Diacetoxy-23-Oxo-7,9(11),24-Lanostatrien-26-Oic Acid	C34H48O7	5.02808	603.304	neg	M+Cl	131751735	RUEBMBLFAJUSGD-JZJYNLBNSA-N	CC(CC(=O)C=C(C)C(=O)O)C1CC(C2(C1(CC=C3C2=CCC4C3(CCC(C4(C)C)OC(=O)C)C)C)C)OC(=O)C	5.7		HMDB0035388				102126	139284	118235	91246.3	10620	28636.5	18467.6	6938.88	6737.15	0	0	19593.5	177689	134001	141945	151021	1.03528e+06	1.03982e+06	1.08909e+06	1.00185e+06	214034	197852	175864
5.68_701.3222m/z	Canarigenin 3-[Glucosyl-(1->4)-6-Deoxy-Alloside]	C35H52O13	5.67987	701.322	neg	M+Na-2H	131751751	DVTQQKKQADHWDM-UHFFFAOYSA-N	CC1C(C(C(C(O1)OC2CCC3(C4CCC5(C(CCC5(C4CCC3=C2)O)C6=CC(=O)OC6)C)C)O)O)OC7C(C(C(C(O7)CO)O)O)O	-0.3		HMDB0035433				0	0	0	0	0	0	0	0	0	0	0	0	0	4075.19	0	0	500287	511955	498198	472765	0	0	8884.76
1.74_516.1831m/z	Simmondsin 2'-Ferulate	C26H33NO12	1.73553	516.183	pos	M+H-2H2O	131751773	GWXJMPVVJCHQIB-USFPABIYSA-N	COC1CC(C(=CC#N)C(C1OC)O)OC2C(C(C(C(O2)CO)O)O)OC(=O)C=CC3=CC(=C(C=C3)O)OC	-1		HMDB0035475	Phenylpropanoids and polyketides	Cinnamic acids and derivatives	Hydroxycinnamic acids and derivatives	0	0	0	0	0	0	0	0	0	0	0	0	7345.25	3840.85	2110.68	8965.2	0	61608.6	0	66239.7	10369.5	0	0
3.90_503.1417m/z	6-Caffeoylsucrose	C21H28O14	3.89702	503.142	neg	M-H	131751779	UZUDNVXQOKQTDO-DUXPYHPUSA-N	C1=CC(=C(C=C1C=CC(=O)OCC2C(C(C(C(O2)OC3(C(C(C(O3)CO)O)O)CO)O)O)O)O)O	-2.3		HMDB0035486				214277	236599	258766	212946	0	0	0	0	84754.4	36119.7	66835.3	76670.5	912112	841980	807734	811775	3.18269e+06	3.06081e+06	3.10589e+06	2.93675e+06	690815	691592	719290
4.25_463.1731m/z	Taraxacolide 1-O-B-D-Glucopyranoside	C21H32O9	4.24712	463.173	neg	M+Cl	131751813	ZNBJBJUEJZNPLD-UHFFFAOYSA-N	CC1C2CCC3(C(CC(=O)C(C3C2OC1=O)C)OC4C(C(C(C(O4)CO)O)O)O)C	-0.1		HMDB0035610				0	2998.89	3599.69	2545.25	0	0	0	0	0	20.7189	59.8215	184.845	269976	229026	248993	210272	2.63324e+06	2.66295e+06	2.67488e+06	2.55841e+06	448940	492690	516768
4.55_507.1895m/z	13-Hydroxy-5'-O-Methylmelledonal	C24H30O9	4.54915	507.19	neg	M+FA-H	131751876	GEZFFZYSQRTAPC-UHFFFAOYSA-N	CC1=CC(=CC(=C1C(=O)OC2CC3(C2(C(=CC4(C3C(C(C4)(C)CO)O)O)C=O)O)C)O)OC	1.8		HMDB0035864				8299.34	3612.4	10646.2	10174.8	236211	252321	251395	237610	1.03004e+06	1.06187e+06	1.10914e+06	1.208e+06	130953	130786	148042	152427	17036	9666.25	11192.1	15933.5	27744.8	24643.5	31594.4
6.53_479.2403m/z	Lucidenic Acid L	C27H38O7	6.52797	479.24	pos	M+Na-H2O	131751894	CVEGYVMAZQZPTH-UHFFFAOYSA-N	CC(CCC(=O)O)C1CC(=O)C2(C1(C(C(=O)C3=C2C(=O)CC4C3(CCC(C4(C)C)O)C)O)C)C	2.2		HMDB0035975	Lipids and lipid-like molecules	Prenol lipids	Triterpenoids	14963.8	9073.38	16509.6	16054.2	18044.3	18991.7	20721	22292.9	99287.5	95056.7	90257.5	121579	5508.74	8807.74	5959.49	4906.07	4484.21	4074.16	1589.82	5386.53	1387.61	5848.55	9954.59
2.00_270.1093m/z	N5-(3,4-Dioxo-1,5-Cyclohexadien-1-Yl)-L-Glutamine	C11H12N2O5	2.0014	270.109	pos	M+NH4	131751895	PIJUAYKLMIQQRF-UHFFFAOYSA-N	C1=CC(=O)C(=O)C=C1NC(=O)CCC(C(=O)O)N	-4		HMDB0035993				15083.2	238141	13776	241071	71.7962	286560	25.1587	0	5238.3	48.5792	45332.1	0	8647.17	9035.77	17656.3	7728.98	171138	604.869	173917	649.491	35995.2	125013	166687
7.26_533.1625m/z	7alpha-1(10->19)-Abeo-7-Acetoxyobacun-9(11)-Ene	C28H32O8	7.25967	533.162	neg	M+K-2H	131751902	VIZDPIMTQWFZEF-VURMDHGXSA-N	CC(=O)OC1CC2C(CC=CC(=O)OC2(C)C)C3=CCC4(C(OC(=O)C5C4(C13C)O5)C6=COC=C6)C	3.2		HMDB0036033				16722.5	56833.1	91436	142089	92363.9	371525	1.12854e+06	1.35042e+06	1.15614e+06	484363	479510	548836	2.35325e+06	2.28221e+06	5.05476e+06	4.70146e+06	353826	100286	2305.64	4304.48	0	926860	1.02666e+06
4.38_252.1364n	3alpha-Hydroxyoreadone	C14H20O4	4.37758	253.144	pos	M+H-H2O, M+H, M+H-2H2O	131751906	QWJVXAZUVABFEO-UHFFFAOYSA-N	CC1(C2CC=C3COC(C3C2C(=O)CC1O)O)C	-0.1		HMDB0036047				223003	218646	235299	231462	81792.1	69498.5	73465.5	71552.7	18699.8	12902.9	16585.7	13139	179323	181912	169178	179039	460494	476629	477087	459177	180869	181387	172196
4.37_279.1242m/z	Nigellic Acid	C15H20O5	4.3658	279.124	neg	M-H	131751913	ZGHRCSAIMSBFLK-UMCKCUICSA-N	CC(=CC(=O)O)C=CC1(C(=CC(=O)CC1(C)C)CO)O	0.9		HMDB0036094				1.36085e+06	1.37231e+06	1.36062e+06	1.27442e+06	21536	15889.3	15901.1	17550.7	486065	545435	536776	604093	2.96125e+06	2.73487e+06	2.88091e+06	2.83378e+06	1507.91	1663.65	4934.92	905.232	211208	202394	198985
6.34_485.2175m/z	4-Propanoyl-Ht2 Toxin	C25H36O9	6.33827	485.217	pos	M+Na-H2O	131751921	HHSVPRXLNYVHLR-UHFFFAOYSA-N	CCC(=O)OC1C(C2C3(C1(C4(CC(C(=CC4O2)C)OC(=O)CC(C)C)COC(=O)C)C)CO3)O	1.4		HMDB0036161				147528	125737	141977	137774	0	0	0	0	0	0	0	0	14527.8	15572.8	12575.3	14301.3	0	0	0	0	74084.6	74902.8	76202.9
1.01_765.2339m/z	6''-O-Acetylholocalin	C16H19NO8	1.00988	765.234	neg	2M+Hac-H	131751960	NIVXKMKLZUXGSY-UHFFFAOYSA-N	CC(=O)OCC1C(C(C(C(O1)OC(C#N)C2=CC(=CC=C2)O)O)O)O	-0.9		HMDB0036331	Organic oxygen compounds	Organooxygen compounds	Carbohydrates and carbohydrate conjugates	620737	490531	668446	600602	1.00043e+06	407528	620413	191074	6.77579e+07	5.45436e+07	5.63438e+07	6.18865e+07	1.91867e+06	1.3579e+06	1.55211e+06	1.42795e+06	1.97524e+06	1.44488e+06	2.2677e+06	2.16439e+06	624844	861055	670355
5.94_508.1729m/z	2-Decarboxybetanin	C23H27N2O11+	5.93925	508.173	pos	M+H	131751981	LHFIVCHVGBRMCE-UHFFFAOYSA-O	C1C[N+](=CC=C2CC(NC(=C2)C(=O)O)C(=O)O)C3=CC(=C(C=C31)OC4C(C(C(C(O4)CO)O)O)O)O	-1.3		HMDB0036378				43609.7	22521.9	29364.7	37083.7	0	0	0	0	0	0	0	0	2063.62	3631.04	6597.58	8802.58	8758.38	9421.97	9197.69	5128.33	0	4989.04	0
5.63_673.2502m/z	Myricanol 5-[Arabinosyl-(1->6)-Glucoside]	C32H44O15	5.62655	673.25	pos	M+Na-H2O	131752005	XNUIYJUJZLMXMW-UHFFFAOYSA-N	COC1=C2C=C(CCCCC(CCC3=CC2=C(C=C3)O)O)C(=C1OC)OC4C(C(C(C(O4)COC5C(C(C(O5)(CO)O)O)O)O)O)O	0		HMDB0036527				0	0	1825.54	1551.94	0	0	0	0	0	0	0	0	2388.17	0	0	618.648	42093.2	31152.5	39965	42297.7	0	0	0
6.64_439.1775m/z	Diosbulbin H	C23H30O7	6.63598	439.178	neg	M+Na-2H	131752051	KMLQBHMEPVHNNG-UHFFFAOYSA-N	CCCCOC(=O)C1CC(CC2C1C(=O)CC3C2(CC(OC3=O)C4=COC=C4)C)O	2.2		HMDB0036781				265940	293707	297078	291185	3511.51	2311.72	0	0	0	0	0	0	1.67665e+06	1.74606e+06	1.97607e+06	1.8603e+06	116008	85618.9	94727.6	91331.9	315222	415175	405114
5.12_438.3502n	Alpha,Gamma-Onoceradienedione	C30H46O2	5.12233	439.358	pos	M+H-H2O, M+H	131752052	AVJMTAKTBATOTJ-UHFFFAOYSA-N	CC1=CCC2C(C(=O)CCC2(C1CCC3C(=C)CCC4C3(CCC(=O)C4(C)C)C)C)(C)C	6.6		HMDB0036787				1.0952e+06	1.08998e+06	1.06423e+06	1.06971e+06	1480.34	1815.14	0	0	176930	179403	183225	176484	372362	403010	360366	384623	126293	133271	132116	129586	570733	532337	520881
4.44_562.2641n	19-Hydroxycinnzeylanol 19-Glucoside	C26H42O13	4.43778	561.257	neg	M-H, M+Na-2H	131752068	JDXUGCGESVBRHW-UHFFFAOYSA-N	CC1CCC2(C3(CC4(C5(C(CC3(C5(C2(C1O)O4)O)O)(C(C)COC6C(C(C(C(O6)CO)O)O)O)O)C)O)C)O	-3.6		HMDB0036856				4005.72	3060.53	0	2894.75	0	0	0	0	0	0	0	0	71264.6	70178.5	77241	58632.9	3.42576e+06	3.39889e+06	3.45876e+06	3.20763e+06	529037	543702	581246
6.80_447.1806m/z	Anhydrocinnzeylanine	C22H32O7	6.80317	447.181	pos	M+K	131752069	UEXGXCDLLOHGAS-UHFFFAOYSA-N	CC1CCC2(C3(CC(=O)OC2(C1OC(=O)C)C4(C3(CC(=C4C)C(C)C)O)O)C)O	0.2		HMDB0036864	Lipids and lipid-like molecules	Prenol lipids	Terpene lactones	70737.3	74330.3	67104.7	64988.5	0	0	0	0	0	0	0	0	103423	109724	101988	100500	0	0	0	0	24176.1	25605.4	23338.9
4.73_239.2008m/z	(3e,6z)-2,6,10-Trimethyldodeca-3,6,11-Triene-2,10-Diol	C15H26O2	4.73095	239.201	pos	M+H	131752076	WPGYCMWKXXCJMW-JSJZFMHOSA-N	CC(=CCCC(C)(C=C)O)CC=CC(C)(C)O	3		HMDB0036880				0	0	0	0	15976.7	21853.9	23294.7	25136.6	0	0	0	0	613.967	0	0	641.522	10761.5	11692.2	11471.3	14375.5	1272.33	2127.64	612.707
4.47_317.0660m/z	Quercetin 3-(3-P-Coumaroylglucoside)	C30H26O14	4.47327	317.066	pos	M+H+Na	131752177	KKRGPGRSBFMOKP-FPYGCLRLSA-N	C1=CC(=CC=C1C=CC(=O)OC2C(C(OC(C2O)OC3=C(OC4=CC(=CC(=C4C3=O)O)O)C5=CC(=C(C=C5)O)O)CO)O)O	2.7		HMDB0037365				73402.4	78579.4	70679.9	79274.4	92526.9	96938.3	88795.6	102951	79986.4	87489.3	97305.2	96731.4	262211	261659	255886	258120	577832	625167	599947	551297	165172	165682	177406
0.94_401.1205m/z	2',4',6'-Trihydroxydihydrochalcone 4'-Glucoside	C21H24O9	0.94025	401.121	neg	M-H2O-H	131752198	PDEJQNUGODFPTR-UHFFFAOYSA-N	C1=CC=C(C=C1)CCC(=O)C2=C(C=C(C=C2O)OC3C(C(C(C(O3)CO)O)O)O)O	0.9		HMDB0037484	Phenylpropanoids and polyketides	Flavonoids	Flavonoid glycosides	56833	456.518	184682	284828	0	0	0	0	0	924.156	0	0	996.886	2240.31	1761.15	843.113	2237.67	2766.71	925.587	5044.52	11.8565	143.781	0
7.44_493.2589m/z	Artenolide	C30H40O8	7.43973	493.259	pos	M+H-2H2O	131752206	INWDFSUZZFAFBJ-HXCFRXSLSA-N	CC1C2CCC(C3=C(C2OC1=O)C4(CC3C5(C4)C6CCC(C7=CC(C(C7C6OC5=O)(C)O)O)(C)O)C)(C)O	-0.1		HMDB0037565				247712	351307	335405	369068	123447	26429.1	23744.2	12314.9	6244.3	2245.99	0	2429.79	647921	827935	887832	933306	57713.5	22243.3	6006.78	12942.1	261337	564922	408323
5.32_497.1447m/z	Eugenol O-[A-L-Arabinofuranosyl-(1->6)-B-D-Glucopyranoside]	C21H30O11	5.32233	497.145	pos	M+K	131752213	VLKZOKSLKIEMBT-UHFFFAOYSA-N	COC1=C(C=CC(=C1)CC=C)OC2C(C(C(C(O2)COC3C(C(C(O3)CO)O)O)O)O)O	-1.5		HMDB0037603				74816.8	85183.4	74164.9	82108.8	0	0	0	0	0	0	0	0	0	2342.25	6901.64	0	0	0	0	0	2202.72	9193.76	5884.07
5.27_395.1129m/z	Cyclokievitone Hydrate	C20H20O7	5.26552	395.113	pos	M+Na	131752226	YBSZKJGFDYIZGI-UHFFFAOYSA-N	CC1(C(CC2=C(O1)C=C(C3=C2OCC(C3=O)C4=C(C=C(C=C4)O)O)O)O)C	2.6		HMDB0037750	Phenylpropanoids and polyketides	Isoflavonoids	Isoflavans	6152.07	7407.46	8172.92	6679.55	0	0	0	0	0	0	0	0	57782.6	56109.9	61962.5	61474	0	0	42.7016	0	2805.58	1279.45	1419.95
4.58_473.1083m/z	4',8-Dimethylgossypetin 3-Glucoside	C23H24O13	4.57835	473.108	pos	M+H-2H2O	131752227	QVSFLYHKWZYAHR-UHFFFAOYSA-N	COC1=C(C=C(C=C1)C2=C(C(=O)C3=C(O2)C(=C(C=C3O)O)OC)OC4C(C(C(C(O4)CO)O)O)O)O	0.7		HMDB0037753	Phenylpropanoids and polyketides	Flavonoids	Flavonoid glycosides	0	0	0	0	426866	463281	429218	432607	0	0	0	0	0	0	0	0	0	0	0	0	5583.1	6299.14	4122.13
5.13_273.1135m/z	Coriandrone A	C16H20O5	5.13158	273.114	neg	M-H2O-H	131752231	QBALHQFWXZYTDM-UHFFFAOYSA-N	CC1CC2=CC(=C3CC(OC3=C2C(=O)O1)C(C)(C)O)OC	2.2		HMDB0037774				0	0	0	0	0	0	0	0	0	0	0	0	0	0	0	0	49763.6	43809.9	44439	43571.9	10530.9	7438.52	8476.41
5.74_643.2794m/z	Coriandrone B	C16H20O5	5.74318	643.279	neg	2M+Hac-H	131752232	BWHXOOBBSCGLBC-UHFFFAOYSA-N	CC1CC2=CC(=C3CC(C(OC3=C2C(=O)O1)(C)C)O)OC	2.2		HMDB0037775				0	0	0	0	0	0	0	0	0	0	0	0	0	0	0	3.90394	131696	147878	120782	174971	0	5428.52	3638.79
4.26_628.3439n	(3s,5r,6r,6'S)-6,7-Didehydro-5,6-Dihydro-3,5,6'-Trihydroxy-13,14,20-Trinor-3'-Oxo-Beta,Epsilon-Caroten-19',11'-Olide 3-Acetate	C39H48O7	4.26372	629.351	pos	M+2H, M+H	131752234	SXOGJBMNSIHZFB-UGBYICEJSA-N	CC1=CC(=O)CC(C1(C=CC2=CC(=CC(=CC=CC=CC=C(C)C=C=C3C(CC(CC3(C)O)OC(=O)C)(C)C)C)OC2=O)O)(C)C	6.1		HMDB0037793	Lipids and lipid-like molecules	Prenol lipids	Terpene lactones	809.165	683.46	0	0	773379	655783	666627	656873	11206.7	9075.34	1895.45	5450.85	0	0	0	885.872	930.704	2234.83	0	0	26053.2	20461.1	18308.4
3.88_317.1232m/z	N-(1-Deoxy-1-Fructosyl)Histidine	C12H19N3O7	3.88072	317.123	pos	M+	131752243	UCRYORFHYVRBIO-PPNLDZOPSA-N	C1=C(NC=N1)CC(C(=O)O)NCC2(C(C(C(O2)CO)O)O)O	-4.6		HMDB0037839				14356.1	16812.4	18074.5	16610.7	1251.81	0	0	0	0	0	0	0	15478	16404.9	15750.9	20398	24362.2	30583.5	32710.1	24485.5	6753.35	3677.28	6188.09
4.40_274.1301m/z	N-(1-Deoxy-1-Fructosyl)Leucine	C12H23NO7	4.39757	274.13	neg	M-H2O-H	131752244	KGTRBDVOUPALMB-PPNLDZOPSA-N	CC(C)CC(C(=O)O)NCC1(C(C(C(O1)CO)O)O)O	-3		HMDB0037840	Organic acids and derivatives	Carboxylic acids and derivatives	Amino acids, peptides, and analogues	21907.8	24327.8	15973.7	28773.4	0	0	0	0	0	0	0	0	0	0	0	0	0	0	0	0	89853.2	81491.6	97387.5
0.95_342.1196m/z	N-(1-Deoxy-1-Fructosyl)Tyrosine	C15H21NO8	0.948217	342.12	neg	M-H	131752248	QLJKHQIODQKMNW-VJDSNFAGSA-N	C1=CC(=CC=C1CC(C(=O)O)NCC2(C(C(C(O2)CO)O)O)O)O	-3.1		HMDB0037845	Organic acids and derivatives	Carboxylic acids and derivatives	Amino acids, peptides, and analogues	48252.3	12550.4	62986.5	106233	0	0	0	0	0	0	0	0	11004.8	0	11784	16442.5	309021	239462	213195	69880.4	5791.04	0	0
4.08_384.0864m/z	Cyanidin 7-Arabinoside	C20H19O10+	4.08157	384.086	pos	M+H-2H2O	131752265	ITSUAAYFFATPLH-UHFFFAOYSA-O	C1C(C(C(C(O1)OC2=CC(=C3C=C(C(=[O+]C3=C2)C4=CC(=C(C=C4)O)O)O)O)O)O)O			HMDB0037989	Phenylpropanoids and polyketides	Flavonoids	Hydroxyflavonoids	31394.2	32972.6	33781.4	32331.9	0	0	0	0	0	0	0	0	4449.52	7864.5	6422.95	4423.35	0	0	11.9929	220.677	0	0	0
7.71_196.1698m/z	Quinceoxepine	C12H18O	7.70573	196.17	pos	M+NH4	131752304	JEUOOEBZKFVZGG-SREVYHEPSA-N	CC1=CCCOC(C1)C=CC(=C)C	3.1		HMDB0038107				14403.7	17065.7	16164.4	17667.7	46177.8	44470.6	36501.4	39951.6	34847.5	25437.5	29235.3	29725.8	4466.84	8992.14	7867.69	6588.12	5166.78	4283.68	4322.93	7029.94	18042.9	26068.3	25110.7
6.16_485.2170m/z	Calamin	C27H36O10	6.15777	485.217	pos	M+H-2H2O	131752311	DQSNUOLMAKKASD-KUNOYEQWSA-N	CC12CCC3C(C(C(=O)C(C3(C14C(O4)C(=O)OC2C5=COC=C5)C)O)C(C)(C)O)(C)C(CC(=O)OC)O	1.6		HMDB0038143	Lipids and lipid-like molecules	Steroids and steroid derivatives	Steroid lactones	142271	138791	122553	141844	0	0	0	0	0	0	0	0	7980.89	7030.16	7249.6	8257.5	0	0	0	0	41716.9	47670.8	41621.4
5.57_431.1141m/z	Pentyl Glucosinolate	C12H23NO9S2	5.56955	431.114	pos	M+ACN+H	131752362	HWFSIYKVSPYQJX-MDWZMJQESA-N	CCCCCC(=NOS(=O)(=O)O)SC1C(C(C(C(O1)CO)O)O)O	0.1		HMDB0038414	Organic oxygen compounds	Organooxygen compounds	Carbohydrates and carbohydrate conjugates	59407.2	59073.2	72632.2	55151.2	0	0	0	0	0	0	0	0	228.513	208.22	235.337	271.824	0	0	0	0	6099.48	8633.54	12458.8
1.78_335.0049m/z	2-Oxo-4-[5-(Thiophen-2-Yl)Thiophen-2-Yl]But-3-Yn-1-Yl Acetate	C14H10O3S2	1.77567	335.005	neg	M+FA-H	131752377	DTTMMEKKOHDZHY-UHFFFAOYSA-N	CC(=O)OCC(=O)C#CC1=CC=C(S1)C2=CC=CS2	3.2		HMDB0038459				0	0	0	0	8138.49	4968.49	0	0	0	0	0	0	0	0	0	0	0	0	0	0	286455	245930	23158.1
2.84_367.0444m/z	2-(3,4-Dimethoxyphenyl)-5,6,7,8-Tetrahydroxy-4h-Chromen-4-One	C17H14O8	2.83702	367.044	neg	M+Na-2H	131752378	WTGSDFJZUGAHBH-UHFFFAOYSA-N	COC1=C(C=C(C=C1)C2=CC(=O)C3=C(C(=C(C(=C3O2)O)O)O)O)OC	2.3		HMDB0038466	Phenylpropanoids and polyketides	Flavonoids	O-methylated flavonoids	0	0	0	0	1.46388e+06	1.23143e+06	795883	1.14094e+06	0	0	0	0	0	0	0	0	0	0	0	0	79469.7	83053.6	21215.8
5.95_637.3253m/z	Goshonoside F6	C31H52O12	5.95015	637.325	neg	M+Na-2H	131752396	NUDLZKKCTSSWNM-MHWRWJLKSA-N	CC(=CCOC1C(C(C(C(O1)COC2C(C(C(O2)CO)O)O)O)O)O)CCC3C(=C)CCC4C3(CCC(C4(C)CO)O)C	0.8		HMDB0038542				0	0	0	0	776.87	427.502	1347.6	612.393	0	0	0	0	0	0	0	0	152131	153959	144883	152084	0	0	0
4.14_246.0986m/z	4-({[(2r,3s,4s,5r)-2,3,4-Trihydroxy-5-(Hydroxymethyl)Oxolan-2-Yl]Methyl}Amino)Butanoic Acid	C10H19NO7	4.13588	246.099	neg	M-H2O-H	131752417	HUEOABWGBTXQNF-SFKDOBOXSA-N	C(CC(=O)O)CNCC1(C(C(C(O1)CO)O)O)O	-4.5		HMDB0038663				41273.1	43782.5	40601.3	33835.1	8.73504e+06	6.94236e+06	7.97268e+06	6.93951e+06	1.3675e+06	1.26694e+06	1.21091e+06	1.38371e+06	1.20022e+06	1.13262e+06	1.18263e+06	1.11366e+06	47135.5	50757.9	45527.1	46399	562852	570380	495487
1.16_223.1080m/z	(2s,2'S)-Pyrosaccharopine	C11H18N2O5	1.15777	223.108	pos	M+H-2H2O	131752421	KZGLERZNBKMMPP-UHFFFAOYSA-N	C1CC(=O)N(C1C(=O)O)CCCCC(C(=O)O)N	-3.1		HMDB0038676				0	0	0	0	0	0	0	0	0	0	0	0	0	0	0	0	29945.3	25675.2	37802	22407.7	2053.16	4292.8	0.0268738
5.00_568.2528n	Musabalbisiane C	C28H40O12	4.99813	586.287	pos	M+Na, M+K, M+NH4	131752424	CPJNTZBFGMGXON-DFBMNNFESA-N	CC=C(C)C(=O)OC1CCC2(C3(CC(OC3O)C4=COC=C4)C(CC(C2(C1(CC(=O)O)CO)CO)O)CO)CO	-0.5		HMDB0038682				749.164	648.388	0	4096.56	3.01399e+06	2.97962e+06	2.81972e+06	2.72808e+06	2739.56	1778.43	1199.11	485.707	24049.3	27117.6	23787	25388.6	51807.7	56399.9	66746.7	49203	40136	40686.2	49450.1
4.60_445.1853m/z	Kiwiionoside	C19H34O9	4.59792	445.185	pos	M+K	131752431	SGUOENJPMRQEMJ-AATRIKPKSA-N	CC(C=CC1(C(CC(CC1(C)O)OC2C(C(C(C(O2)CO)O)O)O)(C)C)O)O	-1.5		HMDB0038691	Lipids and lipid-like molecules	Prenol lipids	Terpene glycosides	52055.9	63251.5	52173.4	55748	2732.88	0	0	0	9596.14	3566.45	2890.47	5904.98	93309.7	99706.4	98497.6	99208.9	4797.13	4788.62	11847.7	5136.48	3534.95	4448.64	4425.27
5.65_469.1859m/z	5-O-Feruloylnigrumin	C21H25NO10	5.64555	469.186	pos	M+NH4	131752443	ZZGPJESHTGYKSG-WIMOKQHYSA-N	COC1=C(C=CC(=C1)C=CC(=O)OCC(=CCOC2C(C(C(C(O2)CO)O)O)O)C#N)O	-0.6		HMDB0038735				0	0	0	0	0	0	0	0	0	0	0	0	1783.39	1822.14	0	0	0	0	0	0	65663.4	66462.3	59512.2
1.11_277.1032m/z	4-({1-Carboxy-3-[(Carboxymethyl)Amino]-3-Hydroxypropyl}Amino)-2-Hydroxybutanoic Acid	C10H18N2O8	1.11197	277.103	pos	M+H-H2O	131752452	MQDGZZFOZKWSKP-UHFFFAOYSA-N	C(CNC(CC(NCC(=O)O)O)C(=O)O)C(C(=O)O)O	-6.8		HMDB0038753				336307	326954	321298	308574	22412	112520	248722	230196	54443.7	517429	518585	531941	445296	438504	410433	471401	356106	437635	352412	317872	140268	132951	144123
4.64_449.1098m/z	Beta-D-Xylopyranosyl-(1->5)-Alpha-L-Arabinofuranosyl-(1->5)-L-Arabinose	C15H26O13	4.63587	449.11	neg	M+Cl	131752479	ILEPOIYJHJQWCK-UHFFFAOYSA-N	C1C(C(C(C(O1)OCC2C(C(C(O2)OCC3C(C(C(O3)O)O)O)O)O)O)O)O	-5.6		HMDB0038860				109716	108626	112242	118169	1684.93	13572.9	20253.8	11834.1	53202.2	0	0	0	7046.16	8201.1	6762.72	10029.7	0	0	8356.95	0	88127.8	110041	109318
4.17_595.2029m/z	3-Hydroxy-4,6-Heptadiyne-1-Yl 1-Glucoside	C13H18O7	4.16773	595.203	pos	2M+Na	131752499	JCEVIZQLLKDJRQ-UHFFFAOYSA-N	C#CC#CC(CCOC1C(C(C(C(O1)CO)O)O)O)O	-1.8		HMDB0038964	Lipids and lipid-like molecules	Fatty Acyls	Fatty acyl glycosides	2610.92	8013.27	9090.56	1937.28	0	0	0	0	0	0	0	0	89159.7	75507.1	79423.3	79939.9	46362	36130.2	26941.9	39387.5	20135.3	18586.2	20849
6.05_490.3319m/z	5,8-Epoxy-5,8-Dihydro-3-Hydroxy-8'-Apo-B,Y-Carotenal	C30H40O3	6.05325	490.332	pos	M+ACN+H	131752520	DFTUPAXJLNIGJB-UUVOACAKSA-N	CC(=CC=CC=C(C)C=CC=C(C)C1C=C2C(CC(CC2(O1)C)O)(C)C)C=CC=C(C)C=O	7.2		HMDB0039024				0	0	1390.76	0	1675.92	0	0	0	0	0	0	0	1382.85	1354.01	1239.39	2487.6	69794.9	69012.8	60505.2	63918.7	1720.72	0	0
4.28_469.1359m/z	(1'X,2s)-2-(1,2-Dihydroxy-1-Methylethyl)-2,3-Dihydro-7h-Furo[3,2-G][1]Benzopyran-7-One 2'-Glucoside	C20H24O10	4.278	469.136	neg	M+FA-H	131752523	LCIXUGGPLIEEGU-UHFFFAOYSA-N	CC(COC1C(C(C(C(O1)CO)O)O)O)(C2CC3=C(O2)C=C4C(=C3)C=CC(=O)O4)O	-0.7		HMDB0039038	Phenylpropanoids and polyketides	Coumarins and derivatives	Furanocoumarins	0	0	1616.22	0	0	0	0	0	0	15032.4	13363.5	0	4692.17	0	3594.98	3076.51	752975	701222	819682	721832	103497	144385	121495
5.63_408.1812n	3-O-Methylniveusin A	C21H28O8	5.62655	472.197	pos	M+K, M+ACN+Na	131752540	MEJPFLKDAHVOFR-OLIGCOFLSA-N	CC=C(C)C(=O)OC1CC2(C(CC(O2)(C(=CC3C1C(=C)C(=O)O3)CO)OC)O)C	0.4		HMDB0039084	Lipids and lipid-like molecules	Prenol lipids	Terpene lactones	202948	186774	189669	207754	0	0	0	0	0	0	0	0	1009.92	1490.57	58.8449	628.242	2849.76	1515.29	2025.14	1244.85	53057.9	50105.5	41840.1
7.04_521.2176m/z	Wyerol	C15H16O4	7.04033	521.218	pos	2M+H	131752561	RIOSBTRTZGOASU-JXWPTCDWSA-N	CCC=CC#CC(C1=CC=C(O1)C=CC(=O)OC)O	2.4		HMDB0039142	Lipids and lipid-like molecules	Fatty Acyls	Fatty acids and conjugates	32012.5	31098.8	21912.9	25199	0	0	0	0	0	0	0	0	44620.1	49834.5	61317.5	67631.1	0	0	0	0	13846.4	8370.95	9331.28
4.74_538.2179m/z	Citrusin F	C22H32O14	4.74047	538.218	pos	M+NH4	131752582	YLQXQJFWCRRNGA-UHFFFAOYSA-N	COC(=O)CCC1=CC(=C(C=C1)OC2C(C(C(C(O2)COC3C(C(C(C(O3)CO)O)O)O)O)O)O)O	-2.7		HMDB0039235	Organic oxygen compounds	Organooxygen compounds	Carbohydrates and carbohydrate conjugates	48410	35772.5	47001.7	71406.2	1550.56	280.695	224.39	284.49	76398	116484	159316	133820	107360	111644	112592	115606	1.03643e+06	1.00476e+06	990217	964029	116663	120157	112635
5.31_569.0741m/z	2'-Hydroxygenistein 7-(6''-Malonylglucoside)	C24H22O14	5.30715	569.074	neg	M+Cl	131752588	QFCNXJBZARIFSY-UHFFFAOYSA-N	C1=CC(=C(C=C1O)O)C2=COC3=CC(=CC(=C3C2=O)O)OC4C(C(C(C(O4)COC(=O)CC(=O)O)O)O)O	0.2		HMDB0039247				9749.72	0	14705.7	12907.5	0	0	0	6400.97	0	0	0	0	168801	178625	183556	172380	1932	0	1353.84	0	0	0	0
4.43_619.0964m/z	Mangiferin 6'-Gallate	C26H22O15	4.4294	619.096	neg	M+FA-H	131752602	PIAVWKNSDNBFSQ-UHFFFAOYSA-N	C1=C(C=C(C(=C1O)O)O)C(=O)OCC2C(C(C(C(O2)C3=C(C4=C(C=C3O)OC5=CC(=C(C=C5C4=O)O)O)O)O)O)O	0.2		HMDB0039306	Organoheterocyclic compounds	Benzopyrans	1-benzopyrans	4927	3210.09	5072.52	0	2.01508e+06	2.06413e+06	2.18671e+06	1.90933e+06	24027.4	0	0	0	0	0	0	0	0	0	0	8.1879	76047.3	75607	66752.7
1.88_485.0949m/z	[6-(3,5-Dihydroxyphenoxy)-3,4,5-Trihydroxyoxan-2-Yl]Methyl 3,4,5-Trihydroxybenzoate	C19H20O12	1.8789	485.095	neg	M+FA-H	131752603	WVHDGXKUZIDTIN-UHFFFAOYSA-N	C1=C(C=C(C(=C1O)O)O)C(=O)OCC2C(C(C(C(O2)OC3=CC(=CC(=C3)O)O)O)O)O	-0.3		HMDB0039307				0	0	0	0	727719	39821.3	0	4981.94	0	0	0	0	3220.2	0	0	0	0	0	0	0	51605.6	64979.4	1.0431e+06
4.51_650.2589n	Ichangin 4-Glucoside	C32H42O14	4.51192	651.266	pos	M+H-H2O, M+H	131752610	MUZOGCSYWJPGRB-UHFFFAOYSA-N	CC12CCC3C(C14C(O4)C(=O)OC2C5=COC=C5)(C(=O)CC(C36COC(=O)CC6OC7C(C(C(C(O7)CO)O)O)O)C(C)(C)O)C	-0.8		HMDB0039340	Lipids and lipid-like molecules	Prenol lipids	Terpene glycosides	0	3590.22	0	2731.33	291.914	0	9501.32	8271.31	19952.5	15760.5	24293.2	15787.8	89196.6	80184.1	80345.5	90492.2	400200	421915	427405	381581	80372.2	74314.4	67024.9
7.55_639.2455m/z	Myricanene A 5-[Arabinosyl-(1->6)-Glucoside]	C32H42O13	7.55372	639.245	pos	M+Na-H2O	131752615	YPIDUTRPMROMSO-ONEGZZNKSA-N	COC1=C2C=C(CCCC=CCCC3=CC2=C(C=C3)O)C(=C1OC)OC4C(C(C(C(O4)COC5C(C(C(O5)CO)O)O)O)O)O	1.7		HMDB0039351				0	0	0	0	49780.3	28952.7	38679	38200.6	276346	137435	111500	154846	5122.74	3115.18	3159.28	5620.54	1607.41	0	0	2709.98	23678.4	41096.3	26288
4.30_493.1365m/z	Dihydroprudomenin	C23H26O12	4.30173	493.136	neg	M-H	131752616	MUNCRDHDUBYFAO-UHFFFAOYSA-N	COC1=CC=C(C=C1)C2C(C(=O)C3=C(O2)C(=C(C=C3O)OC4C(C(C(C(O4)CO)O)O)O)OC)O	0.3		HMDB0039357				200949	201175	205324	186444	0	0	0	0	0	0	0	0	74225.7	36159.6	57834.5	44414.9	0	7891.32	0	0	0	0	11992.4
3.88_376.1141m/z	(Gamma-Glutamyl-Gamma-Glutamyl)-S-Methylcysteine	C14H23N3O8S	3.88072	376.114	pos	M+H-H2O	131752644	GKIHDWYFYBDIIK-UHFFFAOYSA-N	CSCC(C(=O)O)NC(=O)CCC(C(=O)O)NC(=O)CCC(C(=O)O)N	-4.2		HMDB0039424	Organic acids and derivatives	Carboxylic acids and derivatives	Amino acids, peptides, and analogues	126950	130662	132557	120336	0	0	0	0	0	0	0	0	5.53663	0	0	0.519787	4585.17	1951.13	5198.07	4253.75	25895.2	23425.7	22210.8
5.65_669.4236m/z	Ginsenoside Rh6	C36H62O11	5.64833	669.424	neg	M-H	131752646	JFTBERIHMIFXML-FMIVXFBMSA-N	CC1(C(CCC2(C1C(CC3(C2CC(C4C3(CCC4C(C)(CC=CC(C)(C)OO)OC5C(C(C(C(O5)CO)O)O)O)C)O)C)O)C)O)C	2.7		HMDB0039436	Lipids and lipid-like molecules	Prenol lipids	Triterpenoids	0	0	0	0	0	0	0	0	0	0	0	0	803.56	0	3766.73	8599.97	111708	120666	116225	125821	0	0	0
4.96_709.1984m/z	Gamma-Glutamyl-S-Methylcysteinyl-Beta-Alanine	C12H21N3O6S	4.96015	709.198	pos	2M+K	131752665	MSEXKIKRSMQHDG-UHFFFAOYSA-N	CSCC(C(=O)NCCC(=O)O)NC(=O)CCC(C(=O)O)N	-4.2		HMDB0039504	Organic acids and derivatives	Peptidomimetics	Hybrid peptides	1.25384e+06	1.26501e+06	1.17813e+06	1.19942e+06	0	0	0	0	0	0	7101.55	0	479646	509442	461982	471299	0	10105.5	4318.39	0	243036	266351	232377
6.35_473.3280m/z	(3beta,8x,9x,15x,24x)-8,9-Epoxyergosta-5,22-Diene-3,15-Diol	C28H44O3	6.34855	473.328	neg	M+FA-H	131752687	HXIUWYSJPGHECU-BQYQJAHWSA-N	CC(C)C(C)C=CC(C)C1CC(C2C1(CCC34C2(O3)CC=C5C4(CCC(C5)O)C)C)O	5.2		HMDB0039602	Lipids and lipid-like molecules	Steroids and steroid derivatives	Ergostane steroids	0	0	0	0	0	0	0	0	0	0	0	0	4.22831e+06	2.91226e+06	3.3477e+06	3.06272e+06	9976.96	5034.33	4855.98	6655.43	261408	217569	243513
4.79_727.2971m/z	Physagulin G	C36H50O15	4.78863	727.297	pos	M+Na-H2O	131752708	LBNOIKRBLYMNFW-UHFFFAOYSA-N	CC1=C(CC(OC1=O)C(C)C23C(O2)C(C4(C3(CCC5C4CC(C6(C5(C(=O)C=CC6)C)O)O)C)O)OC(=O)C)COC7C(C(C(C(O7)CO)O)O)O	-1.2		HMDB0039694	Lipids and lipid-like molecules	Steroids and steroid derivatives	Steroid lactones	5731.58	2597.63	0	3187.36	0	0	0	0	0	0	0	0	138894	132859	128437	125706	2416.46	2495.3	45.7099	0	0	0	0
1.71_361.0784m/z	4,5-Dihydroxy-3-Methoxy-6-[(4,5,6-Trihydroxyoxan-3-Yl)Oxy]Oxane-2-Carboxylic Acid	C12H20O11	1.71225	361.078	neg	M+Na-2H	131752711	SCLWJHZCJVLFST-UHFFFAOYSA-N	COC1C(C(C(OC1C(=O)O)OC2COC(C(C2O)O)O)O)O	-3.9		HMDB0039725				0	1161.33	1917.72	0	268441	0	0	0	0	0	0	0	0	1563.76	4356.3	1869.7	1275.56	1667.9	0	357.086	7429.81	1431.09	4657.57
2.30_493.1575m/z	Alpha-L-Rhamnopyranosyl-(1->3)-Alpha-D-Galactopyranosyl-(1->3)-L-Fucose	C18H32O14	2.30042	493.157	neg	M+Na-2H	131752716	JUZCTRWLASLKLG-UHFFFAOYSA-N	CC1C(C(C(C(O1)O)O)OC2C(C(C(C(O2)CO)O)OC3C(C(C(C(O3)C)O)O)O)O)O	-4.8			Organic oxygen compounds	Organooxygen compounds	Carbohydrates and carbohydrate conjugates	2.75757e+06	2.84373e+06	2.84343e+06	2.77777e+06	0	0	29763.3	0	11554.5	28831.5	0	0	3.69407e+06	3.32315e+06	3.51859e+06	3.36283e+06	59425.1	42580.4	40972.1	52002.3	247027	242535	237483
4.54_335.0762m/z	5-Hydroxy-6-Methoxycoumarin 7-Glucoside	C16H18O10	4.54038	335.076	pos	M+H-2H2O	131752724	PIBSIXYTETZFRB-UHFFFAOYSA-N	COC1=C(C=C2C(=C1O)C=CC(=O)O2)OC3C(C(C(C(O3)CO)O)O)O	-0.6		HMDB0039774	Phenylpropanoids and polyketides	Coumarins and derivatives	Coumarin glycosides	43298.7	43537.5	43530.8	42395.7	943.185	1671.63	1784.47	1150.43	0	0	0	0	3000.25	0	0	2722.28	20826.7	23663.8	18502.7	23528.6	25412.3	26108.8	24695.8
5.67_230.2117m/z	4-(3-Hydroxybutyl)-3,3,5-Trimethylcyclohexanone	C13H24O2	5.67405	230.212	pos	M+NH4	131752728	QIHMBTNCJUFMCE-UHFFFAOYSA-N	CC1CC(=O)CC(C1CCC(C)O)(C)C	2.4		HMDB0039805				7671.25	4533.94	8240.68	7122.41	25762.1	26108.2	23835	24232.2	56413	47024.8	52878.4	49607.4	14066	14449.1	14115.2	13664.6	7840.22	7630.8	5555.62	5063.75	4654.25	4200.94	5882.62
4.22_815.2289m/z	Isorhamnetin 3-O-[A-L-Rhamnopyranosyl-(1->3)-A-L-Rhamnopyranosyl-(1->6)-B-D-Glucopyranoside]	C34H42O20	4.2156	815.229	neg	M+FA-H	131752732	JWHAWYQFMISEEO-UHFFFAOYSA-N	CC1C(C(C(C(O1)OC2C(C(OC(C2O)OCC3C(C(C(C(O3)OC4=C(OC5=CC(=CC(=C5C4=O)O)O)C6=CC(=C(C=C6)O)OC)O)O)O)C)O)O)O)O	-2.1		HMDB0039850				132047	140663	163522	143410	0	5299.92	10805.3	3876.79	0	0	0	0	1.16414e+06	1.06252e+06	1.10491e+06	1.06531e+06	0	0	0	0	9808.52	0	20385.6
5.03_484.2048m/z	Cadabicine Methyl Ether	C26H31N3O4	5.02808	484.205	neg	M+Cl	131752733	IXYCICGPUOJVOW-IWFLNBKMSA-N	COC1=C2C=C(C=C1)C=CC(=O)NCCCCNCCCNC(=O)C=CC3=CC=C(O2)C=C3	3.4						0	0	0	2571.1	15416.7	6640.85	9674.76	19216.9	830441	884042	782961	792748	13846	5057.74	10019.6	11811.7	94054.6	101995	92519	79756.7	9564.01	2724.39	377.546
5.81_495.1290m/z	4',5,6-Trimethylscutellarein 7-Glucoside	C24H26O11	5.80672	495.129	pos	M+Na-H2O	131752841	GCAYMASOWMSYII-UHFFFAOYSA-N	COC1=CC=C(C=C1)C2=CC(=O)C3=C(C(=C(C=C3O2)OC4C(C(C(C(O4)CO)O)O)O)OC)OC	0.9		HMDB0040512	Phenylpropanoids and polyketides	Flavonoids	Flavonoid glycosides	853572	900422	900565	884384	10461.2	3070.76	0	0	29983.5	38755.2	37983.3	15284.5	1.20875e+07	1.19141e+07	1.20602e+07	1.18433e+07	416034	319029	355845	290770	1.01411e+06	984572	923704
6.63_397.1299m/z	4'-Methylliquiritigenin 7-Rhamnoside	C22H24O8	6.62803	397.13	neg	M-H2O-H	131752850	NWKQVQSCGKFWMB-UHFFFAOYSA-N	CC1C(C(C(C(O1)OC2=CC3=C(C=C2)C(=O)CC(O3)C4=CC=C(C=C4)OC)O)O)O	1.2		HMDB0040545	Phenylpropanoids and polyketides	Flavonoids	Flavonoid glycosides	311811	306077	292763	280055	0	0	0	0	0	0	0	0	742545	741732	854974	779093	0	0	900.379	0	99407.3	84179.9	93071.6
5.55_413.1238m/z	Dihydrokaempferide 7-Rhamnoside	C22H24O10	5.55055	413.124	pos	M+H-2H2O	131752855	KDOAIGQCYMINEB-UHFFFAOYSA-N	CC1C(C(C(C(O1)OC2=CC(=C3C(=C2)OC(C(C3=O)O)C4=CC=C(C=C4)OC)O)O)O)O	0.9		HMDB0040561	Phenylpropanoids and polyketides	Flavonoids	Flavonoid glycosides	6418.18	4323.71	3459.63	61.8531	0	0	0	0	0	0	0	0	66889.9	62588.6	64820.5	55620.4	0	0	0	0	19544.3	14994.8	20582
4.09_379.1364m/z	Aloesol 7-Glucoside	C19H24O9	4.09108	379.136	pos	M+H-H2O	131752856	OUFZAUOJAQUDOD-UHFFFAOYSA-N	CC1=CC(=CC2=C1C(=O)C=C(O2)CC(C)O)OC3C(C(C(C(O3)CO)O)O)O	-0.2		HMDB0040565				283067	306749	293051	312931	36363.2	31412.9	24525.2	22213.3	26458.2	26839.4	24579.2	26015.3	237018	237950	230623	237833	202266	200335	206594	191500	90778.4	89819.8	89394.1
3.75_327.1087m/z	(1xi,2xi)-1-(4-Hydroxyphenyl)-1,2,3-Propanetriol 3-O-Beta-D-Glucopyranoside	C15H22O9	3.75367	327.109	neg	M-H2O-H	131752861	PUGXDKPZBZICDX-UHFFFAOYSA-N	C1=CC(=CC=C1C(C(COC2C(C(C(C(O2)CO)O)O)O)O)O)O	-2.2		HMDB0040602	Lipids and lipid-like molecules	Fatty Acyls	Fatty acyl glycosides	5664.3	1774.38	5775.04	4760.12	47834.5	33475.1	27896.6	46926.1	0	0	0	0	0	0	1681.46	0	178851	186285	175711	186052	25082.6	22596	21078.5
7.19_465.1927m/z	Kanzonol F	C26H28O5	7.18923	465.193	neg	M+FA-H	131752864	SVHCNENPWOPFOI-UHFFFAOYSA-N	CC(=CCC1=C(C2=C(C=C1O)OCC3C2OC4=C3C=C5C=CC(OC5=C4)(C)C)OC)C	5.5		HMDB0040608	Phenylpropanoids and polyketides	Isoflavonoids	Furanoisoflavonoids	186160	114975	133545	108718	0	0	0	0	0	0	0	0	0	0	4581.09	0	0	0	0	0	10823.9	0	3211.53
4.68_633.1121m/z	3'-(2'',6''-Digalloylglucosyl)-Phloroacetophenone	C28H26O17	4.68367	633.112	neg	M-H	131752872	OERBJDHTUNHWHD-UHFFFAOYSA-N	CC(=O)C1=C(C=C(C(=C1O)C2C(C(C(C(O2)COC(=O)C3=CC(=C(C(=C3)O)O)O)O)O)OC(=O)C4=CC(=C(C(=C4)O)O)O)O)O	0.4		HMDB0040625				0	1862.16	0	0	1.28108e+06	1.44626e+06	1.43138e+06	1.34516e+06	8652.1	0	0	0	0	0	0	0	7671.03	3279.29	3827.89	6881.65	6184.87	212.756	378.693
5.50_303.0514m/z	Pratenol B	C15H12O7	5.498	303.051	neg	M-H	131752877	WKBLWDNPQQYILN-VZUCSPMQSA-N	C1C(=CC2=C(O1)C=C(C=C2)O)C(=CC(=O)O)C(=O)CC(=O)O	0.6		HMDB0040631	Organoheterocyclic compounds	Benzopyrans	1-benzopyrans	64894.7	70899.8	70550.6	67869	1548.38	0	0	0	0	0	0	0	2403.49	0	0	0	0	0	0	0	36366.5	51865.7	43047.8
4.48_502.2456n	3-Oxo-Alpha-Ionol 9-[Apiosyl-(1->6)-Glucoside]	C24H38O11	4.47758	523.22	neg	M-H2O-H, M+Na-2H	131752900	DQQUPMXQGJRNAW-AATRIKPKSA-N	CC1=CC(=O)CC(C1C=CC(C)OC2C(C(C(C(O2)COC3C(C(CO3)(CO)O)O)O)O)O)(C)C	-1.7		HMDB0040672				215324	211480	183678	200165	56107.3	40650.7	41296.5	46078.2	371897	355722	437118	570718	667561	638838	642691	643615	17244	14210.4	25526.9	19221	37907.8	30080.4	38998.3
5.69_437.1612m/z	D-Linalool 3-(6''-Malonylglucoside)	C19H30O9	5.6877	437.161	neg	M+Cl	131752917	CPXNGRILBNEVQL-UHFFFAOYSA-N	CC(=CCCC(C)(C=C)OC1C(C(C(C(O1)COC(=O)CC(=O)O)O)O)O)C	0.9		HMDB0040729	Lipids and lipid-like molecules	Fatty Acyls	Fatty acyl glycosides	0	0	0	0	0	0	0	0	0	0	0	0	607472	556964	612910	621494	5379.53	2661.01	0	0	11911.6	4789.24	0
5.16_789.2076m/z	Kaempferide 3-[Rhamnopyranosyl-(1->6)-Glucoside] 7-Rhamnoside	C34H42O19	5.1634	789.208	neg	M+Cl	131752945	SUZMJMMFSPJQFB-UHFFFAOYSA-N	CC1C(C(C(C(O1)OCC2C(C(C(C(O2)OC3=C(OC4=CC(=CC(=C4C3=O)O)OC5C(C(C(C(O5)C)O)O)O)C6=CC=C(C=C6)OC)O)O)O)O)O)O	-1.9		HMDB0040804	Phenylpropanoids and polyketides	Flavonoids	Flavonoid glycosides	1.07904e+06	1.01904e+06	945057	1.02409e+06	0	0	0	0	0	0	0	0	0	0	0	0	0	0	0	0	256690	227660	194480
4.70_373.1286m/z	Methyl (R)-9-Hydroxy-10-Undecene-5,7-Diynoate Glucoside	C18H24O8	4.70245	373.129	pos	M+Na-H2O	131752976	XCRGUWJZEOHKGC-UHFFFAOYSA-N	COC(=O)CCCC#CC#CC(C=C)OC1C(C(C(C(O1)CO)O)O)O	-0.1		HMDB0040895	Lipids and lipid-like molecules	Fatty Acyls	Fatty acyl glycosides	998577	956053	1.00024e+06	962733	301495	287393	275905	248878	1.16255e+06	1.15873e+06	1.21985e+06	1.26498e+06	777640	783221	726321	775740	172955	179161	181856	153455	250494	223949	243216
4.95_417.1198m/z	Methyl (3x,4e,10r)-3,10-Dihydroxy-4,11-Dodecadiene-6,8-Diynoate 10-Glucoside	C19H24O9	4.94808	417.12	neg	M+Na-2H	131752978	CDSGJPSZVQMWJQ-SOFGYWHQSA-N	COC(=O)CC(C=CC#CC#CC(C=C)OC1C(C(C(C(O1)CO)O)O)O)O	-0.9		HMDB0040897	Lipids and lipid-like molecules	Fatty Acyls	Fatty acyl glycosides	4923.66	13663.3	11354.8	12542.9	0	0	0	0	0	0	0	0	0	3.03009	326.661	0	1985.54	0	0	0	112771	96229.4	107454
4.87_444.1659m/z	Methyl Helianthenoate A Glucoside	C19H24O8	4.87463	444.166	pos	M+ACN+Na	131752980	MBJLYSAPIVPYNP-CLFYSBASSA-N	COC(=O)CC=CCC#CC#CC(C=C)OC1C(C(C(C(O1)CO)O)O)O	0.2		HMDB0040899	Lipids and lipid-like molecules	Fatty Acyls	Fatty acyl glycosides	3559.93	1961.98	2200.35	2271.67	61.9873	0	3143.76	2112.29	214.75	28.9693	52.673	270.158	12375.6	7860.9	15158	7607.73	18377.9	5324.87	5118.11	243.64	86238.2	83264.5	80742.5
5.45_277.0874m/z	(1z,4z)-1-(4-Hydroxy-3-Methoxyphenyl)-5-(4-Hydroxyphenyl)Penta-1,4-Dien-3-One	C18H16O4	5.45035	277.087	neg	M-H2O-H	131752987	QVRYUUYYIWAQHV-AVWDGMTFSA-N	COC1=C(C=CC(=C1)C=CC(=O)C=CC2=CC=C(C=C2)O)O	3.5		HMDB0040931	Phenylpropanoids and polyketides	Cinnamic acids and derivatives	Hydroxycinnamic acids and derivatives	235132	222797	223830	223240	0	0	0	0	0	0	0	0	2443.29	1861.26	0	2442.05	0	0	22.7035	0	18740.8	15550	16191.8
4.64_284.2586m/z	2,10-Dimethyl-6-Methylidenedodecane-1,4-Diol	C15H30O2	4.63593	284.259	pos	M+ACN+H	131753009	VBYQXYSSKALZIL-UHFFFAOYSA-N	CCC(C)CCCC(=C)CC(CC(C)CO)O	4.7		HMDB0040998				0	0	0	0	0	0	0	0	201036	188806	197503	188206	0	0	0	0	0	0	0	0	1273.44	836.103	1914.7
6.11_401.1597m/z	(1e,4z,6a,8b,10a)-8-(2-Methylbutanoyloxy)-10,15-Dihydroxy-3-Oxo-1,4,11(13)-Germacratrien-12,6-Olide	C20H26O7	6.11027	401.16	pos	M+Na	131753010	CUICTWWBLRZLES-DGOUITMESA-N	CCC(C)C(=O)OC1CC(C=CC(=O)C(=CC2C1C(=C)C(=O)O2)CO)(C)O	1.7		HMDB0041002	Lipids and lipid-like molecules	Prenol lipids	Terpene lactones	6.6923e+06	6.8129e+06	6.60861e+06	6.91088e+06	6974.22	1735.46	1023.01	0	0	0	0	0	839023	855946	834007	849813	5213.16	4142.36	3371.76	996.636	971575	878425	946406
5.24_383.1127m/z	2-Hydroxy-3-Methyl-4h-Pyran-4-One O-(6e-Cinnamoyl-B-D-Glucoside)	C21H22O9	5.23635	383.113	pos	M+H-2H2O	131753026	JRUMXTPQUYPUHC-BQYQJAHWSA-N	CC1=C(OC=CC1=O)OC2C(C(C(C(O2)COC(=O)C=CC3=CC=CC=C3)O)O)O	0.7		HMDB0041098	Phenylpropanoids and polyketides	Cinnamic acids and derivatives	Cinnamic acid esters	32653.2	27609.2	28739.6	31027.6	2472.5	1116.43	1428.12	3480.51	0	0	0	0	70867.3	72482.1	71821.5	71708	248.469	52.121	175.713	898.033	12938.6	13338.8	20006.1
6.84_365.1385m/z	Kanzonol O	C22H22O6	6.84103	365.139	pos	M+H-H2O	131753030	KSXQVRGDUCBPNX-UHFFFAOYSA-N	CC1(C=CC2=C(C=CC(=C2O1)C3CC4=C(C=C(C(=C4OC3)C=O)O)OC)O)C	3.9		HMDB0041102	Phenylpropanoids and polyketides	Isoflavonoids	Pyranoisoflavonoids	135183	142570	137797	133580	0	0	0	0	0	0	0	0	7845.82	6532.81	6236.93	6540.35	0	0	0	0	14287.8	13666.8	9635.13
3.90_405.1777m/z	(3e)-3-Ethylidene-Octahydropyrrolo[1,2-A]Piperazine-1,4-Dione	C9H12N2O2	3.89702	405.178	neg	2M+FA-H	131753031	ZNFUNIIHSUSXNE-QHHAFSJGSA-N	CC=C1C(=O)N2CCCC2C(=O)N1	0.3		HMDB0041109	Organic acids and derivatives	Carboxylic acids and derivatives	Amino acids, peptides, and analogues	0	0	0	2233.28	302727	399484	438882	391002	147310	103964	109347	146841	0	0	3441.37	3742.96	32008.1	38671.5	27696.5	34395.6	29917.5	22490.8	23412.2
7.98_471.2169m/z	Kanzonol L	C30H32O6	7.98062	471.217	pos	M+H-H2O	131753032	CLXMHBYPZWNJQI-UHFFFAOYSA-N	CC(=CCC1=C(C(=C2C(=C1O)C(=O)C(=CO2)C3=C4C(=C(C=C3)O)C=CC(O4)(C)C)CC=C(C)C)O)C	7.4		HMDB0041116				115217	116278	112923	131106	0	0	0	0	0	0	0	0	0	0	0	0	0	0	0	0	11975	30490	36090
6.18_365.1026m/z	Edulisin Iv	C19H20O7	6.17677	365.103	pos	M+Na-H2O	131753064	YPBNKPNGOBYSJH-UHFFFAOYSA-N	CCC(=O)OC1C(OC2=C1C3=C(C=C2)C=CC(=O)O3)C(C)(C)OC(=O)C	2.4		HMDB0041196				2789.69	3740.65	5126.08	4920.66	9137.62	6083.8	5424.77	8483.33	2058.98	0	0	0	26781.3	24149.1	23895.7	24855.3	0	0	0	0	5348.61	1321.34	1064.38
6.86_484.1623m/z	Beta-D-Galactopyranosyl-(1->4)-2-Amino-2-Deoxy-Beta-D-Glucopyranosyl-(1->6)-D-Mannose	C18H33NO15	6.85803	484.162	neg	M-H2O-H	131753074	GSVMXPZDCHWGCZ-UHFFFAOYSA-N	C(C1C(C(C(C(O1)OC2C(OC(C(C2O)N)OCC3C(C(C(C(O3)O)O)O)O)CO)O)O)O)O	-7.1		HMDB0041224				20072.5	41839.4	41205	41632.8	0	0	0	0	0	0	0	0	112182	116707	149957	168555	4156.83	1382.24	0	0	6851.94	20441.9	15716.4
1.06_506.1878m/z	B-D-Xylopyranosyl-(1->4)-A-L-Rhamnopyranosyl-(1->2)-D-Fucose	C17H30O13	1.05728	506.188	pos	M+ACN+Na	131753075	UQYIWBRIELHTMI-UHFFFAOYSA-N	CC1C(C(C(C(O1)O)OC2C(C(C(C(O2)C)OC3C(C(C(CO3)O)O)O)O)O)O)O	-4.7			Organic oxygen compounds	Organooxygen compounds	Carbohydrates and carbohydrate conjugates	0	0	0	11008.2	0	0	0	0	131952	0	0	0	346400	407114	350794	377514	0	11438.1	0	7977.28	29046.3	30385.3	19650.2
3.11_413.1676m/z	(2s)-2-Butanol O-[B-D-Apiofuranosyl-(1->6)-B-D-Glucopyranoside]	C15H28O10	3.11497	413.168	neg	M+FA-H	131753087	DANFNCOJRRFMIO-UHFFFAOYSA-N	CCC(C)OC1C(C(C(C(O1)COC2C(C(CO2)(CO)O)O)O)O)O	-2.5		HMDB0041255				0	0	0	0	0	0	0	0	1.28526e+06	340590	337202	0	20209.8	1754.59	16746.3	3456.65	976.929	0	1061.22	0	3819.01	0	4473.29
5.38_371.1126m/z	Edulisin Vi	C20H22O9	5.37883	371.113	pos	M+H-2H2O	131753091	RGKKEFIQHJTNIY-UHFFFAOYSA-N	CC(C)(C1=CC2=C(O1)C=CC3=C2OC(=O)C=C3)OC4C(C(C(C(O4)CO)O)O)O	0.5		HMDB0041265	Phenylpropanoids and polyketides	Coumarins and derivatives	Furanocoumarins	271436	298493	290764	248248	0	0	1105.25	0	5200.9	4999.24	9239.57	8180.94	213261	233489	222280	225558	9303.01	6477.39	3447.32	4858.4	98897.2	91306.8	86821.3
5.19_523.1983m/z	Italidipyrone	C29H34O10	5.18767	523.198	neg	M-H2O-H	131753103	NAKDDLYFPVLAAL-UHFFFAOYSA-N	CCC1=C(C(=C(C(=O)O1)CC2=C(C(=C(C(=C2O)C(=O)C(C)CC)O)CC3=C(C(=C(OC3=O)CC)C)O)O)O)C	4.2		HMDB0041308				220146	230824	256106	243116	35077.4	31438.6	34653.6	31837.2	0	0	0	0	39112.8	47929	46184.2	41345.8	54347	56416.9	56865.3	40303.2	2460.95	3380.98	0
4.03_379.1617m/z	3-Methyl-2-Butenyl 6-O-Alpha-L-Arabinopyranosyl-Beta-D-Glucopyranoside	C16H28O10	4.03235	379.162	neg	M-H	131753120	NYSQQJIJJJAWCE-UHFFFAOYSA-N	CC(=CCOC1C(C(C(C(O1)COC2C(C(C(CO2)O)O)O)O)O)O)C	-2.6		HMDB0041360	Lipids and lipid-like molecules	Fatty Acyls	Fatty acyl glycosides	43413.4	59642.5	60803.8	67178.7	32945.6	17728.5	24200.2	28838.4	3481.48	0	3668.88	8817.28	19279.8	16333	13546	21351.3	2.16488e+06	2.16067e+06	2.14935e+06	2.08802e+06	342622	348265	381892
5.41_371.1492m/z	Secoeremopetasitolide A	C19H26O7	5.40735	371.149	pos	M+Na-H2O	131753122	JNKNAUQBPPWDQQ-TWGQIWQCSA-N	CC=C(C)C(=O)OC(C1=C(C(OC1=O)O)C)C2(C(C(CCC2=O)O)C)C	0.9		HMDB0041364	Lipids and lipid-like molecules	Prenol lipids	Terpene lactones	281204	279104	285968	279055	32590.4	19917.8	29946.9	19054.2	54341.3	57253.9	54302.9	59867.5	233280	228362	231707	254849	44553.5	48165.4	48624.2	49677.2	118870	129272	118537
7.26_435.1805m/z	Isopentyl Gentiobioside	C17H32O11	7.25938	435.181	pos	M+Na	131753153	PPIXDGFHKZNFOD-UHFFFAOYSA-N	CC(C)CCOC1C(C(C(C(O1)COC2C(C(C(C(O2)CO)O)O)O)O)O)O	-2.5		HMDB0041512	Lipids and lipid-like molecules	Fatty Acyls	Fatty acyl glycosides	152839	174213	118394	127354	0	1261.33	0	0	0	0	0	0	175876	116274	163626	160160	0	0	0	0	56333.8	58254	47933.1
0.88_319.1362m/z	Isopropyl Apiosylglucoside	C14H26O10	0.88305	319.136	pos	M+H-2H2O	131753154	ADFAUEYXQCOXBX-UHFFFAOYSA-N	CC(C)OC1C(C(C(C(O1)COC2C(C(CO2)(CO)O)O)O)O)O	-3		HMDB0041513				176.6	38.9832	298.281	172.577	0	0	0	0	0	0	0	0	4.58521	0	0	202.487	40728	73817.7	63492.8	48438.7	8373.71	3998.32	6948.63
6.55_455.2068m/z	4-Ketoretinoic Acid Glucuronide	C26H34O9	6.54697	455.207	pos	M+H-2H2O	131770407	SIKFAVWPHMSCBL-FRCNGJHJSA-N	CC1=C(C(CCC1=O)(C)C)C=CC(=CC=CC(=CC(=O)OC2C(C(C(C(O2)C(=O)O)O)O)O)C)C	3.3		HMDB0061689				1.52774e+06	1.65908e+06	1.58579e+06	1.55712e+06	194793	58447.6	30033.4	16747.8	17070.4	11419.6	1922.61	8340.94	288462	289482	315343	318390	8892.32	0	0	0	258347	280560	231920
6.24_390.3580m/z	(2r)-2,3-Dihydroxypropyl 17-Methyloctadecanoate	C22H44O4	6.24328	390.358	pos	M+NH4	131779657	QLPOUVVOBQMRGC-OAQYLSRUSA-N	CC(C)CCCCCCCCCCCCCCCC(=O)OCC(CO)O	7.7		HMDB0072881				7792.18	6537.3	7558.81	7327.83	133053	123706	126611	123301	118960	138657	138919	135975	0	4489.27	7475.15	5710.33	23117.2	27882.5	28745.5	29839.1	18386	69110.1	87230.8
4.64_538.2855m/z	3b,6a-Dihydroxy-Alpha-Ionol 9-[Apiosyl-(1->6)-Glucoside]	C24H40O12	4.63593	538.286	pos	M+NH4	131801688	FCEJNLVNFSUDTK-AATRIKPKSA-N	CC1=CC(CC(C1(C=CC(C)OC2C(C(C(C(O2)COC3C(C(CO3)(CO)O)O)O)O)O)O)(C)C)O	-2.7		HMDB0041577				0	0	823.877	1553.52	39796.8	27620.2	32640.2	27381.5	186887	160435	142629	130377	0	0	3235.74	0	83245.5	60817.5	85757.4	71556.9	2027.32	1850.2	0
7.68_570.5098m/z	(2r)-2-Hydroxy-3-(Pentadecanoyloxy)Propyl (7z)-Hexadec-7-Enoate	C34H64O5	7.67725	570.51	pos	M+NH4	131801715	XHXRBNJRHQBMQZ-YAPOEIJFSA-N	CCCCCCCCCCCCCCC(=O)OCC(COC(=O)CCCCCC=CCCCCCCCC)O	12.6		HMDB0055988				77697.8	1400.89	0	0	0	0	263111	181050	362421	181808	4138.55	8818.38	0	0	0	0	0	0	0	0	77735.4	0	0
6.42_818.5950m/z	Pe-Nme2(18:0/18:1(11z))	C43H84NO8P	6.42025	818.595	neg	M+FA-H	131820983	KRJGYQKRUIVUNY-VLGSPTGOSA-N	CCCCCCCCCCCCCCCCCC(=O)OCC(COP(=O)(O)OCCN(C)C)OC(=O)CCCCCCCCCC=CCCCCCC	12.5	C04308	HMDB0113872				925927	940967	765878	575999	5.01718e+06	5.61969e+06	1.54552e+06	268490	2.42576e+06	4.35096e+06	2.52636e+06	2.09501e+06	4398.76	4587.67	15618.1	98344.3	1.76309e+06	2.24472e+06	2.38213e+06	2.2748e+06	502153	0	106894
6.67_697.4810m/z	Pa(18:1(11z)/18:3(9z,12z,15z))	C39H69O8P	6.67047	697.481	pos	M+H	131821912	VKPOVKZLBQJHML-AOVZEUAOSA-N	CCCCCCC=CCCCCCCCCCC(=O)OCC(COP(=O)(O)O)OC(=O)CCCCCCCC=CCC=CCC=CCC	11.9	C00416	HMDB0114904	Lipids and lipid-like molecules	Glycerophospholipids	Glycerophosphates	79200.3	47444.7	28362.8	19463.3	247128	280361	385970	555946	1.29924e+06	1.6106e+06	1.22089e+06	845225	170086	490429	543009	604351	531522	359542	255444	209626	77578.9	782194	52461.6
2.87_385.0782m/z	O-Coumaric Acid Glucuronide	C15H16O9	2.86877	385.078	neg	M+FA-H	131837805	KRKMNGLGYXJMBZ-WAYWQWQTSA-N	C1=CC=C(C(=C1)C=CC(=O)O)OC2C(C(C(C(O2)C(=O)O)O)O)O	0		HMDB0240548				46642.6	48975.9	47560.1	52697.4	437889	476680	551179	429846	8.39705e+06	8.40686e+06	8.03296e+06	8.81075e+06	8.72605e+06	7.85232e+06	8.24386e+06	7.793e+06	4.99655e+07	4.76847e+07	5.01974e+07	4.66998e+07	6.20455e+06	7.14977e+06	7.63352e+06
7.10_240.2323m/z	1-Methyl-4-(6-Methylhept-5-En-2-Yl)Cyclohex-2-En-1-Ol	C15H26O	7.09735	240.232	pos	M+NH4	13213649	VVCHIOKYQRUBED-UHFFFAOYSA-N	CC(CCC=C(C)C)C1CCC(C=C1)(C)O	4.3		HMDB0037067				4809.88	5628.74	5837.21	5980.46	6192.86	7090.98	4152.98	6143.99	19164.5	17076.3	16506.7	16305.9	1869.49	2308.51	2074.43	1545.59	1696.1	1333.53	1961.44	1748.68	1523.05	777.356	641.442
3.91_234.1258n	Isorupestonic Acid		3.90922	235.133	pos	M+H-H2O, M+H	132264	DQHZYBAJZKMYQB-IYYTYJHQSA-N	CC1CCC(CC2=CC(=O)CC12)C(=C)C(=O)O	2						59674.1	64887.4	64585.8	64512.8	41848.8	30600.3	31053.6	24406.2	3141.09	2824.22	2504.67	3346.12	121275	122066	126192	120396	21796.5	23159.4	23098.8	16262.9	14032.1	12917.8	12810.4
5.36_352.2482m/z	Phytocassane B	C20H30O4	5.35987	352.248	pos	M+NH4	132274110	XFRCVLKGZMPUFQ-SUIMNPQMSA-N	CC1C2CCC3C(C(C(C(C3(C2C(=O)C=C1C=C)C)O)O)O)(C)C	2.4			Lipids and lipid-like molecules	Prenol lipids	Diterpenoids	0	2495.98	4699.18	1691.64	0	0	0	0	30234.3	20770.6	22849.2	22529.5	0	0	3269.96	0	17831.9	16683.2	18565.1	16382.2	7056.21	9324.21	3041.63
4.95_368.1706m/z	Jacobine N-Oxide	C18H25NO7	4.95063	368.17	pos	[M+H]+	132282048	NKRQJWQYBNTAEV-SAJQNFQWSA-N	CC1CC2(C(O2)C)C(=O)OC3CC[N+]4(C3C(=CC4)COC(=O)C1(C)O)[O-]	-0.3						53635	48452.8	48236.1	51307.4	23393.3	24484.7	23170.5	22607.8	14080.4	15304.7	14072.3	15713.6	101233	97706.5	111198	90372.2	3031.28	0	0	0	318742	309126	304493
6.14_334.2377m/z	6b-Hydroxymethandienone	C20H28O3	6.13877	334.238	pos	M+NH4	13241205	OBCJFTMGLMNCTJ-INIPNLRTSA-N	CC12CCC3C(C1CCC2(C)O)CC(C4=CC(=O)C=CC34C)O	2.4		HMDB0005832				1143.77	0	1392.11	2792.29	950.48	1722.21	1278.68	989.134	5582.65	1169.42	6613.57	5473.32	2559.35	2233	2693.24	1454.59	30710.3	28983.2	29324.7	26999.5	6788.11	1979.87	6324.15
4.42_203.0927m/z	Diethyl 2-Hydroxypentanedioate		4.42145	203.093	neg	M-H	13270883	DYLHSDCNOUDICA-UHFFFAOYSA-N	CCOC(=O)CCC(C(=O)OCC)O	0.4		HMDB0303910				38890.2	41544.7	38335.8	45022.1	9169.1	7014.92	9189.15	1849.68	48067.4	48561.1	46459	59653.9	17278.2	18004.1	18508.4	16309.9	21960.8	18031.1	18099.8	14002.7	666752	665989	659468
7.77_251.0469m/z	Diphenyl Phosphate	C12H11O4P	7.7716	251.047	pos	[M+H]+	13282	ASMQGLCHMVWBQR-UHFFFAOYSA-N	C1=CC=C(C=C1)OP(=O)(O)OC2=CC=CC=C2	1.4		HMDB0251449	Organic acids and derivatives	Organic phosphoric acids and derivatives	Phosphate esters	19868.1	21730.2	14570.5	16795	20640.3	22981.4	22809.4	27640	35850.6	20288.4	16619.3	20179.2	9015.28	9878.69	4598.85	3615.55	2215.52	1442.06	1585.95	5713.21	15844	10897.7	9152.9
0.80_189.1347m/z	(2s)-2-Amino-5-(3-Methylcarbamimidamido)Pentanoic Acid	C7H16N4O2	0.797	189.135	pos	M+H	132862	NTNWOCRCBQPEKQ-YFKPBYRVSA-N	CN=C(N)NCCCC(C(=O)O)N	-4.1	C03884	HMDB0029416				221464	184485	219662	159043	1.57577e+06	1.37353e+06	1.82435e+06	1.77581e+06	232340	294129	216375	286000	280680	278721	206528	272937	56676.1	104675	66538.6	57050.2	160535	122536	130434
7.35_349.1069m/z	Defucogilvocarcin V		7.35438	349.107	pos	M+H	133386	CZOCDNQYMADMLK-UHFFFAOYSA-N	COC1=CC(=CC2=C1C3=CC(=C4C(=C3OC2=O)C=CC=C4O)OC)C=C	4.6						3185.87	1664.65	2195.65	1609.34	0	0	0	0	0	0	0	0	50653.7	52690.5	69638.5	63087.9	0	0	0	0	9386.86	20806.6	16292.5
5.41_383.1492m/z	Desmodin		5.40735	383.149	pos	M+H	13338925	CEAWIMABVSITMV-UHFFFAOYSA-N	CC1(C=CC2=C(C3=C(C=C2O1)OCC4C3OC5=CC(=C(C=C45)OC)O)OC)C	3.5						536247	500466	520290	541164	3112.06	1027.59	0	0	19380	17289.7	18072.5	21440.2	204602	198113	204999	215140	0	8125.52	0	1.07122	97902.9	83174.4	76587.6
4.79_303.1337m/z	(5r)-Trans-1,7-Diphenyl-5-Hydroxy-6-Hepten-3-One	C19H20O2	4.78863	303.134	pos	M+Na	13347321	NEQGOKAKPXXESR-ACCUITESSA-N	C1=CC=C(C=C1)CCC(=O)CC(C=CC2=CC=CC=C2)O	3.3			Phenylpropanoids and polyketides	Diarylheptanoids	Linear diarylheptanoids	110.361	63.8769	106.761	158.524	22343.3	17850.2	18119.4	19401.2	21448.5	16821.8	19240.6	20506.2	3487.54	2665.76	4946.92	5953.81	66891.5	56695.5	59590.8	62957.9	22227.2	22721.1	23363.8
5.25_387.1669m/z	Tuberonic Acid Glucoside	C18H28O9	5.25135	387.167	neg	M-H	133554324	JFDNMLUPLXZXGV-DKCJQCKPSA-N	C1CC(=O)C(C1CC(=O)O)CC=CCCOC2C(C(C(C(O2)CO)O)O)O	-1.2	C08558					1113.09	0	0	0	1145.99	0	646.479	0	0	0	0	0	7476.28	5675.08	10543.7	13951	95390.1	87048.7	85115.4	85831.9	12356.5	16121.1	15807.2
4.25_372.2151n	Blumenol C Glucoside		4.25373	355.212	pos	M+H-H2O, M+H, M+H-2H2O	133562831	NYLNHNDMNOPWAZ-WTTFIZOPSA-N	CC1=CC(=O)CC(C1CCC(C)OC2C(C(C(C(O2)CO)O)O)O)(C)C	0.3			Lipids and lipid-like molecules	Fatty Acyls	Fatty acyl glycosides	586343	616674	579577	624511	7406.27	3716.18	2601.48	7608.29	2290.73	3.7312	0	0	421475	397069	405960	420646	28566.8	28042.4	33097.4	25937.5	65913.5	59836.2	54216
3.84_130.0630n	2-Hydroxyethyl Methacrylate	C6H10O3	3.84133	129.056	neg	M-H, 2M+Hac-H	13360	WOBHKFSMXKNTIM-UHFFFAOYSA-N	CC(=C)C(=O)OCCO	0.5	C14530	HMDB0245159				1.3045e+06	1.32774e+06	1.3267e+06	1.29836e+06	1.11888e+07	9.87216e+06	1.05908e+07	9.46074e+06	2.83296e+06	2.60919e+06	2.60431e+06	2.88073e+06	3.64504e+06	3.34565e+06	3.54162e+06	3.43497e+06	2.82368e+06	2.7311e+06	2.79135e+06	2.6931e+06	3.0374e+06	2.83926e+06	2.76775e+06
6.00_324.2172m/z	5'-Carboxy-Gamma-Chromanol	C18H26O4	5.99625	324.217	pos	M+NH4	134159052	CNGKBUHOCIWLHJ-BBATYDOGSA-N	CC1=C(C=C2CCC(OC2=C1C)(C)CCCC(C)C(=O)O)O	4		HMDB0012799	Organoheterocyclic compounds	Benzopyrans	1-benzopyrans	87896.5	99366.2	104746	96825.5	139444	121010	128216	119444	143295	129359	116482	128156	314297	314271	323146	317133	370499	379711	390508	378513	175807	197939	191463
7.43_457.2375m/z	(1-Hydroxy-3-Phosphonooxypropan-2-Yl) (5e,8e,11e,14e)-Icosa-5,8,11,14-Tetraenoate	C23H37O7P-2	7.43023	457.237	pos	M+H	134159826	BDCFJMBXZCIVRH-CGRWFSSPSA-N	CCCCCC=CCC=CCC=CCC=CCCCC(=O)OC(CO)COP(=O)(O)O	4.2						803.189	93853.5	68241	65529.9	99096.8	0	0	0	0	0	0	0	0	0	0	0	0	0	0	0	14444.2	1833.46	0
4.53_405.1562m/z	(+)-Lariciresinol	C20H24O6	4.53325	405.156	neg	M+FA-H	134203	MHXCIKYXNYCMHY-UHFFFAOYSA-N	COC1=C(C=CC(=C1)CC2COC(C2CO)C3=CC(=C(C=C3)O)OC)O	2.4	C10646	HMDB0253982				501608	515861	512261	536717	228292	193275	228993	199643	543715	69365.3	505015	205055	2.42846e+06	2.20428e+06	2.33088e+06	2.3601e+06	136539	109134	129700	123556	155611	137013	127765
7.22_483.3807m/z	20(R)-Protopanaxadiol	C30H52O3	7.22137	483.381	pos	M+Na	134688662	PYXFVCFISTUSOO-ROUWMTJPSA-N	CC(=CCCC(C)(C1CCC2(C1C(CC3C2(CCC4C3(CCC(C4(C)C)O)C)C)O)C)O)C	7.2						0	641.516	0	331.982	0	1447.11	0	0	0	0	0	0	0	0	0	0	0	0	0	0	33365.8	42634.9	49793.1
3.83_324.1325n	Leucine-Betaxanthin	C15H20N2O6	3.8327	307.129	pos	M+H-H2O, M+H	134722098	BRMDRKOAVZEJCS-WPUGSIMNSA-N	COC1=C(C=CC(=C1)C=CC(=O)OCC2C(C(C(C(O2)OC3=C(C=C4C(=C3)CC([N+]4=CC=C5CC(NC(=C5)C(=O)O)C(=O)O)C(=O)O)O)O)O)O)[O-]	0.9	C08552	HMDB0304697				0	681.677	0	959.576	2553.08	2379.58	0	0	0	0	0	0	959.454	0	656.665	1640.41	86718.1	99898.9	96085.5	84356.7	16018.5	10554.1	14555.9
0.72_535.0385m/z	Udp-Xylose		0.719417	535.039	neg	M-H	134727661	DQQDLYVHOTZLOR-NJOHNOIZSA-N	C1C(C(C(C(O1)OP(=O)(O)OP(=O)(O)OCC2C(C(C(O2)N3C=CC(=O)NC3=O)O)O)O)O)O	-6.6			Nucleosides, nucleotides, and analogues	Pyrimidine nucleotides	Pyrimidine ribonucleotides	127731	262481	148471	149667	262876	183682	293964	198402	332626	133553	257759	238794	189914	102056	163187	76892.4	5044	6135.14	8392.42	22308.7	80917.3	80982.2	80192.3
6.26_491.1358m/z	Alpha-Cehc Glucuronide	C22H30O10	6.26023	491.136	neg	M+K-2H	134819285	MWDYOFPRWKTECC-XOIOWARXSA-N	CC1=C(C(=C(C2=C1OC(CC2)(C)CCC(=O)O)C)OC3C(C(C(C(O3)C(=O)O)O)O)O)C	1.6		HMDB0062445	Organic oxygen compounds	Organooxygen compounds	Carbohydrates and carbohydrate conjugates	51965.9	45096.8	62150.9	58989.8	0	0	0	0	0	0	0	0	0	2930.16	1183.43	3291.09	0	0	0	0	6140.86	5143.71	9933.77
5.12_173.0819m/z	2-Propylglutaric Acid	C8H14O4	5.12362	173.082	neg	M-H	134970	IFNXFIJXYVEYLF-UHFFFAOYSA-N	CCCC(CCC(=O)O)C(=O)O	1	C16658	HMDB0060684				2308.24	2902.38	1701.55	2897.63	4972.74	8887.7	10151.4	8155.59	17291.4	10840.8	21028.3	23124.8	8271.19	8899.24	9503.23	9611.1	3123.01	1953.4	972.605	0	30127.3	30814.9	31524.4
5.85_313.1801m/z	4'-Hydroxy-5,5'-Diisopropyl-2,2'-Dimethyl-3,4-Biphenylquinone	C20H24O3	5.8541	313.18	pos	M+H	13497961	SFQOHOOISXSOPJ-UHFFFAOYSA-N	CC1=CC(=C(C=C1C2=C(C(=O)C(=O)C(=C2)C(C)C)C)C(C)C)O	4.2		HMDB0040761				0	0	0	0	110695	95720.6	107565	102063	0	0	0	0	0	0	0	0	0	0	0	0	1171.96	0	0
6.16_571.1603m/z	3,3',5,5'-Tetrahydroxy-4-Methoxystilbene	C15H14O5	6.15777	571.16	pos	2M+Na	13499470	BKJYMZRGLINXRP-NSCUHMNNSA-N	COC1=C(C=C(C=C1O)C=CC2=CC(=CC(=C2)O)O)O	2.7						531620	487359	486921	484679	0	0	0	0	0	0	0	0	5064.95	6850.27	8606.12	1369.47	409530	387170	395718	397099	273255	277840	271437
0.92_137.0245m/z	4-Hydroxybenzoic Acid	C7H6O3	0.917233	137.024	neg	M-H	135	FJKROLUGYXJWQN-UHFFFAOYSA-N	C1=CC(=CC=C1C(=O)O)O	1.6	C00156	HMDB0000500	Benzenoids	Benzene and substituted derivatives	Benzoic acids and derivatives	7719.3	9162.8	9060.49	5568.39	205299	118931	221634	158920	19535.8	60725.4	42673.3	47384.5	7304.08	11254.4	7462.71	7701.15	23379.2	15718.6	20239.8	24245.4	1142.93	7657.41	7894.64
4.47_249.1488m/z	Pterosin A	C15H20O3	4.47327	249.149	pos	[M+H]+	135017	BDZJLPDYMKPKGC-HNNXBMFYSA-N	CC1=CC2=C(C(=C1CCO)C)C(=O)C(C2)(C)CO	2.2						20015.7	16844.6	22329.5	24205.4	53816.8	51603.4	49910.9	57097.8	28580	27826.4	31530.1	37365.2	33437.2	33138.6	31172.8	28948.5	44726.6	48736.5	47381.2	47512.5	35711.2	42701.8	41044.7
4.56_417.1775m/z	2-Amino-5-(Aminomethyl)-3h,4h,7h-Pyrrolo[2,3-D]Pyrimidin-4-One	C7H9N5O	4.55708	417.177	neg	2M+Hac-H	135398563	MEYMBLGOKYDGLZ-UHFFFAOYSA-N	C1=C(C2=C(N1)N=C(NC2=O)N)CN	-1.9	C16675	HMDB0011690				0	0	0	0	661.913	564.668	0	407.752	0	0	2445.16	0	30424.9	15213.1	5719.63	21201.3	97879	90632.9	125603	105541	23800.6	23287.7	27558.7
6.55_767.2700m/z	Tetrahydropteroyltri-L-Glutamate	C29H37N9O12	6.54697	767.27	pos	M+ACN+Na	135398572	RXWVHRYZTWZATH-XSLAGTTESA-N	C1C(NC2=C(N1)N=C(NC2=O)N)CNC3=CC=C(C=C3)C(=O)NC(CCC(=O)NC(CCC(=O)NC(CCC(=O)O)C(=O)O)C(=O)O)C(=O)O	-2.2	C03541;C04144	HMDB0012290	Organoheterocyclic compounds	Pteridines and derivatives	Pterins and derivatives	237927	237815	234497	263386	0	0	0	0	0	0	0	0	85768.6	98775.9	104592	94258.5	0	0	0	0	3052.48	6949.39	5376.32
1.97_267.0971n	2'-Deoxyguanosine	C10H13N5O4	1.97368	266.09	neg	M-H, M+Cl	135398592	YKBGVTZYEHREMT-KVQBGUIXSA-N	C1C(C(OC1N2C=NC3=C2N=C(NC3=O)N)CO)O	-0.9	C00330	HMDB0000085				204616	541300	190536	211325	134452	125533	428928	147994	1.5263e+06	806655	713001	18327.6	1.71593e+06	99152.9	1.74211e+06	432816	168390	20169.9	165931	18148.7	68501.1	73394.9	190235
1.01_346.0562m/z	2'-Deoxyguanosine 5'-Monophosphate	C10H14N5O7P	1.00988	346.056	neg	M-H	135398597	LTFMZDNNPPEQNG-KVQBGUIXSA-N	C1C(C(OC1N2C=NC3=C2N=C(NC3=O)N)COP(=O)(O)O)O	-3	C00362	HMDB0001044				524789	500184	442560	409667	3.81418e+06	1.02564e+06	1.25786e+06	831179	1.72837e+06	1.19752e+06	1.31531e+06	1.63595e+06	1.27907e+06	976053	1.20209e+06	1.00154e+06	120659	116593	125575	125676	347828	328493	402993
2.39_406.1275m/z	H2pteglu	C19H19N7O6-2	2.39175	406.128	pos	M+H-2H2O	135398604	OZRNSSUDZOLUSN-LBPRGKRZSA-N	C1C(=NC2=C(N1)N=C(NC2=O)N)CNC3=CC=C(C=C3)C(=O)NC(CCC(=O)O)C(=O)O	-0.9	C00415	HMDB0001056				5480.22	235.978	5576.3	0	770481	98332.7	93423.2	89111.4	0	0	0	0	32647.6	33610.7	32972.7	33442	1297.72	27499.7	0	29046.1	6215.36	0	789.801
0.96_362.0516m/z	5'-Guanylic Acid	C10H14N5O8P	0.9557	362.05	neg	[M-H]-	135398631	RQFCJASXJCIDSX-UUOKFMHZSA-N	C1=NC2=C(N1C3C(C(C(O3)COP(=O)(O)O)O)O)N=C(NC2=O)N	-3.5	C00144	HMDB0001397	Nucleosides, nucleotides, and analogues	Purine nucleotides	Purine ribonucleotides	56171	60482.5	74948.5	45909.9	458722	284264	367308	408100	0	25004.3	32087.5	90866.4	111864	107106	98253.6	107706	0	0	0	0	0	0	0
1.75_152.0568m/z	2-Amino-6,7-Dihydro-3h-Purin-6-One	C5H5N5O	1.74502	152.057	pos	[M+H]+	135398634	UYTPUPDQBNUYGX-UHFFFAOYSA-N	C1=NC2=C(N1)C(=O)NC(=N2)N	-1.1	C00242	HMDB0000132				902574	312861	868496	349163	1.13635e+06	48507.6	451616	485747	418618	165556	39198.8	173589	625878	616347	649171	645034	63518.4	117330	62816.7	121169	333879	156761	178089
2.37_137.0459m/z	6-Hydroxypurine	C5H4N4O	2.37268	137.046	pos	M+H	135398638	FDGQSTZJBFJUBT-UHFFFAOYSA-N	C1=NC2=C(N1)C(=O)NC=N2	-0.5	C00262	HMDB0000157	Organoheterocyclic compounds	Imidazopyrimidines	Purines and purine derivatives	6687.88	662.114	7391.16	489.877	271.178	0	226.697	0	0	407.307	0	385.496	2251.83	2026.19	1666.62	1349.3	0	392.5	0	523.938	58324.3	1635.84	3313.8
1.70_267.0736m/z	9-[(2r,3r,4s,5r)-3,4-Dihydroxy-5-(Hydroxymethyl)Oxolan-2-Yl]-6,9-Dihydro-3h-Purin-6-One	C10H12N4O5	1.6963	267.074	neg	M-H	135398641	UGQMRVRMYYASKQ-KQYNXXCUSA-N	C1=NC2=C(C(=O)N1)N=CN2C3C(C(C(O3)CO)O)O	-1.3	C00294	HMDB0000195				59152.1	0	56924.4	53244.9	12384.9	8934.54	2028.1	14624.6	0	82300.9	4485.63	57008.4	49091.3	352155	39829	315669	8953.68	139082	8021.69	104372	71219	154300	791.543
5.47_325.0933m/z	2-Amino-3,4-Dihydropteridin-4-One	C6H5N5O	5.46625	325.093	neg	2M-H	135398660	HNXQXTQTPAJEJL-UHFFFAOYSA-N	C1=CN=C2C(=N1)C(=O)NC(=N2)N	-1.4	C00715	HMDB0000802	Organoheterocyclic compounds	Pteridines and derivatives	Pterins and derivatives	0	0	0	0	0	0	0	0	0	0	0	0	0	0	0	0	45783.6	42348.5	50912.1	52044.8	1517.93	45.0541	0
3.77_297.1083m/z	4-{[(2-Amino-4-Oxo-3,4,7,8-Tetrahydropteridin-6-Yl)Methyl]Amino}Benzoic Acid	C14H14N6O3	3.76633	297.108	pos	M+H-H2O	135398662	WBFYVDCHGVNRBH-UHFFFAOYSA-N	C1C(=NC2=C(N1)N=C(NC2=O)N)CNC3=CC=C(C=C3)C(=O)O	-0.1	C00921	HMDB0001412	Organoheterocyclic compounds	Pteridines and derivatives	Pterins and derivatives	18124.5	14612.3	16182	17578.7	0	0	0	0	3961.59	0	0	0	52452.2	50296.7	62882.4	63839.2	0	0	0	0	5742.46	5166.46	3275.18
1.07_166.0725m/z	2-Amino-7-Methyl-6,7-Dihydro-3h-Purin-6-One	C6H7N5O	1.0666	166.073	pos	M+H	135398679	FZWGECJQACGGTI-UHFFFAOYSA-N	CN1C=NC2=C1C(=O)NC(=N2)N	-1.1	C02242	HMDB0000897	Organoheterocyclic compounds	Imidazopyrimidines	Purines and purine derivatives	24401.3	30983.5	27466.7	27496.8	28643.3	10680.1	9575.93	12601.4	0	0	0	0	20372	19949.6	25787.8	24661.8	42669.1	44538.7	44332.5	42790.1	51429.2	51031.7	50487.6
5.29_471.1535n	F-D Folic Acid	C20H21N7O7	5.29402	454.15	pos	M+H-H2O, M+NH4	135398690	UXFQDXABPXWSTK-ZDUSSCGKSA-N	C1C(=NC2=C(N1)N=C(NC2=O)N)CN(C=O)C3=CC=C(C=C3)C(=O)NC(CCC(=O)O)C(=O)O	-1.5	C03204	HMDB0006485	Organoheterocyclic compounds	Pteridines and derivatives	Pterins and derivatives	700189	710498	696879	721696	15536.4	2273.29	99.2272	289.032	6877.73	5038.85	4511.39	7120.01	140230	134818	149618	145974	2172.27	0	0	0	48525.5	32025.9	45714.5
1.25_180.0518m/z	2-Amino-1,4,7,8-Tetrahydropteridine-4,7-Dione	C6H5N5O2	1.25148	180.052	pos	M+H	135398700	GLKCOBIIZKYKFN-UHFFFAOYSA-N	C1=NC2=C(NC1=O)N=C(NC2=O)N	-2.1	C03975	HMDB0000704	Organoheterocyclic compounds	Pteridines and derivatives	Pterins and derivatives	214094	196272	217837	207208	19866	24134	30806.8	27885.3	0	0	0	0	4033.06	3600.36	4906.61	3954.16	6077.54	7549.14	6437.11	7160.55	73746.2	64512.1	64565.3
1.72_254.0886m/z	2-Amino-7,8-Dihydroxy-6-(1,2,3-Trihydroxypropyl)-3,4,5,6,7,8-Hexahydropteridin-4-One	C9H15N5O6	1.71653	254.089	pos	M+H-2H2O	135398711	KQZRTOGFDRQBSR-UHFFFAOYSA-N	C(C(C(C1C(N(C2=C(N1)C(=O)NC(=N2)N)O)O)O)O)O	-3.3	C05253	HMDB0012144				3410.6	172.771	3581.67	0	118200	0	45930.7	41192.6	0	0	0	0	204.186	0	0	305.446	2064.02	661.317	2672.09	448.047	994.081	570.172	717.732
5.69_252.0736m/z	2-Amino-6-[(1s,2r)-1,2,3-Trihydroxypropyl]-3,4-Dihydropteridin-4-One	C9H11N5O4	5.6877	252.074	neg	M-H	135398721	BMQYVXCPAOLZOK-XINAWCOVSA-N	C1=C(N=C2C(=O)NC(=NC2=N1)N)C(C(CO)O)O	-3.5	C05926					18698.8	14862.6	63554.8	43705.2	35304.4	36584.9	64329.3	102581	579366	855685	765659	798032	663253	622562	665445	661087	593758	592628	607357	563267	16175.8	790440	755761
1.04_151.0262m/z	Oxypurinol	C5H4N4O2	1.0411	151.026	neg	M-H	135398752	HXNFUBHNUDHIGC-UHFFFAOYSA-N	C1=NNC2=C1C(=O)NC(=O)N2	-0.9	C07599	HMDB0000786				85824.1	114733	70052.6	80143.5	14316.9	0	0	0	406269	166411	206059	225267	127322	80478.2	113593	102250	18520.6	17695	18449.8	16247.3	138024	136954	136957
5.75_457.1736n	5,10-Methylenetetrahydrofolic Acid	C20H23N7O6	5.74973	440.17	pos	M+H-H2O, M+	135400185	QYNUQALWYRSVHF-ABLWVSNPSA-N	C1C2CN(CN2C3=C(N1)N=C(NC3=O)N)C4=CC=C(C=C4)C(=O)NC(CCC(=O)O)C(=O)O	-0.5	C00143					693271	722260	686892	709324	0	0	0	0	0	0	0	0	75475.4	72777.6	84478.9	80710.8	94.0922	47.4355	69.7439	28.4899	56414.9	66710.5	63177.2
5.75_258.0765m/z	Cyathocaline	C14H11NO4	5.74973	258.076	pos	M+H	135400901	VFIIVOHWCNHINZ-UHFFFAOYSA-N	CC1=C2C(=NC=C1)C3=C(C(=C(C=C3C2=O)O)OC)O	1.7						40007.5	41817.1	22550.6	42850.1	0	0	0	0	0	0	115.207	0	724.693	677.143	1065.18	537.962	468.188	87.4167	695.606	28.3033	30017.6	30696.4	34850.1
3.69_474.1736m/z	Folinic Acid	C20H23N7O7	3.6939	474.174	pos	M+H	135403648	VVIAGPKUTFNRDU-ABLWVSNPSA-N	C1C(N(C2=C(N1)N=C(NC2=O)N)C=O)CNC3=CC=C(C=C3)C(=O)NC(CCC(=O)O)C(=O)O	-1.2						202127	217810	207841	221889	4877.47	22382.7	36272.2	37403.6	0	45724.4	35602.7	45347.2	135155	143966	160840	135434	102507	102968	111728	87505.1	80821.5	76712.9	74319.9
5.15_545.1108m/z	Theaflavin	C29H24O12	5.14748	545.111	neg	M-H2O-H	135403798	IPMYMEWFZKHGAX-ZKSIBHASSA-N	C1[C@H]([C@H](OC2=CC(=CC(=C21)O)O)C3=CC4=C(C(=C(C=C4[C@@H]5[C@@H](CC6=C(C=C(C=C6O5)O)O)O)O)O)C(=O)C(=C3)O)O	2.4						34978.7	39223.4	27861.4	37232.7	447157	477736	516464	422211	0	0	0	0	0	1179.51	0	0	4786.08	5141.5	5244.68	5829.96	18214	7768.43	9279.15
1.08_208.0467m/z	2-Amino-4-Oxo-3,4-Dihydropteridine-6-Carboxylic Acid	C7H5N5O3	1.08475	208.047	pos	M+H	135403803	QABAUCFGPWONOG-UHFFFAOYSA-N	C1=C(N=C2C(=O)NC(=NC2=N1)N)C(=O)O	-1.5		HMDB0033136				249335	218597	275762	220941	15973.1	177550	372779	353411	0	0	0	0	17902.3	4593.37	7616.25	24417.3	0	2388.49	0	0	47138.2	54685.1	57005.5
0.83_264.0714m/z	8-Hydroxyguanosine	C10H13N5O6	0.831933	264.071	pos	M+H-2H2O	135407175	FPGSEBKFEJEOSA-UMMCILCDSA-N	C(C1C(C(C(O1)N2C3=C(C(=O)NC(=N3)N)NC2=O)O)O)O	-3.6		HMDB0002044				121880	84152.4	117609	91652.6	0	0	0	0	0	0	0	64230.6	0	0	0	0	0	0	0	0	0	0	0
5.30_452.1361m/z	5-Formyl-Tetrahydrofolate	C20H21N7O7-2	5.29915	452.136	neg	M-H2O-H	135410702	VVIAGPKUTFNRDU-UHFFFAOYSA-L	C1C(N(C2=C(N1)N=C(NC2=O)N)C=O)CNC3=CC=C(C=C3)C(=O)NC(CCC(=O)[O-])C(=O)[O-]	0.1		HMDB0304213	Organoheterocyclic compounds	Pteridines and derivatives	Pterins and derivatives	84546.1	97220.6	86190.1	90332.8	0	0	0	0	0	0	0	0	337.878	263.545	0	0	0	7081.74	1617.74	7053.53	0	5334.5	2093.57
2.37_281.0893m/z	2'-O-Methylinosine	C11H14N4O5	2.37295	281.089	neg	M-H	135412763	HPHXOIULGYVAKW-IOSLPCCCSA-N	COC1C(C(OC1N2C=NC3=C2N=CNC3=O)CO)O	-0.8						5852.57	0	3154.95	6206.04	0	0	15.7491	0	0	0	1792.18	0	717.044	816.644	728.459	0	544.408	0	785.843	0	64441.1	72801	637.236
1.06_240.1093m/z	Tetrahydroneopterin	C9H15N5O4	1.05728	240.109	pos	M+H-H2O	135418307	XHIXPVCTDRNTTC-UHFFFAOYSA-N	C1C(NC2=C(N1)N=C(NC2=O)N)C(C(CO)O)O	-3		HMDB0000942	Organoheterocyclic compounds	Pteridines and derivatives	Pterins and derivatives	0	0	0	0	0	0	0	0	13535.3	0	0	0	0	0	0	0	113906	128132	144035	134607	8811.98	11335	12102.2
6.56_489.2279m/z	Vardenafil Hydrochloride	C23H32N6O4S	6.55648	489.228	pos	[M+H]+	135438569	XCMULUAPJXCOHI-UHFFFAOYSA-N	CCCC1=NC(=C2N1N=C(NC2=O)C3=C(C=CC(=C3)S(=O)(=O)N4CCN(CC4)CC)OCC)C.Cl							18464	22505.2	17546	17362.8	0	0	0	0	0	0	0	0	81850.6	83771.1	72305.1	81425.9	1205.05	0	875.046	1475.61	4247	6014.33	3977.66
4.79_329.1147m/z	Miraxanthin Iii	C17H18N2O5	4.7876	329.115	neg	M-H	135438593	LWXJBFFPVPUUSL-KWVIEREISA-N	C1C(NC(=CC1=CC=NCCC2=CC=C(C=C2)O)C(=O)O)C(=O)O	1.4	C08556		Organic acids and derivatives	Carboxylic acids and derivatives	Amino acids, peptides, and analogues	0	533.592	332.026	0	0	0	0	0	0	0	0	0	6785.35	0	3413.64	1451	147967	150184	153594	124333	35556.6	36314.2	35018.3
4.62_347.1239m/z	Miraxanthin-V	C17H18N2O6	4.61693	347.124	pos	M+H	135438594	PDKFHZWVCCZUIF-DJSQHCOFSA-N	C1C(NC(=CC1=CC=NCCC2=CC(=C(C=C2)O)O)C(=O)O)C(=O)O	1	C08557		Organic acids and derivatives	Carboxylic acids and derivatives	Amino acids, peptides, and analogues	3575.53	4867.15	3544.55	4004.99	20362.2	19568.4	22321.7	24146.5	6186.08	1541.16	4733.09	3193.48	14563.9	22830.3	18143.2	22280.3	392211	400638	394167	383105	77099.4	74638.7	75139.2
3.43_595.1904m/z	Tetrahydrofolyl-[Glu](2)	C24H30N8O9	3.42692	595.19	neg	M+Na-2H	135439316	ZAOGJXDWOQXFBW-UHFFFAOYSA-N	C1C(NC2=C(N1)N=C(NC2=O)N)CNC3=CC=C(C=C3)C(=O)NC(CCC(=O)NC(CCC(=O)O)C(=O)O)C(=O)O	-1.4	C09332	HMDB0006825	Organoheterocyclic compounds	Pteridines and derivatives	Pterins and derivatives	399265	357922	456542	406365	0	0	0	0	0	0	0	0	334936	367174	301634	312698	0	3121.98	0	0	26156.1	16903.2	8581.82
3.68_456.1629m/z	10-Fthf	C20H23N7O7	3.6844	456.163	pos	M+H-H2O	135450591	AUFGTPPARQZWDO-YUZLPWPTSA-N	C1C(NC2=C(N1)N=C(NC2=O)N)CN(C=O)C3=CC=C(C=C3)C(=O)NC(CCC(=O)O)C(=O)O	-1.2	C00234	HMDB0000972				32537.3	27901.3	31260.8	28559.8	86810.2	0	18443.7	13374.5	0	0	0	0	871.619	3038.45	422.365	1527.38	575.167	1266.68	831.786	1440.78	2757.4	0	0
2.38_505.1569m/z	1br5	C9H11N5O4	2.38093	505.157	neg	2M-H	135460965	BMQYVXCPAOLZOK-INEUFUBQSA-N	C1=C(N=C2C(=O)NC(=NC2=N1)N)C(C(CO)O)O	-3.5		HMDB0000877				2320.98	2396.23	4149.63	3786.7	0	0	0	0	0	0	0	0	32134.7	25227.9	28678.4	21437.9	716587	827531	692047	821338	80764.7	94805.7	64346.9
5.89_344.0416m/z	Fosdenopterin	C10H14N5O8P	5.89492	344.042	neg	M-H2O-H	135463437	CZAKJJUNKNPTTO-AJFJRRQVSA-N	C1C2C(C(C3C(O2)NC4=C(N3)C(=O)NC(=N4)N)(O)O)OP(=O)(O1)O	-4	C18239	HMDB0059639	Organoheterocyclic compounds	Pteridines and derivatives	Pterins and derivatives	36975	48922.3	44555.7	45241.9	0	0	0	0	0	0	0	0	0	0	0	190.892	1335.36	1059.39	0	0	0	8190.81	5957.1
3.48_312.1304m/z	N,N-Dimethylguanosine	C12H17N5O5	3.47538	312.13	pos	M+H	135501639	RSPURTUNRHNVGF-IOSLPCCCSA-N	CN(C)C1=NC2=C(C(=O)N1)N=CN2C3C(C(C(O3)CO)O)O	-1.3		HMDB0004824				74438.2	55895.2	78180.2	61528.8	91.168	40764.3	47523.1	33275.3	0	0	0	0	52446.2	53989.7	52122.6	45343.1	22055	20751.2	19896.7	19177.4	130432	79130.8	96463
6.48_627.2821m/z	Red Chlorophyll Catabolite	C35H38N4O7	6.48045	627.282	pos	M+H	135509759	ZDEZVOKVUGXDCZ-FATBKOMMSA-N	CCC1=C(NC(=C1C)C=O)CC2=C(C3=C(N2)C(=C4C(C(C(=N4)C=C5C(=C(C(=O)N5)C=C)C)C)CCC(=O)O)C(C3=O)C(=O)OC)C	2.8	C18022					0	0	0	0	0	0	6797.49	0	99639	130878	99548.8	134975	0	0	4014.21	0	17197.7	24563.8	26739.9	16740.5	2545.25	3050.46	5719.59
3.89_448.1945m/z	Naamidine G		3.89023	448.195	pos	M+H	135511073	ODJQUXDOPVQPQZ-UHFFFAOYSA-N	CN1C(=C(N=C1N=C2C(=O)N(C(=O)N2)C)CC3=CC=C(C=C3)OC)CC4=CC=C(C=C4)OC	3.4						839607	851732	860245	821016	81706.2	66388.6	46070.4	47933.2	119292	131072	114238	115128	712188	676320	685934	688389	2.08255e+06	2.02714e+06	2.06747e+06	1.93281e+06	382885	370164	365118
3.68_235.0604m/z	2-Hydroxy-6-Oxo-6-(2-Hydroxyphenyl)-Hexa-2,4-Dienoate		3.6844	235.06	pos	M+H	135527502	MWGXDZHCLRMDFE-TZFLZTJBSA-M	C1=CC=C(C(=C1)C(=O)C=CC=C(C(=O)O)O)[O-]	2.2			Organic acids and derivatives	Keto acids and derivatives	Medium-chain keto acids and derivatives	2026.89	2422.61	3237.65	1857.3	194.774	0	0	0	0	0	0	0	0.220043	267.164	113.559	596.361	137044	118605	122802	117760	12807.5	12159.6	14278
3.99_454.1577m/z	Queuosine	C17H23N5O7	3.99248	454.158	neg	M+FA-H	135540987	QQXQGKSPIMGUIZ-AEZJAUAXSA-N	C1=CC(C(C1NCC2=CN(C3=C2C(=O)NC(=N3)N)C4C(C(C(O4)CO)O)O)O)O	-4.1		HMDB0059662				146905	172551	160506	161568	0	173.12	0	100.908	20.4592	0	0	0	39212.8	40828.7	28475.8	48868.4	4083.47	8662.37	15561.9	8683.91	7275.69	10938.6	14520.3
5.02_182.0096m/z	Enaminomycin A		5.02012	182.01	neg	M-H	135554487	QJFZKSRLKQBTDQ-RITPCOANSA-N	C12C(O1)C(=O)C(=N)C(=C2O)C(=O)O	-0.8						0	0	0	0	0	0	0	0	0	1529.17	0	1316.87	0	0	0	0	461.846	418.136	380.955	482.192	32789.2	32082.9	36618.6
1.70_369.9984m/z	Urothion	C11H11N5O3S2	1.69753	369.998	pos	M+2Na-H	135565297	RPUOVNROVSNPBD-GSVOUGTGSA-N	CSC1=C(SC2=C1N=C3C(=O)NC(=NC3=N2)N)C(CO)O	-0.9			Organoheterocyclic compounds	Pteridines and derivatives	Pterins and derivatives	731233	542076	699103	550322	0	0	0	0	0	2527.5	0	0	164821	165489	176486	198496	18368.7	33890.9	22013	24933.4	39948.4	11371.8	18973.2
1.01_254.0887m/z	D-(+)-Neopterin	C9H11N5O4	1.01137	254.089	pos	M+H	135566108	BMQYVXCPAOLZOK-UJURSFKZSA-N	C1=C(N=C2C(=O)NC(=NC2=N1)N)C(C(CO)O)O	-3.5						153821	159108	153149	170262	418861	412781	368165	340570	0	0	0	0	0	713.509	466.598	589.374	9595.66	15532.6	11403.3	16601.2	113239	111232	117374
4.69_244.0850n	Brunnein A		4.69295	245.092	pos	M+, M+H	135678060	KSNGZQWONODVBX-NSHDSACASA-N	CC1=NC(CC2=C1NC3=C2C=CC(=C3)O)C(=O)O	1.5						9495.08	9263.55	12610.9	12080.7	841.078	0	0	0	2330.11	2976.2	2227.66	3210.78	38925.4	36995.6	36487.7	37936.9	264159	265324	266194	280967	98053.8	89618.6	97443.5
2.88_202.0722m/z	2-Amino-6-Propanoyl-1,4,7,8-Tetrahydropteridin-4-One	C9H11N5O2	2.87677	202.072	neg	M-H2O-H	135703419	MXQYRFPIGKAGPW-UHFFFAOYSA-N	CCC(=O)C1=NC2=C(NC1)N=C(NC2=O)N	-1.3		HMDB0000389	Organoheterocyclic compounds	Pteridines and derivatives	Pterins and derivatives	298.605	0	0	0	0	0	4016.5	0	0	1013.99	0	0	812.569	371.266	0	513.677	11067.3	0	6859.07	0	81311.1	79352.1	8390.32
0.91_251.1141m/z	Aristeromycin M		0.911333	251.114	pos	M+H	135704115	UZEOAVRGNBAIJW-LWIVVEGESA-N	CC1CC(C(C1O)O)N2C=NC3=C2N=CNC3=O	-0.9						80807.8	78674.8	77980.5	68776	0	0	0	0	0	0	0	0	27302.7	16102.4	48783.8	21345	24975.9	25640.4	30829.5	23373.8	7186.24	14753.9	9068.18
4.45_429.1775m/z	(S)-N-(4,5-Dihydro-1-Methyl-4-Oxo-1h-Imidazol-2-Yl)Alanine	C7H11N3O3	4.44573	429.177	neg	2M+Hac-H	135770625	SKIVBBIKOOPRPR-UHFFFAOYSA-N	CC(C(=O)O)N=C1NC(=O)CN1C	-0.6		HMDB0034912				95305.7	97104.7	97846	80463.3	0	0	0	0	0	0	0	0	37896.5	26024.3	21067.7	26307.5	455987	407149	460439	411159	63624.5	70340.8	63728.8
4.48_407.1453m/z	Portulacaxanthin Ii	C18H18N2O7	4.48277	407.145	pos	M+CH3OH+H	135800841	MBFJCQLVRQZZOV-SKBAUOOWSA-N	C1C(NC(=CC1=CC=NC(CC2=CC=C(C=C2)O)C(=O)O)C(=O)O)C(=O)O	1.2	C08565		Organic acids and derivatives	Carboxylic acids and derivatives	Amino acids, peptides, and analogues	3567.01	3576.13	1982.14	760.628	0.265741	0	2713.39	0	1611.19	3151.68	0	0	2820.52	4830.56	3641.21	3590.8	974217	976520	981361	911132	119836	110325	108320
4.86_361.1393m/z	3-Methoxytyramine-Betaxanthin	C18H20N2O6	4.85568	361.139	pos	M+H	135871118	SBHOSQZNRDXQAX-RSCAPTSMSA-N	COC1=C(C=CC(=C1)CCN=CC=C2CC(NC(=C2)C(=O)O)C(=O)O)O	1.4	C17754		Benzenoids	Phenols	Methoxyphenols	6924.96	4440.61	7900.36	5431.76	8173.83	13296.4	28688.8	8467.76	21347	22628.5	23380.3	20004.4	20918.5	15103.8	15296	16734	1951.76	2325.11	0	4466.02	49332.5	45502.4	42525.2
4.18_371.0884m/z	Dopaxanthin	C18H18N2O8	4.17567	371.088	neg	M-H2O-H	135887859	YSNPSKZBOQYUHH-JZCSJQFLSA-K	C1C(NC(=CC1=CC=NC(CC2=CC(=C(C=C2)O)O)C(=O)[O-])C(=O)[O-])C(=O)[O-]	2.8	C08543					12661.7	18606.5	10558.8	5748.38	0	0	0	0	265870	306948	176583	230286	252003	634067	275348	554789	134620	145579	125546	136415	21956.7	25366.6	14595.9
1.75_465.0681m/z	(5r)-2,5,6,7-Tetrahydro-1,4-Thiazepine-3,5-Dicarboxylic Acid	C7H9NO4S	1.75178	465.068	neg	2M+Hac-H	135905	XJUQJVUYGRTQGI-SCSAIBSYSA-N	C1CSCC(=NC1C(=O)O)C(=O)O	0.2		HMDB0002015	Organic acids and derivatives	Carboxylic acids and derivatives	Amino acids, peptides, and analogues	202547	31779.6	200152	156974	14168.8	8257.6	1631.26	19489	0	0	0	0	0	0	0	0	0	0	0	0	1158.96	810.895	0
5.02_709.1656m/z	2,5-Diamino-6-(5-Phospho-D-Ribitylamino)Pyrimidin-4(3h)-One	C9H18N5O8P	5.02012	709.166	neg	2M-H	135911928	ACIVVGBVOVHFPQ-RPDRRWSUSA-N	C(C(C(C(COP(=O)(O)O)O)O)O)NC1=C(C(=O)NC(=N1)N)N	-4.7	C18910	HMDB0304043				2.2241e+06	2.37767e+06	2.25468e+06	2.21125e+06	0	0	0	0	0	0	0	0	348733	304392	300443	348992	2465.79	2975.92	2369.49	1879.73	240574	248606	216700
0.83_313.0781m/z	Arabinosylhypoxanthine	C10H12N4O5	0.827217	313.078	neg	M+FA-H	135920954	UGQMRVRMYYASKQ-PKJMTWSGSA-N	C1=NC2=C(C(=O)N1)N=CN2C3C(C(C(O3)CO)O)O	-1.3						0	0	0	0	25987.3	0	0	0	0	0	0	0	0	0	0	0	217715	207421	227103	146945	0	0	0
4.12_351.1189m/z	Bisanthene		4.12023	351.119	pos	M+H	136003	RYQHWGXLBQHJST-UHFFFAOYSA-N	C1=CC2=CC3=C4C(=CC=C3)C5=CC=CC6=C5C7=C8C(=C6)C=CC=C8C(=C1)C2=C47	8			Benzenoids	Pyrenes	Benzopyrenes	3159.4	1737.81	0	3014.68	0	13542.3	13264.2	8252.82	0	0	0	0	24278.7	23712.1	19445.6	18387.7	159215	159109	156294	155172	17766.9	20209.3	19949.9
5.65_273.0407m/z	Cordeauxione	C14H12O7	5.64833	273.041	neg	M-H2O-H	136247467	HDONWISMQRNHDA-UHFFFAOYSA-N	CC1=C(C(=C2C(=C1O)C(=O)C(=C(C2=O)O)OC)O)C(=O)C	1.9						8877.9	9046.48	11851.6	7196.61	0	0	0	0	0	0	0	0	4098.68	4151.96	5675.51	3795.07	0	0	0	0	95341.1	58641.4	60297.3
3.97_199.0968m/z	1-(3,4-Dimethoxyphenyl)Ethane-1,2-Diol	C10H14O4	3.9669	199.097	pos	M+H	13625920	KFMXFWBXSCYUCM-UHFFFAOYSA-N	COC1=C(C=C(C=C1)C(CO)O)OC	0	C16644		Benzenoids	Benzene and substituted derivatives	Methoxybenzenes	17520.7	17358.4	16756.5	17760.7	28642.1	26938.4	27326.5	25574.9	17228.9	15272.2	14397.9	19473.1	37463.8	38244.8	36506.8	36473.8	105974	96547.3	96106.4	96038.2	23298.1	25841.7	23566.1
5.86_283.0963m/z	4',7-Dimethoxyisoflavone	C17H14O4	5.86357	283.096	pos	M+H	136419	LPNBCGIVZXHHHO-UHFFFAOYSA-N	COC1=CC=C(C=C1)C2=COC3=C(C2=O)C=CC(=C3)OC	3.1						10128.5	13573.7	5389.45	4421.34	0	0	0	0	0	0	0	0	10735.9	3014.92	0	0	64997.5	82800.7	89406.6	90042	97439.1	122990	116294
2.31_261.0985m/z	(4s)-4-Amino-4-{[(1s)-2-Carbamoyl-1-Carboxyethyl]Carbamoyl}Butanoic Acid	C9H15N3O6	2.3054	261.099	pos	M+	13655621	TUTIHHSZKFBMHM-WHFBIAKZSA-N	C(CC(=O)O)C(C(=O)NC(CC(=O)N)C(=O)O)N	-5.3		HMDB0028814				13479.9	0	19068.7	0	0	0	0	0	0	0	0	0	15376.2	15828.7	14432.5	18475.3	45.579	2487.57	175.22	2191.75	13379	0	0
7.05_609.2714m/z	Epoxypheophorbide A	C35H36N4O6	7.04985	609.271	pos	M+H	136854231	KVGSMFDOXHJEBX-IUXXXPOFSA-N	CCC1=C2C=C3C(=C4C(=O)C(C(=C4N3)C5=NC(=CC6=NC7(C(O7)C(=C1C)N2)C(=C6C)C=C)C(C5CCC(=O)O)C)C(=O)OC)C	2.3	C21192					0	1657.59	0	0	23914.9	32760.4	24662.7	36756.6	98185.4	261185	199909	212624	491389	13110.1	11833.4	14101.4	47320.4	45631	26145.3	32535.7	87094	7507.4	2071.34
4.11_174.1491m/z	9-Aminononanoic Acid	C9H19NO2	4.11073	174.149	pos	M+H	136877	VWPQCOZMXULHDM-UHFFFAOYSA-N	C(CCCCN)CCCC(=O)O	-2.1			Lipids and lipid-like molecules	Fatty Acyls	Fatty acids and conjugates	159680	156410	164254	161420	0	0	0	0	418.297	0	1236.07	616.75	9919.19	9131.37	10997.4	9590.29	5477.95	15724.7	20128.3	43923.9	106869	93950.9	113155
7.71_156.1516n	.Omega.-Dodecalactam	C12H23NO	7.70573	198.185	pos	[M+H]+	13690	JHWNWJKBPDFINM-UHFFFAOYSA-N	C1CCCCCC(=O)NCCCCC1	2.8						53439.5	46952.4	43476.1	42140.9	144690	130126	133231	126646	115660	85127.1	81426.2	97621.1	40593.6	40584.5	23775.5	25937.6	16317.1	10340.3	9840.74	18295	50761	78171.6	82139.9
7.79_297.0826m/z	Charine	C9H14N4O6	7.7906	297.083	pos	M+Na	137199997	VSPBJCAGAJBGKS-UHFFFAOYSA-N	C1C(C(C(C(O1)OC2=C(N=C(NC2=O)N)N)O)O)O	-3.7		HMDB0039877	Organic oxygen compounds	Organooxygen compounds	Carbohydrates and carbohydrate conjugates	5454.42	6088.51	3907.44	4453.47	4361.78	4906.08	1368.83	3081.61	1775.28	3375.51	6872.18	5249.26	0	0	3142.66	3089.52	1836.49	1902.07	2180.66	3358.57	3699.09	6404.67	9120.05
4.18_247.1332n	(2r,3s,5r)-5-(6-Amino-9h-Purin-9-Yl)-2-(Hydroxymethyl)Oxolan-3-Ol	C10H13N5O3	4.17723	252.11	pos	[M+H]+	13730	OLXZPDWKRNYJJZ-RRKCRQDMSA-N	C1C(C(OC1N2C=NC3=C(N=CN=C32)N)CO)O	-0.5	C00559	HMDB0000101				99782.3	101851	101502	99422	0	0	0	0	25145.7	19014.6	22068.9	18613	141414	134268	135779	135486	24143.4	20984.3	18468.8	20517.7	42050.5	45089.1	40892.4
4.22_427.1966m/z	Naucleidinal		4.2159	427.197	pos	M+H	137628428	KCMWOWTUEWHAMM-DEPLHBLFSA-N	CC1C(C2CC3C4=C(CCN3C(=O)C2=CO1)C5=CC=CC=C5N4)C=O	1.5						120785	108911	115611	103449	0	0	0	0	0	2438.31	0	0	138075	144756	146342	146476	23738.9	24697.5	20517.3	10947.7	7892.72	16143	10849.8
4.00_350.1608m/z	Erucifoline	C18H23NO6	3.99538	350.16	pos	[M+H]+	137628476	NOQVBHHOUTTZGE-QDEBKDIKSA-N	CC=C1CC2(C(O2)(C(=O)OCC3=CCN4C3C(CC4)OC1=O)C)CO	-0.2						5260.04	8402.48	9922.83	9346.01	11549.9	12558.4	8500.33	11072.8	2819.82	1607.06	2940.26	5469.6	25222.1	21324.1	26946.1	18583	110576	120090	69179.6	46491.1	47072.3	42883.5	41515.7
6.22_475.1044m/z	Ginkgolide C	C20H24O11	6.22057	475.104	neg	M+Cl	137704816	AMOGMTLMADGEOQ-RHWGCCIXSA-N	CC1C(=O)OC2C1(C34C(=O)OC5C3(C2O)C6(C(C5O)C(C)(C)C)C(C(=O)OC6O4)O)O	-1.4	C07603					158132	161335	173895	148074	0	0	0	0	0	0	0	0	0	0	0	0	0	0	0	0	42966	47379.6	55438.2
0.94_118.0865m/z	5-Aminopentanoate	C5H11NO2	0.939367	118.086	pos	M+H	138	JJMDCOVWQOJGCB-UHFFFAOYSA-N	C(CCN)CC(=O)O	-2.6	C00431	HMDB0003355	Organic acids and derivatives	Carboxylic acids and derivatives	Amino acids, peptides, and analogues	7.32677e+06	8.41814e+06	6.93163e+06	8.7553e+06	8.47599e+07	1.00132e+08	9.09038e+07	8.21702e+07	7.65836e+07	7.49921e+07	8.02684e+07	7.72895e+07	2.14591e+07	1.99405e+07	2.25822e+07	2.03163e+07	2.07017e+07	1.82954e+07	2.05188e+07	1.9123e+07	2.14322e+07	2.36592e+07	2.41345e+07
5.90_521.1447m/z	Citicoline	C14H26N4O11P2	5.90123	521.145	pos	M+CH3OH+H	13804	RZZPDXZPRHQOCG-OJAKKHQRSA-N	C[N+](C)(C)CCOP(=O)([O-])OP(=O)(O)OCC1C(C(C(O1)N2C=CC(=NC2=O)N)O)O	-4	C00307					554822	598085	604209	623126	0	0	0	0	0	0	0	0	0	0	0	0	0	1676.54	0	0	25302.5	42246.4	22339.8
4.52_390.2852m/z	9-Hydroxynonanoic Acid	C9H18O3	4.52142	390.285	pos	2M+ACN+H	138052	AFZMICRBFKZNIH-UHFFFAOYSA-N	C(CCCCO)CCCC(=O)O	0.4						2284.9	0	0	1147.97	98818	177927	176876	180449	12783	25293	20662.6	27788.7	0	4718.62	1446.28	1515.4	0	0	0	0	4703.81	10950.3	17364.2
4.03_245.1863m/z	Isoleucylleucine	C12H24N2O3	4.03407	245.187	pos	[M+H]+	13817313	JWBXCSQZLLIOCI-UHFFFAOYSA-N	CCC(C)C(C(=O)NC(CC(C)C)C(=O)O)N	-1.7		HMDB0028911				36517.6	36829.7	37873.5	34788.7	107692	77548.5	82264.7	66757.1	12301.6	8098.61	10389.6	11179.9	45654.7	50679.4	47593.6	46350.4	61143.2	58197	57775.6	61675.6	57921.4	54666.3	51403.1
5.83_369.1699m/z	Isorosmanol		5.82572	369.17	pos	M+Na	13820511	UXVPWKDITRJELA-CLWJZODNSA-N	CC(C)C1=C(C(=C2C(=C1)C3C(C4C2(CCCC4(C)C)C(=O)O3)O)O)O	3.4			Lipids and lipid-like molecules	Prenol lipids	Terpene lactones	170577	180529	168345	172680	0	0	0	0	0	0	0	0	6792.66	4781.46	6537.95	8551.82	0	0	0	0	15517.9	10257.3	4369.64
6.96_365.1387m/z	Arisantetralone A	C20H22O5	6.964	365.139	pos	M+Na	13844295	PSFZYOUCEGTRJM-RMDKCXRXSA-N	CC1C(C(=O)C2=CC(=C(C=C2C1C3=CC(=C(C=C3)O)OC)OC)O)C	3.7						33126.5	39069.8	31294.9	33604.2	0	0	0	0	0	0	0	0	0	1414.64	875.039	987.116	0	0	0	0	5126.41	4594.78	1108.17
4.51_391.1621m/z	(-)-Nepetaside	C16H26O8	4.50938	391.162	neg	M+FA-H	138453914	CUIDBUWFCFYEPL-PIFFKTMJSA-N	CC1COC(=O)C2C1CC(C2C)OC3C(C(C(C(O3)CO)O)O)O	-0.4						9916.92	16891.8	12266.6	9485.09	0	0	0	0	0	0	0	0	177563	164190	174803	181221	0	0	11610.8	8202.71	9091.24	9398.61	13701.5
7.50_398.3267m/z	(4s)-4-[(2-Hydroxyhexadecanoyl)Oxy]-4-(Trimethylazaniumyl)Butanoate	C23H45NO5	7.49673	398.327	pos	M+H-H2O	138454217	FTHDWNHGQYFLST-VQCQRNETSA-N	CCCCCCCCCCCCCCC(C(=O)OC(CC(=O)[O-])C[N+](C)(C)C)O	7						4318.24	0.448677	859.388	0	4530.28	2015.49	3178.88	3741.97	2825.39	0	2575.27	0	13074.2	752.73	0	0	0	0	0	632.641	339387	977872	1.13876e+06
4.93_711.3836m/z	Piperochromanoic Acid	C22H28O4	4.93223	711.384	neg	2M-H	13845940	XBOKPWYVDNVFMX-DHDCSXOGSA-N	CC(=CCCC(=CCCC1C(=C)CC2=C(O1)C(=CC(=C2)C(=O)O)O)C)C	5.5		HMDB0040634				78114.4	67329.8	71116.8	68277.9	0	0	0	0	0	0	8963.26	21283	173149	160813	147050	143623	942654	908821	894400	891503	72743	81244.5	94494.7
4.62_773.1609m/z	Xanthotoxol Glucoside	C17H16O9	4.61993	773.161	neg	2M+FA-H	13846551	CXQMYXUCGMYFCD-UHFFFAOYSA-N	C1=CC(=O)OC2=C(C3=C(C=CO3)C=C21)OC4C(C(C(C(O4)CO)O)O)O	-0.2		HMDB0038626	Phenylpropanoids and polyketides	Coumarins and derivatives	Coumarin glycosides	0	0	0	598.946	0	0	0	0	0	0	0	0	0	0	0	0	2.30312e+06	2.24208e+06	2.38127e+06	2.40429e+06	1.76333e+06	1.47112e+06	1.50485e+06
1.03_140.0353m/z	1h-Pyrrole-2-Carbaldehyde	C5H5NO	1.0256	140.035	neg	M+FA-H	13854	ZSKGQVFRTSEPJT-UHFFFAOYSA-N	C1=CNC(=C1)C=O	0.6		HMDB0036057				11590.3	6417.03	16189	10474.5	0	0	0	0	0	0	0	0	4934.35	4941.27	0	0	7066.04	6463.44	5119.71	9715.69	24089.1	31099.9	43146.7
6.40_444.2052n	Aurantiamide Acetate		6.40463	445.213	pos	M+H, M+Na, M+K	13855373	VZPAURMDJZOGHU-LOSJGSFVSA-N	CC(=O)OCC(CC1=CC=CC=C1)NC(=O)C(CC2=CC=CC=C2)NC(=O)C3=CC=CC=C3	4.4						78081.7	70742.9	67126.7	68108.6	1629.37	1380.1	4611.29	2702.75	20437.2	15129.2	11368.3	15508.7	56029.2	50695.8	62501.3	51046.1	39785.5	31692.9	31544.7	34366.4	3.04031e+06	3.02077e+06	2.92541e+06
5.92_529.3031m/z	Goshonoside F2	C26H44O8	5.91868	529.303	neg	M+FA-H	13855763	CWDBCXIAEGDANA-XNTDXEJSSA-N	CC(=CCO)CCC1C(=C)CCC2C1(CCC(C2(C)COC3C(C(C(C(O3)CO)O)O)O)O)C	1.7		HMDB0038540				2358.74	0	0	7250.31	0	0	0	0	736713	545447	632157	767060	49723.6	38466.4	57859.7	42732.4	174517	168673	166987	159215	0	0	3160.44
5.11_627.3415m/z	Goshonoside F5	C32H54O13	5.10765	627.342	neg	M-H2O-H	13855771	QIOMMMCQFIBVKA-PPQBIMEKSA-N	CC(=CCOC1C(C(C(C(O1)CO)O)O)O)CCC2C(=C)CCC3C2(CCC(C3(C)COC4C(C(C(C(O4)CO)O)O)O)O)C	0.1			Lipids and lipid-like molecules	Prenol lipids	Terpene glycosides	0	0	0	0	1.32117e+06	1.13266e+06	1.25042e+06	1.15209e+06	0	0	0	0	0	0	0	0	0	0	0	0	3632.19	9505.93	0
5.66_225.1135m/z	1-Acetoxy-7-Hydroxy-3,7-Dimethyl-2e,5e-Octadien-4-One		5.66405	225.114	neg	M-H	13855813	UQVOYRKLYJVPHW-PDTNFJSOSA-N	CC(=CCOC(=O)C)C(=O)C=CC(C)(C)O	0.6						0	0	0	0	888.746	1062.86	0	1005.75	33245.3	33956.1	35552.9	29240.9	7693.13	6123.2	3833.62	3153.09	47971.4	43887.1	45265.7	41550.6	13849.5	10802.4	3761.79
4.14_285.1248m/z	3-Hydroxytrichothecene	C15H22O3	4.13588	285.125	neg	M+Cl	13857028	ICJDGHMOMSQSLB-MZHQWRCYSA-N	CC1=CC2C(CC1)(C3(CC(C(C34CO4)O2)O)C)C	1.2						11042.4	17035.9	13827.8	13298.1	387.737	149.874	89.4879	0	0	120.459	0	0	8698.41	2320.52	12134.1	5752.19	192804	204549	199941	194343	26507.8	26069.7	13673.9
4.12_491.2287m/z	Deacetylnomilinic Acid	C26H34O9	4.12023	491.229	pos	M+H	13857951	OZOFRBKHLATMMU-UHFFFAOYSA-N	CC12CCC3C(C(CC(=O)C3(C14C(O4)C(=O)OC2C5=COC=C5)C)C(C)(C)O)(C)C(CC(=O)O)O	1.2		HMDB0035073	Lipids and lipid-like molecules	Steroids and steroid derivatives	Steroid lactones	51022.7	52609.3	44393.4	47304.4	0	0	12.2505	0	11458.7	11424.9	105.434	3710.27	117832	128240	126035	116110	7173.39	6489.51	6971.47	5918.47	1845.11	1394.97	2118.22
4.68_491.1568m/z	4,2'-Dihydroxy-3,4',6'-Trimethoxychalcone 4-Glucoside		4.67517	491.157	neg	M-H	13870532	SKEDPSLKNJWMAC-GQCTYLIASA-N	COC1=CC(=C(C(=C1)OC)C(=O)C=CC2=CC(=C(C=C2)OC3C(C(C(C(O3)CO)O)O)O)OC)O	0.9			Phenylpropanoids and polyketides	Flavonoids	Flavonoid glycosides	256774	262318	260502	264954	0	0	0	0	0	0	0	0	9479.04	11736.4	2807.77	2349.44	101073	96562	98372.1	86017.1	82792.3	75396.5	83620
5.99_345.0984m/z	3',5-Dihydroxy-4',6,7-Trimethoxyflavanone		5.98988	345.098	neg	M-H	13871373	PSQNZFFDWLQECV-UHFFFAOYSA-N	COC1=C(C=C(C=C1)C2CC(=O)C3=C(C(=C(C=C3O2)OC)OC)O)O	2.7			Phenylpropanoids and polyketides	Flavonoids	O-methylated flavonoids	40229.7	46043.7	39999.9	37206.1	0	0	0	0	0	0	0	0	10474.1	6584.99	9666.57	9141.78	46823.1	46723.9	49239.9	42323.3	90273.6	83692.8	92673.9
7.13_433.1649m/z	3-Isomangostin	C24H26O6	7.12568	433.165	pos	M+Na	13873655	KJCDBAVVDILRMP-UHFFFAOYSA-N	CC(=CCC1=C(C(=CC2=C1C(=O)C3=C(C4=C(C=C3O2)OC(CC4)(C)C)O)O)OC)C	5.7		HMDB0041521	Organoheterocyclic compounds	Benzopyrans	1-benzopyrans	79435.7	85434.8	78863	81887.7	0	0	0	0	0	0	0	0	5258.06	3316.71	6618.04	3004	0	0	0	0	6771.02	9962.05	7099.34
7.10_451.1756m/z	3-Isomangostin Hydrate	C24H28O7	7.09735	451.176	pos	M+Na	13873658	REZOIULTUMSCRT-UHFFFAOYSA-N	CC1(CCC2=C(O1)C=C3C(=C2O)C(=O)C4=C(O3)C=C(C(=C4CCC(C)(C)O)OC)O)C	4.3		HMDB0041522				144604	161484	124997	123980	0	0	0	0	0	0	0	0	329120	337290	527034	533781	7956.28	0	0	0	66012.9	65794.2	48325.1
0.86_175.0715m/z	Serylserine	C6H12N2O5	0.85735	175.072	pos	M+H-H2O	138784	XZKQVQKUZMAADP-UHFFFAOYSA-N	C(C(C(=O)NC(CO)C(=O)O)N)O	-4.9						5.01387e+06	4.77799e+06	5.11004e+06	4.89268e+06	3.46535e+06	2.98922e+06	3.96926e+06	3.98975e+06	1.27551e+07	1.43263e+07	1.42444e+07	1.48995e+07	694595	672361	592244	689313	1.87377e+06	1.95982e+06	1.86257e+06	1.67313e+06	884878	837886	871171
5.12_341.0671m/z	8-Hydroxygalangin 7-Methyl Ether 8-Acetate		5.12362	341.067	neg	M-H	13888643	CYWVJNOMQDSVKH-UHFFFAOYSA-N	CC(=O)OC1=C(C=C(C2=C1OC(=C(C2=O)O)C3=CC=CC=C3)O)OC	3			Phenylpropanoids and polyketides	Flavonoids	Flavones	502989	528837	516204	500705	0	0	0	0	0	0	0	0	986.404	786.443	3542.19	2524.67	1338.03	1890.81	1485.28	1456.09	56985.6	51828.1	47705.7
5.78_369.0984m/z	8-Hydroxygalangin 7-Methyl Ether 8-Butyrate		5.78365	369.098	neg	M-H	13888645	HVJUOMVSARTYMR-UHFFFAOYSA-N	CCCC(=O)OC1=C(C=C(C2=C1OC(=C(C2=O)O)C3=CC=CC=C3)O)OC	3.8						24999.8	17020.3	15740.2	20532.9	0	0	0	0	27741	0	11349.1	27332.8	2.07479e+06	2.04747e+06	2.24951e+06	2.20992e+06	135229	81739.7	79229	72494.5	159547	184196	200176
3.30_358.1035m/z	2-Amino-4-[(1-Carboxy-3-Methanesulfinylpropyl)Carbamoyl]Butanoic Acid	C10H18N2O6S	3.30437	358.104	pos	M+ACN+Na	13894653	NEVSWSOSRAOCGK-UHFFFAOYSA-N	CS(=O)CCC(C(=O)O)NC(=O)CCC(C(=O)O)N	-4.7		HMDB0038613	Organic acids and derivatives	Carboxylic acids and derivatives	Amino acids, peptides, and analogues	161756	166181	162844	162053	0	0	1040.25	280.071	0	0	0	0	0	0	0	0	1063.62	1356.61	635.473	1260.75	25701.1	26242.2	25613.4
4.72_308.1625n	Dihydrocumambrin A	C17H24O5	4.72145	273.149	pos	M+H-2H2O, M+Na	13895575	ACKIMLHJQRKFGM-UHFFFAOYSA-N	CC1C2C(CC(C3CC=C(C3C2OC1=O)C)(C)O)OC(=O)C	1.5		HMDB0036489				9292.59	10411.8	10267.8	11098.7	1.27214e+06	1.18603e+06	1.12226e+06	1.10276e+06	0	0	0	2531.78	9168.58	7671.94	8386.1	10673.6	14146.2	7486.31	11384.2	8289.22	61697.6	49729.2	53934
6.24_585.2710m/z	Kirkinine D		6.24328	585.271	pos	M+H	139031642	VJELPTFOTXKQJX-GFMSAKSFSA-N	CCCC=CC=CC=CC12OC3C4C5C(O5)(C(C6(C(C4(O1)C(C(C3(O2)C(=C)C)OC(=O)C)C)C=C(C6=O)C)O)O)CO	2.7			Lipids and lipid-like molecules	Prenol lipids	Diterpenoids	0	0	0	0	71648.1	75637.4	74973.9	69339	15331.2	19520.4	17285	33078.3	0	0	0	0	0	0	0	0	0	0	0
5.37_280.1182m/z	Metolachlor Cga 357704	C14H17NO5	5.36933	280.118	pos	[M+H]+	139035264	IMFSUYMDPTXKCC-UHFFFAOYSA-N	CCC1=CC=CC(=C1N(C(C)C(=O)O)C(=O)C(=O)O)C	2.4						318391	310489	327664	322770	6499.25	8345.53	8251.16	4503.31	0	0	0	0	69239	65195.8	62604.1	60971.6	42819.1	45483.9	47824.1	41551.5	48744.5	48327.8	43216.1
6.32_317.0669m/z	1,7-Dihydroxy-2,3,4-Trimethoxyxanthone		6.32458	317.067	neg	M-H	139074495	GBRBGWLJUJCPIA-UHFFFAOYSA-N	COC1=C(C(=C2C(=C1O)C(=O)C3=C(O2)C=CC(=C3)O)OC)OC.O							2.32866e+06	2.27469e+06	2.20894e+06	2.04744e+06	38447	13991.4	7493.64	0	119.252	2.85876	3.05871	0	335742	330339	354145	339154	5474.54	3102.76	2250.64	3273.48	951794	757517	864093
5.25_553.2097m/z	Cinnamoside	C24H38O12	5.25135	553.21	neg	M+Cl	13909547	WGFLJEFKPRMWSU-UHFFFAOYSA-N	CC(=O)C=C=C1C(CC(CC1(C)O)OC2C(C(C(C(O2)COC3C(C(CO3)(CO)O)O)O)O)O)(C)C	-3.4		HMDB0038923	Lipids and lipid-like molecules	Prenol lipids	Terpene glycosides	373303	381441	394097	359539	53312.7	68884.3	45344.8	56602.5	72320.7	0	67116.8	93472.3	478358	468839	513510	491110	1840.75	3867	4989.76	2310.13	86647.3	98779.1	73832.5
5.04_315.0154m/z	3-Methyl Ellagic Acid	C15H8O8	5.03605	315.015	neg	M-H	13915428	FAARLWTXUUQFSN-UHFFFAOYSA-N	COC1=C(C=C2C3=C1OC(=O)C4=CC(=C(C(=C43)OC2=O)O)O)O	1.4						0	1167.48	0	0	455993	446555	463400	443071	36181	10932.1	0	2754.59	2198.75	2338.35	0	994.296	0	0	0	0	42278.8	32103.6	28292
1.17_401.1097m/z	(2e)-3-[4-(Beta-D-Glucopyranosyloxy)-3-Methoxyphenyl]-2-Propenoic Acid	C16H20O9	1.17363	401.11	neg	M+FA-H	13916049	IEMIRSXOYFWPFD-BJGSYIFTSA-N	COC1=C(C=CC(=C1)C=CC(=O)O)OC2C(C(C(C(O2)CO)O)O)O	-1.1		HMDB0301717				1288.66	3728.14	865.543	3439.58	0	29758.9	42219.5	49557	0	0	0	0	516098	463552	521935	476945	7.69228e+06	7.42528e+06	7.76031e+06	7.46896e+06	947481	1.10539e+06	1.06511e+06
5.23_679.3585m/z	O-Methylganoderic Acid O	C37H56O9	5.22748	679.358	neg	M+Cl	13916718	GXKWNYCHKLAQPO-UDWIEESQSA-N	CC(C1CC(C2(C1(CCC3=C2C(CC4C3(CCC(C4(C)C)OC(=O)C)C)OC)C)C)OC(=O)C)C(CC=C(C)C(=O)O)OC(=O)C	6.1		HMDB0035978				123.517	42.5439	0	344.582	0	0	0	0	0	0	0	0	823.208	4837.99	4973.13	0	222576	204542	234024	226488	5005.94	15075.3	5117.36
6.54_360.2509m/z	(E)-5-(1,2,4a,5-Tetramethyl-7-Oxo-3,4,8,8a-Tetrahydro-2h-Naphthalen-1-Yl)-3-Methylpent-2-Enoic Acid	C20H30O3	6.53747	360.251	pos	M+ACN+H	13918478	SLMFLTPPPXRYHP-JLHYYAGUSA-N	CC1CCC2(C(C1(C)CCC(=CC(=O)O)C)CC(=O)C=C2C)C	4.8			Lipids and lipid-like molecules	Prenol lipids	Diterpenoids	4657.55	3316.07	3877.99	5226.93	0	0	0	0	0	0	0	0	0	0	0	0	0	0	0	0	17307.8	15723.5	28214.1
4.35_381.1921m/z	Viguilenin		4.34987	381.192	neg	M-H	139291708	CSYYHGVTSAUQEW-TWMZRSPISA-N	CCC(C)C(=O)OC1CC2(C(CC(O2)(C(CC3C1C(=C)C(=O)O3)C)O)O)C	2.2						126028	124804	109018	107113	151323	121137	133340	120228	16073.3	14450.1	17584.1	15077.2	136610	110207	118432	132698	171694	160015	159014	153863	83558.9	79311.9	68020.6
3.96_251.1393m/z	Feruloyl Allylamine	C13H15NO3	3.95738	251.139	pos	M+NH4	139291976	NAYMCRXFMBIDTH-FNORWQNLSA-N	COC1=C(C=CC(=C1)C=CC(=O)NCC=C)O	1.9						15197.6	17531.1	14415.8	15129.6	90299.4	80974.2	87267.8	77786.7	10406.3	16855.1	16538.5	21029.9	13384.5	10772.4	15500.5	10970.4	57078	41278.5	51180.8	42539.9	43614.7	49324.1	43091.5
1.06_343.1269n	N-Fructosyl Tyrosine	C15H21NO8	1.05728	344.133	pos	[M+H]+	139292027	QLJKHQIODQKMNW-UHFFFAOYSA-N	C1=CC(=CC=C1CC(C(=O)O)NCC2(C(C(C(O2)CO)O)O)O)O	-3.1			Organic acids and derivatives	Carboxylic acids and derivatives	Amino acids, peptides, and analogues	125923	150550	105216	137527	624593	166189	30116.7	71891.4	1.61041e+06	1.08548e+06	1.3298e+06	1.22648e+06	1.3322e+06	1.37544e+06	1.34603e+06	1.35024e+06	391848	403741	416799	356783	300334	313941	252473
4.29_281.0670m/z	Feruloyl Lactate	C13H14O7	4.28592	281.067	neg	M-H	139292180	ZWAYKTOAUPIGML-HWKANZROSA-N	COC1=C(C=C(C=C1)C=CC(=O)OCC(C(=O)O)O)O	0.8			Phenylpropanoids and polyketides	Cinnamic acids and derivatives	Hydroxycinnamic acids and derivatives	2.55184e+06	2.48949e+06	2.51806e+06	2.3896e+06	46355.8	38618.7	36561.8	37789.3	663432	711881	718860	834623	1.70305e+06	1.54691e+06	1.65747e+06	1.54583e+06	119726	112895	125322	123273	922807	935754	943023
3.90_352.1615m/z	9-Ribosyl-Cis-Zeatin	C15H21N5O5	3.89973	352.161	pos	[M+H]+	13935024	GOSWTRUMMSCNCW-BAJUWZQUSA-N	CC(=CCNC1=C2C(=NC=N1)N(C=N2)C3C(C(C(O3)CO)O)O)CO	-0.1	C16449;C16431					2296.98	1058.37	2552.06	1225.09	417.709	176.541	506.226	735.282	1999.58	1427.38	0	0	40892.8	41549.7	41045.7	33607.8	2136.37	2773.35	2463.57	2095.28	3526.97	2741.81	3614.76
6.08_289.1072m/z	Loureirin D	C16H16O5	6.08177	289.107	pos	M+H	13939318	AQMBVNGTZRFEPF-UHFFFAOYSA-N	COC1=CC(=CC(=C1CCC(=O)C2=CC=C(C=C2)O)O)O	2.4		HMDB0254176				3616.97	4697.41	1904.03	5275.31	0	0	0	0	0	0	0	0	8522.67	10986.9	11633.4	9132.62	0	0	477.049	0	4851.03	3726.3	5329.2
6.67_349.1437m/z	5-{[4-(2h-1,3-Benzodioxol-5-Ylmethyl)-5-Ethoxyoxolan-3-Yl]Methyl}-2h-1,3-Benzodioxole	C22H24O6	6.67047	349.144	pos	M+H-2H2O	13939336	DPOGOONVHHNDDP-UHFFFAOYSA-N	CCOC1C(C(CO1)CC2=CC3=C(C=C2)OCO3)CC4=CC5=C(C=C4)OCO5	4.3		HMDB0040834				18263.1	17598.8	18746	14476.9	0	0	0	0	0	0	0	0	0	0	0	0	0	0	0	0	814.566	0	0
6.44_502.2951m/z	Phomopsichalasin	C32H41NO4	6.44475	502.295	neg	M-H	139583786	AEKBQYOSHUYACR-AHWJCDHHSA-N	CC1CCC2C3C(C(=CC2(C1)C)C)C4(C=C(C(C5C4(C3=O)C(=O)NC5(CC6=CC=C(C=C6)O)O)C)C)C	5.4						12109	5022.84	11925.6	2577.8	22988.5	28398.7	32827.8	37349.4	146732	124969	132574	285060	53251.9	50571.6	66842	47940.9	49814.1	56313.7	64257	59558.9	19532.8	19038.9	21209.8
7.91_411.3259m/z	Cyathisterone		7.91412	411.326	pos	M+H	139584155	AGFWEYQAOQMEEO-OPJDNOSMSA-N	CC(C)C(C)C=CC(C)C1CCC2C1(CCC3C2=CC(=O)C4C3(CCC(=O)C4)C)C	6.3			Lipids and lipid-like molecules	Steroids and steroid derivatives	Ergostane steroids	0	0	0	0	0	0	0	0	0	0	0	0	1.99933e+06	1794.36	0	755.101	0	0	0	0	683220	22103.8	12367.5
4.80_237.1851m/z	5-Hydroxyculmorin	C15H26O3	4.79812	237.184	pos	[M-H2O+H]+	139585563	XFKGEQRMYJCXFK-OFTJPINFSA-N	CC1(C(CCC2(C3C1C(C2(CC3O)C)O)C)O)C	1.8						50545.8	54200.1	51589.8	53241.1	86646.8	75943.3	69780.1	69219	43840.1	41231.5	49302	42755.4	81898.7	76256.3	70859	78317.1	785017	760717	803326	765704	127630	132379	133188
6.35_404.3010m/z	Mycestericin B		6.3476	404.301	pos	M+H	139585653	VYUHMYFZWTWSOT-MVLVSFFCSA-N	CCCCCCC(CCCCCCC=CCC(C(C(CO)(C(=O)O)N)O)O)O	0.4						14523.7	9513.74	11600.2	14322.1	0	0	102.428	0	40763.8	44323	40826.5	45882.7	919.431	0	1478.59	0	0	0	0	0	63686	123457	135409
7.25_350.2694m/z	Neovasipyridone B		7.24987	350.269	pos	M+H	139585656	QBQYFCPQNQEGCP-FOWTUZBSSA-N	CCC(C)C=C(C)C1C(C(=O)C(=CN1CCC(C)C)C(=O)CC)(C)O	4.6			Organoheterocyclic compounds	Pyridines and derivatives	Hydropyridines	1397.95	1979.7	649.446	219.191	0	0	0	0	0	0	0	0	2084.28	0	0	0	0	0	0	0	31718.8	20139.6	15550
2.13_493.1212m/z	16-Oxonapyradiomycin A2		2.13225	493.121	neg	M-H	139586063	YAMAETJPGJWVHQ-NGXZDTIWSA-N	CC(=C)C(=O)CCC(=CCC12C(=O)C3=C(C(=CC(=C3)O)O)C(=O)C1(CC(C(O2)(C)C)Cl)Cl)C	5.2			Lipids and lipid-like molecules	Prenol lipids	Quinone and hydroquinone lipids	0	16565.2	0	2769.91	5.16111e+06	2.00497e+06	976083	2.09011e+06	0	0	0	0	3221.71	18430.7	0	10848.2	0	2684.29	0	0	109443	121927	25075.1
6.07_336.2535m/z	Neovasipyridone C	C20H33NO3	6.07225	336.253	pos	M+H	139586480	VNQQKAYJATZEJP-XNTDXEJSSA-N	CCC(C)C=C(C)C1C(C(=O)C(=CN1CC(C)C)C(=O)CC)(C)O	4.3						9879.56	11523.2	12191	12829.6	0	0	0	0	0	0	0	0	41061.6	36557.4	40717.8	40988.7	5685.77	5403.95	6031.9	5736.18	7485	4883.92	7437.69
5.91_512.2987n	Fusicoccin P		5.91073	477.285	pos	M+H-H2O, M+H, M+H-2H2O	139586705	VOMYWCJIBGWNMX-AAIXAVPZSA-N	CC1C2CCC(C2=CC3(C(CC(=C3C(C1O)OC4C(C(C(C(O4)CO)O)O)O)C(C)C)O)C)COC	-0.2						14923.7	4479.87	13031.6	11868.6	21929	26323.6	23014.3	24506.6	463342	439300	453856	451581	34754.4	18866.1	27731.8	33012.7	607248	630935	636444	659191	11517.3	2964.86	4827.9
7.34_413.3385m/z	Tylopiol A		7.34488	413.339	pos	M+H	139587885	CINZVIXZRUAXFE-RMTFJZSJSA-N	CC(C)C(C)C=CC(C)C1CCC2C1(CC=C3C4(CCC(CC4CC=C2O3)O)C)C	7.2			Lipids and lipid-like molecules	Prenol lipids	Sesquiterpenoids	4789.24	136.543	0	0	2357.81	0	0	0	0	0	0	0	113510	81222.8	103423	1291.24	0	0	0	0	318783	373212	351021
5.86_249.1500m/z	Hebelophyllene A		5.85532	249.15	neg	M-H	139588309	YEIMVIJKXVOUFS-WHVZNBDHSA-N	CC1=CCC(=O)C(=C)C2CC(C2C(C1O)O)(C)C	1.4			Lipids and lipid-like molecules	Prenol lipids	Sesquiterpenoids	2048.28	1705.24	2770.41	2540.71	1.1526e+06	1.05862e+06	1.12892e+06	1.03046e+06	10860.8	1617.07	11237.1	9216.55	11220.5	11792.2	12739.9	8344.43	1132.03	2145.13	0	0	652629	709529	711242
4.26_343.1752m/z	Sorbistin C		4.26372	343.175	pos	M+H	139589162	WGBJDUHSPBKMFK-JVVGCOJUSA-N	C(C1C(C(C(C(O1)OC(C(CN)O)C(C(CO)O)N)O)O)O)O	-5.7			Lipids and lipid-like molecules	Fatty Acyls	Fatty acyl glycosides	23268	23248.1	20823.9	23611.9	899.814	0	4111.51	0	0	0	0	1577.95	14970	9946.99	15115.7	17011.4	90638.5	83290.4	67281.9	75539.9	10204.8	11404.2	8635.34
4.16_355.1040m/z	1-O-Feruloyl-Beta-D-Glucose	C16H20O9	4.15975	355.104	neg	M-H	13962928	JWRQVQWBNRGGPK-PMQCXRHVSA-N	COC1=C(C=CC(=C1)C=CC(=O)OC2C(C(C(C(O2)CO)O)O)O)O	-0.3	C17759	HMDB0301952	Phenylpropanoids and polyketides	Cinnamic acids and derivatives	Hydroxycinnamic acids and derivatives	65281.2	89254.4	57826.3	62178.2	5052.86	12614.5	9742.42	48705.5	128563	632119	129942	137558	458048	502618	403981	485288	2.75341e+06	2.75527e+06	2.80331e+06	2.59539e+06	423661	423764	406520
6.15_347.1828m/z	Rosmanol	C20H26O5	6.14827	347.183	pos	M+H	13966122	LCAZOMIGFDQMNC-FORWCCJISA-N	CC(C)C1=C(C(=C2C(=C1)C(C3C4C2(CCCC4(C)C)C(=O)O3)O)O)O	3.4			Lipids and lipid-like molecules	Prenol lipids	Terpene lactones	0	0	0	5153.62	0	0	0	1923.89	0	2009.68	0	0	0	0	0	0	0	0	0	0	36064.3	21574.3	40284.9
1.05_385.1017n	Zeanoside C	C16H19NO10	1.0488	366.084	neg	M-H2O-H, M-H	13988324	VNIXZLMYLWKZLU-UHFFFAOYSA-N	C1=CC2=C(C(=C1)OC3C(C(C(C(O3)CO)O)O)O)NC(=O)C2(CC(=O)O)O	-2.1		HMDB0038960				0	0	12457.5	0	23722.2	0	0	0	0	0	0	0	271126	210325	196286	182432	626590	618383	638475	657338	24468.9	35313.6	50366.4
4.10_865.1985m/z	Pavetannin B2	C45H36O18	4.10123	865.198	pos	M+H	13990886	BYSRPHRKESMCPO-SAPOJKNTSA-N	C1C(C(OC2=C1C(=CC(=C2C3C(C(OC4=C3C(=CC5=C4C6C(C(O5)(OC7=CC(=CC(=C67)O)O)C8=CC(=C(C=C8)O)O)O)O)C9=CC(=C(C=C9)O)O)O)O)O)C1=CC(=C(C=C1)O)O)O	3.3		HMDB0039572				0	0	0	0	884241	1.00803e+06	897411	848622	0	0	0	0	0	0	0	0	0	0	0	0	3127.3	9145.98	3711.23
5.68_525.1396m/z	Salvianolic Acid C	C26H20O10	5.68353	525.14	pos	M+CH3OH+H	13991590	GCJWPRRNLSHTRY-VURDRKPISA-N	C1=CC(=C(C=C1CC(C(=O)O)OC(=O)C=CC2=C3C=C(OC3=C(C=C2)O)C4=CC(=C(C=C4)O)O)O)O	4.1		HMDB0303929				285258	292992	297398	301810	24805.1	17051.2	18681.4	19808	59428.9	63828.7	64552.7	62265	158109	160037	159333	162324	7053.98	6550.69	7726.58	7746.78	39610.8	50597.7	45136.3
6.08_523.1397m/z	Methoxybrassitin	C12H14N2O2S	6.08177	523.14	pos	2M+Na	13993677	BHXCFNZULGNWRA-UHFFFAOYSA-N	CON1C=C(C2=CC=CC=C21)CNC(=O)SC	2.5		HMDB0038637				199918	233411	213245	191130	1503.82	0	0	0	0	0	0	0	13150.7	11397.1	14157.4	18113.5	415499	399016	405912	392038	99075.1	92346.2	76997.8
7.15_294.2430m/z	19-Noretiocholanolone	C18H28O2	7.1542	294.243	pos	M+NH4	14009228	UOUIARGWRPHDBX-DHMVHTBWSA-N	CC12CCC3C4CCC(CC4CCC3C1CCC2=O)O	3.3		HMDB0005886	Lipids and lipid-like molecules	Steroids and steroid derivatives	Estrane steroids	80681.7	79961.7	71294.9	72632.6	116827	87014.8	107087	113023	552611	452064	388132	384312	29908.2	27851.4	33175.4	33034.4	23245.2	11710.2	9020.05	14757.9	62521.8	75467.1	71880.9
4.70_329.1397m/z	Fragransol B	C19H22O5	4.69958	329.14	neg	M-H	14015413	NBJKTAQUPAAPLZ-UHFFFAOYSA-N	CC1C(OC2=C1C=C(C=C2OC)CCO)C3=CC(=C(C=C3)O)OC	2.9		HMDB0033538				152746	169726	158504	145850	0	0	0	0	158738	576069	212236	997216	303665	275333	305268	299198	90841.6	90003	103557	95746	47577.1	39373.6	54626.4
6.05_287.1277m/z	4'-Hydroxy-7,3'-Dimethoxyflavan		6.05325	287.128	pos	M+H	14017331	TVAVOTKWLPPGTE-UHFFFAOYSA-N	COC1=CC2=C(CCC(O2)C3=CC(=C(C=C3)O)OC)C=C1	3.4			Phenylpropanoids and polyketides	Flavonoids	O-methylated flavonoids	0	0	0	0	0	0	0	0	0	0	0	0	0	0	612.929	0	665477	655143	650236	606716	42023.8	36108.2	37100.7
4.25_538.2059n	Olivil 4'-O-Glucoside	C26H34O12	4.25373	521.203	pos	M+H-H2O, M+NH4	14033815	SXGSYHDLSPXCMU-CTQTXEDXSA-N	COC1=C(C=CC(=C1)CC2(COC(C2CO)C3=CC(=C(C=C3)O)OC)O)OC4C(C(C(C(O4)CO)O)O)O	0.1						178925	186226	173727	188406	4884.4	4828.68	4344.64	2316.81	819047	805763	863831	864524	2.72745e+06	2.57904e+06	2.62821e+06	2.66166e+06	150140	134003	141461	156645	137461	145845	154421
5.90_379.1180m/z	5-Methoxy-6'',6''-Dimethyl-3',4'-Methylenedioxypyrano[2'',3'':7,8]Flavone		5.90123	379.118	pos	M+H	14033976	VBBTVIKDQHQKQY-UHFFFAOYSA-N	CC1(C=CC2=C3C(=C(C=C2O1)OC)C(=O)C=C(O3)C4=CC5=C(C=C4)OCO5)C	3.9			Phenylpropanoids and polyketides	Flavonoids	Pyranoflavonoids	52164.9	64595	64550.1	80305.3	0	0	0	0	0	0	0	0	73493.4	74832.9	72969.4	77701	0	0	0	0	2151.84	3210.45	0
0.65_343.0212m/z	Ribose 1,5-Bisphosphate	C5H12O11P2	0.650933	343.021	pos	M+CH3OH+H	14035695	AAAFZMYJJHWUPN-TXICZTDVSA-N	C(C1C(C(C(O1)OP(=O)(O)O)O)O)OP(=O)(O)O	-4.7	C01151	HMDB0011688				170300	124103	160503	78060	217471	119687	224658	164356	16913.4	11927.8	22765.6	18605.4	130665	118745	114290	133078	0	0	0	9684.6	28496.7	36230.9	41871.1
5.06_201.1640m/z	Gamma-Calacorene		5.05583	201.164	pos	M+H	14038842	YLIAZCIBLKJTKN-LBPRGKRZSA-N	CC1CC=C(C2=C1C=CC(=C2)C)C(C)C	4.4						147537	137182	133796	136618	735927	695252	662007	659382	64409.7	52414.4	51526.2	45093.9	153265	155002	146275	155358	131544	126520	129859	119821	79444.9	81576.4	86343.8
4.36_617.1171m/z	Quercetin 3-Arabinoside 7-Glucoside	C26H28O16	4.35783	617.117	neg	M+Na-2H	14054266	QOTHERNBBVJOEC-UHFFFAOYSA-N	C1C(C(C(C(O1)OC2=C(OC3=CC(=CC(=C3C2=O)O)OC4C(C(C(C(O4)CO)O)O)O)C5=CC(=C(C=C5)O)O)O)O)O	-1.4		HMDB0037355	Phenylpropanoids and polyketides	Flavonoids	Flavonoid glycosides	0	0	0	0	1.89973e+06	1.98409e+06	2.02461e+06	2.00224e+06	32846.8	0	0	0	0	0	0	0	5936.98	15026.5	6019.36	13554.6	114640	90052.2	85469.8
6.47_361.1069m/z	6,8-Di-O-Methylaverufin	C22H20O7	6.4711	361.107	pos	M+H-2H2O	14078639	UOWSTUZKQCORDT-UHFFFAOYSA-N	CC12CCCC(O1)C3=C(O2)C=C4C(=C3O)C(=O)C5=C(C4=O)C=C(C=C5OC)OC	3.6		HMDB0035465	Benzenoids	Anthracenes	Anthraquinones	0	0	0	0	0	0	0	0	0	0	0	0	64902.9	56971.7	52872.2	61653.1	0	0	0	0	2391.72	3980.53	3330.05
4.06_401.1460m/z	Icariside F2		4.05605	401.146	neg	M-H	14079045	NJMQSVWMCODQIP-FQXXIRCGSA-N	C1C(C(C(O1)OCC2C(C(C(C(O2)OCC3=CC=CC=C3)O)O)O)O)(CO)O	-2.3		HMDB0303056				2.0515e+06	2.16374e+06	2.06533e+06	2.00268e+06	781850	736989	729627	700703	1.79166e+06	1.92603e+06	1.88592e+06	2.11924e+06	1.8264e+06	1.74483e+06	1.75278e+06	1.68692e+06	266294	274215	292937	285349	195405	218845	211702
7.90_240.2322m/z	(3e,7e)-1,5,5,8-Tetramethylcycloundeca-3,7-Dien-1-Ol	C15H26O	7.8951	240.232	pos	M+NH4	14093951	ZLMAVMBYWKVCLV-IMWXLZLDSA-N	CC1=CCC(C=CCC(CCC1)(C)O)(C)C	3.8		HMDB0038213				45619	3158.9	8253.13	9010.08	9851.58	26773.3	65115.8	54005.6	74912.5	47252.2	11626.8	27270.9	38522.8	33287.9	1499.83	2163.21	566.907	301.129	0	0	48781.2	2377.8	0
1.06_275.0890m/z	(2s,3'S)-Alpha-Amino-2-Carboxy-5-Oxo-1-Pyrrolidinebutanoic Acid	C9H14N2O5	1.06458	275.089	neg	M+FA-H	14101166	IAWKAVWGVXBNLH-UHFFFAOYSA-N	C1CC(=O)N(C1C(=O)O)CCC(C(=O)O)N	-3.8		HMDB0039110				861444	901203	804685	851557	561447	183293	237370	197950	1.84793e+06	1.45513e+06	1.62539e+06	1.7136e+06	1.39895e+06	1.17587e+06	1.37083e+06	1.16878e+06	534500	561330	551824	572403	249824	258387	267984
6.04_745.4528m/z	Azukisaponin I	C42H68O13	6.04373	745.453	pos	M+H-2H2O	14103656	PPWWANBMWAQXLQ-UHFFFAOYSA-N	CC1(CC2C3=CCC4C5(CCC(C(C5CCC4(C3(CCC2(C(C1)O)C)C)C)(C)C)OC6C(C(C(C(O6)C(=O)O)O)O)OC7C(C(C(C(O7)CO)O)O)O)C)C	4.7		HMDB0038612	Lipids and lipid-like molecules	Prenol lipids	Terpene glycosides	504866	476009	475061	477147	32199.7	8019.9	0	0	0	0	0	0	37519.6	36615.3	34992.2	30941.7	0	0	0	0	65727.7	57847.6	38897.1
3.80_451.1257m/z	Epicatechin 3-O-Beta-D-Allopyranoside		3.80148	451.126	neg	M-H	14104303	YOVYWMDLYSJYPO-PUWMBYMRSA-N	C1C(C(OC2=CC(=CC(=C21)O)O)C3=CC(=C(C=C3)O)O)OC4C(C(C(C(O4)CO)O)O)O	-1.2						0	0	0	0	245368	36066	55883.6	55637.1	0	0	0	0	0	0	0	0	16657.3	16572.6	19696.6	17678.5	9996.33	3889.11	3128.7
5.40_251.1644m/z	Sterpuric Acid		5.39785	251.164	pos	M+H	14108443	PQUVTIVCCBHWFH-HJPIBITLSA-N	CC1=C2CC(CC2CC3(C1(CC3)O)C)(C)C(=O)O	1.1			Lipids and lipid-like molecules	Prenol lipids	Sesquiterpenoids	0	716.766	2255.62	687.898	84207.6	72257	81925.8	69793.3	4401.97	5253.48	5685.84	7620.43	3886.13	3483.49	1045.07	1312.69	4456.13	3955.4	5431.24	5624.84	23494.4	20531.7	19218.7
0.83_445.1929m/z	Lucidone B	C24H32O5	0.831933	445.193	pos	M+2Na-H	14109411	AJULRUMEMZKBQI-UHFFFAOYSA-N	CC(=O)C1CC(=O)C2(C1(CC(=O)C3=C2C(CC4C3(CCC(=O)C4(C)C)C)O)C)C	0.9		HMDB0035834				258977	120797	258853	122708	0	0	0	0	0	0	0	0	17584.2	70941.9	21477.8	44700.9	0	0	0	0	0	0	0
7.71_210.1854m/z	(E)-5,8-Megastigmadien-4-One	C13H20O	7.71493	210.185	pos	M+NH4	14109911	CVDHBGKYPTUEAA-WAYWQWQTSA-N	CC=CCC1=C(C(=O)CCC1(C)C)C	3		HMDB0034671				22621.1	21779.6	20937.8	23162.3	60679.5	60032.8	56181.6	48401.9	36949.9	33125.5	31908.2	38143.2	11132	13312.7	12278.3	11749.9	7511.39	4968.94	5191.07	8150.07	24669.2	40299.6	33959.3
3.91_255.0513m/z	3-(4-Hydroxy-3-Methoxyphenyl)-2-Oxopropanoic Acid	C10H10O5	3.91292	255.051	neg	M+FA-H	14124	YGQHQTMRZPHIBB-UHFFFAOYSA-N	COC1=C(C=CC(=C1)CC(=O)C(=O)O)O	0.9		HMDB0011714	Benzenoids	Benzene and substituted derivatives	Phenylpyruvic acid derivatives	56598	42997.1	39712.6	45529.2	0	0	0	0	0	0	0	0	4484.09	2854.98	4499.2	0	1539.95	1837.79	1497.32	1394.71	40906.9	44670.5	33428.3
2.92_380.1568m/z	(R)-Pantothenic Acid 4'-O-B-D-Glucoside	C15H27NO10	2.91608	380.157	neg	M-H	14132229	GMURXYJSTRMISD-UHFFFAOYSA-N	CC(C)(COC1C(C(C(C(O1)CO)O)O)O)C(C(=O)NCCC(=O)O)O	-2.7		HMDB0033965				197414	206061	196832	198827	20838.5	82498.1	54411	83712.2	0	10137.5	18202	6270.03	476565	458902	456662	443248	4.18749e+06	4.26168e+06	4.28168e+06	4.05759e+06	1.35236e+06	1.45569e+06	1.51188e+06
3.27_329.0884m/z	1-O-Vanilloyl-Beta-D-Glucose	C14H18O9	3.26698	329.088	neg	M-H	14132344	YROOZUQRTLHXIO-DIACKHNESA-N	COC1=C(C=CC(=C1)C(=O)OC2C(C(C(C(O2)CO)O)O)O)O	-0.7	C20470	HMDB0302470				2.65466e+06	358293	2.72795e+06	2.55209e+06	3.19779e+06	3.1496e+06	183384	2.56947e+06	15315.1	91436.5	59685.3	758977	201217	1.88022e+06	95585.6	1.86868e+06	482918	925528	493191	771311	1.11516e+06	1.53962e+06	137061
3.95_449.1084m/z	Compound Np-002738	C21H20O11	3.94788	449.108	pos	M+H	14134093	VAPVFWUBNBLVMB-CMWLGVBASA-N	C1=CC(=C(C=C1C2=CC(=O)OC3=C2C(=CC(=C3)O)OC4C(C(C(C(O4)CO)O)O)O)O)O	-0.1						0	0	0	0	238289	226860	236494	210534	0	0	0	0	0	0	0	0	26669.4	25600.4	24800.7	17512.3	27387	27712.6	24190.2
7.67_477.2641m/z	Amorilin		7.66773	477.264	pos	M+H	14134104	DZDSXIHHFCPPHL-UHFFFAOYSA-N	CC(=CCC1=C(C=CC(=C1)C2CC(=O)C3=C(C(=C(C(=C3O2)CC=C(C)C)O)CC=C(C)C)O)O)C	8.2						25370.3	37883.9	30175.9	32973.6	0	0	0	0	0	0	0	0	148597	170638	150755	161455	2059.52	0	0	1763.84	51035.1	107268	81620.6
5.38_409.0242m/z	Ombuin 3-O-Sulfate		5.3788	409.024	neg	M-H	14134316	WNYUBBUFEAFFSA-UHFFFAOYSA-N	COC1=C(C=C(C=C1)C2=C(C(=O)C3=C(C=C(C=C3O2)OC)O)OS(=O)(=O)O)O	2.2						0	0	0	0	1005.42	424.679	10237.1	1482.33	0	0	0	0	303398	291319	300300	284451	0	0	0	0	952963	745543	742103
3.67_479.1678m/z	Cynaroside A	C21H32O10	3.6742	479.168	neg	M+Cl	14138147	MVSPYXAIGOWGGA-UHFFFAOYSA-N	CC1C(CC2C1C3C(CCC2=C)C(C(=O)O3)(CO)O)OC4C(C(C(C(O4)CO)O)O)O	-0.8		HMDB0040532				19924.2	20656	16957	12547.5	0	0	0	0	0	0	0	0	8795.18	14717.7	5091.73	15025.5	1.2671e+06	1.18376e+06	1.1996e+06	1.11445e+06	113469	126610	89975.3
4.56_346.1786n	Gibberellin A64	C20H26O5	4.5594	391.15	pos	M+H, M+2Na-H, M+Na	14160537	MJFVMFNFTCKAEV-UHFFFAOYSA-N	CC12CCCC3(C1C(C45C3CCC(C4)C(=C)C5O)C(=O)O)COC2=O	2						26930.9	24632.4	17495	24649.6	87867.5	62410.4	57357.6	55936.5	0	0	0	0	69550.8	65931.5	77019.9	65919.4	105168	108587	109943	98415.4	14343.3	19478.4	25755.2
4.85_289.1072m/z	4,4',Alpha-Trihydroxy-2'-Methoxydihydrochalcone	C16H16O5	4.84623	289.107	pos	M+H	14160611	FDKXRBOKHKHJHH-UHFFFAOYSA-N	COC1=C(C=CC(=C1)O)C(=O)C(CC2=CC=C(C=C2)O)O	2.2						31622.7	33653.4	25748.6	22369.4	3025.68	3327.09	3121.83	1551.29	0	0	0	0	16232.2	14217.5	16394	17381.6	55024.5	37599.6	46503.9	33250.8	13970.4	16867.6	14508.9
0.80_236.0778m/z	N-Glycolyl-D-Glucosamine	C8H15NO7	0.804383	236.078	neg	M-H	14160777	KSWRTSFNOKOHBE-ZQLGFOCFSA-N	C(C1C(C(C(C(O1)O)NC(=O)CO)O)O)O	-2.4	C03146		Organic oxygen compounds	Organooxygen compounds	Carbohydrates and carbohydrate conjugates	554615	289387	551594	574586	59121.8	136755	92489.1	116898	0	90333.2	60539.3	112232	22551.6	86349.4	22995.9	70084.3	61490.7	99324.8	49788.3	57125.2	1.09853e+06	1.01313e+06	727588
6.52_761.4475m/z	Momordin Ia	C42H66O13	6.51845	761.447	pos	M+H-H2O	14162560	YLACYPLYIMKUHI-UHFFFAOYSA-N	CC1(CCC2(CCC3(C(=CCC4C3(CCC5C4(CCC(C5(C)C)OC6C(C(C(C(O6)C(=O)OC)O)OC7C(C(C(CO7)O)O)O)O)C)C)C2C1)C)C(=O)O)C	4.9		HMDB0041017	Lipids and lipid-like molecules	Prenol lipids	Terpene glycosides	109975	101311	120686	97125.6	0	0	0	0	0	0	0	0	0	0	0	0	0	0	0	0	0	3329.16	4862.62
4.62_465.1399m/z	Okanin 4-Methyl Ether 3'-Glucoside		4.61693	465.14	pos	M+H	14162682	YJCFSVZBHCWGJL-GORDUTHDSA-N	COC1=C(C=C(C=C1)C=CC(=O)C2=C(C(=C(C=C2)O)OC3C(C(C(C(O3)CO)O)O)O)O)O	1			Phenylpropanoids and polyketides	Flavonoids	Flavonoid glycosides	163206	161829	167109	167868	0	0	0	0	0	0	0	0	131097	141843	124060	113834	59603	39961	45683.1	41690	18170.5	12210.2	14668.6
6.25_567.1294m/z	6''-Malonylastragalin	C24H22O14	6.25277	567.129	pos	M+CH3OH+H	14162698	XEXCLTHHXIWUHO-UHFFFAOYSA-N	C1=CC(=CC=C1C2=C(C(=O)C3=C(C=C(C=C3O2)O)O)OC4C(C(C(C(O4)COC(=O)CC(=O)O)O)O)O)O	0.4		HMDB0037434				62705.1	60452.8	70061.6	68473.4	0	0	0	0	0	0	0	0	0	0	0	0	0	838.126	0	0	15567.2	18864.3	13789.3
4.85_267.0654m/z	5,7-Dihydroxy-2-(4-Hydroxyphenyl)-3-Methoxy-3,4-Dihydro-2h-1-Benzopyran-4-One	C16H14O6	4.84623	267.065	pos	M+H-2H2O	14164881	JRLDUAGSJUMVDP-UHFFFAOYSA-N	COC1C(OC2=CC(=CC(=C2C1=O)O)O)C3=CC=C(C=C3)O	2.4		HMDB0040560	Phenylpropanoids and polyketides	Flavonoids	O-methylated flavonoids	2256.16	3081.26	0	2459.93	0	0	0	0	0	0	0	0	0	0	0	0	0	0	0	0	23050	25512.8	21669.6
6.14_471.2014m/z	Melleolide C	C24H32O8	6.13877	471.201	pos	M+Na	14166114	XXMVVKDVYBWXPQ-QSNWBFGMSA-N	CC1=CC(=CC(=C1C(=O)OC2CC3(C2(C(=CC4(C3C(C(C4)(C)C)O)O)CO)O)C)O)OC	1.9						140132	159890	160796	175199	0	0	0	0	0	0	0	0	5684.23	6428.84	5802.16	4562.25	0	0	0	0	74728.2	81390	69548.6
3.98_496.2312m/z	Melleolide G	C24H32O7	3.9764	496.231	pos	M+ACN+Na	14166120	GGQLLLSSCCXUBL-UHFFFAOYSA-N	CC1=CC(=CC(=C1C(=O)OC2CC3(C2(C(=CC4C3CC(C4)(C)CO)CO)O)C)O)OC	2.7		HMDB0038793				0	0	0	0	1566.9	18077.9	10855.7	2768.88	0	0	0	0	0	0	0	0	119545	106198	95587.8	109160	7393.38	10227.4	6543.36
7.01_453.1915m/z	Melleolide H	C24H30O7	7.01183	453.191	pos	M+Na	14166122	NQAHWJIWYRYXFP-UHFFFAOYSA-N	CC1=CC(=CC(=C1C(=O)OC2CC3(C2(C(=CC4C3C(C(C4)(C)C)O)C=O)O)C)O)OC	3.5		HMDB0038788				326787	347451	316277	291722	7521.92	4972.15	1988.32	1618.24	0	0	0	0	1.17506e+06	931558	1.1275e+06	1.12793e+06	58934.3	12971.5	2001.49	8914.29	211229	182904	138897
0.89_335.0640m/z	Nicotinamide Mononucleotide	C11H15N2O8P	0.89255	335.064	pos	M+H	14180	DAYLJWODMCOQEW-TURQNECASA-N	C1=CC(=C[N+](=C1)C2C(C(C(O2)COP(=O)(O)[O-])O)O)C(=O)N	-3.5	C00455		Nucleosides, nucleotides, and analogues	Pyridine nucleotides	Nicotinamide nucleotides	337921	268135	375407	261825	93701.9	51353.6	143335	158376	82610	92013.1	65072.7	122977	459598	509942	269776	494698	20523.5	34642	8213.63	0	19220.6	0	9821.97
3.62_335.0641m/z	B-Nmn	C11H15N2O8P	3.61788	335.064	pos	M+H	14181	DAYLJWODMCOQEW-TURQNECASA-O	C1=CC(=C[N+](=C1)C2C(C(C(O2)COP(=O)(O)O)O)O)C(=O)N	-3.4	C00455	HMDB0000229				17930.9	13807.5	15082.9	13605.7	216008	56411.3	69764.7	67497.5	132145	52543.4	21893.5	54872.4	21668.9	18884	23361.6	21632.2	33.0829	35.4751	68.1816	12.7808	32350.6	17389.8	28153.5
4.25_340.1313n	Dehydroxycubebin		4.25373	341.139	pos	M+H, M+ACN+Na, M+H-H2O	14183775	VJRFPARLIPMNRA-UHFFFAOYSA-N	C1C(C(CO1)CC2=CC3=C(C=C2)OCO3)CC4=CC5=C(C=C4)OCO5	3.9						428512	440093	458964	460046	8947.26	23231.9	13950	17454.9	526196	529060	581745	562930	2.6607e+06	2.62769e+06	2.63447e+06	2.6208e+06	686864	696426	733672	678542	292018	284385	276294
4.56_461.0736m/z	Kaempferol 3-Glucuronide	C21H18O12	4.56488	461.074	neg	M-H	14185731	FNTJVYCFNVUBOL-UHFFFAOYSA-N	C1=CC(=CC=C1C2=C(C(=O)C3=C(C=C(C=C3O2)O)O)OC4C(C(C(C(O4)C(=O)O)O)O)O)O	1		HMDB0029500	Phenylpropanoids and polyketides	Flavonoids	Flavonoid glycosides	0	0	0	0	98911.2	127726	137644	116024	369788	169711	387202	63760.4	1.85004e+06	1.64386e+06	1.76204e+06	1.71536e+06	279920	354910	321200	312757	259329	242754	211672
5.28_621.2867m/z	Acetylsoyasaponin A3	C60H92O27	5.27525	621.287	neg	M-2H	14186194	UDWZSXHXZXHZJR-UHFFFAOYSA-N	CC(=O)OCC1C(C(C(C(O1)OC2C(COC(C2O)OC3C(C(CC4C3(CCC5(C4=CCC6C5(CCC7C6(CCC(C7(C)CO)OC8C(C(C(C(O8)C(=O)O)O)O)OC9C(C(C(CO9)O)O)O)C)C)C)C)(C)C)O)O)OC(=O)C)OC(=O)C)OC(=O)C	1		HMDB0039479	Lipids and lipid-like molecules	Prenol lipids	Terpene glycosides	2.15333e+06	2.25717e+06	2.16946e+06	2.12751e+06	8683.44	0	9542.34	3362.81	0	0	0	0	0	0	268.501	0	4522.67	2105.25	1968.12	4512.85	122022	110022	70930.9
4.41_740.2198n	Kaempferol 3-O-Rhamninoside	C33H40O19	4.41352	739.213	neg	M-2H, M-H	14186901	UYVBMGULWGRDQT-UHFFFAOYSA-N	CC1C(C(C(C(O1)OC2C(C(OC(C2O)OCC3C(C(C(C(O3)OC4=C(OC5=CC(=CC(=C5C4=O)O)O)C6=CC=C(C=C6)O)O)O)O)C)O)O)O)O	-2						3300.78	18386.3	4897.82	6043.19	7.24813e+06	7.84963e+06	7.65156e+06	7.56426e+06	66098.1	95941	66452.3	115978	2700.59	2789.7	5642.49	4979.01	26171.1	28459.2	37223.9	55252.3	3.9424e+06	3.95941e+06	3.78366e+06
6.96_336.2541m/z	Yucalexin P17	C20H30O3	6.964	336.254	pos	M+NH4	14191204	OKNGHMJLXXXEEZ-UHFFFAOYSA-N	CC1(C2CCC3=CC(C(CC3C2(CC(=O)C1O)C)O)(C)C=C)C	3.2		HMDB0036752				4851.86	3944.94	3394.03	4676.03	465.321	723.433	1416.68	3239.64	7637.43	11205.7	5260.65	4435.58	639.445	595.387	202.388	729.036	2531.77	561.44	1790.67	1635.4	92374.1	59901.6	52563.2
1.19_402.1624m/z	6-Methylthiohexyldesulfoglucosinolate	C14H27NO6S2	1.18625	402.162	pos	M+CH3OH+H	14206052	RTWFLPZWHKDFBK-XNTDXEJSSA-N	CSCCCCCCC(=NO)SC1C(C(C(C(O1)CO)O)O)O	1						0	2860.17	0	0	0	0	0	0	89227	48266.4	174194	38173.6	18482.2	8813.7	12539.6	5152.85	137208	169360	155294	145244	17444	13257.2	10546.9
7.11_365.1387m/z	4-Acetylzearalenone	C20H24O6	7.10685	365.139	pos	M+Na-H2O	14213485	CTKJAUGEWDLMLQ-XBXARRHUSA-N	CC1CCCC(=O)CCCC=CC2=C(C(=CC(=C2)OC(=O)C)O)C(=O)O1	3.7		HMDB0039100	Phenylpropanoids and polyketides	Macrolides and analogues	Zearalenones	42428.3	53578.2	52040.5	45771.9	0	0	0	0	0	0	0	0	4733.62	5204.63	5081.68	2088.49	0	0	0	0	2655.32	1855.16	972.716
4.06_289.1660m/z	(R)-1-O-B-D-Glucopyranosyl-1,3-Octanediol	C14H28O7	4.06402	289.166	neg	M-H2O-H	14213498	PDTNYXYWXDHHEM-UHFFFAOYSA-N	CCCCCC(CCOC1C(C(C(C(O1)CO)O)O)O)O	0		HMDB0029362	Lipids and lipid-like molecules	Fatty Acyls	Fatty acyl glycosides	716508	746224	694290	682667	18661.4	13903.2	14958.7	18574.7	2344.77	0	0	2981.93	4123.76	6717.86	7656.47	5292.6	14542.8	11892.9	13391.1	15128.4	82501.1	75600.7	63338.6
4.49_491.1209m/z	Okanin 4'-(6''-Acetylglucoside)		4.48555	491.121	neg	M-H	14213555	PLCKXYSWZCDSJH-NYUCKZKASA-N	CC(=O)OCC1C(C(C(C(O1)OC2=C(C(=C(C=C2)C(=O)C=CC3=CC(=C(C=C3)O)O)O)O)O)O)O	0.7			Phenylpropanoids and polyketides	Flavonoids	Flavonoid glycosides	241398	263811	245441	235213	0	0	0	0	0	0	0	0	22129.4	20165.2	25100.8	18645.3	452300	479098	470621	424530	158111	143774	129070
5.60_299.0928m/z	3'-Methoxydihydroformononetin		5.60117	299.093	neg	M-H	14235238	SDVPVQSRXRGBGT-UHFFFAOYSA-N	COC1=C(C=C(C=C1)C2COC3=C(C2=O)C=CC(=C3)O)OC	2.7						14469.3	9665.92	14209.6	15027.2	0	0	0	0	0	0	0	0	10190.5	8789.47	4422.42	8317.26	37203.3	36483.7	35981.5	34218.3	35964.8	33794.8	32115.4
6.83_475.2511m/z	Lycium Substance B	C28H38O5	6.83432	475.251	neg	M+Na-2H	14236711	ZTEVDTFJUUJBLP-MBMSZCMESA-N	CC1=C(C(=O)OC(C1)C(C)C2CCC3C2(CCC4C3C5C(O5)C6(C4(C(=O)C=CC6)C)O)C)C	4.7	C00828					88457.1	93923.8	94104.6	89620.6	0	847.998	0	1266.39	0	0	5698.63	0	38001	39544.5	45919.9	47869.2	0	4548.29	13342.5	15559.6	9378.81	6059.73	9866.45
3.37_331.1040m/z	Leonuriside A		3.371	331.104	neg	M-H	14237626	NOQYJICHFNSIFZ-DIACKHNESA-N	COC1=CC(=CC(=C1OC2C(C(C(C(O2)CO)O)O)O)OC)O	-0.9			Organic oxygen compounds	Organooxygen compounds	Carbohydrates and carbohydrate conjugates	2.73235e+06	2.95312e+06	2.68614e+06	2.6999e+06	974316	872445	912444	848130	357387	380173	351785	406745	5.93039e+06	5.55651e+06	5.80307e+06	5.63993e+06	826802	807891	823306	816638	1.02362e+06	1.03752e+06	1.05937e+06
5.09_672.1869m/z	Calendoflaside	C28H32O15	5.09383	672.187	pos	M+ACN+Na	14238620	FZQRUXCCSWOZFJ-UHFFFAOYSA-N	CC1C(C(C(C(O1)OC2C(C(C(OC2OC3=C(OC4=CC(=CC(=C4C3=O)O)O)C5=CC(=C(C=C5)O)OC)C)O)O)O)O)O	0.1		HMDB0038819	Phenylpropanoids and polyketides	Flavonoids	Flavonoid glycosides	111691	93988.4	113794	117014	30898.2	0	0	0	3.84464	0	0	0	61200.4	68524	69637.9	77012.5	0	0	0	0	0	0	0
6.85_199.1937n	Dodecanamide	C12H25NO	6.8505	200.201	pos	M+H, M+ACN+H	14256	ILRSCQWREDREME-UHFFFAOYSA-N	CCCCCCCCCCCC(=O)N	3.5	C13831	HMDB0251566				1.58521e+06	1.5984e+06	1.62636e+06	1.68004e+06	3.6624e+06	3.32182e+06	3.30519e+06	3.10373e+06	4.70828e+06	5.55821e+06	5.59611e+06	5.88706e+06	1.07021e+06	1.1221e+06	1.11508e+06	1.17146e+06	954386	911941	973277	1.01646e+06	1.22388e+06	1.54302e+06	1.52093e+06
3.71_494.2168n	Gibberellin A20 13-Glucoside	C25H34O10	3.71287	539.188	pos	2M+3H2O+2H, M+2Na-H	14258563	ZXTKKUHKNXKMEL-UHFFFAOYSA-N	CC12CCCC3(C1C(C45C3CCC(C4)(C(=C)C5)OC6C(C(C(C(O6)CO)O)O)O)C(=O)O)OC2=O	-0.4			Lipids and lipid-like molecules	Prenol lipids	Terpene glycosides	0	0	0	0	0	0	0	0	0	0	0	0	0	0	0	0	274137	293342	270106	267171	12649	2539.82	4145.5
7.71_123.0919m/z	4-(Dimethylamino)Pyridine	C7H10N2	7.70573	123.092	pos	[M+H]+	14284	VHYFNPMBLIVWCW-UHFFFAOYSA-N	CN(C)C1=CC=NC=C1	1.3		HMDB0246412	Organic nitrogen compounds	Organonitrogen compounds	Amines	551657	538321	535817	538351	875524	927625	919350	884174	1.94494e+06	1.99372e+06	2.03569e+06	1.94102e+06	574060	607656	624333	611365	497852	467634	484152	484384	407334	431091	396295
1.03_185.0568m/z	L-Beta-Aspartyl-L-Alanine	C7H12N2O5	1.03323	185.057	neg	M-H2O-H	14284576	ARSVRKCVNFIICJ-UHFFFAOYSA-N	CC(C(=O)O)NC(=O)CC(C(=O)O)N	-4.1		HMDB0011162	Organic acids and derivatives	Peptidomimetics	Hybrid peptides	62976.1	57575.2	94575.6	79136.6	0	0	0	0	61932.8	63847.2	50398.5	81419	30933.6	19123.1	35066.9	14061.8	30366.6	28541.6	24878.2	25443.7	21679.8	31209.1	51597.9
6.31_297.0408m/z	1,3,5,8-Tetrahydroxy-6-Methoxy-2-Methylanthraquinone	C16H12O7	6.30865	297.041	neg	M-H2O-H	14285022	WYAGLAMLQQEAEL-UHFFFAOYSA-N	CC1=C(C=C2C(=C1O)C(=O)C3=C(C2=O)C(=C(C=C3O)OC)O)O	2.9		HMDB0039210				35736.2	38433.6	43412.3	30437.9	5288.94	0	0	0	0	0	0	0	0	0	0	0	0	0	0	0	14004.8	18763.2	13997.9
4.65_713.2907m/z	Cucurbitacin I 2-Glucoside	C36H52O12	4.6517	713.291	neg	M+K-2H	14287249	LIIOJBIJVPGVGO-VAWYXSNFSA-N	CC1(C2=CCC3C4(CC(C(C4(CC(=O)C3(C2C=C(C1=O)OC5C(C(C(C(O5)CO)O)O)O)C)C)C(C)(C(=O)C=CC(C)(C)O)O)O)C)C	0.9		HMDB0035701	Lipids and lipid-like molecules	Steroids and steroid derivatives	Steroidal glycosides	0.233301	0	5.05385	0	0	0	0	0	0	0	0	0	7061.45	0	0	0	586384	510389	470812	474658	55458.6	81822.2	73425.8
5.08_297.1713m/z	Bisacurone A	C15H24O3	5.07583	297.171	neg	M+FA-H	14287398	QJOWFYQIUZMPRY-MYZSUADSSA-N	CC(CC(=O)C=C(C)C)C1CC(C(C=C1)(C)O)O	1.9			Lipids and lipid-like molecules	Prenol lipids	Sesquiterpenoids	732.776	0.00644123	90.0091	487.559	179643	165062	178100	157355	9422.63	2897.36	9566.58	3406.37	1840.81	0	0	872.609	0	0	0	0	23039.8	20906.5	18283.8
4.15_583.1688m/z	Henryoside		4.1518	583.169	neg	M-H	14311135	BHHRYVYZZQIPGU-NXEOTYAVSA-N	C1=CC=C(C(=C1)COC(=O)C2=C(C=CC=C2OC3C(C(C(C(O3)CO)O)O)O)O)OC4C(C(C(C(O4)CO)O)O)O	-0.9			Organic oxygen compounds	Organooxygen compounds	Carbohydrates and carbohydrate conjugates	288729	298799	268627	273308	0	0	0	0	0	0	0	0	186827	208004	206450	178580	10729.2	5261.05	12231	5651.62	9560.8	0	0
4.56_451.1619m/z	Phenethyl Rutinoside	C20H30O10	4.55708	451.162	neg	M+Na-2H	14312558	OKUGUNDXBGUFPA-UHFFFAOYSA-N	CC1C(C(C(C(O1)OCC2C(C(C(C(O2)OCCC3=CC=CC=C3)O)O)O)O)O)O	-1.7		HMDB0032622				144729	144097	116396	146690	0	0	0	0	0	0	0	0	0	44.3186	3894.23	5026.57	0	0	0	0	0	0	0
5.56_453.3377m/z	Ganodermic Acid Jb	C30H46O4	5.56005	453.338	pos	M+H-H2O	14325145	VFCVARJMDQZNKD-VXLYETTFSA-N	CC(CCC=C(C)C(=O)O)C1CC(C2(C1(CC=C3C2=CCC4C3(CCC(C4(C)C)O)C)C)C)O	6		HMDB0035334				1182.87	7363.66	7416.24	2781.21	23793.6	23093.1	16866.1	17266.1	45195.6	41519.9	61031.1	52598.8	21285.1	11017.1	13313.9	19871	24824.6	19080.3	17463.1	18216.5	5926.45	9608.39	8651.42
4.56_433.1490m/z	2,3,4,5,2',6'-Hexamethoxy-3',4'-Methylenedioxychalcone		4.5594	433.149	pos	M+H	14332443	QSWHICAMOUHPJP-BQYQJAHWSA-N	COC1=C(C(=C(C(=C1)C=CC(=O)C2=C(C=C3C(=C2OC)OCO3)OC)OC)OC)OC	3.3						55420.4	73562.6	76924.7	67712.7	0	0	0	0	9344.93	11204.1	9779.87	9691.69	1.58025e+06	1.68821e+06	1.61709e+06	1.61492e+06	44772.1	30420.4	36379.2	58698.3	836457	812761	845513
4.77_285.0772m/z	5,6-Dihydroxy-4'-Methoxyflavanone		4.77165	285.077	neg	M-H	14353344	ONKIXTJNUUWOHL-UHFFFAOYSA-N	COC1=CC=C(C=C1)C2CC(=O)C3=C(O2)C=CC(=C3O)O	2.7						2.4212e+06	2.45028e+06	2.41559e+06	2.36499e+06	2.25671	0	0	6.92508	152181	145563	154474	170435	503285	470227	477929	458528	256036	239300	247684	238934	958279	1.02362e+06	972255
6.88_323.1279m/z	4'-Hydroxyisolonchocarpin		6.87885	323.128	pos	M+H	14353465	AXHFLNLBMFDETO-UHFFFAOYSA-N	CC1(C=CC2=C(O1)C=CC3=C2OC(CC3=O)C4=CC=C(C=C4)O)C	3.5						46496.9	40680.8	40743.1	39464.6	0	0	0	0	0	0	0	0	3492.28	4631.6	4491.5	3193.73	0	0	0	0	3804.63	4144.26	4550.73
4.44_303.0865m/z	(3r)-7,2',3'-Trihydroxy-4'-Methoxyisoflavanone		4.43525	303.087	pos	M+H	14353662	DIBYNSQDXNQPSM-NSHDSACASA-N	COC1=C(C(=C(C=C1)C2COC3=C(C2=O)C=CC(=C3)O)O)O	2						227298	229558	227190	217359	44782.7	32728.6	25618	26516.4	14367.1	7340.05	7914.04	3185.09	103052	106848	109229	118097	117859	134881	128518	118643	106935	100187	95431.4
4.54_166.0994n	5-Hydroxy-P-Mentha-6,8-Dien-2-One	C10H14O2	4.54038	149.096	pos	M+H-H2O, 2M+ACN+H	14379178	IQBZOAYOGMNFPL-UHFFFAOYSA-N	CC1=CC(C(CC1=O)C(=C)C)O	1.3		HMDB0037011				29118.4	31206.3	31787.7	30361.8	117331	99038.5	105286	107784	13929.8	15374.8	15080.1	18295.4	62924.8	67727.9	58428.2	65966.8	52036.5	45299.3	48320.3	48671	28190.1	27306.6	29612
7.21_584.4214m/z	(3s,3'R,4xi)-Beta,Beta-Carotene-3,3',4-Triol	C40H56O3	7.21187	584.421	pos	M+	14409074	RNQDFWZVKBSPOZ-ROKXECAJSA-N	CC1=C(C(CC(C1)O)(C)C)C=CC(=CC=CC(=CC=CC=C(C)C=CC=C(C)C=CC2=C(C(C(CC2(C)C)O)O)C)C)C	9.8		HMDB0030586	Lipids and lipid-like molecules	Prenol lipids	Tetraterpenoids	111073	64953.6	45787	57434.7	4329.28	29047.1	237448	229230	306642	205394	19810.8	8874.91	230230	94735.3	39262.7	14514.2	6221.08	4102.06	0	4664.22	121006	12724.2	21208.9
4.31_302.1502m/z	1-[2-Amino-3-(1h-Indol-3-Yl)Propanoyl]Pyrrolidine-2-Carboxylic Acid	C16H19N3O3	4.31127	302.15	pos	M+H	14409732	DXYQIGZZWYBXSD-UHFFFAOYSA-N	C1CC(N(C1)C(=O)C(CC2=CNC3=CC=CC=C32)N)C(=O)O	-1		HMDB0029091				76205.9	73840.4	77588.5	77422.7	73836.6	58762.3	62579.2	69939.5	67319.7	67371.7	72243.7	73791.1	85907.4	83714.5	84633	77692.5	161499	159783	172946	163350	228110	231105	226006
6.35_426.1319n	6-Hydroxysumatrol		6.3476	468.166	pos	M+Na, M+ACN+H	14427376	RMAYNNFCPNGTQW-UHFFFAOYSA-N	CC(=C)C1CC2=C(O1)C=C(C3=C2OC4C(C3=O)C5=CC(=C(C=C5OC4O)OC)OC)O	3.8			Phenylpropanoids and polyketides	Isoflavonoids	Rotenoids	142136	128269	115787	124241	0	0	0	0	0	0	0	0	4743.71	6402.18	5845.66	6072.65	25275.3	22244.3	24184.9	21164.9	13863.1	13578.9	10738.1
6.18_301.1072m/z	7,2'-Dihydroxy-8,4'-Dimethoxyisoflav-3-Ene		6.17677	301.107	pos	M+H	14427399	BEHFIWGOMWQJQZ-UHFFFAOYSA-N	COC1=CC(=C(C=C1)C2=CC3=C(C(=C(C=C3)O)OC)OC2)O	2.7						2.69218e+06	2.60463e+06	2.58476e+06	2.67937e+06	8158.12	6259.7	2763.18	4098.36	0	1719.34	2068.87	0	66351.1	58771.8	58035.4	58831.3	490320	479021	463998	477371	2.68898e+06	2.6614e+06	2.74895e+06
5.51_399.1092m/z	Torosaflavone A		5.51385	399.109	neg	M-H	14445195	NORMTIXLPBZOKX-WGDDEHRHSA-N	CC1C(C(CC(O1)C2=C(C3=C(C=C2O)OC(=CC3=O)C4=CC=C(C=C4)O)O)O)O	1.7						53616.9	64152.1	64403.8	59975.1	0	0	0	0	0	0	0	0	995878	1.11837e+06	1.17048e+06	1.04293e+06	11923	4890.61	2097.37	761.963	122054	119955	120676
7.50_286.2741m/z	Pentadecanoyl Ethanolamide	C17H35NO2	7.49673	286.274	pos	[M+H]+	14455157	UHPXXKLAACDXGS-UHFFFAOYSA-N	CCCCCCCCCCCCCCC(=O)NCCO	5.6			Organic nitrogen compounds	Organonitrogen compounds	Amines	1611.61	964.09	448.387	784.084	486.459	0	634.681	806.101	0	0	0	1146.37	0	422.67	0	0	0	0	0	0	41718.7	81668.6	70559
0.81_163.0612m/z	L-Rhamnulose	C6H12O5	0.811617	163.061	neg	M-H	14461866	QZNPNKJXABGCRC-FUTKDDECSA-N	CC(C(C(C(=O)CO)O)O)O	-2.2	C00861					0	0	0	0	0	0	9377.83	0	0	0	0	0	0	0	0	0	2.10168e+06	1.29151e+06	2.15595e+06	1.39975e+06	13313.7	11004.9	15899.4
4.73_347.1854m/z	Gibberellin A44		4.73095	347.185	pos	M+H	14464359	KSBJAONOPKRVRR-UHFFFAOYSA-N	CC12CCCC3(C1C(C45C3CCC(C4)(C(=C)C5)O)C(=O)O)COC2=O	1.6	C12308		Lipids and lipid-like molecules	Prenol lipids	Diterpenoids	0	22.7679	0	0	164584	151052	169841	150113	0	0	0	0	1001.31	0	0	0	0	0	1394.31	0	22746.6	28200.2	21122.1
6.29_354.1105n	Castillene C		6.29272	353.103	neg	M-H, 2M-H	14484594	UJWUVLDBYXPHQN-UHFFFAOYSA-N	COC1C2=C(C3=C(C=C2)OC=C3)OC1(CC4=CC5=C(C=C4)OCO5)OC	3.4						845374	852536	861012	766844	115145	66271.7	50090	25085.4	70830.4	85798.5	63279.2	69560.9	3.40547e+07	3.47143e+07	3.76771e+07	3.74184e+07	2.66576e+06	1.40207e+06	1.09282e+06	905276	2.36457e+06	2.64965e+06	3.15986e+06
6.27_179.0349m/z	5,7-Dihydroxy-4-Methylphthalide	C9H8O4	6.26885	179.035	neg	M-H	14503052	GXYQICKPCCBIIX-UHFFFAOYSA-N	CC1=C2COC(=O)C2=C(C=C1O)O	1.6						7231.03	7720.96	5316.02	7339.89	2230.03	3255.39	997.166	1727.66	1239.92	4428.37	6253.72	7380.35	673.315	782.127	0	1552.31	5232.08	6195.68	5790.67	6017.52	17722.9	21748.6	22995.6
4.76_597.2207m/z	Prupaside	C27H36O12	4.7551	597.221	neg	M+FA-H	14521034	GLRJVMYTCIKGGK-UHFFFAOYSA-N	COC1=CC(=CC(=C1O)OC)CC2COC(C2COC3C(C(C(CO3)O)O)O)C4=CC(=C(C(=C4)OC)O)OC	0.8		HMDB0038951				61065.8	68541.2	45543.2	58289.8	807416	725438	715787	678803	0	0	0	0	37063.4	51409.2	58595.5	32442.9	29672.9	28555.1	17093.8	24860.2	43105.3	28320.8	34779.1
4.82_247.1079m/z	Tyr Thr	C13H18N2O5	4.81712	247.108	pos	M+H-2H2O	14522584	MFEVVAXTBZELLL-UHFFFAOYSA-N	CC(C(C(=O)O)NC(=O)C(CC1=CC=C(C=C1)O)N)O	-3.7		HMDB0029115				20805.4	21505.9	23888.8	21204.5	11064.8	8880.03	11134.8	10700.9	9480.67	7123.11	7173.87	6570.23	2206.42	5568.56	4538.93	3010.56	30603.8	31853.9	30789.4	34516.6	31961.8	31489.6	32429.5
6.03_433.0920m/z	2'-Oxoaloesol 7-Glucoside	C19H22O9	6.03425	433.092	pos	M+K	14524532	AXUMVWMPQJNZRE-UHFFFAOYSA-N	CC1=CC(=CC2=C1C(=O)C=C(O2)CC(=O)C)OC3C(C(C(C(O3)CO)O)O)O	-0.6			Organic oxygen compounds	Organooxygen compounds	Carbohydrates and carbohydrate conjugates	1546.72	0	0	1315.88	0	0	0	0	0	0	0	0	0	0	0	0	16001.1	18353	13756.8	16747.7	0	0	0
5.68_477.1183m/z	7-Hydroxy-5-(4-Hydroxy-2-Oxopentyl)-2-Methylchromone 7-Glucoside	C21H26O10	5.68353	477.118	pos	M+K	14524534	UCHJBTMJIHWPDI-UHFFFAOYSA-N	CC1=CC(=O)C2=C(C=C(C=C2O1)OC3C(C(C(C(O3)CO)O)O)O)CC(=O)CC(C)O	-0.9		HMDB0034698	Organic oxygen compounds	Organooxygen compounds	Carbohydrates and carbohydrate conjugates	26960.4	33772.2	16565.3	23934.6	0	0	0	0	0	0	0	0	0	2139.62	2036.12	1471.23	100001	117705	117298	102903	41870.5	55537.3	51247.9
1.74_329.1458m/z	2-O-Methyl-D-Xylose	C6H12O5	1.73553	329.146	pos	2M+H	14536300	ALNDFFUAQIVVPG-SRQIZXRXSA-N	COC(C=O)C(C(CO)O)O	-1.8						6498.66	0	6446.49	0	6677.93	0	1198.12	4478.61	0	0	0	0	2827.38	3333.85	4847.54	3404	0	37778	278.721	35912.6	5048.29	0	0
5.74_397.3467m/z	(22r,23r)-22,23-Dihydroxycampesterol	C28H48O3	5.74022	397.347	pos	M+H-2H2O	14536656	UJGZOSZMMQGHPD-UHFFFAOYSA-N	CC(C)C(C)C(C(C(C)C1CCC2C1(CCC3C2CC=C4C3(CCC(C4)O)C)C)O)O	6.5		HMDB0303955	Lipids and lipid-like molecules	Steroids and steroid derivatives	Bile acids, alcohols and derivatives	0	0	0	0	0	0	0	0	0	0	0	0	949.497	0	0	0	27652.8	24117.2	30829.8	28066.8	0	0	0
4.89_325.1085m/z	Moracin O	C19H18O5	4.89185	325.109	neg	M-H	14539883	HMTMYIWMPJSCAZ-UHFFFAOYSA-N	CC(C)(C1CC2=C(O1)C=C3C(=C2)C=C(O3)C4=CC(=CC(=C4)O)O)O	3.3		HMDB0040313				336542	353757	327892	323439	32427.1	13565.2	36921.8	22956.1	101428	91468	84418.5	99932.8	417233	376870	390720	390342	8082.61	13346.6	10685.2	9593.02	79867.3	67757.9	73966.3
5.28_371.1143m/z	Moracin P	C19H18O5	5.28322	371.114	neg	M+FA-H	14539884	QFUCSEIKNTUPPA-UHFFFAOYSA-N	CC1(C(CC2=C(O1)C=C3C(=C2)C=C(O3)C4=CC(=CC(=C4)O)O)O)C	3.3		HMDB0040315				686332	690147	661399	672770	7404.55	6318.45	7322.89	7674.98	865566	755589	870572	1.00703e+06	346536	355498	341461	282300	21382.4	16550.4	17247.6	14259.7	350801	355139	346730
4.60_427.1752m/z	Icariside B8	C19H32O8	4.59792	427.175	pos	M+K	14539953	LYZQCLMNFAUXJA-UHFFFAOYSA-N	CC1=C(C(CC(C1O)OC2C(C(C(C(O2)CO)O)O)O)(C)C)CCC(=O)C	-1.3		HMDB0036846	Lipids and lipid-like molecules	Prenol lipids	Terpene glycosides	12862.2	12688.1	13316.8	11612.7	2663.99	5134.56	2837.28	2569.77	16261.9	12625.7	8589.1	11494.2	108586	137430	124069	128232	151268	171846	191717	169493	30908.4	31039.2	29074.2
5.55_251.1644m/z	Bisacurone Epoxide	C15H24O4	5.55055	251.164	pos	M+H-H2O	14543235	YFDIAFVTFRYMNI-UHFFFAOYSA-N	CC(CC(=O)C=C(C)C)C1CC(C(C2C1O2)(C)O)O	1.2		HMDB0038503	Lipids and lipid-like molecules	Prenol lipids	Sesquiterpenoids	4881.07	1984.85	4638.84	4590.8	7017.33	4705.04	3701.66	5416.09	8127.65	10166.6	7634.86	12076.6	4847.62	5702.52	4268.89	5621.59	21886.3	21150.8	19805	21658.8	11974.2	16199.9	17514.1
1.16_304.1868m/z	Ala Ile Thr	C13H25N3O5	1.15777	304.187	pos	M+H	145453610	LXAARTARZJJCMB-CIQUZCHMSA-N	CCC(C)C(C(=O)NC(C(C)O)C(=O)O)NC(=O)C(C)N	-3.5						0	0	0	0	0	490876	518979	583610	0	0	0	0	0	0	0	1582.69	0	0	0	1285.83	29610.8	26391.4	20574.1
5.03_423.2247m/z	Arg Phe Thr		5.02808	423.225	neg	M-H	145453914	PRLPSDIHSRITSF-UNQGMJICSA-N	CC(C(C(=O)O)NC(=O)C(CC1=CC=CC=C1)NC(=O)C(CCCN=C(N)N)N)O	-4.6			Organic acids and derivatives	Carboxylic acids and derivatives	Amino acids, peptides, and analogues	102831	101163	107224	98442	8723.94	5445.24	10683.7	5657.89	739279	725267	553724	436775	42875.7	38295	23376.4	28399.7	22284.3	18255.6	26525.3	33427.2	4694.2	4970.55	0
4.00_344.1818m/z	Asp Pro Ile	C15H25N3O6	4.0049	344.182	pos	M+H	145454536	MVRGBQGZSDJBSM-GMOBBJLQSA-N	CCC(C)C(C(=O)O)NC(=O)C1CCCN1C(=O)C(CC(=O)O)N	-3.2						23020.4	18474.7	21753.2	17885.5	47036.3	18617.1	22495.1	23093.4	60268.8	63518.3	67935.9	63883.8	41902.7	38608.5	38406.4	32226.9	72705.7	64574.2	68128.5	65838	22001	21867.8	16839
1.97_260.1608m/z	Gln Leu	C11H21N3O4	1.9737	260.161	pos	M+H	145455039	KVXVVDFOZNYYKZ-DCAQKATOSA-N	CC(C)C[C@@H](C(=O)O)NC(=O)[C@H](CCC(=O)N)NC(=O)[C@H](CCC(=O)N)N	-5.9						62911	48228.5	53826.5	44766.7	224785	2890.95	14541.3	16656.9	5750.18	2667.74	5308	9244	198764	161370	174566	159986	196293	175876	191980	183328	40718.9	36282.7	39684.4
4.38_373.2452m/z	Gln Leu Leu		4.37758	373.245	pos	M+H	145455124	XFAUJGNLHIGXET-AVGNSLFASA-N	CC(C)CC(C(=O)NC(CC(C)C)C(=O)O)NC(=O)C(CCC(=O)N)N	-3.4			Organic acids and derivatives	Carboxylic acids and derivatives	Amino acids, peptides, and analogues	15581.4	14781.8	13872.5	11500.9	53301.6	54266.3	41906.1	39473.2	12192.9	12137.5	9956.38	10966.6	41662.9	35521.1	35288.7	38845	79576.8	68013.8	81303	73480.8	14429.8	16741.7	13522.3
3.96_359.2292m/z	Gln Leu Val		3.95738	359.229	pos	M+H	145455132	IOFDDSNZJDIGPB-GVXVVHGQSA-N	CC(C)CC(C(=O)NC(C(C)C)C(=O)O)NC(=O)C(CCC(=O)N)N	-4.1						9569.9	5331.35	5561.27	3375.71	62739.5	49515.1	46463	48703.1	10601.3	5301.39	9284.52	10703.4	21793	23963.7	25261.1	17807.3	43742.4	35039.6	36047	31095.5	11905.2	6258.91	6554.33
3.66_362.1926m/z	Glu Thr Ile	C15H27N3O7	3.65588	362.193	pos	M+H	145455511	RGJKYNUINKGPJN-RWRJDSDZSA-N	CCC(C)C(C(=O)O)NC(=O)C(C(C)O)NC(=O)C(CCC(=O)O)N	-4.1						3747.51	2220.67	3444.34	824.605	20973.7	3814.96	6736.97	4368.53	0	0	0	0	32210.6	34194	30627	36615.1	0	992.933	0	759.318	470.749	0	599.8
4.11_448.1835m/z	Glu Tyr His	C20H25N5O7	4.11073	448.183	pos	M+H	145455542	XOEKMEAOMXMURD-JYJNAYRXSA-N	C1=CC(=CC=C1CC(C(=O)NC(CC2=CN=CN2)C(=O)O)NC(=O)C(CCC(=O)O)N)O	-3						0	0	4774.49	0	0	0	0	0	0	4850.2	0	3275.26	2777.91	6783.9	4368.86	4228.91	38044.7	44447.3	38462.2	37542	3911.81	1277.86	1297.28
1.86_303.1797n	Ile Ala Thr	C13H25N3O5	1.85905	304.187	pos	M+H-H2O, M+H	145456044	CYHYBSGMHMHKOA-CIQUZCHMSA-N	CCC(C)C(C(=O)NC(C)C(=O)NC(C(C)O)C(=O)O)N	-3.6						6152.68	5919.4	4779.75	4211.43	1.10728e+06	103372	67403.9	56368.5	0	0	7139.02	0	27244.8	28481.7	25546.4	27728.1	5333.28	6213.69	5657.65	3992.1	10355.1	4937.42	4798.09
4.07_374.2288m/z	Ile Leu Glu		4.07207	374.229	pos	M+H	145456189	HUORUFRRJHELPD-MNXVOIDGSA-N	CCC(C)C(C(=O)NC(CC(C)C)C(=O)NC(CCC(=O)O)C(=O)O)N	-1.7						5941.01	5822.73	4321.23	5326.09	48647.5	50575	37589.5	54876.4	15577.8	4950.02	12445	10783.5	15166.9	14132.8	9519	13216.5	32633.7	34808.9	34094.5	31755.8	6231.33	7444.97	6117.88
3.12_344.1819m/z	Ile Pro Asp	C15H25N3O6	3.12382	344.182	pos	M+H	145456246	OWSWUWDMSNXTNE-GMOBBJLQSA-N	CCC(C)C(C(=O)N1CCCC1C(=O)NC(CC(=O)O)C(=O)O)N	-3.2						5233.88	4150.9	7751.08	3705.23	1.4935e+06	546301	763825	760581	208339	97984.9	38190.8	137776	51562.2	41417.1	39186.7	34695.9	38015.6	79204.1	37706.8	51969.5	54160.9	40868.2	44715.8
8.00_381.2325m/z	Lys Pro His		7.99807	381.233	neg	M-H	145456757	MSSABBQOBUZFKZ-IHRRRGAJSA-N	C1CC(N(C1)C(=O)C(CCCCN)N)C(=O)NC(CC2=CN=CN2)C(=O)O	-4.3			Organic acids and derivatives	Carboxylic acids and derivatives	Amino acids, peptides, and analogues	0	1191.7	0	0	6227.76	4081.99	25096.6	28244.6	802051	1.35169e+06	1.78262e+06	648627	2.27572e+06	2.02009e+06	1.44114e+06	927226	464547	89980.1	65911.5	10190	1720.79	19272.9	17272.9
2.34_290.1713m/z	Ser Ile Ala		2.34342	290.171	pos	M+H	145457773	SFTZTYBXIXLRGQ-JBDRJPRFSA-N	CCC(C)C(C(=O)NC(C)C(=O)O)NC(=O)C(CO)N	-3.3			Organic acids and derivatives	Carboxylic acids and derivatives	Amino acids, peptides, and analogues	8174.15	5575.68	9199.54	9110.36	0	18320.7	9871.01	12199.5	1182.25	3534.21	0	1522.39	44210.6	39887.9	42150	39336.9	27430	66838	29074.1	59784.6	4441.8	10133.3	7475.09
1.82_276.1558m/z	Ser Ile Gly	C11H21N3O5	1.82103	276.156	pos	M+H	145457779	IFPBAGJBHSNYPR-ZKWXMUAHSA-N	CCC(C)C(C(=O)NCC(=O)O)NC(=O)C(CO)N	-3.7						4548.45	0	5047.37	395.785	37.9268	591.833	3569.34	2726.98	0	0	0	0	15978.7	14263.2	16553.8	13554.4	15169.7	4817.47	11449	5109.96	2201.58	0	0
1.16_306.1663m/z	Ser Ile Ser		1.15777	306.166	pos	M+H	145457786	UIPXCLNLUUAMJU-JBDRJPRFSA-N	CCC(C)C(C(=O)NC(CO)C(=O)O)NC(=O)C(CO)N	-5			Organic acids and derivatives	Carboxylic acids and derivatives	Amino acids, peptides, and analogues	6047.49	9361.25	13081.2	8000.12	0	0	0	0	0	0	0	0	15294.9	11914.2	25188.3	17127.7	18601.6	29422.2	41287.8	26224	2895.61	3867.31	2852.29
4.14_318.2026m/z	Ser Val Leu		4.13922	318.203	pos	M+H	145457935	YEDSOSIKVUMIJE-DCAQKATOSA-N	CC(C)CC(C(=O)O)NC(=O)C(C(C)C)NC(=O)C(CO)N	-2.3			Organic acids and derivatives	Carboxylic acids and derivatives	Amino acids, peptides, and analogues	38459.7	34159.5	30436.2	34651.3	48102.1	64784	54374.1	50235.6	16942.7	18960.3	21294.4	16083.5	80302.9	80882.6	81628.9	83756.1	46189.3	52909	57865.1	41748.1	23916.5	20424.3	23117.3
0.98_320.1455m/z	Thr Glu Ala	C12H21N3O7	0.984283	320.146	pos	M+H	145458039	VGYBYGQXZJDZJU-XQXXSGGOSA-N	CC(C(C(=O)NC(CCC(=O)O)C(=O)NC(C)C(=O)O)N)O	-4.8						17253.7	21136.6	18890.4	16947.8	0	0	0	0	0	0	6951.35	0	168617	149600	135791	141131	9034.07	18773	4746.75	26734.7	135837	118644	152962
1.19_348.1766m/z	Thr Leu Asp	C14H25N3O7	1.18625	348.177	pos	M+H	145458112	RRRRCRYTLZVCEN-HJGDQZAQSA-N	CC(C)CC(C(=O)NC(CC(=O)O)C(=O)O)NC(=O)C(C(C)O)N	-3.8						6892.59	6597.31	5392.8	4883.9	0	113559	132112	116034	0	0	0	0	5527.95	10959.6	4862.35	12919.2	6864.23	2213.24	4562.78	0	14159.8	11715.4	13327.3
3.17_318.2026m/z	Thr Val Val	C14H27N3O5	3.17135	318.203	pos	M+H	145458258	VYVBSMCZNHOZGD-RCWTZXSCSA-N	CC(C)C(C(=O)NC(C(C)C)C(=O)O)NC(=O)C(C(C)O)N	-2.3			Organic acids and derivatives	Carboxylic acids and derivatives	Amino acids, peptides, and analogues	0	0	0	0	5.24487	13477.4	195790	179722	0	0	0	0	100.43	97.3135	0	0	0	0	0	0	0	6684.14	4196.78
4.72_412.2234m/z	Val Phe Phe	C23H29N3O4	4.72145	412.223	pos	M+H	145459016	BCBFMJYTNKDALA-UFYCRDLUSA-N	CC(C)C(C(=O)NC(CC1=CC=CC=C1)C(=O)NC(CC2=CC=CC=C2)C(=O)O)N	-1.1						0	0	0	2252.6	80377.5	82768.4	74037.6	84769.9	0	0	0	0	148.531	0	0	2599.01	3810.03	7902.53	0	4802.13	3024.29	1746.52	0
6.52_351.0879m/z	Parvisoflavone B		6.51643	351.088	neg	M-H	14550385	YKYNYMQDXOWMDT-UHFFFAOYSA-N	CC1(C=CC2=C(O1)C=C3C(=C2O)C(=O)C(=CO3)C4=C(C=C(C=C4)O)O)C	3.6						100593	112733	115719	108072	15058	0	0	0	0	0	0	0	527620	561920	643922	626327	30949.6	7337.21	6760.53	764.64	44520.2	47530.6	55957.5
7.23_505.2225m/z	Heterophyllin	C30H32O7	7.23087	505.223	pos	M+H	14557105	CBYLXVCMCVXUQQ-UHFFFAOYSA-N	CC(=CCC1=C2C(=C(C3=C1OC(=C(C3=O)CC=C(C)C)C4=CC(=C(C=C4O)O)O)O)C=CC(O2)(C)C)C	7.1		HMDB0034660				78066.2	97258.2	64972.2	74319.1	0	0	0	0	0	0	0	0	245578	166283	244821	230311	0	0	0	0	112687	89381.6	66482.9
6.29_411.1485m/z	11b,13-Dihydrolactucopicrin	C23H24O7	6.29272	411.148	neg	M-H	14565841	ICJJPTZLMALYBH-UHFFFAOYSA-N	CC1C2C(CC(=C3C(C2OC1=O)C(=CC3=O)CO)C)OC(=O)CC4=CC=C(C=C4)O	1.2		HMDB0303809				7300.51	2518.92	12459.2	9515.02	0	0	0	0	14563.6	4344.77	11525.3	0	0	0	0	0	0	0	0	0	84796.9	39665.9	46054.6
5.46_599.1188m/z	Procyanidin A1	C30H24O12	5.45553	599.119	pos	M+Na	145709287	NSEWTSAADLNHNH-HGVDIQKESA-N	C1C(C(OC2=C1C(=CC3=C2C4C(C(O3)(OC5=CC(=CC(=C45)O)O)C6=CC(=C(C=C6)O)O)O)O)C7=CC(=C(C=C7)O)O)O	2.4			Phenylpropanoids and polyketides	Flavonoids	Biflavonoids and polyflavonoids	42020.2	33905.7	36223.4	22590.3	0	0	0	0	0	0	0	0	0	0	0	0	0	0	0	0	31407.6	26119.1	24346
7.11_349.2740m/z	Incensole Acetate	C22H36O3	7.10685	349.274	pos	M+H	145709657	HVBACKJYWZTKCA-FZMWDMPZSA-N	CC1=CCCC(=CCC2(CCC(O2)(C(CC1)OC(=O)C)C)C(C)C)C	4.7			Lipids and lipid-like molecules	Prenol lipids	Diterpenoids	4513.55	6324.78	4027.48	5411.33	4145.23	3264.6	2146.61	0	1668.01	0	0	0	9414.83	11804.5	5138.4	9375.58	1579.87	3782.53	0	2728.97	13563.6	7041.9	5223.89
1.53_371.0062m/z	Dudp	C9H14N2O11P2	1.52585	371.006	pos	M+H-H2O	145729	QHWZTVCCBMIIKE-SHYZEUOFSA-N	C1C(C(OC1N2C=CC(=O)NC2=O)COP(=O)(O)OP(=O)(O)O)O	-4.4	C01346	HMDB0001000				414583	315362	349119	280936	0	0	0	0	0	0	0	0	67797.8	60456.3	70450.1	70230.9	0	0	0	0	35354.2	1216.45	3154.99
4.29_146.0733n	4-(Prop-1-En-2-Yl)Benzaldehyde	C10H10O	4.29225	179.107	pos	M+H, M+CH3OH+H	14597914	IRWAASJGTLXGMV-UHFFFAOYSA-N	CC(=C)C1=CC=C(C=C1)C=O	2.8		HMDB0035925				39464.1	37667.6	38111.6	39998.8	47968.9	39424.9	51758.5	41753.7	10166.3	7418.7	9109.1	11027.5	66429.3	65865.1	64299.6	67459	47081.7	44060.8	40088.3	46392.8	16161.2	18607	17387.1
5.01_329.1749m/z	(3e,12e)-3,12-Dimethyl-8-Methylidene-6,18-Dioxatricyclo[14.2.1.0,]Nonadeca-3,12,16(19)-Triene-7,17-Dione	C20H24O4	5.00765	329.175	pos	M+H	145994402	KTYZKXFERQUCPX-FIXFVXKCSA-N	CC1=CCCC2=CC(CC(=CC3C(CC1)C(=C)C(=O)O3)C)OC2=O	2.4						0	0	0	0	230340	214059	215321	209835	0	0	0	0	0	0	0	188.624	0	0	0	0	985.99	2959.21	2951.82
6.77_507.2396m/z	24,25-Epoxywithanolide D	C28H38O7	6.77097	507.24	neg	M+Na-2H	14605182	XSDOAUFXJBFVLE-UHFFFAOYSA-N	CC12CCC3C(C1CCC2C(C)(C4CC5(C(O5)(C(=O)O4)C)C)O)CC6C7(C3(C(=O)C=CC7O)C)O6	2.5		HMDB0034193				85694.2	89268	108088	100195	5571.23	0	0	0	0	0	0	0	441088	494825	633651	597719	32510.8	21133.5	16211.2	26488.4	30162	45577.7	69043
4.07_237.1488m/z	Ixocarpanolide	C28H40O6	4.07207	237.149	pos	M+2H	14605184	MLMDWCVFKUVZGH-UHFFFAOYSA-N	CC1CC(OC(=O)C1C)C(C)(C2CCC3C2(CCC4C3C5C(O5)C6(C4(C(=O)C=CC6)C)O)C)O	3.8		HMDB0033899	Lipids and lipid-like molecules	Steroids and steroid derivatives	Steroid lactones	79943	74730.8	81167.4	88564.4	2316.86	2495.51	1244.33	3217.08	0	970.19	0	0	6744.7	10766.6	7071.61	7050.12	28679.6	24280.6	25083.1	24017.5	18017.8	20063.4	19369.8
5.01_553.2109m/z	Isolappaol C	C30H34O10	5.0117	553.211	neg	M-H	146075482	GYDLBAQBIIVPGM-UHFFFAOYSA-N	COC1=CC(=CC(=C1O)C(CO)C(C2=CC(=C(C=C2)O)OC)O)CC3C(COC3=O)CC4=CC(=C(C=C4)O)OC	3.1						290229	302933	304671	280201	12.8237	6727.64	9577.36	0	149457	165480	205739	165856	317440	263471	296436	303316	212074	220132	224183	233023	66286.7	71430.8	74152.3
4.27_438.2854m/z	Bullatine B	C24H39NO6	4.27323	438.285	pos	M+H	146079308	XRARAKHBJHWUHW-QIVARWHESA-N	CCN1CC2(CCC(C34C2C(C(C31)C5(CC(C6CC4C5C6O)OC)O)OC)O)COC	-0.1						0	0	0	0	886584	818383	814737	807868	0	0	0	0	0	0	0	0	141924	140023	140631	113476	53455.7	58148.4	59636.6
3.85_559.2506m/z	Capsianoside V	C26H42O10	3.8522	559.251	pos	M+2Na-H	14610543	XQQKZIVFXGPJHN-KMRBWUSPSA-N	CC(=CCCC(=CCCC(C)(C=C)OC1C(C(C(C(O1)CO)O)O)O)CO)CC(C=C(C)C(=O)O)O	1.2		HMDB0030737	Lipids and lipid-like molecules	Prenol lipids	Terpene glycosides	309541	296176	316019	300109	3575.57	3051.65	700.7	295.589	651.497	0	4273.96	0	282968	287617	293236	313991	4833.38	18944.8	15292.3	11481.8	36391.4	29019.9	33685.5
5.22_390.2043n	Prostratin	C22H30O6	5.21733	391.212	pos	M+H-H2O, M+H	146159333	BOJKFRKNLSCGHY-IBEWQMDZSA-N	CC1CC2(C(C2(C)C)C3C1(C4C=C(C(=O)C4(CC(=C3)CO)O)C)O)OC(=O)C	0.7	C20197					0	1230.53	0	0	1.03701e+07	1.00572e+07	9.89252e+06	9.4916e+06	5403.35	3646.19	4241.57	2205.58	929.677	0	0	0	43067.7	40699.8	58650.1	49771.3	988031	981946	947132
5.99_388.1889n	Maoecrystal B		5.98675	389.196	pos	M+H, M+NH4	146160300	KNRAGAKNFNKKQF-YVECCOSDSA-N	CC(=O)OC1C(=C)C2CCC3C1(C2)C4(C(C5C3(CO4)C(=O)C=CC5(C)C)O)O	1.2						0	0	0	0	312213	293987	309036	277734	397.133	104.14	216.353	190.527	0	0	0	0	0	0	0	0	7599.53	10533.2	8677.89
3.75_211.0613m/z	2-Hydroxy-1-(4-Hydroxy-3,5-Dimethoxyphenyl)Ethan-1-One	C10H12O5	3.75367	211.061	neg	M-H	146167	ZTBAPEIDNUHRNC-UHFFFAOYSA-N	COC1=CC(=CC(=C1O)OC)C(=O)CO	-0.4	C10674	HMDB0031704	Organic oxygen compounds	Organooxygen compounds	Carbonyl compounds	49118.1	47861.6	55748	47012.1	0	862.074	1958.17	0	26031.5	0	4356.46	1269.82	45094.5	52698	46270.4	61645.5	637904	655301	599249	637672	145551	139660	122118
5.17_273.0772m/z	4,2',4',Alpha-Tetrahydroxydihydrochalcone		5.17133	273.077	neg	M-H	14632193	SLKHLLNCFGPWAZ-CQSZACIVSA-N	C1=CC(=CC=C1CC(C(=O)C2=C(C=C(C=C2)O)O)O)O	2.4						1.60779e+06	1.61563e+06	1.59044e+06	1.55712e+06	3970.57	2213.17	1549.74	1167.02	0	0	0	35706	73049.4	71854.6	70708.2	72870.4	123866	124447	123132	115338	1.43442e+06	1.37022e+06	1.3841e+06
3.83_200.0300m/z	2-Amino-3-{[(Carboxycarbonyl)Carbamoyl]Amino}Propanoic Acid	C6H9N3O6	3.82537	200.03	neg	M-H2O-H	14632981	WLHZKQYVDKRZKW-UHFFFAOYSA-N	C(C(C(=O)O)N)NC(=O)NC(=O)C(=O)O	-3.9		HMDB0039164	Organic acids and derivatives	Carboxylic acids and derivatives	Amino acids, peptides, and analogues	279566	297787	279430	260168	527151	318000	374474	297013	1.89475e+06	1.99755e+06	1.9815e+06	2.19955e+06	316255	261314	297687	284163	70060.3	56703.1	64456.1	56538.3	137402	125980	139600
1.24_423.1435m/z	Asperlicin E	C25H18N4O3	1.24228	423.143	pos	M+H	146428	HYHLSEUXMRFVND-AMDXRBSFSA-N	C1C2C3=NC4=CC=CC=C4C(=O)N3C5=CC=CC=C5C(=O)N2C6C1(C7=CC=CC=C7N6)O	2.5	C21148					4939.5	10880.4	12344.9	10282.3	14978.6	25819.1	14755.5	0	0	0	0	0	39125.2	48756.5	32066.6	37806.7	606119	578198	551506	496967	28215.5	10522.2	12483.3
5.93_401.1599m/z	Isoyatein	C22H24O7	5.92975	401.16	pos	M+H	14663714	HHRGVAZECZEYPH-UHFFFAOYSA-N	COC1=CC(=CC(=C1OC)OC)CC2COC(=O)C2CC3=CC4=C(C=C3)OCO4	3.8		HMDB0033258				293876	305474	284192	326580	0	0	0	0	0	0	0	0	281752	299443	298977	331941	1177.29	0	0	0	123759	118156	122996
5.48_285.0769m/z	Phyllodulcin	C16H14O5	5.48213	285.077	neg	M-H	146694	PBILBHLAPJTJOT-CQSZACIVSA-N	COC1=C(C=C(C=C1)C2CC3=C(C(=CC=C3)O)C(=O)O2)O	3.1	C10274					3.08972e+06	3.06555e+06	3.05869e+06	2.9947e+06	9244.39	1239.75	1861.1	0	17167	15261	16234.1	15179.5	175123	158857	165887	150108	2.32108e+06	2.20939e+06	2.3248e+06	2.22077e+06	1.52e+07	1.49429e+07	1.4836e+07
4.44_579.1504m/z	Procyanidin B3	C30H26O12	4.43525	579.15	pos	M+H	146798	XFZJEEAOWLFHDH-AVFWISQGSA-N	C1C(C(OC2=C1C(=CC(=C2C3C(C(OC4=CC(=CC(=C34)O)O)C5=CC(=C(C=C5)O)O)O)O)O)C6=CC(=C(C=C6)O)O)O	2.4		HMDB0033974	Phenylpropanoids and polyketides	Flavonoids	Biflavonoids and polyflavonoids	15028.3	8143.13	12053.3	7758.92	369342	353484	300619	339457	211197	240930	259058	279807	0	0	0	0	6178.97	1798.16	4309.93	0	8567.88	0	2703.34
6.65_503.2070m/z	Artonin F	C30H30O7	6.65148	503.207	pos	M+H	14680593	GKWNQOINHKVKOT-UHFFFAOYSA-N	CC(=CCC1=C2C(=C3C(=C1O)C(=O)C4=C(O3)C5=C6C(C4)C(OC6=C(C=C5O)O)(C)C)C=CC(O2)(C)C)C	6		HMDB0035187				45399.9	41875.1	45405	45247.8	0	0	0	0	0	0	0	0	61977.9	52750.2	50796.2	46708.2	0	0	0	0	42606.7	35126.3	30413.9
7.58_701.2387m/z	Artonin C	C40H38O10	7.58225	701.239	pos	M+Na	14681571	JMWCPXJWKKIWQK-NUTCGYRKSA-N	CC1=CC(C(C(C1)C2=C(C=C(C=C2)O)O)C(=O)C3=C(C(=C(C=C3)O)C=CC(C)C)O)C4=C(C=CC(=C4O)C(=O)C=CC5=C(C=C(C=C5)O)O)O	7.6		HMDB0035964	Phenylpropanoids and polyketides	Diarylheptanoids	Linear diarylheptanoids	263744	283944	155288	194829	0	0	0	0	0	0	0	0	0	0	0	0	0	0	0	0	27505.8	28703.6	27300.6
3.37_187.0614m/z	2-Oxosuberate	C8H12O5	3.371	187.061	neg	M-H	146903	HAGOOZVJLSSXGZ-UHFFFAOYSA-N	C(CCC(=O)C(=O)O)CCC(=O)O	0.4	C16589		Organic acids and derivatives	Keto acids and derivatives	Medium-chain keto acids and derivatives	289919	212239	348578	284109	627918	486569	1.33162e+06	485895	195220	124606	135512	297242	125622	122195	113551	125068	284657	295290	294492	273293	231456	230870	230191
5.65_298.0843n	Puerol A		5.64555	299.092	pos	M+H, M+CH3OH+H	14691941	AYXZYYUMEUUTRQ-UHFFFAOYSA-N	C1=CC(=CC=C1CC2C(=CC(=O)O2)C3=C(C=C(C=C3)O)O)O	2.3						2.5169e+06	2.44375e+06	2.44976e+06	2.62141e+06	43019.5	19647.9	28754.7	21514.5	47189.2	42291.9	35101.9	46237.5	180154	169765	165207	167189	2.0334e+06	1.98531e+06	2.02325e+06	1.92834e+06	4.9882e+06	5.28023e+06	5.06668e+06
6.22_425.1598m/z	Erythynone		6.22427	425.16	pos	M+H	14704460	MFTMKRIDUBXOMI-UHFFFAOYSA-N	CC1(C=CC2=C3C(=CC(=C2O1)OC)C(=O)C4C(O3)COC5=CC(=C(C=C45)OC)OC)C	3.7						35496	37073.2	28822.3	33712.8	0	0	0	0	0	0	0	0	54171.6	56236.5	69120	57897.3	0	0	0	0	5063.27	3291.05	4416.35
5.23_385.0935m/z	5,3',4',5'-Tetramethoxy-6,7-Methylenedioxyflavone		5.22748	385.094	neg	M-H	14704647	RDZNHJODRABSNK-UHFFFAOYSA-N	COC1=CC(=CC(=C1OC)OC)C2=CC(=O)C3=C(C4=C(C=C3O2)OCO4)OC	2.9			Phenylpropanoids and polyketides	Flavonoids	O-methylated flavonoids	13879.4	14319	24707.5	14632.9	0	0	0	0	0	0	0	0	168770	144677	169161	169227	1591.07	1832.22	2818.49	1541.49	36844	36390.7	21769.6
1.04_417.1868m/z	10-Hydroxymelleolide	C23H28O7	1.03948	417.187	pos	M+H	14707328	VNRLQDGXGABKPC-UHFFFAOYSA-N	CC1=CC(=CC(=C1C(=O)OC2CC3(C2(C(=CC4C3C(C(C4)(C)C)O)C=O)O)C)O)O	3.2		HMDB0038786	Lipids and lipid-like molecules	Prenol lipids	Sesquiterpenoids	553815	630261	617627	582880	3730.23	1092.06	0	0	0	0	0	0	0	0	0	0	3022.76	446.257	1733.04	4307.6	45203.3	76489.2	46370.9
2.71_236.0932m/z	Funebral	C12H15NO4	2.70937	236.093	neg	M-H	147089	SBDVNGVBUIUJOY-LAEOZQHASA-N	CC1C(OC(=O)C1N2C(=CC=C2C=O)CO)C	0.7						83740.1	68685.7	86928.7	74707.3	111651	40758.6	36888.5	39044.5	64417.2	5568.35	12114.5	37025.6	168867	181125	162099	186446	85444.3	102235	84609	96087.3	102886	102118	91276.6
6.59_253.0861m/z	6-Methoxyflavone	C16H12O3	6.59447	253.086	pos	M+H	147157	XZQLSABETMKIGG-UHFFFAOYSA-N	COC1=CC2=C(C=C1)OC(=CC2=O)C3=CC=CC=C3	3.9						1373.68	0	367.756	1963.5	0	0	0	0	0	0	0	0	595.834	0	0	0	252158	183623	159038	175756	43712	47394.4	35150.4
5.86_281.0457m/z	3-Hydroxy-8,9-Methylenedioxypterocarpene		5.86327	281.046	neg	M-H	14730797	XCDMHEXDCIXKLK-UHFFFAOYSA-N	C1C2=C(C3=C(O1)C=C(C=C3)O)OC4=CC5=C(C=C24)OCO5	3						1.9161e+06	1.98015e+06	1.9571e+06	1.93933e+06	7065.12	3355.46	1834.53	1654.36	129985	0	130488	2837.84	150741	129542	139182	138480	1.49272e+06	1.48751e+06	1.51774e+06	1.46078e+06	6.39133e+06	7.23624e+06	7.5778e+06
4.85_519.1140m/z	Apigenin 5-(6''-Malonylglucoside)		4.84623	519.114	pos	M+H	14730810	HAEMQOGVHIZSOW-ASDZUOGYSA-N	C1=CC(=CC=C1C2=CC(=O)C3=C(O2)C=C(C=C3OC4C(C(C(C(O4)COC(=O)CC(=O)O)O)O)O)O)O	0			Phenylpropanoids and polyketides	Flavonoids	Flavonoid glycosides	8.55294e+06	8.26307e+06	8.75377e+06	8.54714e+06	26575.3	9558.79	5937.99	20946	182856	167830	184427	172799	360644	347796	351851	377424	229932	225873	227368	236396	1.304e+06	1.21896e+06	1.24999e+06
4.78_427.1981m/z	Sphaeranthanolide		4.7796	427.198	neg	M-H	14733722	XJIHHYMEBKDQFZ-RQXOCINCSA-N	CC1C(=O)OC2C1(CCC3(C2=C(C(CC3)OC4C(C(C(C(O4)CO)O)O)O)C)C)O	-1.1			Lipids and lipid-like molecules	Prenol lipids	Terpene lactones	23530.1	23050.3	23941.3	17946.5	4.74381e+06	4.73486e+06	4.78481e+06	4.5849e+06	3289.15	0	0	0	109613	92335.3	109586	106868	239547	235155	224278	235005	213721	214476	203738
6.14_337.1434m/z	Curcumin 3	C21H20O4	6.13877	337.143	pos	M+H	147439	PREBVFJICNPEKM-UHFFFAOYSA-N	C1=CC(=CC=C1C=CC(=O)CC(=O)C=CC2=CC=C(C=C2)O)O	3.3		HMDB0244245				1.37693e+06	1.47685e+06	1.37924e+06	1.50013e+06	3197.39	1075.05	0	939.186	0	0	0	0	6378.99	4942.78	5860.87	4083.9	24580.8	22674	18795.4	20626.3	143264	147892	156897
5.54_561.1969m/z	8-Acetoxypinoresinol 4-Glucoside	C28H34O13	5.54103	561.197	pos	M+H-H2O	14756309	ARPKCZZZMDEOIF-UHFFFAOYSA-N	CC(=O)OC12COC(C1COC2C3=CC(=C(C=C3)OC4C(C(C(C(O4)CO)O)O)O)OC)C5=CC(=C(C=C5)O)OC	0		HMDB0033283				178079	181722	189580	174973	0	0	0	0	0	0	0	5499.53	129671	123747	133543	124634	0	0	0	0	27190.4	25466	16191.3
4.49_519.1863m/z	8-Hydroxypinoresinol 4-Glucoside	C26H32O12	4.49227	519.186	pos	M+H-H2O	14756313	ORRYWOBRSQRASU-UHFFFAOYSA-N	COC1=C(C=CC(=C1)C2C3COC(C3(CO2)O)C4=CC(=C(C=C4)OC5C(C(C(C(O5)CO)O)O)O)OC)O	-0.6		HMDB0033282				140684	149404	156922	156620	0	0	0	1786.09	366824	424759	443845	461269	394486	432592	402352	410913	71275.4	56476	41802.9	88349.3	22984.5	34699	14892.2
6.40_313.2619n	Dehydrophytosphingosine (not validated) - 2H	C18H35NO3	6.39512	314.269	pos	[M+H]+	14757418	CQKNELOTFUSOTP-HMTIOLNVSA-N	CCCCCCCCC/C=C/CCC[C@H]([C@H]([C@H](CO)N)O)O	3.7						39033	37884.5	33417.4	35241.7	158939	151334	157084	169080	188861	150326	175619	202239	49923.8	42299.9	44008.8	40398.1	36538.2	29401.9	31637.7	23979	31328.3	37070.9	35176.6
5.87_342.2278m/z	Cibaric Acid	C18H28O5	5.87278	342.228	pos	M+NH4	14757742	LFTUCYCUYUJMJB-KNDGICLUSA-N	C(CCCC=CCC(=O)C=C(C=CCCO)O)CCCC(=O)O	3.5						0	0	0	0	0	953.368	0	0	0	0	0	0	360.409	593.671	727.03	462.467	78232.5	83563.4	82435.8	82616.2	16031.1	17350.5	13815.2
2.60_514.2165m/z	Malformin A2	C22H37N5O5S2	2.5974	514.217	neg	[M-H]-	14759319	KRQRRZFXHYYNSO-MTSZKFMLSA-N	CC(C)CC1C(=O)NC(C(=O)NC2CSSCC(C(=O)NC(C(=O)N1)C(C)C)NC2=O)C(C)C	1.7						0	0	0	0	0	0	0	0	0	0	0	0	0	0	0	0	789522	746641	763996	753862	36273.3	39230.7	53023.3
5.71_255.1017m/z	5-Methoxyflavanone	C16H14O3	5.71172	255.102	pos	[M+H]+	147795	YLLFUILNISGLHO-UHFFFAOYSA-N	COC1=CC=CC2=C1C(=O)CC(O2)C3=CC=CC=C3	2.9			Phenylpropanoids and polyketides	Flavonoids	O-methylated flavonoids	231311	229363	222179	224654	0	0	0	33.0235	0	0	0.0182923	0.230201	0	0	0	0	4687.42	2018.3	2717.14	2852.93	83758.4	78994.8	71757.3
5.08_511.2544m/z	Ent-6r,16boh,17-Trihydroxy-7-Oxo-6,7-Seco-19,6-Kauranolide 6-O-Glucoside	C26H40O11	5.08432	511.254	pos	M+H-H2O	14780961	RNCYPVVUMUQCQI-UHFFFAOYSA-N	CC1(CCCC2(C1C(OC2=O)OC3C(C(C(C(O3)CO)O)O)O)C)C4CCC5CC4(CC5(CO)O)C=O	-0.3		HMDB0038546	Lipids and lipid-like molecules	Prenol lipids	Terpene glycosides	162.475	858.134	903.926	488.35	181768	154049	158152	149099	1518.63	0	0	0	0	0	395.462	501.108	0	5563.95	3060.53	1911.79	0	0	1086.24
5.66_683.2493m/z	13,15-Dihydroxy-9-Methoxy-5-Methyl-4-Oxabicyclo[10.4.0]Hexadeca-1(12),13,15-Triene-3,11-Dione	C17H22O6	5.66455	683.249	pos	2M+K	14829837	LBVPDFGFLMFDPI-UHFFFAOYSA-N	CC1CCCC(CC(=O)C2=C(CC(=O)O1)C=C(C=C2O)O)OC	2.5						9910.33	0	0	7380.27	0	0	0	0	0	0	0	0	56041.5	44434.4	45159.4	42754.1	485.365	610.84	0	517.851	0	0	0
4.75_179.0715m/z	Pestalopyrone		4.74713	179.071	neg	M-H	14841097	HOXZLCMLRLXRIN-QPJJXVBHSA-N	CC=C(C)C1=CC(=CC(=O)O1)OC	2.1			Organoheterocyclic compounds	Pyrans	Pyranones and derivatives	256054	274073	268056	258693	47228	93137.1	86115.1	67502.6	45285.6	55434.2	46064.8	74008.9	211911	198071	211800	212962	23149.5	24819.8	27406	26133.3	46534.5	46072.4	45005.5
3.96_787.1927m/z	Quercetin 3-Rutinoside-7-Glucuronide		3.95738	787.193	pos	M+H	14841203	NYEMNXLOIMNTDU-YEWWWMHDSA-N	CC1C(C(C(C(O1)OCC2C(C(C(C(O2)OC3=C(OC4=CC(=CC(=C4C3=O)O)OC5C(C(C(C(O5)C(=O)O)O)O)O)C6=CC(=C(C=C6)O)O)O)O)O)O)O)O	-2.8						17461.1	4631.01	22315.5	19060.6	3318.49	11259.9	0	0	59539.7	35670.9	37112	37568.9	83050.9	74885.3	89295.1	75473.3	850458	769633	752372	786365	128618	113237	109392
1.78_323.0894m/z	Met Glu	C10H18N2O5S	1.77567	323.089	neg	M+FA-H	14843111	ADHNYKZHPOEULM-UHFFFAOYSA-N	CSCCC(C(=O)NC(CCC(=O)O)C(=O)O)N	-3.7		HMDB0028972	Organic acids and derivatives	Carboxylic acids and derivatives	Amino acids, peptides, and analogues	1820.09	3741.08	306.81	315.182	0	0	1411.34	0	220345	101.249	359.415	77.7736	1701.55	2549.42	3242.22	3396.42	0	4464.24	110.78	3268.56	0	0	185.329
1.89_246.0987m/z	Malonylcarnitine	C10H17NO6	1.88637	246.099	neg	M-H	148549549	ZGNBLKBZJBJFDG-ZETCQYMHSA-N	C[N+](C)(C)CC(CC(=O)O)OC(=O)CC(=O)[O-]	0.1						0	0	0	0	125331	10212.4	0	1727.2	0	0	0	0	0	0	0	0	19.6981	0	0	0	624.11	0	3999.62
4.98_328.0946n	Grantionin		4.97915	329.102	pos	M+H-H2O, M+H	14861188	XEVXJBGZWXMMBZ-UHFFFAOYSA-N	COC1=CC(=CC(=C1)C2=CC(=O)C3=CC(=C(C=C3O2)O)OC)OC	2.7						78615.6	81910.1	87968.2	78877.4	2850.23	14769.2	18426.7	8811.35	0	1697.06	0	1392.05	33974.4	27378.6	35711.4	28621.9	32880.2	30957	40848	28114.9	23212.1	24337.2	20205.2
4.81_235.1331m/z	2-Hydroxy-6-(2-Hydroxyethyl)-2,5,7-Trimethyl-2,3-Dihydro-1h-Inden-1-One	C14H18O3	4.80762	235.133	pos	M+H	148710	FQLXILLXEWJGFO-UHFFFAOYSA-N	CC1=CC2=C(C(=C1CCO)C)C(=O)C(C2)(C)O	1.6		HMDB0038218	Benzenoids	Indanes	Indanones	93116.1	91603.1	91931.1	87491.7	31749.7	28954.8	29433.8	24311.3	5078.13	8558.94	8708.59	5084.22	36424.4	34381	36666.8	33752.6	29891.8	28945.9	31688.5	26566.6	71287.3	74972.7	72670.6
4.16_184.0971m/z	3,4,5,6-Tetrahydrohippuric Acid	C9H13NO3	4.15823	184.097	pos	M+H	149048	OSUSJBWSQBKORT-UHFFFAOYSA-N	C1CCC(=CC1)C(=O)NCC(=O)O	1.1		HMDB0061679				7139.07	6679.77	7244.64	8269.16	6954.98	10652.4	10089	9599.5	28921.9	31140.5	33846.2	30964.4	15248.1	17352.2	17069.8	15713.9	55134.5	56460.5	56835.4	59796.4	22168.5	22535.1	27890.6
5.50_360.1442m/z	Lutessine		5.50303	360.144	pos	M+H	149091	MOWAHCOFZKJVJP-JKEDJMADSA-N	CC(=O)OC1C2C3C(=CCN3CC4=CC5=C(C=C24)OCO5)C(C1OC)O	0			Organoheterocyclic compounds	Quinolines and derivatives	Benzoquinolines	641001	647200	650592	686599	1353.34	0	767.502	0	0	0	0	0	28079.8	30369.2	25649.2	25750	669993	623261	668084	637888	641600	634359	528154
1.02_527.0901m/z	1,2,3-Propanetricarboxylic Acid	C6H8O6	1.01767	527.09	neg	3M-H	14925	KQTIIICEAUMSDG-UHFFFAOYSA-N	C(C(CC(=O)O)C(=O)O)C(=O)O	-1.2	C19806	HMDB0031193	Organic acids and derivatives	Carboxylic acids and derivatives	Tricarboxylic acids and derivatives	0	0	0	0	0	0	0	0	0	0	0	0	0	0	0	0	266762	168541	412459	691983	0	0	9009.94
5.64_183.0048m/z	2,4-Dinitrophenol	C6H4N2O5	5.64053	183.005	neg	M-H	1493	UFBJCMHMOXMLKC-UHFFFAOYSA-N	C1=CC(=C(C=C1[N+](=O)[O-])[N+](=O)[O-])O	1.7	C02496	HMDB0245462				45321.3	42622.6	48389.3	42221	123160	124623	125119	116110	161092	188121	169546	174084	76948.2	70802.7	73785.7	71535.9	127653	118594	128765	120935	179484	162232	158323
4.03_341.0872m/z	4-O-Beta-D-Glucosyl-Esculetin		4.03407	341.087	pos	M+H	14944048	YZHPIOLSLRFTIM-TVKJYDDYSA-N	C1=CC2=C(C=C1O)OC(=O)C=C2OC3C(C(C(C(O3)CO)O)O)O	-0.9			Phenylpropanoids and polyketides	Coumarins and derivatives	Coumarin glycosides	1529.82	2075.37	0	1022.65	0	0	0	0	0	0	0	0	882.091	1269.74	4601.66	1049.77	148632	151332	154727	143888	21233.5	20927.2	19645.2
1.02_245.0771m/z	5-[(2s,3r,4s,5r)-3,4-Dihydroxy-5-(Hydroxymethyl)Oxolan-2-Yl]-1,2,3,4-Tetrahydropyrimidine-2,4-Dione	C9H12N2O6	1.02077	245.077	pos	M+H	15047	PTJWIQPHWPFNBW-GBNDHIKLSA-N	C1=C(C(=O)NC(=O)N1)C2C(C(C(O2)CO)O)O	-2.8	C02067	HMDB0000767				187572	170635	164976	196303	10305.8	5285.77	13363.5	12676.3	34351.9	34216.5	44540.2	46133.4	161770	181745	192216	175294	60906	62659	59254	56336.8	121751	119972	125007
[truncated: 3,533 more rows]
