# Supplementary material for: Integrative metabolomic and transcriptomic analyses reveal the regulatory mechanisms underlying the biosynthesis of flavonoid and terpenoid metabolites in different tissues of Canavalia gladiata
Source: Front Plant Sci. 2026 Apr 15;17:1792177. doi: 10.3389/fpls.2026.1792177 (PMC13125093; doi:10.3389/fpls.2026.1792177)
Supplement: Supplementary file 9 [file Table2.xlsx]

## Sheet: Sheet3
ID	Metabolite	classA	classB	classC	CG-R-1	CG-R-2	CG-R-3	CG-R-4	CG-Se-1	CG-Se-2	CG-Se-3	CG-Se-4	CG-FP-1	CG-FP-2	CG-FP-3	CG-FP-4	CG-St-1	CG-St-2	CG-St-3	CG-St-4	CG-L-1	CG-L-2	CG-L-3	CG-L-4	CG-St_vs_CG-Se_VIP	CG-St_vs_CG-Se_P-value	CG-St_vs_CG-Se_Fold_Change	CG-St_vs_CG-Se_Log2FC	CG-St_vs_CG- Se_Type	CG-Se_vs_CG-R_VIP	CG-Se_vs_CG-R_P-value	CG-Se_vs_CG-R_Fold_Change	CG-Se_vs_CG-R_Log2FC	CG-Se_vs_CG-R_Type	CG-L_vs_CG-Se_VIP	CG-L_vs_CG-Se_P-value	CG-L_vs_CG-Se_Fold_Change	CG-L_vs_CG-Se_Log2FC	CG-L_vs_CG-Se_Type	CG-FP_vs_CG-Se_VIP	CG-FP_vs_CG-Se_P-value	CG-FP_vs_CG-Se_Fold_Change	CG-FP_vs_CG-Se_Log2FC	CG-FP_vs_CG-Se_Type
4.67_505.1002m/z	Quercetin 3-(6-O-Acetyl-Beta-Glucoside)	Phenylpropanoids and polyketides	Flavonoids	Flavonoid glycosides	9982.93	2084.64	3819.08	0	613739	555092	639424	596949	20448.1	0	5971.03	19335.1	116350	107174	101754	100134	1.1562e+06	1.20168e+06	1.20561e+06	1.13791e+06	1.15996	5.82748e-05	0.176872	-2.49923	down	0.772578	4.65212e-05	151.398	7.2422	insig	1.15353	3.9884e-07	1.95468	0.966935	insig	0.807853	1.98814e-05	0.019023	-5.71611	insig
4.29_332.1255m/z	Glutamyltryptophan	Organic acids and derivatives	Carboxylic acids and derivatives	Amino acids, peptides, and analogues	0	0	0	0	88135.1	59542.4	87932.4	78228.5	33693	31730.7	42162.5	24938.1	95904.2	49772.5	80438.6	75590.2	0	0	0	0	0.151658	0.805152	0.96134	-0.0568813	insig	1.1416	0.00134752	inf	inf	up	1.16172	0.00134752	0	-inf	down	1.16466	0.00259686	0.422269	-1.24376	down
6.55_678.3857n	Gingerglycolipid B				652377	666673	674329	664114	154939	147699	157151	131177	337249	346131	358162	330198	289290	290563	323518	294917	205161	215333	244091	271912	1.14636	1.08021e-05	2.02768	1.01983	up	1.13906	1.6965e-09	0.222377	-2.16892	down	1.07678	0.00636613	1.58469	0.664202	insig	1.24621	4.26354e-07	2.32119	1.21486	up
6.31_331.1178m/z	Colutequinone B				3604.71	1119.79	2711.92	3231.32	0	0	0	0	0	0	0	0	0	0	0	0	0	0	0	0	-	-	-	-	-	1.14067	0.0165104	0	-inf	down	-	-	-	-	-	-	-	-	-	-
4.62_403.1406m/z	2-[4,6-Dihydroxy-2-Methoxy-3-(3-Methylbut-2-En-1-Yl)Phenyl]-1-(2,4-Dihydroxyphenyl)Ethan-1-One				824680	796523	802842	779256	36063.8	28770.6	30543	27286.8	523565	544008	502749	604334	2.74398e+06	2.6318e+06	2.69188e+06	2.69845e+06	98026.3	104572	145498	102722	1.16166	1.23194e-06	87.7689	6.45564	up	1.14043	1.78661e-06	0.0382931	-4.70677	down	1.13831	0.00427523	3.67522	1.87783	up	1.25415	0.000155672	17.7285	4.148	up
4.35_377.1594m/z	Angelol B				18726.6	26790.7	18775	17434.2	1678.03	2016.93	808.413	1657.33	8030.76	729.052	1448.72	275.932	126515	128641	130716	131424	5035.61	7914.08	14119.9	4913.94	1.15522	4.56442e-07	83.967	6.39175	up	1.1176	0.00280723	0.075382	-3.72964	down	1.04511	0.0568646	5.19154	2.37616	up	0.117345	0.596221	1.70183	0.767086	insig
5.56_741.1824m/z	Kaempferol 3-(3'',6''-Di-P-Coumarylglucoside)				0	0	0	0	1.16721e+06	1.12089e+06	1.12811e+06	1.10163e+06	0	0	0	0	0	1406.2	0	47.1967	0	0	0	0	0.993211	3.94653e-06	0.000321702	-11.602	insig	1.14167	3.99205e-06	inf	inf	up	1.16179	3.99205e-06	0	-inf	down	1.25618	3.99205e-06	0	-inf	down
3.81_157.0498m/z	Opuntiol	Organoheterocyclic compounds	Pyrans	Pyranones and derivatives	31728.3	35642.4	34955.4	36525.4	2197.41	2419.61	1504.7	1324.54	16475.8	20041	28784.2	28220	43436.7	38547.5	43915.4	41211.4	20940.4	19911.5	23116.6	19575.5	1.1547	3.38776e-05	22.4423	4.48815	up	1.13327	3.01681e-05	0.0536276	-4.22088	down	1.14896	4.65161e-05	11.2196	3.48794	up	1.23434	0.00561917	12.5594	3.6507	up
3.96_162.0552m/z	2-Hydroxy-3-(3,4-Dihydroxyphenyl)Propanamide	Benzenoids	Phenols	Benzenediols	626.53	1307.9	1543.75	1517.67	725.461	1764.24	335.954	799.04	4758.29	4825.71	8765.81	6049.1	1140.49	666.914	886.176	1801.6	34591.5	31642.9	34765.8	31964	0.357926	0.59839	1.24015	0.310517	insig	0.459379	0.395485	0.725541	-0.462871	insig	1.13451	5.8647e-06	36.6829	5.19704	up	1.14901	0.00812753	6.7313	2.75089	up
6.65_296.0655n	1,2-Dimethoxy-5'-(Methylsulfanyl)-1,2-Dihydro-3'H-Spiro[Indole-3,2'-[1,4]Thiazole]				32127	28223.4	28595.7	28091.9	42688.7	31419.7	29907.7	29576.3	223262	210903	197188	208800	8286.38	10818.7	11755.3	10713.6	34672.9	29937.3	33211.7	29012	1.12974	0.00389191	0.3112	-1.68409	down	0.541468	0.281744	1.14145	0.190862	insig	0.207183	0.644617	0.949409	-0.0748989	insig	1.24772	1.40333e-06	6.28891	2.65281	up
1.07_313.0843n	Neoamphimedine				492357	459019	458949	487653	0	0	0	0	0	0	0	0	93699.2	87210	97898.1	87160.8	0	0	4474.42	0	1.16229	5.22293e-05	inf	inf	up	1.14167	1.50607e-05	0	-inf	down	0.441534	0.391002	inf	inf	insig	-	-	-	-	-
4.04_316.2235m/z	Ile Ile Ala				13370.4	12347.5	12747.9	11139.9	13086	11832.8	13934.1	13246.1	6336.3	3640.43	7686.29	4550.34	24396	25061.5	22137.3	26435.7	98293.8	93915.4	88008.4	95517.7	1.14051	0.000201635	1.88162	0.911976	insig	0.418069	0.369625	1.05026	0.0707496	insig	1.16015	2.36191e-05	7.21195	2.85039	up	1.13654	0.00127213	0.426368	-1.22983	down
4.86_405.1911m/z	(-)-3,4-Dimethoxy-3,4-Desmethylenedioxycubebin				39418.7	45427	47762.2	40125.2	256999	260338	270689	253322	0	0	0	0	43431.1	44139	41242.7	40308.6	10657.8	12664	16341	16143.1	1.16164	4.10983e-06	0.162406	-2.62232	down	1.13923	1.49722e-07	6.02866	2.59184	up	1.1573	7.34243e-07	0.05359	-4.22189	down	1.25619	6.51431e-06	0	-inf	down
6.16_189.0912m/z	Bullatenone				0	0	0	0	19885.2	17329.8	17911.3	19035.8	0	218.009	0	0	0	0	0	0	285.189	0	0	0	1.16229	6.42642e-05	0	-inf	down	1.14166	6.42642e-05	inf	inf	up	1.00122	5.24117e-05	0.00384548	-8.02262	down	1.11856	5.71411e-05	0.00293962	-8.41015	down
5.97_471.1670m/z	Mangostanol	Organoheterocyclic compounds	Benzopyrans	1-benzopyrans	0	0	0	1765.54	2646.49	0	0	0	0	0	0	34.3864	379856	424155	468735	460453	48466.8	18428.4	9585.27	7565.39	1.01483	0.000222458	654.905	9.35514	up	0.00796513	0.792464	1.49897	0.583971	insig	0.943136	0.120064	31.7575	4.98902	insig	0.141087	0.396423	0.0129932	-6.2661	insig
5.62_506.3614n	Gymnemagenin				0	0	0	0	0	0	0	0	61079.5	32158.9	35149.7	29121.7	0	0	0	0	0	0	0	0	-	-	-	-	-	-	-	-	-	-	-	-	-	-	-	1.25567	0.0126664	inf	inf	up
4.07_227.0917m/z	Cladobotrin Vi				79828.9	84300	80981.7	86989.2	6123.74	4730.99	11008.2	3357.69	3052.12	8501.84	4357.01	4294.84	237935	229530	236901	226971	210911	209208	212147	212544	1.14681	1.06312e-08	36.9276	5.20663	up	1.11249	5.23728e-08	0.0759429	-3.71894	down	1.1453	2.06214e-08	33.4968	5.06595	up	0.29779	0.564967	0.801162	-0.319834	insig
7.34_278.2480m/z	Obscuraminol A	Organic nitrogen compounds	Organonitrogen compounds	Amines	302129	293131	263253	281891	843254	791645	719178	718135	694197	538243	536791	645579	169447	196641	157488	136623	62426.4	41624.1	41203.4	62428.6	1.15207	5.3002e-05	0.214894	-2.2183	down	1.13322	0.000269162	2.69397	1.42973	up	1.15481	0.000104866	0.0676004	-3.88683	down	0.999725	0.0180449	0.786017	-0.347367	insig
5.53_475.1760m/z	(1r,5s)-3-(1-Oxo-2-(Pyridin-4-Ylmethyl)-1,2-Dihydroisoquinoline-4-Carbonyl)-3,4,5,6-Tetrahydro-1h-1,5-Methanopyrido[1,2-A][1,5]Diazocin-8(2h)-One	Alkaloids and derivatives	Lupin alkaloids	Cytisine and derivatives	81219.8	72928.4	71602.4	70140.4	0	0	0	0	0	0	0	0	7376.83	7886.86	7709.06	6176.39	4656.37	2840.94	9313.28	2647.85	1.16224	0.000322179	inf	inf	up	1.14166	8.29529e-05	0	-inf	down	1.16088	0.0517543	inf	inf	up	-	-	-	-	-
1.23_330.1187m/z	Griffonin	Organic oxygen compounds	Organooxygen compounds	Carbohydrates and carbohydrate conjugates	0	0	0	0	0	0	0	0	0	0	0	0	0	0	0	0	75697.2	72876.1	67911.6	64351.2	-	-	-	-	-	-	-	-	-	-	1.16177	0.000102743	inf	inf	up	-	-	-	-	-
6.16_420.0922m/z	Niazicin A				157622	159274	195688	165288	0	0	0	0	0	0	0	0	7799.47	9238.91	7487.18	6859	10447.4	10661.6	11364.3	11541.3	1.16222	0.000575133	inf	inf	up	1.14164	0.000315641	0	-inf	down	1.16179	3.08947e-05	inf	inf	up	-	-	-	-	-
7.73_433.1649m/z	Dihydrocycloartomunin				82464.1	91958.4	65953.2	73623.7	0	0	0	0	0	0	0	0	0	0	0	0	0	0	0	0	-	-	-	-	-	1.14161	0.000791532	0	-inf	down	-	-	-	-	-	-	-	-	-	-
4.90_454.2571m/z	Pc(6:0/6:0)	Lipids and lipid-like molecules	Glycerophospholipids	Glycerophosphocholines	0	0	0	292.427	0	0	0	0	0	3714.04	1952.04	2794.9	62391.1	62321.8	60109.5	62199.1	0	2049.63	0	0	1.16229	1.55803e-06	inf	inf	up	0.433054	0.391002	0	-inf	insig	0.439889	0.391002	inf	inf	insig	0.974617	0.0755476	inf	inf	insig
4.94_477.1415m/z	Myrciacitrin Iii				114706	112365	102414	112172	131721	175553	146743	129694	0	0	0	0	14127	22275.4	16018.1	11685.5	157189	161256	164046	148770	1.14663	0.000809377	0.109825	-3.18672	down	0.948748	0.0397491	1.32164	0.402329	insig	0.500802	0.350608	1.08146	0.112982	insig	1.25617	0.000825212	0	-inf	down
1.14_194.9276m/z	Vorapaxar Sulfate				17003.2	8338.5	2046.38	4131.17	0	72613.8	31385.1	69079.3	0	0	0	0	0	4355.23	4046.26	9176.99	0	0	0	0	0.138628	0.107891	0.101564	-3.29954	insig	0.234276	0.129921	5.49119	2.45712	insig	0.899228	0.086253	0	-inf	insig	0.97615	0.086253	0	-inf	insig
5.16_267.1024m/z	Clusiparalicoline C	Organoheterocyclic compounds	Benzopyrans	1-benzopyrans	142681	106748	137809	115423	0	475.612	0	0	415.486	768.613	0	208.77	6895.72	8886.08	7666.33	8539.37	0	0	0	0	0.982401	0.000199836	67.2555	6.07158	insig	1.01044	0.000710159	0.000946189	-10.0456	down	0.438648	0.391002	0	-inf	insig	0.614901	0.304403	2.92858	1.5502	insig
4.65_317.0659m/z	Oryzafuran				316396	325229	324480	319619	758130	729960	732115	715064	34263.5	31569.7	33405.7	28724.9	654009	722552	673087	682169	455219	459158	478104	471116	0.900069	0.0302751	0.930687	-0.103632	insig	1.14074	9.56746e-06	2.28297	1.19091	up	1.15707	2.14804e-06	0.634898	-0.655403	insig	1.25557	3.19135e-06	0.0435953	-4.51968	down
4.29_333.0972m/z	3'-Deoxydryopteric Acid				250706	244790	253537	262517	478.11	0	159.125	0	0	0	0	0	71688.4	83482.6	76594.1	75807.1	40756.7	33733.6	38348.3	38757.9	0.933327	6.91024e-05	482.667	8.91488	insig	0.93825	6.7476e-06	0.000629959	-10.6325	insig	0.886858	0.00012432	237.897	7.89419	insig	0.719543	0.252359	0	-inf	insig
4.05_771.2012m/z	Quercetin 3-(2g-Glucosylrutinoside)				11979.3	5651.73	5572.72	1339.93	0	0	0	0	0	0	0	0	51429.2	22449.7	36051.8	0	376679	383352	402576	277290	0.899458	0.0861934	inf	inf	insig	1.13874	0.0679504	0	-inf	down	1.16175	0.00102672	inf	inf	up	-	-	-	-	-
5.00_675.2697m/z	Brassica Napus Non-Fluorescent Chlorophyll Catabolite 3				0	0	0	0	6124.15	10034.4	6388.95	13571.7	0	0	0	0	52175.9	34862.6	36413.3	27335.7	631550	612220	625257	617035	1.08245	0.00817487	4.17472	2.06168	up	1.1412	0.0142784	inf	inf	up	1.15501	2.14802e-08	68.8294	6.10495	up	1.25562	0.0142784	0	-inf	down
5.54_297.0408m/z	2,5,6,8-Tetrahydroxy-2-Methyl-2h,3h,4h-Naphtho[2,3-B]Pyran-4-One	Organoheterocyclic compounds	Naphthopyrans	Naphthopyranones	1.109e+06	1.10346e+06	1.10832e+06	1.05982e+06	5085.04	0	0	0	0	0	0	0	15417.4	10295.1	19724.1	12500.9	35983.9	31630.1	34659.7	31542.8	0.929438	0.00266254	11.3937	3.51017	insig	0.994485	2.21641e-06	0.00116081	-9.75066	insig	0.94512	1.60436e-06	26.3157	4.71785	insig	0.469666	0.391002	0	-inf	insig
4.02_336.1328n	Semilepidinoside A				24560.8	17656.3	24322.8	17100.9	80809	45263.2	51617.6	43984.6	5210.68	14644.7	17172.1	23569.3	36783.9	33749.1	27174.6	28420.4	766777	705850	741080	712876	0.945378	0.0655202	0.568978	-0.813554	insig	1.04539	0.024793	2.65031	1.40616	up	1.15151	1.59811e-07	13.2022	3.7227	up	1.06312	0.0121041	0.273359	-1.87113	down
5.53_314.1520n	Gibberellin A120	Lipids and lipid-like molecules	Prenol lipids	Diterpenoids	0	0	0	0	102378	96221.9	91855	101881	0	0	0	0	0	0	0	0	0	0	0	0	1.16229	3.65202e-05	0	-inf	down	1.14166	3.65202e-05	inf	inf	up	1.16178	3.65202e-05	0	-inf	down	1.25618	3.65202e-05	0	-inf	down
2.31_523.1681m/z	Isoglobotriaose				2.69934e+06	2.74905e+06	2.58696e+06	2.59998e+06	0	13161.7	22729	10293.6	0	95948.3	45619.2	8961.36	2.84531e+06	2.15102e+06	2.73873e+06	2.34434e+06	12441.3	20124	29069.6	16138.4	0.787814	0.000596581	218.243	7.76979	insig	0.767765	5.50147e-06	0.00434254	-7.84725	insig	0.45864	0.231384	1.68398	0.751871	insig	0.0606466	0.320035	3.25931	1.70457	insig
4.32_336.1919m/z	Ile Phe Gly	Organic acids and derivatives	Carboxylic acids and derivatives	Amino acids, peptides, and analogues	3981.48	5204.61	5177.94	4423.71	65468.6	54710.9	56252.3	54809.8	14642.2	10099.6	9716.74	10856.6	16497.6	15084.2	16620.7	19425.6	39784.8	41446.4	36878	38838.6	1.15166	0.000179987	0.292456	-1.77371	down	1.13849	0.000214803	12.3081	3.62154	up	1.10901	0.00298213	0.678717	-0.559118	insig	1.24182	6.48223e-05	0.195964	-2.35134	down
4.39_449.1099m/z	Steppogenin 4'-O-Beta-D-Glucoside				4.00831e+06	4.01158e+06	3.98647e+06	3.84161e+06	488544	515962	448311	442573	88145.2	103807	122673	141712	430999	389437	376426	390909	943311	947610	986156	944049	0.975273	0.013209	0.837702	-0.255492	insig	1.14063	1.22744e-07	0.119598	-3.06373	down	1.15188	3.03021e-06	2.01601	1.0115	up	1.23427	8.25491e-06	0.240762	-2.05432	down
7.97_617.5148m/z	(2r)-2-Hydroxy-3-[(9z)-Octadec-9-Enoyloxy]Propyl (9z,12z,15z)-Octadeca-9,12,15-Trienoate				251387	491956	517715	318674	706047	866885	163940	43759.7	1.32609e+06	788892	1.04193e+06	1.09144e+06	139822	162095	222979	266561	76123.7	12003.1	98850.6	236035	0.193105	0.307762	0.444481	-1.16981	insig	0.244048	0.825151	1.12717	0.172709	insig	0.583518	0.190136	0.237563	-2.07362	insig	0.791875	0.046736	2.38586	1.25451	insig
2.97_666.1186m/z	Delphinidin-3,5-O-Diglucoside Chloride				14113.8	0	4246.04	0	0	0	0	0	0	0	0	0	80559.7	70350.8	56652.7	65380.4	0	0	0	0	1.16223	0.000845583	inf	inf	up	0.658137	0.26174	0	-inf	insig	-	-	-	-	-	-	-	-	-	-
4.78_478.1128n	Nepetin 4'-Glucoside				313947	338726	305477	327408	844131	823754	893984	801839	170541	344953	370364	374939	210010	213810	218001	204191	1.04118e+06	1.02653e+06	1.01038e+06	963206	1.16095	4.9539e-05	0.251512	-1.9913	down	1.1378	2.34541e-05	2.61654	1.38766	up	1.08514	0.000675423	1.20144	0.264769	insig	1.14143	0.000590961	0.374824	-1.41572	down
3.85_234.0975m/z	N-(1-Deoxy-1-Fructosyl)Alanine				1135.6	757.152	2952.56	0	2.40534e+06	456616	430307	437398	382226	85077.5	91365.2	95846.5	35170.3	36274.9	33147.8	42716.5	2995.66	8416.95	6937.01	8796.18	1.09381	0.16566	0.0394967	-4.66212	down	0.842504	0.15416	769.748	9.58824	insig	1.12485	0.155897	0.00727835	-7.10217	down	0.966132	0.215424	0.175489	-2.51055	insig
1.01_467.1261m/z	(2s)-2-Amino-4-[(2-Amino-2-Carboxyethyl)Sulfanyl]Butanoic Acid	Organic acids and derivatives	Carboxylic acids and derivatives	Amino acids, peptides, and analogues	0	0	0	0	144555	212318	253148	213417	0	20547.4	23447.8	20439.3	33329.1	21440.7	38138.7	12709.4	0	0	0	0	1.10747	0.00290005	0.128265	-2.96281	down	1.14154	0.00277234	inf	inf	up	1.16167	0.00277234	0	-inf	down	0.687618	0.00251965	0.0782505	-3.67576	insig
5.12_547.1452m/z	Afrormosin 7-O-(6''-Malonylglucoside)				1.27589e+06	1.25662e+06	1.23649e+06	1.23004e+06	9001.15	2906.04	2631.86	4085.42	0	0	0	0	333779	349587	342375	328423	707433	786784	735984	703429	1.14846	9.92952e-07	72.7089	6.18406	up	1.13354	8.24332e-07	0.00372561	-8.06831	down	1.1517	3.68966e-05	157.515	7.29934	up	1.2542	0.051615	0	-inf	down
6.63_174.1491m/z	2-Hydroxy-2,6,6-Trimethylcyclohexanone				1255.25	1218.54	840.895	1337.12	0	0	0	0	0	0	0	0	1273.95	422.779	1472.3	730.528	4277.11	4001.81	4201.86	3803.99	1.16089	0.0274224	inf	inf	up	1.14151	0.0018163	0	-inf	down	1.16178	3.91997e-05	inf	inf	up	-	-	-	-	-
0.92_175.0846n	2-Aminopimelic Acid	Organic acids and derivatives	Carboxylic acids and derivatives	Amino acids, peptides, and analogues	51409	55962.2	49054.7	55198.2	2.65605e+06	2.92287e+06	2.73443e+06	2.37473e+06	133909	129187	149172	124302	58488.6	50143.8	68982.6	46643.7	202162	195276	192678	174039	1.16002	0.000176373	0.0209821	-5.57469	down	1.14099	0.000179331	50.505	5.65835	up	1.16032	0.00020463	0.0714961	-3.80599	down	1.25474	0.000192406	0.0502027	-4.31609	down
5.19_471.3471m/z	Jintan				43074.9	44246.3	50767.1	55981	0	0	0	0	0	0	0	0	4724.94	5013.95	1898.48	4414.93	0	5881.08	0	0	1.16144	0.0111969	inf	inf	up	1.14164	0.000518738	0	-inf	down	0.439889	0.391002	inf	inf	insig	-	-	-	-	-
5.79_440.1839n	1,3-Dihydroxy-6,7-Dimethoxy-2-(2-Hydroxy-3-Methyl-3-Butenyl)-8-(3-Methyl-2-Butenyl)-Xanthone				101734	107579	110168	105820	0	0	0	0	0	0	0	0	343752	358188	371131	367582	3870.07	4097.46	0	1657.58	1.16229	1.07764e-05	inf	inf	up	1.14166	1.01975e-05	0	-inf	down	0.897851	0.0897585	inf	inf	insig	-	-	-	-	-
4.11_461.1102m/z	4'-Methylepicatechin 5-Glucuronide				18686.4	32253.6	22151.4	16935.1	0	0	0	0	0	0	0	0	4160.98	9538.26	3826.74	1146.45	1.06351e+06	1.11465e+06	1.10253e+06	1.01202e+06	1.15919	0.0766397	inf	inf	up	1.14141	0.00716876	0	-inf	down	1.16179	2.20193e-05	inf	inf	up	-	-	-	-	-
3.97_189.0771m/z	2-Hydroxyoctanedioic Acid	Organic acids and derivatives	Hydroxy acids and derivatives	Medium-chain hydroxy acids and derivatives	218337	216238	212270	204746	1.79759e+06	1.60131e+06	1.63035e+06	1.51827e+06	1.0675e+06	976962	995783	1.11064e+06	1.11149e+06	1.00396e+06	1.04884e+06	999167	454125	455537	468494	429108	1.13164	0.000630827	0.635884	-0.653165	insig	1.14051	0.000147948	7.68857	2.94271	up	1.15844	0.000212663	0.276023	-1.85714	down	1.21787	0.000439257	0.633963	-0.657528	insig
5.91_561.1783m/z	Gibberellin A38 Glucosyl Ester				530986	667949	591334	533783	0	0	0	0	0	0	0	0	141985	138865	147278	144296	0	0	0	0	1.1623	4.24842e-06	inf	inf	up	1.14163	0.000369313	0	-inf	down	-	-	-	-	-	-	-	-	-	-
7.32_370.2016m/z	(+)-Corydaline				31002.9	27935	25986.6	30234.1	2495.58	0	1526.21	2170.23	7296.08	4360.99	2681.16	0	0	0	0	0	0	0	0	801.999	0.900523	0.068154	0	-inf	insig	0.651095	1.40632e-05	0.0537695	-4.21707	insig	0.606141	0.0880881	0.129521	-2.94874	insig	0.0671792	0.282373	2.3156	1.21138	insig
4.72_211.0967m/z	Panepoxydone	Organic oxygen compounds	Organooxygen compounds	Carbonyl compounds	144823	141969	150874	150284	7717.44	4785.32	4926.75	8779.73	21047.7	23708.2	14237	19680.4	284939	288683	278834	294029	92116.9	82557.2	80820.5	83005.3	1.15645	4.96888e-07	43.7435	5.451	up	1.13329	2.41221e-07	0.0445773	-4.48755	down	1.14902	1.08795e-05	12.9153	3.69101	up	1.16014	0.00303304	3.00174	1.5858	up
1.00_201.0873m/z	3-Hydroxy-2-[(4-Hydroxypyrrolidin-2-Yl)Formamido]Propanoic Acid				48777.7	49105	55024.3	48914	0	2936.47	4536.54	10505.2	38241.3	41802.9	46149.6	41302.4	47042.5	51174.2	44905.8	41775.1	16680.5	8485.71	12590.7	11860.3	0.626263	8.91088e-06	10.2845	3.3624	insig	0.615232	7.38948e-06	0.0890801	-3.48875	insig	0.508132	0.0316944	2.75985	1.46459	insig	0.689775	1.8843e-05	9.31661	3.21981	insig
5.73_256.1910m/z	N-Decanoyl-L-Homoserine Lactone	Organic acids and derivatives	Carboxylic acids and derivatives	Amino acids, peptides, and analogues	1657.97	4027.06	4146.93	1703.79	8295.63	7849.47	7523.42	6384.37	19336	15480.2	17710.9	21157.8	4458.37	3637.79	4480.68	4692.26	5201.35	4905.05	3412.86	4743.28	1.09498	0.00126667	0.574623	-0.799311	insig	0.973748	0.00248	2.6052	1.38139	insig	1.02626	0.00205208	0.60768	-0.718616	insig	1.22271	0.00147293	2.45184	1.29386	up
4.19_759.3892m/z	Jubanine A	Organic acids and derivatives	Carboxylic acids and derivatives	Amino acids, peptides, and analogues	4024.11	0	0	3281.27	942013	829747	774557	733543	0	0	0	12191.6	161245	154267	158989	160709	0	0	0	0	1.15834	0.000685348	0.19367	-2.36833	down	0.875336	0.000365824	448.965	8.81046	insig	1.16177	0.000365523	0	-inf	down	1.08317	0.000352464	0.00371712	-8.0716	down
1.33_404.1554m/z	Pro Pro Phe				62695.6	129586	55232	123096	0	10866	9738.21	7613.47	0	0	0	0	0	0	0	0	4223.47	2254.26	7301.4	970.186	0.900017	0.0633323	0	-inf	insig	0.606834	0.0211437	0.0761385	-3.71523	insig	0.335118	0.287035	0.522698	-0.935949	insig	0.976472	0.0633323	0	-inf	insig
4.72_349.0934m/z	3-Feruloylquinic Acid				241617	233343	246952	239158	0	0	0	0	0	0	0	0	0	1364.66	0	0	2778.31	200.045	151.97	1992.89	0.436557	0.391002	inf	inf	insig	1.14167	3.57824e-06	0	-inf	down	1.15311	0.146675	inf	inf	up	-	-	-	-	-
5.15_492.2210n	Jasminoside H				0	0	0	5507.54	81590	71503.5	79910	78504.1	0	0	0	0	118872	109351	108786	110591	281915	281057	283263	238043	1.13004	4.43218e-05	1.43688	0.522943	insig	0.947945	8.35872e-07	56.5602	5.82171	insig	1.15595	0.000269341	3.48075	1.7994	up	1.25616	5.06704e-05	0	-inf	down
4.76_164.0354m/z	2-Formamidobenzoic Acid	Benzenoids	Benzene and substituted derivatives	Benzoic acids and derivatives	5949.13	7089.46	5846.64	5368.32	0	0	1083.73	0	0	3114.48	7430.49	6190.37	5951.45	2878.54	3984.92	4077.78	1816.23	2321	807.876	1474.25	0.94189	0.00448517	15.5875	3.96232	insig	0.932859	2.58039e-05	0.0446834	-4.48412	insig	0.908767	0.0193419	5.92338	2.56642	insig	0.685778	0.0985443	15.4423	3.94882	insig
6.37_184.0736m/z	O-Phosphocholine				6109.13	6533.46	5798	8323.53	14597.6	12880.7	12870.2	11253.7	22470.1	25688.5	32852.7	30189.6	14889	15267.6	16899.7	15728.1	12588.4	12507.3	13257.3	10919.3	0.937041	0.0176624	1.2167	0.282969	insig	1.07545	0.000489099	1.92804	0.947135	insig	0.301832	0.518103	0.954849	-0.0666557	insig	1.19806	0.00525033	2.15496	1.10766	up
1.05_215.1038m/z	2-Methylidene-5-(Propan-2-Yl)Cyclohex-3-En-1-Yl Acetate	Lipids and lipid-like molecules	Prenol lipids	Monoterpenoids	8561.77	0	0	8303.27	0	0	0	0	0	0	0	0	57285.9	42329.1	45236	33221.5	79912.2	71599.2	80718.3	76164.4	1.16216	0.00292931	inf	inf	up	0.660442	0.181765	0	-inf	insig	1.16178	4.3462e-05	inf	inf	up	-	-	-	-	-
5.83_202.0842n	3-(1-Hydroxymethyl-1-Propenyl)Pentanedioic Acid				261463	281685	281847	294657	11149.7	16303.3	12589.4	13516.9	19746.1	22641	23699.3	22820.7	39396.3	38612.9	34846.5	38808.9	61592.3	58875.5	55007.9	60886.6	1.14045	3.42053e-06	2.83171	1.50168	up	1.13922	2.5838e-05	0.0478356	-4.38577	down	1.15102	7.07182e-07	4.4131	2.14179	up	1.15523	0.000853214	1.65998	0.731163	insig
5.48_415.1044m/z	Methyl 5-(1-Propynyl)-2-Thiophenepropanoate	Lipids and lipid-like molecules	Fatty Acyls	Fatty acid esters	281189	309866	300260	292762	5073.1	0	0	0	0	0	0	0	245017	240892	268672	303349	17120.5	21258.3	18245.7	15527.7	0.993167	0.000324126	208.537	7.70416	insig	0.974748	9.44357e-06	0.00428443	-7.86668	insig	0.931335	7.54445e-05	14.2225	3.8301	insig	0.469666	0.391002	0	-inf	insig
4.82_173.1328m/z	(5alpha,8beta,9beta)-5,9-Epoxy-3,6-Megastigmadien-8-Ol				43642.6	44696.4	42662.8	43076.3	76884.6	77358.2	68256	69850.8	11850.7	8344.73	10004.8	10322	79094.9	74071.8	74960.4	71937.9	1.34381e+06	1.3441e+06	1.32409e+06	1.32434e+06	0.325192	0.519753	1.02639	0.0375809	insig	1.12714	0.000817481	1.67942	0.74796	insig	1.16134	3.51196e-09	18.2532	4.19008	up	1.25017	3.68983e-05	0.138609	-2.85091	down
5.49_235.1696m/z	Russujaponol F				33866.2	30465.3	29101.9	33223.4	125429	123198	115605	108941	91043.4	64235	64632.8	66113.9	38814.8	36378.6	35813.6	36414.9	32273	32990.7	29350.5	29959.1	1.15878	0.00015068	0.31156	-1.68242	down	1.13698	6.47237e-05	3.73587	1.90145	up	1.1583	9.31829e-05	0.263272	-1.92538	down	1.15417	0.00183392	0.604482	-0.726228	insig
5.34_593.3559m/z	3'-N-Acetyl-4'-O-(14-Methylpentadecanoyl)Fusarochromanone	Organoheterocyclic compounds	Benzopyrans	1-benzopyrans	0	0	0	0	0	0	0	0	0	0	0	0	0	0	0	0	667857	636614	661714	596774	-	-	-	-	-	-	-	-	-	-	1.16179	3.5155e-05	inf	inf	up	-	-	-	-	-
1.19_184.0616m/z	2'-Hydroxypyridoxol	Organoheterocyclic compounds	Pyridines and derivatives	Hydroxypyridines	10055.8	9378.87	11576.1	13224.7	0	0	0	0	0	0	9262.38	14897.9	11739.2	24194	9153.49	26820.4	46800.2	47025	43940.1	49313.3	1.16134	0.0266896	inf	inf	up	1.14161	0.00100005	0	-inf	down	1.16178	2.87005e-05	inf	inf	up	0.729655	0.198546	inf	inf	insig
5.27_441.0755m/z	Luteolin 7-Xyloside				0	0	0	0	2706.37	2687.35	7049.45	5804.4	0	0	0	0	0	0	0	0	35668.7	40985.4	37724.3	31415.4	1.16132	0.0258613	0	-inf	down	1.14083	0.0258613	inf	inf	up	1.11529	5.50597e-05	7.98976	2.99815	up	1.25482	0.0258613	0	-inf	down
4.73_355.1729m/z	His Ala Gln	Organic acids and derivatives	Carboxylic acids and derivatives	Amino acids, peptides, and analogues	0	0	0	759.396	0	0	0	7591.25	178777	171499	203316	195795	0	0	0	0	0	1845.17	0	34.3208	0.440208	0.391002	0	-inf	insig	0.0491302	0.43533	9.99644	3.32141	insig	0.20923	0.512397	0.247586	-2.014	insig	1.06598	6.19431e-05	98.7172	6.62523	up
7.21_509.2545m/z	Physagulin F				67636.8	67322.8	42760.3	53168.4	0	0	0	0	0	0	0	0	238605	125613	236561	206369	3218.02	0	0	0	1.16213	0.00466999	inf	inf	up	1.14154	0.00240853	0	-inf	down	0.437021	0.391002	inf	inf	insig	-	-	-	-	-
4.96_361.1295m/z	Gibberellin A21	Lipids and lipid-like molecules	Prenol lipids	Diterpenoids	62183.3	65581.3	62488.1	67268.7	1.78425e+08	1.65472e+08	1.73672e+08	1.59778e+08	169243	161924	149774	126348	283008	281188	294109	279092	0	0	0	0	1.16222	3.27985e-05	0.00167919	-9.21802	down	1.14161	3.26713e-05	2630.25	11.361	up	1.16179	3.26341e-05	0	-inf	down	1.25589	3.27194e-05	0.000896569	-10.1233	down
4.91_632.1767n	Galloylpaeoniflorin	Lipids and lipid-like molecules	Prenol lipids	Terpene glycosides	972751	932007	902281	981098	4.80027e+06	4.78009e+06	4.99034e+06	4.82203e+06	112721	13826.2	0	0	42350.2	38044.8	40246.3	40539.8	247660	254435	277921	238245	1.16218	2.19952e-06	0.00831142	-6.91069	down	1.14102	2.92453e-07	5.11933	2.35596	up	1.16124	1.36081e-06	0.0525073	-4.25134	down	0.950521	8.85854e-09	0.00652549	-7.2597	insig
6.64_383.1143m/z	Gibberellin A87	Lipids and lipid-like molecules	Prenol lipids	Diterpenoids	241831	268928	275670	257182	42946.1	16967.6	4547.34	0	0	0	0	0	1.83222e+06	2.10426e+06	2.49079e+06	2.31697e+06	154526	57619.1	36638.9	20406.8	0.777697	0.000582385	135.652	7.08376	insig	0.641731	1.83569e-06	0.0617673	-4.01701	insig	0.528726	0.187829	4.17602	2.06213	insig	0.968547	0.193025	0	-inf	insig
6.62_338.1514n	Gancaonin X	Phenylpropanoids and polyketides	Isoflavonoids	O-methylated isoflavonoids	78902.5	81203.6	72087.1	67413	0	0	0	0	0	0	0	0	9486.37	9810.82	8655.27	8818.07	62011.6	45384.1	41869.8	40521.2	1.16227	5.7882e-05	inf	inf	up	1.14164	0.000164331	0	-inf	down	1.16168	0.00242651	inf	inf	up	-	-	-	-	-
5.30_285.0397m/z	4,5-Dihydroxy-9,10-Dioxo-9,10-Dihydro-2-Anthracenecarboxylic Acid				26443.8	25252.1	30491.9	27092.9	0	0	0	0	796.145	0	0	993.154	58028.3	57447.2	67837.2	62768.5	0	0	0	0	1.16229	0.000133401	inf	inf	up	1.14165	0.000152586	0	-inf	down	-	-	-	-	-	0.724974	0.185526	inf	inf	insig
4.53_639.1599m/z	Laricitrin 3-Rutinoside	Phenylpropanoids and polyketides	Flavonoids	Flavonoid glycosides	288.182	1287.34	777.082	898.301	1.82825e+06	1.95204e+06	1.98613e+06	1.85859e+06	65356.8	30064.3	35808.9	34617.8	55930.1	38599	54166.9	65184	41669.1	38833.4	34505.2	14884	1.15868	1.27689e-05	0.0280498	-5.15586	down	1.13608	1.67168e-05	2345.5	11.1957	up	1.15019	1.14826e-05	0.017035	-5.87536	down	1.24901	8.42702e-06	0.0217505	-5.52281	down
5.67_322.1565m/z	(2e)-2-Methyl-N-(2-{4-[(3-Methylbut-2-En-1-Yl)Oxy]Phenyl}Ethyl)But-2-Enamide				0	0	0	0	0	0	0	0	0	0	0	0	1649.17	3486.07	3297.44	3894.89	0	0	0	0	1.16166	0.00828672	inf	inf	up	-	-	-	-	-	-	-	-	-	-	-	-	-	-	-
4.15_641.1723m/z	Isorhamnetin 3-Laminaribioside	Phenylpropanoids and polyketides	Flavonoids	Flavonoid glycosides	92890.5	99739.7	100732	95467.2	0	0	0	0	0	0	0	0	196880	170298	176215	176500	8519.64	2956.86	9270.29	8144.37	1.16229	7.40778e-05	inf	inf	up	1.14166	1.48654e-05	0	-inf	down	1.16097	0.0152919	inf	inf	up	-	-	-	-	-
4.38_767.2443m/z	Citbismine D	Organoheterocyclic compounds	Quinolines and derivatives	Benzoquinolines	322289	311637	373581	321094	0	0	0	0	645080	647178	640169	764156	1.73152e+06	1.73167e+06	1.79126e+06	1.78341e+06	102597	52581.9	77563.8	54737.1	1.1623	1.71181e-06	inf	inf	up	1.14165	0.000164586	0	-inf	down	1.16156	0.00867395	inf	inf	up	1.25619	0.000193723	inf	inf	up
6.04_338.1419m/z	(-)-Marshmine				0	0	0	0	12143.2	17992.1	20626.9	19837.5	12046.1	5696.06	5397.91	5986.17	0	0	0	0	0	0	0	0	1.1621	0.00270913	0	-inf	down	1.1415	0.00270913	inf	inf	up	1.16163	0.00270913	0	-inf	down	1.08243	0.00638479	0.412555	-1.27734	down
5.04_331.2051m/z	Apo-14'-Zeaxanthinal				0	0	0	0	275809	257228	266744	226292	0	0	1446.95	1360.42	916.561	0	0	0	0	0	0	0	1.02818	0.000161543	0.000893271	-10.1286	down	1.14165	0.000161997	inf	inf	up	1.16178	0.000161997	0	-inf	down	0.998937	0.000160552	0.00273604	-8.5137	insig
4.49_363.1819m/z	Gibberellin A123	Lipids and lipid-like molecules	Prenol lipids	Diterpenoids	1453.86	32.7742	34.1988	21.6452	296512	254327	285729	239268	0	0	0	0	107.127	0	0	7.58821	39.4042	0	6.53734	91.3967	1.0336	0.000266893	0.000106629	-13.1951	down	1.09469	0.000265854	697.472	9.44599	up	0.98521	0.000266914	0.000127657	-12.9354	insig	1.25613	0.00026682	0	-inf	down
4.21_613.1794m/z	Phloretin-2'-O-(2''-O-Xylosylglucoside)				1.66294e+06	1.71161e+06	1.75011e+06	1.64902e+06	29465.5	0	105.824	0	0	8586.7	0	9827.95	1.28507e+06	1.15246e+06	1.31165e+06	1.22801e+06	321157	341841	374686	405059	0.923382	2.74473e-05	168.312	7.39499	insig	0.907791	9.31342e-07	0.00436562	-7.8396	insig	0.870246	6.64476e-05	48.7886	5.60847	insig	0.0813132	0.740588	0.62272	-0.683344	insig
5.44_423.3626m/z	Rofficerone	Lipids and lipid-like molecules	Prenol lipids	Triterpenoids	288591	296142	287739	292904	301276	313802	296789	294718	2132.6	2017.74	0	4319.65	11307.8	11660.1	8643.45	9261.12	1819.92	2163	2515.52	1290.69	1.16069	4.0106e-06	0.0338745	-4.88366	down	0.765232	0.0903682	1.03536	0.050132	insig	1.15881	5.97759e-06	0.00645552	-7.27525	down	0.900086	2.94851e-06	0.00701981	-7.15435	insig
5.27_649.1196m/z	Quercetin-7-O-Rutinoside	Phenylpropanoids and polyketides	Flavonoids	Flavonoid glycosides	52079.8	51765	52451.9	48418.6	2158.43	2265.86	0	0	0	0	0	0	56692.7	60056.2	65437.5	52370.1	0	0	0	0	0.832825	0.0001338	53.0157	5.72835	insig	0.808533	4.91956e-08	0.0216119	-5.53203	insig	0.670863	0.181878	0	-inf	insig	0.724322	0.181878	0	-inf	insig
5.56_214.1451m/z	2-Nonanamidoacetic Acid				0	0	0	0	812.136	0	2047.15	0	0	0	0	0	1149	759.725	1237.84	516.775	4801	7271.25	5934.03	6340.38	0.643944	0.716164	1.28121	0.357504	insig	0.659489	0.235906	inf	inf	insig	0.747633	0.000268745	8.51495	3.09	insig	0.720516	0.235906	0	-inf	insig
7.71_170.1541m/z	Nitramine	Benzenoids	Benzene and substituted derivatives	Nitrobenzenes	21530.8	20779.8	19491.8	19543.4	54939.1	55446.1	55211	50955.6	41814.5	36417.9	33481.3	41329.5	13603.7	17025.1	13768.3	14099.6	8091.66	5203.65	4445.45	8074.84	1.15618	2.35206e-07	0.270128	-1.88828	down	1.13812	4.99859e-06	2.66211	1.41257	up	1.14489	5.68401e-08	0.119212	-3.0684	down	1.16788	0.00132507	0.706728	-0.500773	insig
5.16_661.3623m/z	Quillaic acid 3-glucuronide				0	0	0	0	354086	306112	331189	319619	0	0	0	0	0	0	0	0	0	2622.34	0	0	1.16229	6.55466e-05	0	-inf	down	1.14166	6.55466e-05	inf	inf	up	0.99994	6.22441e-05	0.00200025	-8.96561	insig	1.25616	6.55466e-05	0	-inf	down
7.87_431.3524m/z	Cerevisterol	Lipids and lipid-like molecules	Steroids and steroid derivatives	Ergostane steroids	142249	576220	121947	754519	1.46969e+06	1.10634e+06	331052	269065	355674	146084	142761	291340	4.41731e+06	5.11456e+06	3.69328e+06	556005	265046	183960	154647	152667	0.76562	0.0733094	4.33894	2.11734	insig	0.489788	0.295105	1.9914	0.993785	insig	0.863924	0.132244	0.238124	-2.07021	insig	0.830599	0.152816	0.294652	-1.76292	insig
6.21_349.2376m/z	3alpha,17alpha-Dihydroxy-5beta-Pregnane-11,20-Dione	Lipids and lipid-like molecules	Steroids and steroid derivatives	Pregnane steroids	7240.86	7986.39	7264.75	9724.15	0	0	0	0	17270.2	12919.5	11490.5	11606.3	34225	39125	41521	34388.7	10934.7	11911.7	12317	13070.8	1.16226	0.000247342	inf	inf	up	1.14162	0.000820752	0	-inf	down	1.16178	0.000110282	inf	inf	up	1.25595	0.00223943	inf	inf	up
4.77_303.1452m/z	Creoside I				67344.1	64620.2	66327.2	62735.3	0	0	0	0	0	0	315.267	0	254.619	0	259.547	1026.86	6892.7	5332.26	5656.09	7475.85	0.900315	0.181491	inf	inf	insig	1.14166	8.19379e-06	0	-inf	down	1.16169	0.00109974	inf	inf	up	0.478159	0.391002	inf	inf	insig
4.58_435.0940m/z	7-O-Methylmangiferin				282735	289186	290461	283981	0	0	0	0	4986	11975	16869.3	7702.62	209366	216156	223252	190587	0	0	0	0	1.16228	8.20966e-05	inf	inf	up	1.14167	6.44079e-07	0	-inf	down	-	-	-	-	-	1.25494	0.0280357	inf	inf	up
4.30_377.1459m/z	Tuliposide D				784646	745241	735469	758063	178431	158954	174837	159141	271065	276210	280388	278693	845531	827610	852177	794467	1.39982e+06	1.47769e+06	1.52172e+06	1.42708e+06	1.16071	1.43584e-06	4.94484	2.30592	up	1.13994	3.99258e-07	0.222054	-2.17102	down	1.16088	1.14512e-05	8.67833	3.11742	up	1.2426	4.5688e-05	1.64792	0.72065	insig
6.82_597.1762m/z	Apigenin 7-Apiofuranosyl-(1->6)-Glucoside				0	5498.65	0	1721.97	0	0	0	0	0	0	0	0	1790.45	0	0	0	1349.03	5654.39	1630.96	1265	0.440249	0.391002	inf	inf	insig	0.658888	0.258033	0	-inf	insig	1.16028	0.102264	inf	inf	up	-	-	-	-	-
7.71_262.2297n	2-(5,8-Tetradecadienyl)Cyclobutanone	Organic oxygen compounds	Organooxygen compounds	Carbonyl compounds	1.40192e+07	1.44896e+07	1.38186e+07	1.47971e+07	4.09507e+07	4.0061e+07	3.4235e+07	3.43911e+07	2.97649e+07	2.42713e+07	2.57312e+07	2.9817e+07	8.6498e+06	9.57204e+06	9.108e+06	9.53269e+06	5.86267e+06	4.29962e+06	4.06168e+06	5.87083e+06	1.15726	0.000490446	0.246345	-2.02125	down	1.13212	0.000890688	2.6195	1.38929	up	1.15201	0.00017798	0.13429	-2.89658	down	1.09686	0.00530885	0.732331	-0.449432	insig
2.40_263.1139m/z	Ilicifolinoside A				567.402	0	512.062	0	18991.8	1415.62	0	1177.71	0	0	0	0	0	6592.81	768.335	3683.62	137344	649146	173616	623117	0.0133222	0.613779	0.511684	-0.966674	insig	0.375634	0.341243	19.9961	4.32165	insig	0.745285	0.0673411	73.3479	6.19668	insig	0.964897	0.320322	0	-inf	insig
5.85_163.0766m/z	2,4,6-Trimethylbenzoic Acid	Benzenoids	Benzene and substituted derivatives	Benzoic acids and derivatives	13915.8	13173.3	15292.7	12458.4	237964	228131	234677	213990	122259	1402.99	115969	0	50470.2	45127.5	46554.8	48757.9	41426.9	39980.7	37686.1	39164.4	1.16053	2.79082e-05	0.208699	-2.2605	down	1.14065	2.72004e-05	16.6805	4.06009	up	1.16081	3.56335e-05	0.173005	-2.53112	down	0.6621	0.0147696	0.26196	-1.93258	insig
1.04_496.2031m/z	Validamycin B	Organic oxygen compounds	Organooxygen compounds	Carbohydrates and carbohydrate conjugates	0	0	0	0	0	0	0	0	0	0	0	0	0	4337.57	14428.1	0	109815	92648.9	116902	143225	0.669077	0.261804	inf	inf	insig	-	-	-	-	-	1.16171	0.00160645	inf	inf	up	-	-	-	-	-
5.94_315.1958m/z	19-Hydroxy-Royleanone	Lipids and lipid-like molecules	Prenol lipids	Diterpenoids	0	0	0	0	42993.2	38211.6	40892.8	38545.9	0	0	0	0	0	0	759.266	2022.85	0	713.387	0	994.512	0.844138	4.62555e-06	0.0173186	-5.85154	insig	1.14166	4.72862e-05	inf	inf	up	0.843527	2.35965e-05	0.0106316	-6.5555	insig	1.25616	4.72862e-05	0	-inf	down
0.84_191.1028m/z	2-Amino-4-[(2-Hydroxyethyl)Carbamoyl]Butanoic Acid				437041	359828	339325	371744	6.87137e+06	5.55003e+06	7.58624e+06	7.91413e+06	871543	976492	928271	983556	164020	183935	178037	184084	470873	283136	249782	268774	1.16054	0.000986816	0.0254309	-5.29727	down	1.13805	0.00106381	18.5165	4.21074	up	1.15246	0.000969367	0.0455761	-4.45558	down	1.24932	0.0013761	0.134657	-2.89264	down
5.76_447.1079m/z	Eurycomanone	Lipids and lipid-like molecules	Prenol lipids	Terpene lactones	20914	12805.9	18368.5	25068.2	0	0	0	0	0	0	0	0	1195.81	0	0	0	142866	143614	143285	136712	0.440249	0.391002	inf	inf	insig	1.14147	0.0048702	0	-inf	down	1.16179	3.44177e-06	inf	inf	up	-	-	-	-	-
5.72_567.1657m/z	Physalin L	Lipids and lipid-like molecules	Steroids and steroid derivatives	Physalins and derivatives	291.118	255.093	281.831	258.059	0	0	0	0	0	0	0	0	10.3957	0	0	0	982074	998859	974315	900036	0.440249	0.391002	inf	inf	insig	1.14164	7.62585e-05	0	-inf	down	1.16179	2.57168e-05	inf	inf	up	-	-	-	-	-
4.18_756.2149n	Kaempferol 3-Glucosyl-(1->4)-Rhamnosyl-(1->2)-Glucoside	Phenylpropanoids and polyketides	Flavonoids	Flavonoid glycosides	2.16355e+06	2.19944e+06	2.25623e+06	2.21819e+06	0	0	0	0	5039.22	87426	3947.02	2638.35	745870	671789	668964	625949	634773	706856	631536	643173	1.16229	0.000108549	inf	inf	up	1.14167	1.47075e-06	0	-inf	down	1.16179	4.40336e-05	inf	inf	up	1.24306	0.321275	inf	inf	up
5.61_539.0996m/z	1,8-Dihydroxy-3-(Hydroxymethyl)-9,10-Dihydroanthracene-9,10-Dione				78391.1	83360.9	121539	88730.7	0	0	0	0	0	0	0	0	0	0	0	0	0	0	0	0	-	-	-	-	-	1.14157	0.00243825	0	-inf	down	-	-	-	-	-	-	-	-	-	-
4.68_782.2510m/z	Chrysophanol 1-triglucoside				8320.59	9590.86	14117.3	4642.02	0	8591.55	0	5358.73	0	0	0	0	0	0	0	0	0	0	0	0	0.671236	0.198334	0	-inf	insig	0.671307	0.09665	0.38042	-1.39434	insig	0.670197	0.198334	0	-inf	insig	0.729309	0.198334	0	-inf	insig
5.51_367.2481m/z	Betaenone A				20412.3	25228.5	18489.2	21219.2	0	0	0	966.391	1959.76	8063.44	14419.6	9037.38	11673.3	15821.8	12752.3	13345.3	15257.9	13794	14440.8	17410	0.973934	0.000330473	55.4565	5.79328	insig	0.963946	0.000504967	0.0113228	-6.46463	insig	0.968479	0.000121738	63.0207	5.97775	insig	1.04083	0.0492852	34.6446	5.11456	up
6.79_337.2389m/z	Betaenone E	Organic oxygen compounds	Organooxygen compounds	Carbonyl compounds	3744.94	5494.18	0	3986.69	0	0	0	0	38597.5	37060.4	32967.8	33897	0	0	0	0	158940	158253	184180	173212	-	-	-	-	-	0.884737	0.066157	0	-inf	insig	1.16179	0.000110144	inf	inf	up	1.25614	0.000111848	inf	inf	up
4.20_289.0709m/z	Tragopogonic Acid				181312	167964	173840	172229	337956	363090	369156	313844	236104	263917	276621	262998	42463.7	42226.8	39137.3	43147.1	108303	115345	110982	102514	1.16081	0.000149121	0.120642	-3.05119	down	1.12986	0.000572008	1.99045	0.993093	insig	1.15648	0.000210149	0.315845	-1.66271	down	1.15374	0.00207433	0.751159	-0.412809	insig
4.80_429.2136m/z	Dehydroradiosumin				206542	237991	235833	225726	71930.7	96870.7	78744.5	88490.6	64470	63214.2	87385.4	94780.9	585581	548903	599838	558770	1.28852e+06	1.25482e+06	1.28547e+06	1.21051e+06	1.15799	1.61355e-06	6.82394	2.7706	up	1.12392	7.32041e-06	0.370863	-1.43104	down	1.15973	1.64625e-06	14.9963	3.90654	up	0.362608	0.528112	0.922074	-0.117046	insig
4.74_609.1821n	Isopeonidin 3-Rutinoside	Phenylpropanoids and polyketides	Flavonoids	Flavonoid glycosides	1.49737e+06	1.55174e+06	1.62088e+06	1.57607e+06	1655.76	173.776	235.858	6104.07	16597.2	19614.3	17314.2	33354.9	1.34652e+06	1.25693e+06	1.2701e+06	1.31741e+06	17096.5	36718.3	45660.2	30672.5	1.1193	8.42184e-06	635.412	9.31155	up	1.10139	9.39641e-06	0.00130794	-9.57849	down	1.00396	0.0123443	15.931	3.99376	up	1.05748	0.01078	10.6348	3.41072	up
5.37_494.2887n	Herkesterone				0	0	0	0	14037.5	11501.6	16874	16097.1	4150.63	8253.04	12804.1	0	2198.95	5839.97	1794.61	3621.26	1.25276e+06	1.21708e+06	1.28163e+06	1.25282e+06	1.0668	0.000411345	0.229956	-2.12057	down	1.1416	0.00119338	inf	inf	up	1.16047	2.27626e-06	85.5286	6.41834	up	0.549658	0.0484214	0.430826	-1.21482	insig
4.45_205.1226m/z	Plastoquinone-1	Lipids and lipid-like molecules	Prenol lipids	Quinone and hydroquinone lipids	11290.5	11148.6	11005.3	11126	17832.8	17906.7	14819.4	15282.3	1884.27	0	1736.27	1690.07	29583.5	33164.8	30702.6	31676.2	44940.8	44469	42262.2	35702.1	1.13705	1.18515e-05	1.90044	0.926332	insig	1.08743	0.00725192	1.47724	0.562908	insig	1.14104	0.00044312	2.54209	1.34601	up	0.722564	2.95866e-05	0.0806578	-3.63204	insig
1.20_489.1721m/z	Ligstroside				0	0	0	0	0	0	0	0	0	0	9021.16	0	27937.4	43090.2	35288.5	16495.3	140235	91641.3	166467	102732	1.16172	0.0122727	inf	inf	up	-	-	-	-	-	1.16165	0.00536466	inf	inf	up	0.478159	0.391002	inf	inf	insig
3.76_465.1738m/z	Hirsutin	Organic oxygen compounds	Organooxygen compounds	Carbohydrates and carbohydrate conjugates	426.849	238.511	2768.89	433.856	1.07363e+06	0	0	0	0	0	0	0	0	91.1069	0	11.8119	17882.6	40345.6	21378.8	28507.2	0.00390123	0.391042	9.5861e-05	-13.3487	insig	0.619142	0.392495	277.559	8.11665	insig	0.803043	0.434799	0.1007	-3.31186	insig	0.469666	0.391002	0	-inf	insig
4.23_773.2144m/z	Quercetin 3-Rhamnosyl-(1->6)-Glucosyl-(1->6)-Galactoside	Phenylpropanoids and polyketides	Flavonoids	Flavonoid glycosides	0	0	0	0	27935.8	20031.4	0	13758.8	132871	118526	152205	154529	0	0	0	0	825295	801130	801955	790933	0.900574	0.0794627	0	-inf	insig	0.883682	0.0794627	inf	inf	insig	0.684555	3.99273e-10	52.155	5.70473	insig	0.666459	4.63055e-05	9.0421	3.17666	insig
4.88_239.1437m/z	[6]-Dehydroshogaol	Phenylpropanoids and polyketides	Cinnamic acids and derivatives	Hydroxycinnamic acids and derivatives	3040.11	4286.9	2488.71	2963.46	44042.1	49840.6	48410.4	45166.9	11652	12587.6	14376	15044.4	3278.82	4614.65	3993.82	4873.58	598.362	0	1274.07	0	1.15726	2.83611e-05	0.0894104	-3.48341	down	1.13529	2.26478e-05	14.6692	3.87472	up	0.846531	2.7408e-05	0.00998842	-6.64553	insig	1.24565	6.06457e-06	0.286247	-1.80467	down
0.97_544.0727m/z	Genistein 4'-Glucuronide-7-Sulfate				197882	300379	204768	263829	0	0	0	0	0	23155.2	0	23096.8	205747	187589	217647	150576	0	0	0	11089.7	1.16223	0.00098166	inf	inf	up	1.14158	0.00222048	0	-inf	down	0.438015	0.391002	inf	inf	insig	0.724954	0.181691	inf	inf	insig
4.79_609.3050m/z	(3beta,4alpha,22beta)-22-[[2-O-(6-Deoxy-Alpha-L-Mannopyranosyl)-Alpha-L-Arabinopyranosyl]Oxy]-23-Hydroxyolean-12-En-3-Yl O-6-Deoxy-Alpha-L-Mannopyranosyl-(1->2)-O-Beta-D-Galactopyranosyl-(1->2)-Beta-D-Glucopyranosiduronic Acid				311286	295450	254263	314703	0	0	0	0	33035.2	0	0	23991.2	7350.87	0	0	4942.98	0	3086.17	2394.43	0	0.67241	0.19367	inf	inf	insig	1.14165	0.00022989	0	-inf	down	0.673164	0.186721	inf	inf	insig	0.724877	0.189596	inf	inf	insig
6.41_359.2445m/z	(9z)-12,13-Dihydroxyoctadec-9-Enoic Acid				1333.18	1045.46	0	1230.27	0	0	0	0	0	0	0	0	4169.5	0	3641.4	5053.71	40063.6	44296.4	47377.6	49175.4	0.902133	0.0627564	inf	inf	insig	0.884808	0.0603678	0	-inf	insig	1.16178	0.00018784	inf	inf	up	-	-	-	-	-
6.69_353.1402m/z	Vismione B				152939	147462	138640	138078	0	0	0	0	0	0	0	0	0	5149.35	3311.12	2977.79	0	0	0	0	0.899433	0.0748998	inf	inf	insig	1.14166	3.4129e-05	0	-inf	down	-	-	-	-	-	-	-	-	-	-
5.99_434.2542m/z	1,2,3-Trimethoxy-5-(Prop-2-En-1-Yl)Benzene				0.026771	45.8306	0.104959	0	153869	162321	154112	131051	0	0	0	0	0	0	0	0	16.5328	0	17.9336	0	1.16227	0.00019575	0	-inf	down	1.06052	0.000195788	13083.6	13.6755	up	1.0147	0.000195783	5.73148e-05	-14.0907	down	1.25616	0.00019575	0	-inf	down
1.29_157.0771m/z	Nicotyrine				568.492	0	0	0	0	0	0	914.21	0	0	3298.84	8099.2	2008.51	5499.31	5844.25	8684.57	37720.8	42392.2	39338	41647.1	0.94964	0.0289301	24.1046	4.59124	insig	0.011505	0.761052	1.60813	0.685385	insig	0.988136	2.17567e-05	176.216	7.4612	insig	0.38522	0.264931	12.4676	3.64012	insig
6.78_391.1922m/z	Flavanone base + 2O, 2Prenyl				164991	175540	174431	171450	0	0	0	0	108649	103412	172231	248072	23195.9	14407.3	24430.4	42744.2	43027.3	54265.3	59138.2	51672.1	1.16177	0.0217383	inf	inf	up	1.14166	5.78418e-06	0	-inf	down	1.16177	0.000593141	inf	inf	up	1.25576	0.0185013	inf	inf	up
5.17_261.0760m/z	3-Acetonyl-1,6,8-Trihydroxy-2-Naphthaldehyde				44859.2	47394.8	46433.3	44815.8	0	0	0	0	10.4667	6.3154	10.2298	20.6424	4342.32	2867.27	2158.26	3995.02	71268.3	70829.1	73860.5	63194.3	1.16191	0.0070124	inf	inf	up	1.14166	5.7299e-06	0	-inf	down	1.16179	7.83718e-05	inf	inf	up	1.25206	0.0300881	inf	inf	up
3.75_251.0676m/z	(R)-N-Formyl-Beta-Hydroxy-L-Kynurenine	Organic oxygen compounds	Organooxygen compounds	Carbonyl compounds	0	2707.68	0	0	29986.5	721764	915816	834757	18645.3	0	0	2495.97	67323	55120.1	59138	54118.5	7231.59	9309.25	10663.5	4323.94	0.77244	0.0679157	0.0941923	-3.40825	insig	0.985471	0.0538703	924.156	9.85199	insig	1.02211	0.0553949	0.0125996	-6.31048	down	0.927413	0.0548037	0.00844865	-6.88706	insig
1.18_146.0601m/z	1h-Indole-3-Carbaldehyde	Organoheterocyclic compounds	Indoles and derivatives	Indoles	978.644	0	1855.02	2315.4	0	0	0	0	0	0	1602.23	0	4689.45	3249.1	4842.95	2922.77	27936.8	28078.2	28227.7	32737.8	1.16207	0.00407286	inf	inf	up	0.88458	0.0861908	0	-inf	insig	1.16177	0.000138881	inf	inf	up	0.478159	0.391002	inf	inf	insig
0.72_517.1422m/z	Scytonine				192659	256095	208549	198750	30947.1	52305.8	0	82704.6	686095	735527	768350	830387	511948	493637	454323	447283	101403	74563.9	112855	84973.8	0.607734	1.74674e-06	11.492	3.52256	insig	0.5393	0.000312797	0.193864	-2.36689	insig	0.482486	0.0506585	2.25236	1.17144	insig	0.712995	7.56326e-06	18.1996	4.18583	insig
5.47_289.1070m/z	Methyl 3-(4-Hydroxy-6-Methyl-2-Oxo-2h-Pyran-3-Yl)-3-Phenylpropanoate				186619	186181	180171	191905	0	2244.83	0	0	0	0	1097.92	0	18183.8	14454.3	15765.3	12096	316573	311929	316337	309902	0.954583	0.000397903	26.9506	4.75224	insig	0.985178	1.70333e-06	0.0030137	-8.37425	insig	1.00296	2.14375e-08	558.947	9.12657	up	0.0220707	0.668234	0.489089	-1.03183	insig
6.46_369.1249m/z	3'-N'-Acetylfusarochromanone				341135	374362	337720	354173	69413	19823.7	8161.14	0	0	0	0	0	158852	194938	200750	173966	11287.3	11431.2	15383.9	14926.6	0.604788	0.000343627	7.4797	2.90298	insig	0.63134	1.73795e-05	0.0692046	-3.85299	insig	0.393937	0.527915	0.544457	-0.87711	insig	0.968938	0.215624	0	-inf	insig
7.50_590.4268m/z	Murihexocin C	Lipids and lipid-like molecules	Fatty Acyls	Fatty alcohols	64874.7	69809.5	70688.4	79011.1	129550	120261	108782	121193	138909	149392	164388	168650	38812.4	50955.1	46958.6	54518.9	39351.4	41438	43083.1	37633.7	1.13621	1.69114e-05	0.398604	-1.32697	down	1.10621	0.000161291	1.68711	0.754555	insig	1.15529	0.000152651	0.336621	-1.5708	down	1.10525	0.00708028	1.29503	0.372985	insig
5.47_312.1820m/z	Heleurine N-oxide				0	0	0	0	0	0	0	0	0	0	0	0	0	0	0	0	43738.1	46281.7	46658.3	43117.2	-	-	-	-	-	-	-	-	-	-	1.16179	1.71341e-05	inf	inf	up	-	-	-	-	-
4.23_229.0179m/z	Homovanillyl Alcohol Sulfate				0	0	0	0	278203	248338	232441	212060	0	0	0	0	0	0	0	0	0	0	0	0	1.16226	0.000413824	0	-inf	down	1.14164	0.000413824	inf	inf	up	1.16177	0.000413824	0	-inf	down	1.25612	0.000413824	0	-inf	down
4.19_233.1902m/z	Gibbilimbol A	Benzenoids	Phenols	1-hydroxy-2-unsubstituted benzenoids	0	0	0	0	28913	28619.8	23358.9	33865.4	0	0	0	0	0	758.558	0	511.05	0	0	0	0	0.866738	0.000873928	0.0110634	-6.49806	insig	1.1416	0.000904641	inf	inf	up	1.16173	0.000904641	0	-inf	down	1.25611	0.000904641	0	-inf	down
3.95_207.0301m/z	1-(2-Carboxy-2-Oxoethyl)-4-Hydroxycyclohexa-2,5-Diene-1-Carboxylic Acid				0	0	0	0	161916	17555.6	26856.7	17369.1	108950	52362.7	35529.3	59861.1	14793.9	17162.8	13336.3	10943.3	1510.97	4205.7	3607.02	1155.76	0.652325	0.32221	0.251395	-1.99197	insig	1.13869	0.212281	inf	inf	up	1.01313	0.229202	0.0468466	-4.41591	down	0.46011	0.841448	1.14755	0.198554	insig
3.75_146.0601m/z	Isocarbostyril				81517.3	83389.5	83194.6	79975.9	1.41689e+06	1.5141e+06	1.39456e+06	1.38755e+06	337105	306729	313873	321077	340576	324347	336703	336510	469687	447194	452744	458190	1.16137	3.41376e-05	0.234222	-2.09405	down	1.14144	2.23921e-05	17.4139	4.12217	up	1.16045	4.1456e-05	0.319934	-1.64416	down	1.25497	1.98126e-05	0.223833	-2.1595	down
5.99_272.0687n	Isopestacin				243694	253395	244280	240559	0	0	0	0	0	0	0	0	14175.4	9466.23	5985.81	2212.03	41028.1	41445.6	42748	41709.4	1.15994	0.0522521	inf	inf	up	1.14166	3.13691e-06	0	-inf	down	1.16179	1.49111e-06	inf	inf	up	-	-	-	-	-
6.46_301.1580m/z	2,4-Bis(1-Phenylethyl)Phenol	Phenylpropanoids and polyketides	Diarylheptanoids	Linear diarylheptanoids	5220.39	9256.08	2228.72	6689.34	191831	185376	204039	177913	5648.37	2780.95	0	573.057	0	0	0	0	0	0	0	0	1.16229	5.45576e-05	0	-inf	down	1.11762	2.30432e-05	32.4503	5.02016	up	1.16178	5.45576e-05	0	-inf	down	0.888471	2.69207e-05	0.0118584	-6.39795	insig
0.82_148.0969m/z	(2r,3r,4s)-2-(Hydroxymethyl)Piperidine-3,4-Diol				71165.3	55316.2	67825.1	52937	686910	597183	767116	801972	2.23265e+06	2.57596e+06	2.5079e+06	2.6321e+06	56617.4	64380.8	33719.5	56020.8	30788.4	14779.3	9943.2	7890.55	1.15023	0.000589275	0.0738609	-3.75905	down	1.13631	0.000679504	11.54	3.52857	up	1.14171	0.000536963	0.0222213	-5.49191	down	1.2432	2.46742e-05	3.48685	1.80192	up
7.17_487.2120m/z	2,3,6,8-Tetrahydroxy-1,4,7-Tris(3-Methylbut-2-En-1-Yl)-9h-Xanthen-9-One				407039	755924	572891	584073	252872	1390.38	0	0	0	0	0	0	149828	150789	194309	168497	10273.1	0	0	0	0.763445	0.203368	2.60921	1.38362	insig	0.793188	0.00170178	0.109599	-3.18969	insig	0.311225	0.40516	0.0404035	-4.62938	insig	0.708104	0.387982	0	-inf	insig
4.55_137.0475n	3uxk				280324	296447	273039	278156	9920.45	5418.36	4695.44	4490.09	8142.6	1888.07	9219.42	3225.66	159301	131739	149914	145519	75624.8	68241.5	61379.3	64513.9	1.15076	8.21587e-05	23.9139	4.57978	up	1.13403	4.68103e-06	0.0217421	-5.52336	down	1.14145	4.9708e-05	10.9997	3.45939	up	0.266125	0.82524	0.916467	-0.125846	insig
4.99_322.2510n	(8z,10e,12s,14z)-12-Hydroxyicosa-8,10,14-Trienoic Acid	Lipids and lipid-like molecules	Fatty Acyls	Eicosanoids	9858.59	13596.9	9232.93	9834.36	213600	197270	188386	194260	35347	28085.1	26519.4	25045	114977	122731	117985	125865	3.30436e+06	3.39432e+06	3.35307e+06	3.23547e+06	1.14704	0.000149875	0.606867	-0.720547	insig	1.13842	3.22011e-05	18.661	4.22195	up	1.16144	1.74846e-06	16.7448	4.06564	up	1.25006	7.71944e-06	0.14492	-2.78667	down
6.11_351.0879m/z	Cyclocommunol				0	0	798.477	1037.62	0	0	0	0	2928.08	0	0	0	877219	839496	894068	868547	69570.1	64476.1	61922.9	64268.4	1.1623	4.98227e-06	inf	inf	up	0.659738	0.187044	0	-inf	insig	1.16178	3.34193e-05	inf	inf	up	0.47184	0.391002	inf	inf	insig
5.62_369.0973m/z	Artoindonesianin P	Organoheterocyclic compounds	Benzopyrans	1-benzopyrans	2077.85	0	0	4134.54	0	0	0	0	0	0	0	0	60059	65567.8	69982.2	68180.1	0	0	0	0	1.16228	7.73852e-05	inf	inf	up	0.660248	0.214739	0	-inf	insig	-	-	-	-	-	-	-	-	-	-
7.78_483.2739m/z	Ardisiaquinone E				6.23769e+06	6.98738e+06	7.93959e+06	7.79847e+06	3.14654e+06	3.79993e+06	5.44963e+06	4.0356e+06	9.76715e+06	1.02252e+07	1.0465e+07	1.40708e+07	1.50399e+07	1.09186e+07	1.27684e+07	1.16013e+07	7.90393e+06	8.63104e+06	7.27979e+06	5.76763e+06	1.11697	0.000630425	3.06287	1.61489	up	1.00698	0.00273075	0.567332	-0.817736	insig	1.00224	0.00617803	1.80032	0.848257	insig	1.18824	0.0023086	2.70989	1.43823	up
7.28_491.2451m/z	Physagulin A	Lipids and lipid-like molecules	Steroids and steroid derivatives	Steroid lactones	34985	24164.2	23373.8	21183.5	0	0	0	0	0	0	0	0	0	15059.2	9172.52	8436.26	43474.7	57493.4	51998.4	35320.6	0.899429	0.0779961	inf	inf	insig	1.14153	0.00353274	0	-inf	down	1.16172	0.00234285	inf	inf	up	-	-	-	-	-
1.13_164.0741m/z	Homomethionine	Organic acids and derivatives	Carboxylic acids and derivatives	Amino acids, peptides, and analogues	7908.91	9728.96	10660.5	8728.49	0	330744	344491	353725	0	108029	105019	103326	241.609	5055.05	141.739	3924.43	28143.3	25505.4	31203.5	24439.5	0.100302	0.0591364	0.00909931	-6.78003	insig	0.130851	0.0631289	27.7895	4.79647	insig	0.247563	0.0751983	0.106216	-3.23493	insig	0.0778306	0.127064	0.30747	-1.70148	insig
1.10_186.0773m/z	N-(3-Hydroxybutanoyl)-L-Homoserine Lactone				97443.6	109808	86299.2	92429.9	67359.4	0	0	0	164429	0	89492.9	61342.8	131883	107856	110429	117444	216102	234465	209303	236217	0.914276	0.00651635	6.94203	2.79536	insig	0.892904	0.0140898	0.174515	-2.51858	insig	0.926268	0.000370894	13.3031	3.73369	insig	0.643504	0.172378	4.68033	2.22661	insig
2.93_238.1189m/z	2-(Ethylamino)-4,5-Dihydroxybenzamide	Benzenoids	Benzene and substituted derivatives	Benzoic acids and derivatives	31476.4	8201.1	31251.1	4673.69	314537	52984.6	260459	259807	0	0	0	0	4895.4	6778.58	9947.3	8761.03	0	0	127.89	0	1.10111	0.0339932	0.0342225	-4.86891	down	0.977517	0.0379423	11.7429	3.55371	insig	1.04498	0.0311102	0.000144055	-12.7611	down	1.25361	0.0310986	0	-inf	down
4.81_252.0870m/z	Methyl 2,6-Dihydroxy-4-Quinolinecarboxylate	Organoheterocyclic compounds	Quinolines and derivatives	Hydroxyquinolines	35502.6	34035.1	35766.8	31976.8	0	0	2982.76	0	0	1418	0	0	111.867	0	80.2551	59.3034	22544.3	11301.5	17010.4	10479.7	0.445684	0.427429	0.0842931	-3.56844	insig	0.946276	1.38121e-07	0.0217273	-5.52435	insig	0.939906	0.0110267	20.5635	4.36201	insig	0.0238339	0.658764	0.475399	-1.07279	insig
5.06_330.1106n	(2r,3r)-2-(Benzo[D][1,3]Dioxol-5-Yl)-5,7-Dimethoxychroman-3-Ol				361438	371685	356425	355536	1099.95	1813.88	137.396	883.407	21793.1	8291.61	15239.1	7344.6	532580	519281	527621	521410	211981	231870	229951	211136	1.13768	3.10023e-07	533.949	9.06056	up	1.11494	2.01004e-06	0.00272277	-8.52071	down	1.12968	3.42076e-05	224.91	7.8132	up	1.10663	0.0356579	13.3859	3.74264	up
6.82_353.1401m/z	3'-Hydroxy-4'-O-Methylglabridin				147722	132535	122855	116143	29762.3	8210.15	2891.61	0	0	0	0	0	0	0	0	0	0	0	0	0	0.897161	0.226502	0	-inf	insig	0.634978	1.64489e-05	0.0786972	-3.66754	insig	0.898053	0.226502	0	-inf	insig	0.967972	0.226502	0	-inf	insig
7.02_529.3028m/z	Kukoamine B				87645.4	121946	137833	127760	0	0	0	0	7112.75	6954.24	0	11810.1	6055.52	16339.2	17262.3	33135.9	20140.1	40798.4	28607.7	31372.9	1.1607	0.0472822	inf	inf	up	1.14157	0.00164867	0	-inf	down	1.16162	0.00574412	inf	inf	up	0.970596	0.0763952	inf	inf	insig
6.31_676.3700n	Gingerglycolipid A				3.63779e+06	3.64608e+06	3.68994e+06	3.50587e+06	702713	574575	691548	630603	5.85973e+06	5.55882e+06	6.26639e+06	6.64801e+06	2.47563e+06	2.33561e+06	2.6312e+06	2.56374e+06	6.94932e+06	6.8569e+06	7.30108e+06	7.48023e+06	1.15703	7.37187e-06	3.84936	1.94462	up	1.13891	5.04175e-09	0.179523	-2.47776	down	1.1602	1.33914e-05	10.9976	3.45911	up	1.25391	0.000152454	9.36085	3.22664	up
4.12_864.1920n	Epicatechin-(4b->8)-Epicatechin-(2b->7,4b->8)-Catechin				10475.7	16781.4	12870.9	9666.99	3.02931e+06	3.37799e+06	3.67963e+06	3.13165e+06	0	13733.6	36173.9	35133.6	2.67948	0	0.165539	0.0490378	0	0	1057.3	0	1.13378	0.000184388	2.18938e-07	-22.123	down	1.1399	0.00018621	265.459	8.05235	up	1.04305	0.000184425	7.99858e-05	-13.6099	down	0.857388	0.000180021	0.00643346	-7.28019	insig
0.93_142.0864m/z	1-Methyl-1,2,5,6-Tetrahydropyridine-3-Carboxylic Acid				28860.8	35943.4	32169.7	38757.6	77459.4	78558.2	77610.8	66536.5	110245	114937	158125	138548	97797.4	81391.2	102591	92702.9	127785	94580.5	107722	115706	0.949665	0.0177838	1.24759	0.319144	insig	1.11187	4.16601e-05	2.21146	1.145	up	1.05212	0.00858402	1.48516	0.570623	insig	1.16146	0.0126489	1.73856	0.797895	insig
5.45_265.0874m/z	2-(2,4-Dihydroxyphenyl)-5- (E)-Propenylbenzofuran				179424	173755	172113	177241	0	0	0	0	0	0	0	0	230.054	0	0	0	0	0	0	0	0.440249	0.391002	inf	inf	insig	1.14167	1.84505e-06	0	-inf	down	-	-	-	-	-	-	-	-	-	-
5.55_381.1337m/z	Gnetupendin B				116343	127976	126814	112707	0	0	0	0	0	0	1747.98	0	104095	113137	107483	98182	65065.9	69089.7	57769.8	63745.9	1.16228	5.70629e-05	inf	inf	up	1.14165	6.79266e-05	0	-inf	down	1.16177	0.000108146	inf	inf	up	0.478159	0.391002	inf	inf	insig
4.74_465.1986m/z	Ustiloxin F				2118.66	0	0	1903.19	41283	37789.2	39679.1	37157.7	40954.1	15288.4	19617.3	56533.3	39534.2	40295.3	35865.9	42957.2	2.46548e+06	2.38842e+06	2.40699e+06	2.28799e+06	0.171529	0.708938	1.0176	0.0251668	insig	0.800605	3.74415e-07	38.7655	5.2767	insig	1.16161	8.46961e-06	61.2465	5.93656	up	0.462669	0.585136	0.849169	-0.235877	insig
6.52_179.1078m/z	Olivetol				14829.5	13602.6	11259.2	10650.9	47471.8	45742.8	41708.5	36431.4	48468.9	55243.9	81791.4	83765.6	13118.6	10774.6	18964.1	17735.8	11849.5	10773.2	10689.3	9310.27	1.10156	0.000153846	0.353613	-1.49976	down	1.12063	0.00036244	3.4038	1.76715	up	1.15127	0.00065788	0.248737	-2.00731	down	0.956939	0.0690733	1.57142	0.652068	insig
4.74_264.0877m/z	Nigerloxin				15772.2	19433.6	20926.1	19242.2	765574	705921	767385	736737	140501	140586	137468	148906	43263.8	35257.8	37103.6	37244.8	2316.23	1005.02	771.384	543.181	1.16131	1.50182e-05	0.0513742	-4.28281	down	1.14068	1.59615e-05	39.478	5.30298	up	1.15441	1.61042e-05	0.00155793	-9.32615	down	1.25508	1.97302e-05	0.190704	-2.3906	down
6.30_285.1118m/z	Aurentiacin A	Phenylpropanoids and polyketides	Linear 1,3-diarylpropanoids	Chalcones and dihydrochalcones	1199.26	875.555	707.644	0	725.712	886.797	917.694	2832.23	0	0	0	0	1793.55	0	0	0	3615.99	3292.65	3069.73	4086.33	0.882372	0.232367	0.334467	-1.58007	insig	0.454807	0.30721	1.92722	0.946523	insig	0.957718	0.0153044	2.62282	1.39112	insig	1.25375	0.0746247	0	-inf	down
6.52_293.1767m/z	Discosiolide				26074.1	22704.1	23229.5	19668.4	37574.6	36783.6	46800.8	34995.9	107222	135541	145957	156697	27943.4	16036.6	24680.9	22327.8	20441.4	20095.3	17895.6	17199.9	0.996001	0.00428624	0.582683	-0.779218	insig	1.06075	0.00414199	1.70333	0.76836	insig	1.124	0.00295991	0.484341	-1.0459	down	1.23137	0.0018772	3.49279	1.80438	up
5.57_324.1960m/z	Carbazoquinocin E				27727	29201.1	30528.1	25220.1	0	1718.85	923.988	727.181	15351.3	11650.9	11942.8	14412.1	7484.98	690.52	2811.08	610.199	160612	158459	165244	147889	0.486164	0.293908	3.44116	1.7829	insig	0.703089	5.2085e-05	0.0299089	-5.06328	insig	0.788048	2.42717e-05	187.597	7.55149	insig	0.756896	0.000259904	15.8329	3.98485	insig
5.48_359.1126m/z	2-(2h-1,3-Benzodioxol-5-Yl)-3,7-Dimethoxy-4h-Chromen-4-One				46244.6	42852	41310.7	43448.8	0	2768.04	0	0	0	0	0	0	26394.8	20115	22568	22357.1	1369.89	1418.88	2480.72	3285.47	0.958955	4.59865e-05	33.0323	5.04581	insig	0.954316	2.17896e-07	0.0159215	-5.97288	insig	0.890252	0.139724	3.09062	1.6279	insig	0.478679	0.391002	0	-inf	insig
4.63_269.1385m/z	Pectinolide B				8592.44	8609.43	7822.2	5022.88	103619	96292.1	101331	92238	0	0	0	0	53.574	57.447	45.7092	51.6924	12855.8	13724.3	12104.6	12068.1	1.16214	3.85384e-05	0.00052969	-10.8826	down	1.13321	1.07116e-05	13.0955	3.711	up	1.16049	4.19647e-05	0.128984	-2.95473	down	1.25617	3.84779e-05	0	-inf	down
5.40_113.0608m/z	Epsilon-Caprolactone				965.518	917.672	1042.79	708.053	0	445.515	713.598	639.225	2174.48	3874.71	1622.78	3044.89	3297.44	3484.41	3882.01	3829.78	37460.2	38818.8	38233.6	38070.6	0.622252	6.62155e-06	8.05946	3.01068	insig	0.475918	0.0568595	0.49486	-1.01491	insig	0.754221	1.88596e-09	84.8468	6.40679	insig	0.65892	0.0157594	5.95932	2.57515	insig
1.16_316.1871m/z	Pro Ile Ser				0	5063.12	2430.26	2246.22	0	0	0	0	0	0	0	0	2484.41	0	2702.95	0	41988.8	41875.9	30821	36415.9	0.672437	0.182255	inf	inf	insig	0.883788	0.100216	0	-inf	insig	1.16172	0.00075477	inf	inf	up	-	-	-	-	-
5.59_283.0967m/z	Matteuorien				45814.6	50215.9	57772.9	54326	2118.29	0	834.926	1933.4	18661.3	12378.6	14277.8	11916.3	12242.6	6798.92	10326.9	9608.97	170171	162867	152640	155096	0.612424	0.00206005	7.97636	2.99573	insig	0.711481	0.000193698	0.0234787	-5.4125	insig	0.764862	2.72217e-05	131.128	7.03484	insig	0.73068	0.00191717	11.7124	3.54997	insig
5.45_296.1050n	3-[2-(2h-1,3-Benzodioxol-5-Yl)-1-Benzofuran-5-Yl]Propan-1-Ol				721424	728427	708040	752592	1877.24	0	0	0	0	0	0	0	36250.6	35737.3	36837.4	35871.3	608.864	1689.53	1579.49	1172.25	0.978745	5.54533e-08	77.0796	6.26828	insig	1.00728	4.44477e-06	0.000644991	-10.5984	down	0.884881	0.200267	2.6902	1.42771	insig	0.469666	0.391002	0	-inf	insig
5.82_337.1072m/z	7,10-Dihydroxy-8-(2-Methylbut-3-En-2-Yl)-6h-Furo[3,2-C]Xanthen-6-One				71634.3	66674.7	75436.7	70869.4	0	0	0	0	0	0	2493.4	0	26436.1	27622.3	25775.9	32915.9	0	0	0	0	1.16226	0.000415033	inf	inf	up	1.14166	3.5396e-05	0	-inf	down	-	-	-	-	-	0.478159	0.391002	inf	inf	insig
6.09_361.0918m/z	3-O-Acetylpadmatin				47567.4	39394.7	40063.4	49382.4	0	0	0	0	0	0	0	0	7958.46	8901.74	9651.32	11368.6	0	0	0	0	1.16223	0.000954946	inf	inf	up	1.14164	0.000423879	0	-inf	down	-	-	-	-	-	-	-	-	-	-
1.17_350.1018m/z	Phosphatidylserine	Lipids and lipid-like molecules	Glycerophospholipids	Glycerophosphoserines	7770.31	13332.7	7157.5	8198.96	11480.7	66015.5	41848.9	37642.5	0	1.488e+06	1.66499e+06	1.67703e+06	189.05	1219.12	171.786	875.214	23004.7	9839.27	17565.7	13000	1.09534	0.0406272	0.0156393	-5.99868	down	0.917643	0.0727575	4.30582	2.10629	insig	0.708979	0.12483	0.403914	-1.30788	insig	0.0897955	0.0631645	30.7668	4.9433	insig
0.84_145.0608m/z	N-Nitrosoproline				103215	86566.7	107451	88368.4	69993.1	56732.3	83583.3	81997.6	132235	134795	167572	142519	24185	34453.5	24328.5	32293.6	731888	977927	886367	805398	1.10111	0.00269645	0.394315	-1.34258	down	0.845571	0.0296364	0.758052	-0.399631	insig	1.15511	0.000603192	11.637	3.54065	up	1.17845	0.000559159	1.97437	0.981392	insig
3.64_306.0742n	(+)-Epigallocatechin				8964.18	11019.6	5927.29	7314	1.47271e+07	1.29954e+07	1.55506e+07	1.27557e+07	2344.58	0	2418.31	0	2725.35	3130.44	0	2825.1	2801.84	0	2386.99	878.629	0.93397	0.000246387	0.000154936	-12.656	insig	1.14046	0.000246705	1686.34	10.7197	up	0.919922	0.000246354	0.000108292	-13.1728	insig	1.08107	0.000246336	8.50079e-05	-13.522	down
6.89_371.1128m/z	3,3''-Dihydroxyterphenyllin	Benzenoids	Benzene and substituted derivatives	Terphenyls	429661	446432	415582	387652	2910.81	137.309	0	601.51	0	440.776	0	0	42556.2	47736.6	40452.9	45385.8	0	0	0	0	0.785561	1.39234e-05	48.2601	5.59276	insig	0.864415	5.52292e-05	0.00217327	-8.84592	insig	0.89528	0.271311	0	-inf	insig	0.637902	0.323668	0.120773	-3.04963	insig
5.03_452.2409m/z	Terpendole H				0	0	0	0	0	0	0	0	0	0	0	0	4786.5	2691.35	4005.42	3343.18	94762.7	88482.5	93215.9	83880.6	1.16211	0.00372009	inf	inf	up	-	-	-	-	-	1.16178	4.49043e-05	inf	inf	up	-	-	-	-	-
6.01_123.0451m/z	5-Methylbenzene-1,3-Diol	Benzenoids	Phenols	Benzenediols	1988.43	2974.23	2487.33	1576.51	1348.83	972.161	774.505	467.361	4627.63	4359.01	5035.6	0	329.875	891.591	772.784	246.08	543.014	953.717	748.521	568.5	0.572725	0.225584	0.628802	-0.669322	insig	0.952725	0.0122224	0.394711	-1.34113	insig	0.336038	0.413083	0.789747	-0.340538	insig	0.24079	0.111483	3.93568	1.97661	insig
7.48_95.0609m/z	2-Aminopyridine				101871	121969	129688	137512	133082	118164	91583	77058.9	660951	616665	567441	569772	42646.6	85596.5	83228.5	89757.9	45190.9	30271	30081	34296.5	0.64435	0.127943	0.717405	-0.479141	insig	0.516615	0.283623	0.855098	-0.225838	insig	1.09731	0.00885336	0.33304	-1.58623	down	1.23696	9.90819e-06	5.75113	2.52385	up
6.93_337.1071m/z	Carpachromene				0	2624.58	1160.08	2648.92	0	0	0	0	0	0	0	0	80228.3	60623.6	63162.8	60591.8	6118.03	3962.6	3625.41	3567.7	1.16226	0.000791948	inf	inf	up	0.883778	0.0864666	0	-inf	insig	1.16156	0.00569196	inf	inf	up	-	-	-	-	-
0.74_89.1079m/z	1,4-Diaminobutane	Organic nitrogen compounds	Organonitrogen compounds	Amines	4486.97	5004.05	3168.37	2476.38	6409.25	2391.17	4226.8	5284.31	711.434	3454.16	1894.03	2397.84	0	0	0	523.432	24585.5	32394	28365.7	31910.7	0.963635	0.0126986	0.0285849	-5.12861	insig	0.28232	0.475419	1.20982	0.274791	insig	1.11716	0.00016885	6.4034	2.67884	up	0.823875	0.0594853	0.461866	-1.11445	insig
4.71_173.0820m/z	Suberic Acid				779873	786718	776523	759288	197389	179861	200536	175884	4.41462e+06	4.43634e+06	4.45048e+06	4.99655e+06	231604	219688	221182	227892	1.51623e+06	1.51138e+06	1.55656e+06	1.43976e+06	1.04837	0.00495861	1.19464	0.256578	insig	1.13967	6.53192e-10	0.242931	-2.04138	down	1.16073	4.72299e-06	7.9928	2.9987	up	1.25565	7.09144e-05	24.2785	4.60161	up
3.63_477.1718m/z	Matteucinol 7-O-Glucoside	Phenylpropanoids and polyketides	Flavonoids	Flavonoid glycosides	49843.8	43757.6	53590.6	45700.4	0	0	0	0	0	0	0	0	0	0	0	0	44.2694	1140.66	0	130.852	-	-	-	-	-	1.14164	0.000206034	0	-inf	down	0.892049	0.313038	inf	inf	insig	-	-	-	-	-
6.67_285.2075m/z	Hexadecanedioic Acid				104600	97005.7	85260.8	83304.6	39460	26936.2	21923.7	25327.5	95289.2	111129	105997	109705	176523	180674	188373	174942	56188.7	62626.2	66351.8	61778.1	1.1466	1.44011e-07	6.3399	2.66446	up	1.0998	8.15682e-05	0.307013	-1.70363	down	1.0793	0.000840551	2.1729	1.11962	up	1.22292	6.42939e-06	3.7143	1.89309	up
3.98_607.1895m/z	Dimethoxyscytonemin	Organoheterocyclic compounds	Indoles and derivatives	Indoles	0	0	0	15824.9	0	0	0	0	0	0	0	0	53877.6	49053.8	48797.4	26923.3	371764	275448	341156	324369	1.16199	0.00508494	inf	inf	up	0.433054	0.391002	0	-inf	insig	1.16175	0.0005022	inf	inf	up	-	-	-	-	-
5.45_652.2748n	Crocin 3	Lipids and lipid-like molecules	Prenol lipids	Diterpenoids	25590.3	33686	25173.2	21465.8	129139	98962.6	107950	104290	0	0	0	0	153574	176745	147596	170712	368921	401894	360602	366655	1.05879	0.00160115	1.47301	0.558765	insig	1.12236	0.000347744	4.15749	2.05571	up	1.15275	1.24657e-06	3.40206	1.76641	up	1.25609	0.000472105	0	-inf	down
7.89_272.2355n	16-Hydroxy Hexadecanoic Acid	Lipids and lipid-like molecules	Fatty Acyls	Fatty acids and conjugates	620418	643408	515673	522311	480012	272535	191350	198602	185830	232452	168601	169400	717890	278705	148974	98556.9	45256.4	45711.1	46013.9	31754.7	0.129262	0.878067	1.08895	0.12294	insig	0.934355	0.0153509	0.496348	-1.01058	insig	1.11091	0.0361814	0.14769	-2.75935	down	0.667886	0.248382	0.661955	-0.595194	insig
6.76_273.1851m/z	Octadeca-8,10,12-Triynoic Acid	Lipids and lipid-like molecules	Fatty Acyls	Fatty acids and conjugates	6451.1	5579.16	5002.14	4788.94	0	0	0	0	2603.37	3221.59	1175.93	2335.59	2670.3	1412	1310.64	1102.5	7780.99	6887.69	6432.95	7184.86	1.16166	0.0195641	inf	inf	up	1.1416	0.000685106	0	-inf	down	1.16175	0.000139809	inf	inf	up	1.25484	0.0121371	inf	inf	up
4.67_283.1177m/z	4-Keto-Clonostachydiol				64894.9	74230.5	74565.7	74038.4	0	69.4645	0	50.4438	0	0	0	0	11122.9	9390.54	8985.45	7111.89	863.672	1231.74	671.525	1154.98	0.936499	0.00156834	305.323	8.25419	insig	0.965369	7.64778e-05	0.00041674	-11.2286	insig	0.825098	0.00478963	32.7076	5.03156	insig	0.729297	0.1896	0	-inf	insig
4.50_723.2542m/z	Mytilin A	Organic acids and derivatives	Carboxylic acids and derivatives	Amino acids, peptides, and analogues	68987.9	57580	60923.1	66322.8	0	0	0	0	0	0	0	0	1.55626e+06	1.42572e+06	1.50306e+06	1.62093e+06	656.806	637.6	6940.25	958.769	1.1623	4.36868e-05	inf	inf	up	1.14166	0.000147049	0	-inf	down	1.1577	0.234527	inf	inf	up	-	-	-	-	-
4.63_333.2062m/z	Glaucocalyxin A	Lipids and lipid-like molecules	Prenol lipids	Diterpenoids	1.19786	5.05595	3.56692	0	206284	204444	190049	211380	0	0	0	0	1072.37	0	0	0	1294.42	2959.35	2549.03	0	1.02165	2.38978e-05	0.0013204	-9.56481	down	1.06349	2.51322e-05	82698.1	16.3356	up	0.753938	1.84519e-05	0.00837622	-6.89948	insig	1.25619	2.51313e-05	0	-inf	down
6.33_377.1022m/z	Acetyldeoxynivalenol				0	0	0	0	0	0	0	0	0	0	0	0	70016.1	67396.4	72606.5	69883.7	0	0	0	0	1.1623	7.74517e-06	inf	inf	up	-	-	-	-	-	-	-	-	-	-	-	-	-	-	-
4.13_741.2245m/z	Kaempferol-3-Glucoside-2''-Rhamnoside-7-Rhamnoside				12664.6	14167.2	13768.8	13869.3	1.3742e+06	1.47157e+06	1.43224e+06	1.32308e+06	0	1985.12	0	0	11898.1	11377	15601.5	11684	2344.55	2537.8	0	1291.14	1.1613	2.80992e-05	0.00902691	-6.79155	down	1.14147	2.8523e-05	102.829	6.68411	up	0.845242	2.7697e-05	0.00110219	-9.82541	insig	1.1352	2.76729e-05	0.000354417	-11.4623	down
2.76_238.1188m/z	1-(4-Hydroxyphenyl)-2-(1-Methylpiperidin-2-Yl)Ethan-1-One				7444.35	25155.2	7108.86	28793.1	1295.3	258812	42514.5	28969.1	0	0	0	819.545	80.3103	46.1206	0	0	0	2.78033	0	0	0.947991	0.256465	0.000381286	-11.3568	insig	0.231791	0.348595	4.84064	2.2752	insig	1.07749	0.256325	8.38481e-06	-16.8638	down	1.06522	0.257254	0.00247155	-8.66037	down
5.54_80.0501m/z	Pyridine				1586.15	1798.01	2757.14	1382.47	3059.71	2814.26	3436.65	3085.84	5630.52	5763.45	5800.16	5597.25	2140.5	2278.07	1784.62	1987.69	1561.9	1410.74	1489.02	1353.16	1.08263	0.000833587	0.660743	-0.597838	insig	0.930832	0.0207049	1.64764	0.720402	insig	1.14597	0.000385573	0.46907	-1.09212	down	1.23926	5.77645e-05	1.83854	0.87856	insig
1.43_293.1476n	(2s)-2,4-Dihydroxy-N-[(2r,3s,4s,5s,6s)-4-Hydroxy-5,6-Dimethoxy-2-Methyloxan-3-Yl]Butanamide				1.19671e+06	1.17972e+06	1.18915e+06	1.22459e+06	118364	47300.4	35664.2	39787.1	102333	192795	223447	196253	1.23953e+06	1.24468e+06	1.24827e+06	1.24794e+06	6.40804e+06	6.33254e+06	6.54587e+06	6.35482e+06	1.13688	8.13307e-06	20.6557	4.36847	up	1.11614	2.66395e-07	0.0503355	-4.31228	down	1.15053	2.95225e-08	106.344	6.7326	up	1.0429	0.0129241	2.96467	1.56787	up
7.04_457.3681m/z	(3beta)-3-Hydroxyolean-12-En-28-Oic Acid	Lipids and lipid-like molecules	Prenol lipids	Triterpenoids	1068.01	1735.03	2669.31	1474.77	0	0	0	0	0	0	0	0	172452	1258.8	0	1456.82	0	0	0	0	0.884921	0.382378	inf	inf	insig	1.14107	0.0144895	0	-inf	down	-	-	-	-	-	-	-	-	-	-
5.03_339.1242m/z	Hydranthomycin				1.31198e+06	1.28027e+06	1.28924e+06	1.25858e+06	0	0	0	0	111264	115724	103426	127253	1.22227e+06	1.14092e+06	1.16686e+06	1.14978e+06	28798.1	20817.9	20529.1	17338.1	1.1623	8.36395e-06	inf	inf	up	1.14167	1.40356e-06	0	-inf	down	1.16166	0.00293021	inf	inf	up	1.25617	0.000180234	inf	inf	up
5.51_354.2641m/z	Methyl Tumonoate A	Organic acids and derivatives	Carboxylic acids and derivatives	Amino acids, peptides, and analogues	35819.3	37020.4	34899.3	35566.5	0	0	0	0	74336.3	55976.7	53784.5	56388.3	11899.8	8862.94	11028.2	9118.35	0	1114.16	0	0	1.16225	0.000812285	inf	inf	up	1.14166	4.1611e-06	0	-inf	down	0.439889	0.391002	inf	inf	insig	1.25607	0.00107867	inf	inf	up
4.55_208.0617m/z	Penidilamine	Organic acids and derivatives	Carboxylic acids and derivatives	Amino acids, peptides, and analogues	296753	287408	282721	307834	0	883.235	0	0	4659.35	1192.57	5123.41	1031.72	143919	138205	142347	145526	72049.6	60874.2	66788.2	65302.2	1.0211	2.00359e-06	645.351	9.33394	up	1.01026	1.4482e-05	0.00075187	-10.3772	down	0.997417	8.27077e-05	300.05	8.22906	insig	1.00635	0.0822779	13.5944	3.76494	up
6.07_645.1253m/z	6''-Acetylapiin				55681.4	58459	79074.3	79064.4	0	0	0	0	0	0	0	0	225641	259547	225844	234807	7.36832	10.3963	16.3083	12.9786	1.16227	8.46363e-05	inf	inf	up	1.14159	0.00175661	0	-inf	down	1.16111	0.00848819	inf	inf	up	-	-	-	-	-
1.06_170.0814m/z	4,5-Bis(Hydroxymethyl)-2-Methylpyridin-3-Ol				3897.15	5547.52	2150.06	3511.79	0	0	2408.7	0	38897.8	25335.3	20750.2	21954.1	6217.5	5299.44	0	2308.76	140979	150976	168653	148742	0.59688	0.137621	5.73989	2.52102	insig	0.895314	0.0142809	0.159448	-2.64884	insig	0.990131	0.000109764	252.979	7.98287	insig	1.0524	0.00747598	44.3962	5.47237	up
6.62_366.2278m/z	Lactapiperanol D	Lipids and lipid-like molecules	Prenol lipids	Diterpenoids	0	0	0	0	0	0	0	0	0	0	0	0	0	0	0	0	26152.3	21026.9	22053.6	19625.4	-	-	-	-	-	-	-	-	-	-	1.16174	0.00054853	inf	inf	up	-	-	-	-	-
5.58_167.1078m/z	1-Methyl-4-(Propan-2-Yl)-2,3-Dioxabicyclo[2.2.2]Oct-5-Ene	Organoheterocyclic compounds	Dioxanes	1,2-dioxanes	121913	113082	116588	113540	1564.72	1527.17	0	847.863	2366.26	0	1295.71	6884.85	0	572.179	0	0	1393.81	2545.4	2569.22	1477.23	0.607988	0.101514	0.145232	-2.78356	insig	0.771173	6.90854e-06	0.00847034	-6.88336	insig	0.476589	0.0852778	2.02695	1.01931	insig	0.0713023	0.354599	2.67703	1.42063	insig
5.59_411.1093m/z	7-Hydroxy-3-(8-Hydroxy-2,2-Dimethyl-2h-Chromen-6-Yl)-5-Methoxy-4h-Chromen-4-One				0	0	0	0	0	0	0	0	0	0	0	0	103632	126145	136875	142233	1208.23	1551.75	1481.35	569.785	1.16225	0.000657486	inf	inf	up	-	-	-	-	-	1.16112	0.0125864	inf	inf	up	-	-	-	-	-
5.52_369.0985m/z	3-(3,8-Dihydroxy-2,2-Dimethyl-3,4-Dihydro-2h-1-Benzopyran-6-Yl)-5,7-Dihydroxy-4h-Chromen-4-One				157435	145390	139572	140770	10187.8	9126.39	5412.75	4940.16	0	0	0	5416.05	2.29392e+06	2.2872e+06	2.49716e+06	2.44535e+06	39090.3	10315.6	10952.5	3897.84	1.15887	2.4607e-05	321.017	8.32651	up	1.12931	1.38764e-05	0.0508723	-4.29698	down	0.42109	0.352381	2.16591	1.11497	insig	0.980783	0.0183408	0.182561	-2.45355	insig
3.94_461.1675m/z	Benzyl 6-O-Alpha-L-Rhamnopyranosyl-Beta-D-Glucopyranoside				0	0	0	3890.44	0	0	0	3017.67	0	0	0	0	35880.9	3928.04	16746.5	5773.48	521739	478620	539542	465601	0.93431	0.135923	20.6546	4.36839	insig	0.00615125	0.865485	0.775663	-0.366498	insig	1.00399	9.12944e-05	664.586	9.37631	up	0.476363	0.391002	0	-inf	insig
6.06_463.1390m/z	Artoindonesianin C				7.48963e+06	7.63177e+06	7.51065e+06	7.78265e+06	21069.5	4091.79	1.84703	2211.88	78821.5	68017.3	70867.3	62095.6	1.58903e+06	1.66173e+06	1.59197e+06	1.57172e+06	100011	112513	102689	106122	0.968531	1.39892e-06	234.317	7.87232	insig	1.00048	1.37944e-06	0.000900058	-10.1177	down	0.809376	1.64162e-05	15.3912	3.94404	insig	0.835616	7.48175e-05	10.2211	3.35347	insig
4.83_184.1335m/z	3-Acetoxytropane				5795.3	7479.61	6579.15	5399.34	10920.9	11747.1	12213.9	11716.7	14950.6	13980	18115.2	14839.8	3875.39	5667.26	5230.31	4808.27	9013.64	8867.72	7313.48	6128.84	1.13112	1.65194e-05	0.420211	-1.25081	down	1.09438	0.000204528	1.84524	0.883808	insig	1.01231	0.00705046	0.672203	-0.573032	insig	1.10939	0.0201081	1.32806	0.409319	insig
5.68_299.1513m/z	Ficusolide Diacetate				74692.8	66862.6	64369.6	61250	0	0	0	0	0	0	0	0	15533.5	13090.5	15223.1	20422.4	0	0	527.159	2028.39	1.16221	0.00191507	inf	inf	up	1.14165	0.00017423	0	-inf	down	0.670849	0.274931	inf	inf	insig	-	-	-	-	-
5.43_287.0927m/z	Plakinidine D				63400.3	59799.8	60057.2	57560.5	0	0	0	1688.71	0	0	0	0	1923.4	0	0	0	92528.3	87352.3	89954.2	86237.9	0.00309649	0.929977	1.13897	0.187733	insig	0.970827	2.65379e-06	0.00701241	-7.15587	insig	0.988689	1.85375e-06	210.854	7.7201	insig	0.476363	0.391002	0	-inf	insig
0.82_114.0560m/z	Pyrroline				923998	505711	987641	1.10968e+06	599395	861354	625786	890667	34727.5	132372	67875.7	129179	2.58621e+06	4.40336e+06	2.43034e+06	4.20352e+06	2.24824e+06	4.00734e+06	2.34578e+06	2.41226e+06	1.11064	0.0134702	4.57592	2.19406	up	0.317737	0.408107	0.844111	-0.244495	insig	1.10567	0.0156283	3.69932	1.88726	up	1.17884	0.00194757	0.122314	-3.03134	down
6.24_413.1250m/z	Glycyrrhizaisoflavone C				3.15098e+06	3.13189e+06	2.99715e+06	2.94106e+06	2065.47	2434.3	0	0	0	50.9577	0	0	45711.8	43924.3	63939.7	43120.3	55.916	0	583.24	232.688	0.824811	0.00206518	43.7125	5.44997	insig	0.925585	1.03478e-05	0.000368198	-11.4072	insig	0.182254	0.260696	0.193753	-2.36771	insig	0.46246	0.187484	0.0113245	-6.46441	insig
5.64_611.2736m/z	Canescein	Lipids and lipid-like molecules	Steroids and steroid derivatives	Steroid lactones	0	0	0	0	758837	685064	724532	654233	0	0	0	0	0	0	0	0	1057.79	623.508	607.492	0	1.16229	7.43674e-05	0	-inf	down	1.14166	7.43674e-05	inf	inf	up	0.868679	7.44559e-05	0.00081086	-10.2683	insig	1.25616	7.43674e-05	0	-inf	down
5.77_294.1257n	1,7-Bis(4-Hydroxyphenyl)Hepta-4,6-Dien-3-One	Phenylpropanoids and polyketides	Diarylheptanoids	Linear diarylheptanoids	183871	191007	181064	188439	0	0	5248.31	483.765	0	1531.58	29885.5	0	0	1949.71	1676.51	0	0	0	0	0	0.00386146	0.722486	0.63262	-0.660588	insig	0.862396	2.00891e-08	0.00770046	-7.02084	insig	0.668292	0.343458	0	-inf	insig	0.0701096	0.449522	5.48092	2.45442	insig
7.02_534.1046m/z	Piceid 3-Sulfate				1.01584e+06	1.1991e+06	1.04377e+06	1.10027e+06	337894	178842	104422	78119.7	60406.3	28162.2	24869.3	21303.5	270669	291173	360788	376456	26167.3	4928.3	0	2047.91	0.79884	0.0765835	1.85775	0.893559	insig	1.06024	3.17211e-05	0.160422	-2.64005	down	0.662989	0.0642055	0.0473968	-4.39907	insig	1.06879	0.0929231	0.192686	-2.37567	down
5.70_284.0685n	Emodin-3-Methyl Ether	Benzenoids	Anthracenes	Anthraquinones	3.2272e+07	3.24909e+07	3.14966e+07	3.11242e+07	722408	565365	588646	552385	2.58777e+06	2.75762e+06	2.69115e+06	3.08596e+06	8.71e+06	8.10201e+06	8.33528e+06	8.2336e+06	1.0168e+06	980187	1.01913e+06	919339	1.1603	2.3291e-06	13.7438	3.7807	up	1.1408	1.77621e-06	0.0190668	-5.71279	down	1.10296	0.00046939	1.62033	0.696284	insig	1.24861	6.87605e-05	4.57942	2.19516	up
4.11_191.0563m/z	1,3,4,5-Tetrahydroxycyclohexane-1-Carboxylic Acid	Organic oxygen compounds	Organooxygen compounds	Alcohols and polyols	37376.3	40759.5	34320.5	30023.8	91808.3	83993.6	97251.9	89500.7	562970	660808	665117	686735	69357.4	62565.7	65689.3	59016	43649.5	47683.4	49792.9	49295.8	1.10516	0.000355444	0.707834	-0.498517	insig	1.12247	6.27108e-06	2.5446	1.34744	up	1.14658	7.6369e-05	0.525222	-0.929001	insig	1.25368	0.000242382	7.10412	2.82866	up
6.06_239.1643m/z	Penihydrone				2954.82	1938.48	0	0	2183.55	1172.98	1428.05	0	0	4507.9	2235.13	0	14389.9	11557.1	13706.7	14469.6	2642.99	1175.48	1453.72	1787.58	0.640141	1.64618e-05	11.312	3.49979	insig	0.273925	0.976131	0.977782	-0.0324157	insig	0.446565	0.348031	1.47553	0.56123	insig	0.276817	0.696815	1.40933	0.495005	insig
5.10_221.0821m/z	4,7-Dimethoxy-5-(Prop-2-En-1-Yl)-2h-1,3-Benzodioxole				65662.9	75720.5	61097.5	65644.8	4155.88	1267.67	3841.38	4171.16	18362.4	11010.2	16339.2	17192.7	13929.5	9625.11	11912	11492.5	6275.26	5811.94	5301.29	6105.31	1.01937	0.000385052	3.495	1.80529	up	1.1114	0.000142245	0.0501112	-4.31872	down	0.784603	0.0319872	1.74856	0.806167	insig	1.1384	0.00205428	4.68176	2.22705	up
1.17_166.0146m/z	2,3-Pyridinedicarboxylic Acid				0	0	0	0	16945.7	108786	101907	102708	0	0	0	0	0	2147.52	1160.85	2429.5	0	0	1069.08	788.19	0.733283	0.0342372	0.0173693	-5.84732	insig	1.13958	0.0327729	inf	inf	up	0.853511	0.0332408	0.0056222	-7.47465	insig	1.25348	0.0327729	0	-inf	down
5.74_345.0619m/z	Zanthoxyl Flavone				36104.3	35613.6	27174.2	31453.5	0	0	0	0	0	0	0	0	80377.6	41740.6	39650.1	37171.8	56013.4	57901.8	56514.2	51475.5	1.16195	0.0167387	inf	inf	up	1.14162	0.000568429	0	-inf	down	1.16179	3.47685e-05	inf	inf	up	-	-	-	-	-
1.33_182.0927m/z	4-Methoxy-1-Methyl-2-Oxo-1,2-Dihydropyridine-3-Carbonitrile				53850.5	62031.3	51443.7	60650.9	47026	39177.4	34211.7	26754.8	1829.33	0	1922.04	2084.16	20273.5	20275.2	23261.3	19279.2	8415.72	2913.51	5250.63	5153.55	1.01594	0.0303118	0.564579	-0.824753	insig	0.942748	0.0100231	0.645549	-0.631401	insig	1.11047	0.00365188	0.147676	-2.7595	down	0.780008	0.00339674	0.0396516	-4.65648	insig
4.39_362.2537m/z	Broussonetine F				60264.5	56766.2	51398.3	68780.1	5.82403e+06	5.169e+06	5.10689e+06	4.92525e+06	6514.3	5949.71	7140.22	6016.28	84289.5	74635.9	75125.5	74275.5	15634.4	19427.9	16033	26109.3	1.16184	0.000119011	0.0146646	-6.09152	down	1.14076	0.000117506	88.6356	6.46981	up	1.16015	0.000115125	0.00367201	-8.08921	down	1.25583	0.000114501	0.00121856	-9.6806	down
4.51_159.0442m/z	1,2-Naphthoquinone	Benzenoids	Naphthalenes	Naphthoquinones	1353.97	1437.69	647.118	985.326	75263	76739.5	77178.1	71695.8	37476.4	35949.3	41981.7	39484.2	7259.04	7673.32	7524.83	7872.69	5963.99	6186	5736.09	3851.83	1.16191	1.14066e-05	0.100805	-3.31036	down	1.13536	7.1745e-06	68.0084	6.08764	up	1.15554	6.84891e-07	0.0722486	-3.79089	down	1.24376	9.67322e-07	0.514801	-0.957913	insig
4.10_168.1152n	Paeonilactinone	Lipids and lipid-like molecules	Prenol lipids	Monoterpenoids	25831.9	25450.8	25703.1	25332.1	80563.6	80321.6	86138.3	81623.6	126522	123078	136648	142010	73161.5	70578.8	70512.4	66787.9	174138	160450	163693	168722	1.08325	0.00074203	0.855144	-0.225761	insig	1.14099	2.71074e-05	3.21202	1.68348	up	1.15757	9.15933e-06	2.02954	1.02115	up	1.23471	0.00073715	1.60737	0.684702	insig
1.34_224.0781m/z	Erinacean				3020.63	2208.37	2918.39	2729.53	2765.84	0	0	0	0	0	0	0	3182.11	3580.99	3002.45	3112.28	21405.3	22707.4	22843.6	21865.8	0.904885	0.0331633	4.65603	2.2191	insig	0.883283	0.0566674	0.254285	-1.97548	insig	0.950902	4.10496e-06	32.114	5.00513	insig	0.469666	0.391002	0	-inf	insig
5.24_161.0842n	Tryptopho				34276.3	34734.6	37004.4	34705.8	7559.03	5472.3	6034.01	6306.05	10182	11478.3	11845.3	10849.8	77534.7	78649.5	76917.1	79685.2	4938.82	5621.54	5884.6	4880.91	1.15971	5.37974e-10	12.3283	3.6239	up	1.13595	8.41952e-08	0.180296	-2.47156	down	0.748641	0.105553	0.840548	-0.250597	insig	1.19582	0.000199483	1.74825	0.805908	insig
0.74_195.0511m/z	(2r,3s,4r,5r)-2,3,4,5,6-Pentahydroxyhexanoic Acid				8.10986e+06	7.02041e+06	8.01116e+06	7.83957e+06	2.59593e+06	3.32699e+06	3.11766e+06	3.17448e+06	5.6383e+06	7.8152e+06	6.85851e+06	8.31107e+06	2.95865e+06	3.08632e+06	2.84081e+06	3.10487e+06	301303	347867	309487	305740	0.120571	0.758975	0.98163	-0.0267494	insig	1.12624	1.49915e-05	0.394276	-1.34272	down	1.15896	0.000406645	0.103511	-3.27214	down	1.20462	0.00432009	2.34326	1.22852	up
4.64_149.0608m/z	3-Phenylpropanoic Acid				193120	200198	204436	190041	0	0	0	721.814	15626.1	22034.5	18294.5	31960.2	76720.8	71801.4	74294.8	70573.2	623277	612157	620352	563114	1.01417	1.06607e-05	406.462	8.66698	up	1.00759	9.66232e-06	0.000916245	-10.092	down	1.03189	2.76674e-05	3351.14	11.7104	up	1.08386	0.00877922	121.798	6.92834	up
4.35_135.1170m/z	1-Methyl-2-(Propan-2-Yl)Benzene				100982	102276	99742.1	103114	151815	139780	144143	136374	128223	134351	137378	136004	185288	182346	190675	182041	215552	225327	222405	207087	1.12998	0.000129761	1.29407	0.371911	insig	1.12486	0.000752705	1.40874	0.494409	insig	1.14479	1.0268e-05	1.52133	0.605334	insig	0.862949	0.0687015	0.936803	-0.0941819	insig
5.09_287.2371m/z	9-Cis Retinol				8289.33	4406.66	6597.34	8200.67	240558	215511	206834	208152	0	0	0	0	23352.8	23461.5	28260.9	31879.7	609824	599315	598371	577674	1.15671	6.68912e-05	0.122788	-3.02576	down	1.13507	9.47309e-05	31.6816	4.98557	up	1.15714	3.73767e-08	2.73827	1.45327	up	1.25615	0.000102203	0	-inf	down
6.42_395.1492m/z	12-Hydroxymyricanone				46324.9	39860.5	37531.4	40924	0	0	0	0	0	0	0	0	1965.86	2626	710.484	959.466	0	0	0	0	1.16054	0.0391214	inf	inf	up	1.14165	0.000202546	0	-inf	down	-	-	-	-	-	-	-	-	-	-
5.34_185.1327m/z	7-Ethyl-1,4-Dimethylazulene	Lipids and lipid-like molecules	Prenol lipids	Sesquiterpenoids	0	0	0	0	32572.6	26006.5	25530.3	30056.4	401.464	893.068	1369.19	910.433	3955.56	4553.85	5351.98	4412.81	1087.83	0	523.979	498.759	1.15485	0.000576439	0.160067	-2.64325	down	1.14163	0.000447508	inf	inf	up	0.729572	0.000398253	0.0184868	-5.75736	insig	1.23505	0.000429681	0.0313067	-4.99738	down
7.71_123.1170m/z	2,3-Dimethylbicyclo[2.2.1]Hept-2-Ene				8528.93	9741.09	7033.85	7420.27	15987.4	15947.2	17442.2	16102.7	21906.6	15159.2	19259.1	15106.8	6865.26	6364.95	5602.05	6050.77	3457.8	3153.83	2466.34	3632.84	1.15391	1.12924e-06	0.380012	-1.39588	down	1.1034	0.000100504	2.00096	1.00069	up	1.15221	3.07017e-07	0.194119	-2.36499	down	0.385935	0.441244	1.0909	0.125518	insig
5.56_147.0452m/z	3-Hydroxy-2-Phenylpropanoic Acid	Organic acids and derivatives	Hydroxy acids and derivatives	Beta hydroxy acids and derivatives	50808	55926.6	50669.5	50340.2	32031.5	31897.4	29985.7	31121.3	28643.5	9444.16	29340.5	31386.8	27912.1	23684.2	26384	24920.8	28145.5	27513.7	27471.1	25180.2	1.04642	0.00414238	0.822972	-0.281084	insig	1.13034	0.000197182	0.601874	-0.732467	insig	1.04301	0.00265831	0.866235	-0.20717	insig	0.536377	0.290741	0.790293	-0.339541	insig
6.21_232.1698m/z	4-{1,5,5-Trimethyl-5h,6h,7h-Cyclopenta[C]Pyridin-6-Yl}Butan-2-One	Organoheterocyclic compounds	Pyridines and derivatives	Methylpyridines	1519.12	2671.23	783.452	1951.76	10297.6	8881.91	9292.24	7309.53	1681.94	661.628	1088.52	832.969	428.76	1148.44	1240.39	594.234	4990.55	3913.54	2833.52	3859.19	1.12278	0.000427247	0.0953522	-3.39059	down	1.06597	0.000170883	5.16655	2.3692	up	1.081	0.000865847	0.435893	-1.19795	down	1.22162	0.000397081	0.119198	-3.06857	down
5.28_294.0530n	Euplectin	Organoheterocyclic compounds	Naphthopyrans	Naphthopyranones	39420.1	33812.1	34030.3	36086.2	0	0	0	0	0	0	0	0	58087.3	68230.1	59796.9	66395	3280.5	1277.63	1258.12	2320.47	1.16227	0.000131376	inf	inf	up	1.14166	0.000104657	0	-inf	down	1.16097	0.0245746	inf	inf	up	-	-	-	-	-
6.68_349.1087m/z	Indicanine C				65760.5	64015.2	60832.2	62960.8	1356.53	0	0	0	0	0	0	0	0	0	0	0	0	0	0	0	0.439627	0.391002	0	-inf	insig	0.976795	1.53629e-06	0.00534977	-7.54631	insig	0.43972	0.391002	0	-inf	insig	0.469666	0.391002	0	-inf	insig
3.57_360.1063n	Syringic acid beta-glucopyranosyl ester				3.27994e+06	3.93924e+06	3.42051e+06	3.20872e+06	843673	1.29906e+06	1.11247e+06	1.28659e+06	57173.5	78640.4	78381.5	75926.6	1.06761e+07	9.23251e+06	1.00584e+07	8.82931e+06	1.76055e+06	1.4991e+06	1.7529e+06	1.5767e+06	1.15351	0.000121252	8.54206	3.09458	up	1.10996	6.43846e-05	0.327965	-1.60839	down	0.956557	0.00935628	1.4508	0.53685	insig	1.24858	0.00208653	0.0638782	-3.96853	down
4.87_517.1359m/z	Scutellarein 6,4'-Dimethyl Ether 7-(6''-Acetylglucoside)				7864.25	24993.6	7632.61	14787	8945.55	0	11261.3	8032.08	0	0	0	0	5142.08	6464.26	1287.88	2026.31	226556	213651	209235	200225	0.325441	0.285557	0.528368	-0.920386	insig	0.452767	0.215523	0.510858	-0.969007	insig	0.65959	2.99373e-06	30.0885	4.91114	insig	0.970307	0.0634135	0	-inf	insig
4.22_217.1547m/z	(2s)-2-[(2s)-2-Amino-3-Methylbutanamido]-3-Methylbutanoic Acid				58203	62952.3	58639.1	63901.7	4143.31	3550	3974.61	1656.27	3902.82	5529.96	5623.86	4742.25	2006.55	1236.26	2822.25	1437.17	3801.78	9359.13	8141.88	7834.89	0.733401	0.0828722	0.563053	-0.828657	insig	1.12388	4.24369e-06	0.0546754	-4.19296	down	0.856761	0.0381321	2.18683	1.12884	insig	0.778672	0.064689	1.48594	0.571372	insig
4.62_253.1073m/z	3-Methoxy-3-Epiradicinol				57601.2	57287.1	59453.6	61745.8	0	0	0	0	0	0	0	5.15185	61502	64967.5	62203.9	63938	1971.66	2725.68	4252.03	1976.65	1.16229	4.35413e-06	inf	inf	up	1.14167	1.1574e-05	0	-inf	down	1.16147	0.0146766	inf	inf	up	0.477379	0.391002	inf	inf	insig
7.06_265.1800m/z	Clitocybulol B				525040	570559	534639	561141	5015.55	3640.95	4392.03	4064.3	0	0	0	0	0	0	0	0	0	0	0	0	1.16223	0.000674966	0	-inf	down	1.14091	1.68377e-05	0.00780916	-7.00062	down	1.16174	0.000674966	0	-inf	down	1.25602	0.000674966	0	-inf	down
5.57_301.2024m/z	Koninginin G				12385.4	13899.9	21298	9464.21	0	0	0	0	0	0	0	0	15125.3	16050.8	26610.2	17092.3	0	0	0	0	1.16211	0.00589976	inf	inf	up	1.14129	0.0109178	0	-inf	down	-	-	-	-	-	-	-	-	-	-
3.66_218.1389m/z	3-(Propanoyloxy)-4-(Trimethylazaniumyl)Butanoate				0	0	0	0	13189.2	2192.51	9382.28	10803	0	0	0	0	0	558.077	0	339.335	675.792	917.122	642.412	1646.72	0.827947	0.0349677	0.0252315	-5.30863	insig	1.13961	0.0329737	inf	inf	up	1.02279	0.0434625	0.109147	-3.19565	down	1.25244	0.0329737	0	-inf	down
3.90_171.0654m/z	(3r-(3alpha,4alpha,5beta))-3,4,5-Trihydroxy-1-Cyclohexene-1-Carboxylic Acid Methyl Ester				197943	206035	205143	211648	34716	24776.7	18126.6	17163.3	32316.2	33473.7	38233.3	37275.5	368409	353629	372998	353623	153973	145614	161897	142439	1.15039	6.36412e-09	15.284	3.93395	up	1.12338	1.20287e-07	0.11548	-3.11428	down	1.1361	7.33127e-07	6.37166	2.67167	up	0.919797	0.0575128	1.49077	0.576054	insig
3.96_125.0244m/z	Benzene-1,2,4-Triol				551020	583556	545337	552242	206965	177099	197617	187069	491727	460721	557337	574259	614993	541908	580803	540339	161635	158971	156202	151147	1.15624	5.78298e-05	2.96331	1.56721	up	1.13744	1.17225e-07	0.344398	-1.53785	down	1.06094	0.00828173	0.81685	-0.291856	insig	1.24299	0.000742946	2.71095	1.4388	up
5.99_557.1457m/z	Procyanidin				15455.6	14821.1	19516.1	14883.3	0	0	0	0	0	0	0	0	0	0	0	0	78684.1	77890.8	75782.6	87307.3	-	-	-	-	-	1.14161	0.000729635	0	-inf	down	1.16177	7.04349e-05	inf	inf	up	-	-	-	-	-
4.68_441.0831m/z	(-)-Epicatechin Gallate				164761	139101	120735	129080	1.64571e+08	1.67052e+08	1.69907e+08	1.62403e+08	9.14377e+06	5.90418e+06	3.23786e+06	3.10092e+06	80595.8	79923	73739.5	69252.3	1.06741e+06	1.06104e+06	1.12832e+06	1.06537e+06	1.16223	2.03847e-06	0.000457141	-11.0951	down	1.14135	2.03941e-06	1199.13	10.2278	up	1.16173	2.07185e-06	0.00650994	-7.26314	down	1.23739	5.20737e-10	0.0322122	-4.95625	down
5.55_500.1685n	Genisteone				13222.6	28025.3	16833	21222.8	0	0	0	0	1327.72	1925.4	719.366	1540.97	168026	163003	173388	157051	35484.6	33840.5	35804.9	30530.5	1.16229	2.06946e-05	inf	inf	up	1.14136	0.00836014	0	-inf	down	1.16178	9.90702e-05	inf	inf	up	1.25485	0.0120233	inf	inf	up
5.45_507.1657m/z	Pannellin				90737.2	93015.8	80299.6	106750	0	0	0	0	0	0	0	0	51082.1	35793.2	37337.2	37682.7	112543	109786	98527.8	90140.3	1.16224	0.00145979	inf	inf	up	1.14164	0.000440203	0	-inf	down	1.16176	0.000280329	inf	inf	up	-	-	-	-	-
5.61_599.1573m/z	5,7-Dihydroxy-3',4'-Dimethoxy-8-(3-Hydroxy-3-Methylbutyl)-Isoflavone 7-Glucoside				55626.6	66658.3	59721.6	64456.1	409.422	0	0	0	0	0	0	0	80227	71372.3	82224.1	55721.7	1.62796e+06	1.52449e+06	1.63833e+06	1.56608e+06	1.02639	0.00124879	707.205	9.46599	up	1.0022	0.000138227	0.00166119	-9.23357	down	1.05106	1.0599e-05	15526.4	13.9224	up	0.469666	0.391002	0	-inf	insig
4.24_290.0791n	(+)-Catechin Hydrate				249532	240555	244766	247920	3.1014e+07	3.19614e+07	3.28128e+07	3.0245e+07	7.06663e+06	7.38488e+06	7.72978e+06	7.57005e+06	179168	172239	170292	168474	525968	516406	500095	525868	1.16222	1.24891e-05	0.00547612	-7.51263	down	1.1416	1.2578e-05	128.242	7.00273	up	1.16172	1.28876e-05	0.0164111	-5.92919	down	1.25482	1.02693e-05	0.23606	-2.08278	down
1.77_423.1435m/z	Hydroxycotinine	Organoheterocyclic compounds	Pyridines and derivatives	Pyrrolidinylpyridines	0	6500.49	0	4390.77	35745.6	0	0	7359.28	0	0	0	0	2022.08	1441.48	3285.37	955.878	289919	111887	266423	112937	0.529919	0.374659	0.178745	-2.48402	insig	0.0385051	0.416551	3.95775	1.98468	insig	0.76995	0.0292244	18.1224	4.1797	insig	0.720812	0.294421	0	-inf	insig
6.57_306.2079m/z	Dihydrocapsaicin	Benzenoids	Phenols	Methoxyphenols	0	0	0	0	80173.8	71972.9	72375.7	73562.3	0	0	0	0	0	0	0	0	35511.9	37552.8	43192.9	37143.4	1.16229	3.72859e-05	0	-inf	down	1.14166	3.72859e-05	inf	inf	up	1.14282	8.70733e-06	0.514622	-0.958415	insig	1.25616	3.72859e-05	0	-inf	down
5.19_220.1465n	Penienone	Organic oxygen compounds	Organooxygen compounds	Carbonyl compounds	11564	10377.3	12678.3	11714.9	132587	127000	123671	115194	8667.58	6299.05	6377.69	7658.46	19738.4	16362.7	18204.3	20678.5	33352.4	32387.9	31803.5	28253.8	1.15873	3.7564e-05	0.150433	-2.7328	down	1.14008	5.83478e-05	10.7577	3.4273	up	1.15778	4.30226e-05	0.252376	-1.98635	down	1.25308	4.69709e-05	0.0581857	-4.10319	down
6.20_197.0205m/z	2-Methyl-4,6-Dinitrophenol	Benzenoids	Phenols	Nitrophenols	21520.1	19474	17505.3	17976.6	69726.8	71240.7	75383.3	65015	74963	33108.9	88999.8	40219.4	33269	33918.9	38850.1	31909.4	26061.5	25514.7	27939.3	27076.2	1.14379	2.13786e-05	0.490278	-1.02833	down	1.1355	2.32721e-05	3.67914	1.87937	up	1.15678	0.000129908	0.378837	-1.40035	down	0.492576	0.475687	0.843354	-0.24579	insig
3.48_174.1239m/z	Indospicine	Organic acids and derivatives	Carboxylic acids and derivatives	Amino acids, peptides, and analogues	34370	11649	36012.1	15496.1	37619.4	7792.23	20785.2	20449.3	34568.7	18575.9	9541.35	22692.7	79070.3	74777.7	69552.1	74812.1	7310.14	13505.9	5284.67	10809.1	1.00454	0.0018381	3.44173	1.78313	up	0.154718	0.767216	0.88843	-0.17067	insig	0.736	0.132733	0.425983	-1.23113	insig	0.0354211	0.96982	0.985372	-0.0212597	insig
5.16_328.1768m/z	Supinine				0	0	0	0	0	0	0	0	0	0	0	0	0	0	0	0	76438.4	71717.8	79112.2	72181.8	-	-	-	-	-	-	-	-	-	-	1.16179	2.9117e-05	inf	inf	up	-	-	-	-	-
6.37_365.1035m/z	Isolicopyranocoumarin				74158.5	81482.1	64583.9	61997.8	0	0	0	0	0	0	0	0	31026.2	26640.5	30124	32301.9	0	0	0	0	1.16229	0.000144525	inf	inf	up	1.14162	0.000557918	0	-inf	down	-	-	-	-	-	-	-	-	-	-
5.11_261.0408m/z	6-Methoxy-2h-Furo[2,3-H]Chromen-2-One	Phenylpropanoids and polyketides	Coumarins and derivatives	Furanocoumarins	105593	118757	101555	101862	0	0	0	0	0	0	0	0	10695.2	5192.52	16139.4	9747.07	657.772	0	637.299	703.546	1.16164	0.0187709	inf	inf	up	1.14165	0.000118637	0	-inf	down	0.899377	0.0581453	inf	inf	insig	-	-	-	-	-
4.94_419.1359m/z	Cochinolide Beta-Glucopyranoside	Organic oxygen compounds	Organooxygen compounds	Carbohydrates and carbohydrate conjugates	68816.7	64114.9	60182.9	66040.2	33668.3	13058.3	10326.9	6090.15	705990	723140	736526	813220	65951.4	62296.9	58690.6	68218.1	8462.98	7396.24	6019.01	8057.17	1.01829	0.00241598	4.0409	2.01468	up	1.00279	0.0025691	0.243652	-2.0371	down	0.611233	0.268853	0.474084	-1.07678	insig	1.22871	3.10846e-05	47.1762	5.55999	up
4.83_431.2297m/z	Radiosumin	Organic acids and derivatives	Carboxylic acids and derivatives	Amino acids, peptides, and analogues	278184	280292	266378	267092	2.81037e+06	2.72918e+06	2.85151e+06	2.5807e+06	307626	290239	298426	346752	1.3805e+06	1.31384e+06	1.35188e+06	1.30693e+06	285623	280675	297423	276199	1.15778	6.52331e-05	0.487903	-1.03533	down	1.14125	2.94342e-05	10.0479	3.32882	up	1.16126	2.89036e-05	0.103896	-3.26679	down	1.2544	1.68977e-05	0.113295	-3.14185	down
6.65_496.3638m/z	Polyporusterone A				1145.01	0	0	0	0	0	0	0	0	0	24.9971	29.2697	0	0	0	0	69939.5	63915.8	70707.2	68744.4	-	-	-	-	-	0.43167	0.391002	0	-inf	insig	1.16178	2.44638e-05	inf	inf	up	0.729751	0.183657	inf	inf	insig
4.95_153.1275m/z	Perilla Alcohol				19714.1	17793.4	16561.5	17312.9	88326.5	89792.4	88033.8	90533.6	67397.2	65369.4	67451.7	66126.5	22784.3	24452.6	26628.2	26184.2	47340.4	46904.6	49359.5	53287.4	1.15945	1.06548e-08	0.280497	-1.83394	down	1.13979	3.50446e-10	4.99687	2.32103	up	1.15317	1.51026e-05	0.552003	-0.857252	insig	1.25181	1.53941e-07	0.74672	-0.42136	insig
5.34_247.0615m/z	5-Acetonyl-7-Hydroxy-2-Hydroxymethyl-Chromone				110072	121457	123142	111034	0	0	0	0	0	0	0	0	165125	174663	177162	177016	0	0	0	0	1.16229	9.73684e-06	inf	inf	up	1.14165	5.54303e-05	0	-inf	down	-	-	-	-	-	-	-	-	-	-
6.39_387.2987n	Mycestericin F	Lipids and lipid-like molecules	Fatty Acyls	Fatty acids and conjugates	2885.45	1851.48	2625.48	566.014	21555.3	15611.8	20826.4	17543.2	19883.3	18901	15245.2	18680.8	12150.4	16446.7	13042.8	13931.1	7701	9454.78	4093.54	5787.65	0.909151	0.0293238	0.735682	-0.442846	insig	1.0649	0.000444047	9.52734	3.25207	up	1.05942	0.000627232	0.357931	-1.48224	down	0.182189	0.697603	0.962582	-0.055018	insig
5.08_197.1175m/z	Kobifuranone A	Organoheterocyclic compounds	Lactones	Gamma butyrolactones	15617.1	13602.7	16141.9	15866.5	54045.3	52643.9	51375.6	48788.9	55997.3	51390.6	56819.9	58816.7	38614.9	36815.5	35092.9	33779.1	84035.7	87834.7	85455.9	82357.7	1.12856	5.29786e-05	0.697606	-0.519516	insig	1.13696	2.75151e-06	3.37841	1.75634	up	1.15266	8.56785e-07	1.64215	0.715583	insig	0.815995	0.0857825	1.07817	0.108591	insig
2.31_267.0865m/z	Diaportinol				471180	294031	461748	292058	19985.2	6764.11	9237.24	4618.89	0	4503.11	0	6777.97	515384	505309	530813	514436	25071.9	24009.1	22376.1	22588	1.14262	3.74819e-09	50.8785	5.66898	up	1.11458	0.00502363	0.0267314	-5.22532	down	0.919645	0.0274452	2.31607	1.21168	insig	0.755466	0.120128	0.277822	-1.84777	insig
4.46_305.1147m/z	Brachystemidine B				1844.4	3757.99	0	1802.83	973.646	0	0	0	0	0	0	0	139180	128164	131146	120196	460333	485767	483166	479243	1.01711	5.79767e-05	532.725	9.05725	up	0.595333	0.124317	0.131481	-2.92707	insig	1.02342	3.74366e-06	1960.17	10.9368	up	0.469666	0.391002	0	-inf	insig
1.05_312.1114m/z	N-(1-Deoxy-1-Fructosyl)Methionine				17898.1	18967.2	17524.7	4903.32	416381	269648	240698	247885	245280	76299.6	94192.4	65236	83787.5	73234.2	57851	67497.8	20022.1	20055.8	21393.4	23141.1	1.12522	0.0117344	0.240394	-2.05652	down	1.10018	0.00646414	19.8102	4.30817	up	1.15303	0.00710971	0.0720343	-3.79517	down	0.991301	0.0260323	0.409504	-1.28805	insig
5.38_207.1858m/z	Dicyclohexylcarbodiimide				4854.19	4189.97	6652.22	3487.63	925.21	483.587	1142.96	1329.12	57150.1	51805.4	54606.2	52329.1	2823.66	2205.16	3250.65	2329.14	10611.1	10892.5	11481.8	12083.8	1.01649	0.00177158	2.73356	1.45078	up	1.06245	0.00851792	0.202297	-2.30545	down	1.13495	2.26887e-06	11.6131	3.53769	up	1.24533	1.90637e-05	55.6294	5.79778	up
5.98_273.1850m/z	Sclareolide				33757.9	31154.3	39414.9	28763.9	8433.35	5935.8	4031.21	13073.9	53159.4	57396.3	54008.6	67125.6	18034.7	15578.6	10844.2	12317.5	96350.6	95370.5	98033.5	93977.4	0.813821	0.0483935	1.80386	0.851084	insig	1.05384	0.000171092	0.236487	-2.08017	down	1.13049	1.5747e-06	12.1919	3.60786	up	1.20311	4.44259e-05	7.36126	2.87995	up
1.04_182.0440n	9-Methyl-2,3,6,7,8,9-Hexahydro-1h-Purine-2,6,8-Trione	Organoheterocyclic compounds	Imidazopyrimidines	Purines and purine derivatives	886646	1.02921e+06	851901	814222	97469.7	0	0	0	6578.02	0	0	0	30439.3	6296.26	27121.3	23902	23724.8	19173.5	22491.7	29874.6	0.850575	0.928126	0.900371	-0.151408	insig	0.932321	3.37547e-05	0.0272112	-5.19966	insig	0.863036	0.983419	0.977376	-0.0330146	insig	0.0633443	0.420233	0.0674879	-3.88923	insig
0.88_342.1164n	Neotrehalose	Organic oxygen compounds	Organooxygen compounds	Carbohydrates and carbohydrate conjugates	1.42478e+06	1.27406e+06	1.48301e+06	1.20163e+06	2.47817e+06	2.38994e+06	2.93371e+06	3.00311e+06	2.42278e+06	3.33024e+06	2.9794e+06	3.28302e+06	949066	979864	794328	904421	374075	417908	366374	227709	1.1467	0.000851531	0.335743	-1.57457	down	1.10349	0.00128848	2.00706	1.00508	up	1.14455	0.000337028	0.128281	-2.96262	down	0.5181	0.292891	1.11203	0.153199	insig
4.32_181.0872m/z	(Ethoxymethyl)Benzene				189274	196791	184275	183800	4450.58	1888.36	0	0	9905.54	14242.7	3217	8896	50628.5	44638.4	49741.7	46248.4	969.632	1291.18	4836.97	3679.45	0.811487	5.14771e-07	30.1718	4.91513	insig	0.842041	1.18426e-06	0.00840552	-6.89445	insig	0.653531	0.46145	1.70016	0.765674	insig	0.795043	0.0374618	5.7204	2.51612	insig
4.86_569.2622m/z	Taxumairol V				0	0	0	0	1.44217e+06	1.33997e+06	1.29123e+06	1.24421e+06	0	0	0	0	0	2849.34	0	0	0	0	2449.21	0	1.0306	7.09788e-05	0.000535836	-10.8659	down	1.14166	7.11407e-05	inf	inf	up	1.01932	7.10348e-05	0.000460588	-11.0842	down	1.25617	7.11407e-05	0	-inf	down
4.97_476.2498m/z	Epothilone C5				1765.05	2108.43	0	0	12.4727	3522.43	2528.28	0	0	0	0	0	44916.7	49456.3	55912.3	38709.4	165245	160973	150792	151525	0.785521	0.000664772	31.1709	4.96213	insig	0.218858	0.626537	1.5653	0.646443	insig	0.812205	1.00486e-05	103.664	6.69577	insig	0.932295	0.18886	0	-inf	insig
4.40_163.1483m/z	Clavukerin A				5146.13	5589.06	7213.52	7940.55	41253.3	36383.9	35219.8	32909.2	417.375	1853.6	1028.68	454.781	22442.7	22370.8	20722	20936.2	46884	47144.2	47735.7	43092.3	1.12914	0.00238185	0.593222	-0.753356	insig	1.12733	0.000120693	5.63037	2.49323	up	1.02308	0.0052774	1.26817	0.342747	insig	1.2249	0.000178815	0.0257566	-5.27892	down
5.84_212.1414n	Modiolin				13359.3	10381.9	12019.7	12150.4	6266.76	10655.2	7816.84	6666.73	20483.5	24006.5	14929	26506.6	18480.8	19954	17075.5	18621.4	11349.7	15577.9	14012.6	16897	1.09977	0.000278485	2.36047	1.23908	up	0.927246	0.0165043	0.655493	-0.609348	insig	1.00663	0.00571903	1.84163	0.880983	insig	1.15614	0.00765083	2.736	1.45207	up
4.68_337.1072m/z	4-(3,4-Dihydroxyphenyl)-2-Hydroxy-1h-Phenalen-1-One				430200	434068	441205	462497	5601.93	11319	10706.9	11566.2	28140.7	31250.4	33518.7	30618	357936	359553	339356	336270	25502.4	25929.5	19656.5	27726.8	1.15423	5.18443e-06	35.544	5.15153	up	1.13475	5.24633e-06	0.022169	-5.49531	down	1.04504	0.000679367	2.52118	1.3341	up	1.17782	3.35766e-05	3.15169	1.65613	up
6.07_171.1017m/z	Isoboonein	Lipids and lipid-like molecules	Prenol lipids	Terpene lactones	4130.17	4990.77	4690.51	4089.3	2096.4	2013.66	2571.93	2592.99	8876.54	12576.3	12032.9	12342.9	2552.76	2452.08	3280.5	3954.91	2420.92	3822.38	5876.41	4996.43	0.742792	0.123028	1.31971	0.400217	insig	1.0911	0.000345168	0.518133	-0.948605	insig	0.871237	0.0764649	1.84541	0.883943	insig	1.2402	0.00146044	4.9411	2.30483	up
4.02_597.1845m/z	Phloretin 3',5'-Di-C-Glucoside	Phenylpropanoids and polyketides	Linear 1,3-diarylpropanoids	Chalcones and dihydrochalcones	78113.9	61710.4	54309.3	65832.4	1.78413	11.4804	1.04643	4.83731	0	152.546	0	6534.25	269981	236400	233266	221084	1.66789e+06	1.6462e+06	1.69664e+06	1.62601e+06	1.15448	0.000181325	50173.2	15.6146	up	1.13194	0.000972644	7.3657e-05	-13.7288	down	1.15619	1.67241e-06	346597	18.4029	up	0.00810133	0.379519	349.211	8.44795	insig
0.80_164.0388m/z	Methionine Sulfoxide				2826.28	2043.59	3623.58	3872.28	339012	494831	352191	566121	121100	216305	93202.4	219632	73031.7	118847	69879	119092	378683	648747	370160	379814	1.11064	0.00658762	0.217361	-2.20184	down	1.13644	0.00429883	141.695	7.14664	up	0.0213822	0.945139	1.01441	0.02064	insig	1.08393	0.00835029	0.371108	-1.43009	down
3.53_207.0655m/z	Phellodenol A				15114.1	10009.1	14196.9	13770.2	2909.7	11233.8	12423.1	8240.77	569.166	8918.85	18617.8	5270.88	60814.2	58925.2	58594.9	48740.2	71101.6	68463.8	75383.4	68618	1.07564	1.34468e-05	6.52376	2.7057	up	0.619767	0.120869	0.655626	-0.609054	insig	1.09153	8.53428e-07	8.14675	3.02623	up	0.288378	0.938237	0.958899	-0.0605485	insig
6.50_366.1105n	5-Hydroxy-8-(4-Hydroxy-3-Methoxyphenyl)-2,2-Dimethyl-2h,6h-Benzo[1,2-B:5,4-B']Dipyran-6-One	Phenylpropanoids and polyketides	Flavonoids	Pyranoflavonoids	2.67585e+06	2.77529e+06	2.78825e+06	2.78487e+06	169065	50445.1	24885.8	10485.4	6031.33	6739.77	1570.97	0	790892	857404	799524	831813	24766.2	5386.66	4220.62	4160.16	1.05138	3.90918e-05	12.8673	3.68564	up	1.0819	5.20046e-09	0.0231201	-5.43471	down	0.807093	0.23093	0.151183	-2.72563	insig	0.707752	0.194072	0.0562696	-4.1515	insig
0.81_162.1125m/z	(3r)-3-Hydroxy-4-(Trimethylazaniumyl)Butanoate	Organic nitrogen compounds	Organonitrogen compounds	Quaternary ammonium salts	148150	110375	149771	120826	0	0	0	0	2933.13	2598.94	11751.3	0	243333	235309	174396	233620	186440	232449	182553	160900	1.16223	0.000798767	inf	inf	up	1.14161	0.000897814	0	-inf	down	1.16175	0.00106059	inf	inf	up	0.969483	0.190295	inf	inf	insig
7.00_484.3849m/z	Hypusine				182646	184857	177136	192432	229825	217763	208378	184564	920173	854549	923399	931389	114689	105312	116959	126530	214314	214791	207568	209595	1.12781	0.000695419	0.551426	-0.858762	insig	0.828	0.0684301	1.14037	0.189497	insig	0.0981485	0.891835	1.00682	0.00981217	insig	1.25205	9.57874e-07	4.31812	2.1104	up
5.39_186.1137m/z	2-Heptanamidoacetic Acid	Organic acids and derivatives	Carboxylic acids and derivatives	Amino acids, peptides, and analogues	1932.28	4290.49	2174.51	946.55	726.376	0	0	1373.96	9406.04	15283.6	14804.4	11459	0	2497.45	1400.44	3584.82	846.412	360.446	0	745.695	0.34078	0.180932	3.56262	1.83294	insig	0.69841	0.076249	0.224783	-2.15339	insig	0.27492	0.927051	0.929638	-0.105259	insig	0.896578	0.00226717	24.2595	4.60048	insig
2.76_296.0781m/z	(2r,3s,5r)-2-(Hydroxymethyl)-5-{3h-Imidazo[2,1-F]Purin-3-Yl}Oxolan-3-Ol	Organoheterocyclic compounds	Imidazopyrimidines	Purines and purine derivatives	0	569.099	0	0	0	257876	210255	272636	0	40878	46598	0	180988	213894	186393	195034	2256.27	696.962	741.443	2119.43	0.420784	0.897467	1.04798	0.0676118	insig	0.698698	0.0609825	1301.65	10.3461	insig	0.00608728	0.0620134	0.00784877	-6.99332	insig	0.408207	0.0787808	0.118089	-3.08206	insig
4.61_564.2225n	Bistratamide J	Organic acids and derivatives	Carboxylic acids and derivatives	Amino acids, peptides, and analogues	2.39569e+06	2.49023e+06	2.43021e+06	2.42861e+06	119593	96297.3	99653	94378.8	1.02331e+07	9.77467e+06	9.19666e+06	8.33529e+06	7.55575e+06	7.12084e+06	7.40788e+06	7.21134e+06	1.88171e+06	1.81069e+06	1.81845e+06	1.75625e+06	1.16171	5.11763e-06	71.4667	6.1592	up	1.14062	2.12587e-07	0.0420659	-4.5712	down	1.16043	2.96884e-06	17.728	4.14796	up	1.25535	0.000187041	91.5776	6.51692	up
3.47_314.1006n	Phyllanthurinolactone				226589	259016	382509	228094	1.00974e+06	181087	180907	164569	7974.42	96322.9	76191.4	95258.2	1.14775e+06	869706	1.08666e+06	857421	8.2042e+06	6.94499e+06	8.43701e+06	7.10929e+06	0.886704	0.0558317	2.57861	1.36659	insig	0.0163075	0.637412	1.40147	0.486943	insig	1.10515	2.28119e-05	19.9801	4.32049	up	0.856619	0.228062	0.179487	-2.47805	insig
0.90_116.0354m/z	2-Acetamidoacetic Acid	Organic acids and derivatives	Carboxylic acids and derivatives	Amino acids, peptides, and analogues	0	2771.63	0	0	59097.1	59633.8	81341.1	66263.7	0	0	0	0	0	0	0	0	0	0	0	1318.88	1.16223	0.00101731	0	-inf	down	0.962095	0.000904334	96.0935	6.58637	insig	0.989321	0.000997729	0.00495195	-7.65779	insig	1.25612	0.00101731	0	-inf	down
4.97_169.1225m/z	(-)-1,2-Campholide				6077.38	4432.52	7931.87	6751.26	3146.82	7626.97	8969.91	4351.27	13083.8	12562.9	10527.7	12832.8	11375.8	12646.7	12280.2	10494.2	41159.9	41546.3	44743	42075.3	0.902922	0.0195692	1.94218	0.95768	insig	0.182794	0.866737	0.956414	-0.0642927	insig	1.11477	3.70794e-06	7.03568	2.81469	up	0.992503	0.0132643	2.03392	1.02426	insig
5.39_249.1500m/z	Pentalenic Acid	Lipids and lipid-like molecules	Prenol lipids	Sesquiterpenoids	0	986.704	0	820.135	421380	403304	411762	383012	0	0	0	0	0	854.404	922.941	0	576.312	528.25	572.441	0	0.933862	1.78388e-05	0.00109749	-9.83157	insig	0.908449	1.78259e-05	896.293	9.80783	insig	0.863148	1.80407e-05	0.00103553	-9.91541	insig	1.25618	1.80723e-05	0	-inf	down
2.91_146.1653m/z	(4-Aminobutyl)(3-Aminopropyl)Amine				2389.11	3507.07	2881.55	2620.86	8657.09	5940.69	9209.82	10199.9	1809.68	1254.09	1001.09	788.21	302.952	1516.32	1491.06	1013.86	27837.1	24951.3	29409.9	25522.9	1.06454	0.00230545	0.127154	-2.97535	down	1.08649	0.00634327	2.98349	1.577	up	1.12455	1.23326e-05	3.16757	1.66337	up	1.21532	0.00296219	0.142706	-2.80889	down
5.06_218.1672n	Occidol				1.01849e+06	1.01531e+06	981832	985519	525168	429567	401500	418374	75850.2	62854	60565.5	68751.3	170391	161185	161349	177465	134432	160509	150141	146463	1.14729	0.00188793	0.377768	-1.40443	down	1.12338	7.89066e-05	0.443524	-1.17292	down	1.14767	0.00135211	0.333339	-1.58494	down	1.2496	0.00076062	0.151031	-2.72708	down
4.13_259.1060n	Osmaronin	Lipids and lipid-like molecules	Fatty Acyls	Fatty acyl glycosides	2001.28	1501	2185.03	1867.24	5.66483e+06	4.71028e+06	4.94827e+06	4.74542e+06	0	0	0	0	111586	106737	95224.3	105326	8146.07	6891.24	7145.55	5095.61	1.16163	0.000201905	0.0208719	-5.5823	down	1.14121	0.000190325	2656.52	11.3753	up	1.16086	0.000190867	0.00135925	-9.52298	down	1.25615	0.000190112	0	-inf	down
5.03_281.1024m/z	Xestodecalactone C				3530.53	2053.01	5289.34	2121.94	0	0	707.472	0	0	1131.76	0	0	13042.6	13975	15938.7	11915.9	959.271	2058.89	2815.58	1411.78	0.983728	0.000359581	77.5609	6.27726	insig	0.926512	0.0242277	0.0544426	-4.19912	insig	0.924364	0.0196984	10.2414	3.35635	insig	0.0127365	0.763331	1.59972	0.677823	insig
7.33_351.1229m/z	Semiglabrinol	Phenylpropanoids and polyketides	Flavonoids	Flavones	68451.8	70266.9	51345.6	56797.6	1360.05	0	2123.09	0	0	0	0	0	578600	577619	781053	735278	2544	0	0	0	0.921534	0.00106827	767.282	9.58361	insig	0.825357	0.000814903	0.0141097	-6.14717	insig	0.292019	0.785985	0.730374	-0.453292	insig	0.721008	0.196605	0	-inf	insig
6.26_459.3125m/z	Dolicholide				0	0	0	0	0	0	0	0	0	0	0	0	490548	422465	440652	426081	0	0	0	316.813	1.16229	9.65262e-05	inf	inf	up	-	-	-	-	-	0.438015	0.391002	inf	inf	insig	-	-	-	-	-
3.92_243.0866m/z	2,3,4'-Trihydroxy-3',5'-Dimethoxypropiophenone	Organic oxygen compounds	Organooxygen compounds	Carbonyl compounds	98552.4	96218	95642.8	99053.2	51459.1	60235.9	55961.7	57393.6	55626.9	45125.4	51159.8	46187.1	324314	327977	333459	321722	44052.1	35488.3	37925.6	34955.7	1.16102	9.27555e-10	5.80968	2.53846	up	1.12896	2.24212e-05	0.577843	-0.791251	insig	1.08315	0.00065128	0.677278	-0.562179	insig	0.845245	0.0716025	0.880244	-0.184025	insig
6.01_555.2232m/z	Eriojaposide B				0	0	0	0	0	0	0	0	0	0	0	0	40052.5	41316.5	28679.3	35861.3	4760.57	1507.35	3405.57	3876.95	1.1622	0.00102786	inf	inf	up	-	-	-	-	-	1.16097	0.0159758	inf	inf	up	-	-	-	-	-
4.41_365.1822m/z	(1S,2S,4R,8R)-p-Menthane-1,2,8,9-tetrol 2-glucoside				50124.3	52240.9	50600.1	50510.4	546729	546201	508810	483630	198891	248016	236270	297435	241202	205844	218333	221522	352112	310450	355635	293309	1.15282	3.66242e-05	0.425297	-1.23346	down	1.14103	7.59114e-05	10.2487	3.35737	up	1.11425	0.00011367	0.628908	-0.669079	insig	1.20804	5.83496e-05	0.470234	-1.08855	down
4.62_253.2164m/z	Hydnocarpic Acid	Lipids and lipid-like molecules	Fatty Acyls	Fatty acids and conjugates	5661.76	5937.03	5806.61	6751.92	203758	180478	189211	177681	0	913.194	1228.68	1343.49	24760.3	27580.7	24577.6	26103.2	41984.7	41528.2	42461.5	41216.5	1.16091	8.67232e-05	0.137156	-2.86611	down	1.14092	7.20785e-05	31.0931	4.95852	up	1.16028	0.000138397	0.222587	-2.16756	down	0.933653	6.53842e-05	0.00464018	-7.75161	insig
1.77_114.0553m/z	2-Amino-3-Hydroxy-Cyclopenta-2-Enone				21108.8	21541.7	22185.8	23682.7	238852	133229	143637	152814	54983.2	57583.8	62406.4	60427.8	26519.1	23868.9	23309.5	23509.2	27209.6	21975.6	25460.9	20976.9	1.14527	0.00971634	0.145403	-2.78187	down	1.12667	0.00932856	7.55241	2.91694	up	1.14264	0.00953304	0.143034	-2.80557	down	1.19329	0.0206276	0.352116	-1.50588	down
5.29_487.1256m/z	Echioidinin 2'-(6''-Acetylglucoside)				324097	321878	330763	306362	0	0	0	0	0	0	0	0	7147.33	15403.7	3594.81	6808.17	0	0	0	0	1.16092	0.0467549	inf	inf	up	1.14166	9.18092e-06	0	-inf	down	-	-	-	-	-	-	-	-	-	-
6.77_395.3314m/z	24(28)-Dehydroergosterol	Lipids and lipid-like molecules	Steroids and steroid derivatives	Ergostane steroids	0	0	0	0	0	955.028	0	0	0	0	0	0	13349.6	15226.6	5820.33	10884.4	3427	3407.26	2473.86	518.21	0.969424	0.011593	47.4132	5.56722	insig	0.429925	0.391002	inf	inf	insig	0.918833	0.0412622	10.2891	3.36304	insig	0.478679	0.391002	0	-inf	insig
3.27_211.0614m/z	1-(2-Hydroxy-4-Methoxyphenyl)Ethan-1-One	Organic oxygen compounds	Organooxygen compounds	Carbonyl compounds	37125.3	36361.6	37905.4	36658.8	19723.1	7228.93	5836.04	4921.88	7665	6503.84	7638.44	13803.1	39649.6	37420.8	41612.4	35623.2	2.23589e+06	2.13623e+06	2.24995e+06	2.05202e+06	1.04477	0.00167293	4.09192	2.03278	up	1.02219	0.00391514	0.254709	-1.97308	down	1.15108	1.99186e-05	230.021	7.84562	up	0.0964614	0.897428	0.944322	-0.0826496	insig
5.45_261.1270n	(E)-2',4,4'-Trihydroxy-3-Prenylchalcone	Phenylpropanoids and polyketides	Linear 1,3-diarylpropanoids	Chalcones and dihydrochalcones	2794.45	2491.39	2613.44	3916.19	128752	134237	138596	125902	0	0	0	0	9832.23	11847.1	9135.33	9077.89	50731.3	44383.2	47829	48785.8	1.1602	1.23913e-05	0.0756276	-3.72494	down	1.13898	1.88727e-05	44.6438	5.48039	up	1.1577	6.48465e-06	0.363477	-1.46006	down	1.25619	2.17889e-05	0	-inf	down
5.40_326.1156n	Smiranicin				2.2276e+06	2.19154e+06	2.17183e+06	2.25134e+06	16071.4	11813.6	10189.1	12245.4	59172.3	46385	49528	41783	475384	473457	476827	519094	49884.1	53830.7	50322.8	50598.4	1.15981	2.25199e-05	38.6484	5.27234	up	1.14051	1.05775e-06	0.00569075	-7.45716	down	1.14586	7.3673e-07	4.06674	2.02387	up	1.22864	0.00104453	3.91237	1.96804	up
1.35_117.0193m/z	Succinic Acid	Organic acids and derivatives	Carboxylic acids and derivatives	Dicarboxylic acids and derivatives	3.53882e+06	2.90874e+06	3.49876e+06	3.23568e+06	4.84299e+07	7.55785e+06	5.18604e+06	6.68022e+06	3.76e+07	1.24604e+07	1.10825e+07	1.26617e+07	7.28526e+06	7.48201e+06	7.13837e+06	7.84023e+06	1.5334e+06	1.66644e+06	1.48189e+06	1.67697e+06	0.317652	0.431145	0.43838	-1.18974	insig	0.778082	0.283966	5.14747	2.36386	insig	0.969367	0.239369	0.0937117	-3.41563	insig	0.34845	0.908433	1.0877	0.121277	insig
7.42_713.5450n	Soyacerebroside I	Lipids and lipid-like molecules	Sphingolipids	Glycosphingolipids	7.40729e+06	4.47049e+06	1783.11	415501	741448	610342	590736	1.29055e+07	1.66694e+07	1.04275e+07	1.0769e+07	2.21095e+06	15126.9	24402.4	34357	89386.4	72303.8	38656.9	19547.9	6248.19	1.0182	0.316968	0.0109963	-6.50684	down	0.272959	0.86411	1.20764	0.272188	insig	1.01532	0.316241	0.00921046	-6.76251	down	0.800144	0.190018	2.69914	1.4325	insig
5.87_153.1275m/z	(+)-Cis-P-Mentha-2,8-Dien-1-Ol				11016.4	11585.7	9048.15	8994.38	36946	43084.4	40241.3	37490.8	46750.5	60731.1	60608.1	57947.1	20975.7	20714.7	19443	22136.8	12636.7	15656.6	17073.6	14830.2	1.1457	0.000293428	0.527819	-0.921884	insig	1.1315	2.85989e-05	3.8815	1.95662	up	1.14215	2.20317e-05	0.381567	-1.38999	down	1.12679	0.00876943	1.43277	0.518802	insig
5.04_147.0300m/z	(3r,4s,5r)-3,4-Dihydroxy-5-(Hydroxymethyl)Oxolan-2-One				15796.3	18425.4	16750.1	15644.7	36438.5	34961.2	40069.9	43848.3	91408.1	102740	65562.8	54067.6	38260	28675.7	28604.4	27358.9	55601.9	57423.8	63578.3	61332.3	0.84578	0.0475267	0.791274	-0.337751	insig	1.1234	0.000745969	2.33152	1.22127	up	1.10117	0.000266295	1.53193	0.615351	insig	1.08999	0.0367664	2.02024	1.01452	up
5.74_235.2058m/z	Callicarpenal				532.21	444.081	785.782	698.988	0	2134.94	667.226	1405.73	10923.3	12563.8	11188.7	12958.4	13832.8	13075.5	13907.8	11892.8	18533.7	17835.6	19492.1	15223.9	0.655022	1.63141e-06	12.5262	3.64687	insig	0.352425	0.415956	1.70979	0.773817	insig	0.650654	3.9589e-05	16.8933	4.07838	insig	0.726254	4.1314e-06	11.3202	3.50083	insig
1.07_187.1210n	Hyacinthacine A7				15363.4	19274.8	13382.4	27316.5	382948	265475	233055	243152	122651	121382	129757	143816	3945.66	0	0	10916.3	61178.8	60477	64278.2	56292.4	0.838632	0.00392139	0.013215	-6.24168	insig	1.12471	0.00455781	14.928	3.89995	up	1.14181	0.00772981	0.215383	-2.21502	down	1.16966	0.0206734	0.460245	-1.11952	down
6.91_213.1276m/z	11,12-Dihydrolactaroviolin	Lipids and lipid-like molecules	Prenol lipids	Sesquiterpenoids	6789.39	7128.45	7001.77	8007.98	17526.5	16545.2	16499.9	17134.1	8531.17	7245.74	4979.79	6610.58	7156.06	6036.07	5025.15	4631	2966.91	2504.2	2823.38	2955.59	1.1356	4.44558e-05	0.337464	-1.56719	down	1.13449	2.01236e-07	2.34053	1.22683	up	1.15998	5.85798e-07	0.166161	-2.58934	down	1.20391	0.000342469	0.404209	-1.30683	down
5.77_477.2851m/z	Hongdoushan B	Lipids and lipid-like molecules	Prenol lipids	Diterpenoids	0	0	0	0	0	0	0	0	2569.11	0	0	0	7642.89	1751.18	3187.77	5827.77	128445	98801.5	115045	93183.9	1.16078	0.0397856	inf	inf	up	-	-	-	-	-	1.16174	0.000859519	inf	inf	up	0.47184	0.391002	inf	inf	insig
1.00_248.1131m/z	2-Methyl-2-{[(2s,3r,4s,5s,6r)-3,4,5-Trihydroxy-6-(Hydroxymethyl)Oxan-2-Yl]Oxy}Propanenitrile	Organic oxygen compounds	Organooxygen compounds	Carbohydrates and carbohydrate conjugates	47700.3	39719.3	35722.8	31295.8	0	0	0	0	21991.1	15880.6	17392.5	4321.85	24258.4	20329.8	33999.8	29222.5	68744.7	72464.1	75558.2	71138	1.16218	0.00282998	inf	inf	up	1.14157	0.00157473	0	-inf	down	1.16179	1.69281e-05	inf	inf	up	1.25348	0.0286538	inf	inf	up
3.65_295.1292m/z	(2s)-2-Amino-4-{[(1s)-1-Carboxy-2-Phenylethyl]Carbamoyl}Butanoic Acid				9914.83	8234.09	10295.2	7981.53	9837.62	261.793	2813.76	6158.18	0	16528	11397.6	18336.2	43958	44095.2	47964.9	46296.5	7086.7	9658.16	8230.01	7023.98	0.957092	3.88373e-05	9.55961	3.25695	insig	0.609218	0.125325	0.52357	-0.933546	insig	0.57166	0.219298	1.67785	0.746613	insig	0.244268	0.208356	2.42573	1.27842	insig
4.38_391.2323m/z	Turpinionoside D				0	0	0	0	2477.79	1546.05	1088.1	1748.33	0	0	0	0	38740.3	29459.9	30404.5	33906.8	1717.15	0	0	1534.47	1.1498	0.000545036	19.3158	4.27171	up	1.14122	0.0095938	inf	inf	up	0.673579	0.163687	0.473978	-1.07711	insig	1.25534	0.0095938	0	-inf	down
6.65_171.1392m/z	8-Methyl Nonanoic Acid	Lipids and lipid-like molecules	Fatty Acyls	Fatty acids and conjugates	113645	116037	113745	103609	331037	320077	316274	298712	422982	487757	497318	544658	107499	108896	120363	114344	83028.7	85064.4	90612.3	93018.1	1.15855	7.8925e-06	0.356293	-1.48886	down	1.13828	9.52508e-06	2.83221	1.50193	up	1.15929	1.10841e-05	0.277801	-1.84788	down	1.19731	0.00456929	1.54231	0.62509	insig
5.15_209.0811m/z	Hofmeisterin	Organic oxygen compounds	Organooxygen compounds	Carbonyl compounds	601344	617746	620495	625445	129940	130264	120232	114395	179522	175611	189434	190561	894245	913980	876441	927966	273836	280490	287547	254867	1.16128	8.35631e-07	7.30072	2.86804	up	1.1403	1.44146e-09	0.200741	-2.31659	down	1.15284	1.3981e-05	2.21639	1.14821	up	1.22477	3.03518e-05	1.48561	0.571057	insig
4.78_234.0895n	Trans-P-Coumaryl Diacetate				120351	118970	125905	123385	8125.42	5655.81	6357.56	4376.68	89314.5	102831	94453.3	95100.2	423693	404667	417698	410113	156472	155402	145118	152741	1.15913	1.16846e-06	67.5561	6.07801	up	1.13543	8.1033e-08	0.0501738	-4.31692	down	1.15615	2.50943e-06	24.8713	4.63641	up	1.24827	2.34264e-05	15.5697	3.96067	up
4.53_549.1631m/z	Styraxjaponoside A				64318	75943.5	76636.6	74875.1	0	0	0	0	547263	510652	484521	559370	126634	144766	205881	145225	10196.5	0	7092.86	0	1.1622	0.00290075	inf	inf	up	1.14165	0.00013749	0	-inf	down	0.670928	0.191784	inf	inf	insig	1.25618	7.60953e-05	inf	inf	up
5.35_185.1184m/z	Epomediol				12721.8	14017.6	10382.2	12823.2	5189.6	5747.05	3646.6	5542.09	32137.8	18142.8	25019.3	19270.8	222807	201727	218805	205932	8630.97	9435.28	7254.31	8638.6	1.15946	2.76353e-05	42.1991	5.39914	up	1.0858	0.000398239	0.402952	-1.31132	down	1.02145	0.00190653	1.68738	0.754787	insig	1.21315	0.00932232	4.69909	2.23238	up
4.88_684.2660n	Javanicoside B				0	710.458	287.768	0	6.69215e+06	6.03405e+06	6.18469e+06	5.75635e+06	0.0797325	0.0717578	55.3084	0	12090.7	3446.16	14289.6	7625.05	89951.1	102008	92969.6	90240.3	1.15392	7.10466e-05	0.00151827	-9.36336	down	0.984975	7.08788e-05	24711.1	14.5929	insig	1.1614	7.39881e-05	0.0152092	-6.03891	down	1.2118	7.08714e-05	2.24832e-06	-18.7627	down
5.82_125.0972m/z	2-(Propan-2-Yl)Cyclopentan-1-One				2622.81	3103.75	2937.85	2815.96	1003.16	0	423.663	913.167	3047.97	0	5550.04	0	2047.12	1464.72	2736.08	1760.78	622.159	1079.21	601.164	364.227	0.541473	0.00783102	3.42254	1.77507	insig	0.561566	0.000755652	0.203825	-2.29459	insig	0.42164	0.779427	1.13964	0.188584	insig	0.207332	0.329702	3.67438	1.8775	insig
6.63_315.1228m/z	4'-Hydroxy-2',4,6'-Trimethoxychalcone				29294.9	24754.8	27173.6	26200.9	0	0	0	0	0	0	0	0	2376.2	1877.65	2272.38	1060.38	0	0	0	0	1.1617	0.00790382	inf	inf	up	1.14165	9.80287e-05	0	-inf	down	-	-	-	-	-	-	-	-	-	-
6.47_547.1969m/z	Methyl 3-(2,3-Dihydroxy-3-Methylbutyl)-4-Hydroxybenzoate				406073	375556	374484	368049	0	0	0	0	0	0	0	0	14290.9	7419.9	5939.49	15139.5	0	0	0	0	1.16159	0.0197665	inf	inf	up	1.14166	2.44978e-05	0	-inf	down	-	-	-	-	-	-	-	-	-	-
4.29_138.1046n	Nona-2,6-Dienal				12935.6	12687.8	12903.6	15119.1	14681.5	13801.3	16226	13097.4	5599.62	3157.13	3291.47	3588.81	10697.7	8918.58	9284.06	8700.27	59515.4	58421.9	61878.9	62890.9	1.08916	0.00132583	0.650459	-0.620469	insig	0.502045	0.285193	1.07755	0.10775	insig	1.15773	1.70116e-07	4.19864	2.06992	up	1.2171	2.54329e-05	0.270508	-1.88626	down
1.16_200.9978m/z	5-Chloroorsellinic Acid				53822.5	58674	58278.1	61384.8	0	0	0	0	0	0	0	0	103702	124615	121051	121197	9223.84	13276.8	13187.4	11154.6	1.16227	0.000141501	inf	inf	up	1.14166	4.32172e-05	0	-inf	down	1.16175	0.00119688	inf	inf	up	-	-	-	-	-
2.47_167.0714m/z	3-(3,4-Dihydroxyphenyl)-1-Propanol				5712.48	11861.9	5008.38	7025.01	1656.36	12658.3	13040.7	5370	56552.6	64180.8	78573.8	78161.4	30372.4	28703.2	21628.8	29396.2	99185.4	152262	105252	151628	0.902922	0.00189123	3.36438	1.75034	insig	0.108408	0.81781	1.1053	0.144435	insig	1.07634	0.00299672	15.5331	3.95728	up	1.12151	0.000305014	8.4787	3.08384	up
4.76_511.2040m/z	(2s)-1-[(2s)-2-Amino-4-Carboxybutanoyl]Pyrrolidine-2-Carboxylic Acid				18802.3	12992	11765.4	14080.1	21334.7	18563.6	14381.1	14678.1	14925.6	7683.83	10134.9	15422.9	190872	197101	187852	193937	685430	601068	630951	622887	1.15687	1.19521e-09	11.1628	3.48063	up	0.536673	0.258731	1.19635	0.258643	insig	1.15912	4.75205e-05	36.8391	5.20317	up	0.794244	0.0845295	0.698506	-0.517656	insig
4.61_334.1180n	Cappariloside A				34544.2	30426.8	31025	33339.8	518.463	173.166	384.2	496.416	23087.5	21961.6	14604.7	19419.9	97742.6	131153	99559.2	110716	165860	174625	161575	156121	1.1548	0.000747749	279.327	8.12581	up	1.1305	5.57636e-05	0.0121563	-6.36215	down	1.15571	2.94742e-05	418.625	8.70951	up	1.23912	0.00193716	50.2935	5.6523	up
2.66_261.0077m/z	Tichocarpol A				0	395.365	0	0	0	162317	182080	154532	0	146139	153804	0	78581.9	69138.5	73974.8	70717.8	212909	215099	217028	205375	0.371446	0.306507	0.58608	-0.77083	insig	0.700589	0.0591199	1261.95	10.3014	insig	0.457317	0.127196	1.70447	0.769322	insig	0.332314	0.441141	0.601171	-0.734152	insig
4.74_243.1240m/z	2-(5-Hydroxyhexyl)-3-Methylidenebutanedioic Acid				57865.3	60580.3	61096.6	54222.1	24346.5	17447.4	22946.2	16172.4	152893	123189	123773	185735	13366.8	7295.56	11003.9	9698.2	582145	571210	588990	545252	1.00266	0.00861213	0.511225	-0.967969	insig	1.11053	8.94007e-06	0.346129	-1.53062	down	1.15856	5.50855e-06	28.2725	4.82133	up	1.2384	0.00305376	7.23732	2.85546	up
6.39_459.1443m/z	1-(6-Hydroxy-2,4-Dimethoxy-3-Methylphenyl)Ethan-1-One	Organic oxygen compounds	Organooxygen compounds	Carbonyl compounds	62410.6	66555.9	66665.6	65851.9	0	0	0	0	0	0	0	0	0	0	0	0	0	0	0	0	-	-	-	-	-	1.14166	7.96161e-06	0	-inf	down	-	-	-	-	-	-	-	-	-	-
4.65_285.1335m/z	2-Phenylethyl B-D-Glucopyranoside	Organic oxygen compounds	Organooxygen compounds	Carbohydrates and carbohydrate conjugates	0	743.823	1065.46	0	68818.3	65741.6	66951.2	54358.7	0	0	0	0	1699.54	4284.74	3425.74	2278.65	938.245	2070.91	2425.58	1033.26	1.14687	0.000240245	0.0456821	-4.45223	down	0.856736	0.000275556	141.421	7.14385	insig	1.14662	0.000272778	0.0252785	-5.30595	down	1.25613	0.00029048	0	-inf	down
4.06_190.0511m/z	Desmethyldeschlorobenzoyl Indomethacin				551.263	577.015	0	970.02	6588.09	2048.67	2238.69	0	0	0	0	0	0	0	0	0	5014.07	5107.15	5028.25	3260.69	0.898804	0.144563	0	-inf	insig	0.101184	0.211455	5.18299	2.37378	insig	0.470542	0.272204	1.69282	0.759428	insig	0.970338	0.144563	0	-inf	insig
6.46_297.0759m/z	Milleyanaflavone	Phenylpropanoids and polyketides	Flavonoids	O-methylated flavonoids	65999.8	61891.1	67648.7	69026.9	5407.99	2924.59	7131.99	8179.19	49333.8	57718.1	61569	58825.5	28017.8	19922.6	19897.7	17080.9	1.70965e+06	1.64251e+06	1.6314e+06	1.603e+06	1.05516	0.00330188	3.5916	1.84463	up	1.11323	1.92289e-07	0.089368	-3.4841	down	1.15619	5.48067e-06	278.575	8.12192	up	1.22081	5.00271e-05	9.61972	3.26599	up
4.16_305.0659m/z	Corymbiferan Lactone B	Benzenoids	Naphthalenes	Naphthols and derivatives	11056.2	10736	9534.44	8141.3	294546	338963	314705	318998	0	0	0	0	852.079	1053.06	1070.73	208.041	121081	109687	116210	122369	1.14848	5.22905e-05	0.00251253	-8.63664	down	1.1401	5.33264e-05	32.1074	5.00484	up	1.15678	7.01926e-05	0.370378	-1.43293	down	1.25621	5.22659e-05	0	-inf	down
5.72_405.3519m/z	4,4'-Diapo-Zeta-Carotene	Lipids and lipid-like molecules	Prenol lipids	Triterpenoids	13645.3	10893.8	8831.7	10742.2	8623.59	5361.89	3222.76	5815.16	79899.7	87805	90496.9	76526.6	0	0	0	0	0	1066.34	0	0	1.16172	0.013944	0	-inf	down	0.902112	0.0124375	0.521919	-0.938102	insig	0.942568	0.0133073	0.0463155	-4.43236	insig	1.23583	4.46111e-05	14.5386	3.86182	up
0.80_324.1304m/z	4-O-				29988	8023.16	21275.2	26578.2	0	0	0	0	0	0	0	0	355227	592303	290136	463373	891059	1.20786e+06	855429	811203	1.16203	0.00763157	inf	inf	up	1.14069	0.0211418	0	-inf	down	1.16174	0.00188459	inf	inf	up	-	-	-	-	-
6.61_391.1907m/z	Licoflavone B				0	0	0	0	0	0	0	0	0	0	0	0	58747.4	52423.5	50418.5	47303.7	1603.77	0	876.944	1517.59	1.16227	0.000216772	inf	inf	up	-	-	-	-	-	0.899117	0.073934	inf	inf	insig	-	-	-	-	-
4.14_125.0357m/z	5-Methyl-1,2,3,4-Tetrahydropyrimidine-2,4-Dione	Organoheterocyclic compounds	Diazines	Pyrimidines and pyrimidine derivatives	3203	4497.38	3319.6	4664.51	3231.78	4382.42	1025.46	916.129	126498	148182	136024	150624	1750.71	2328.18	3292.26	1006.69	1090.96	466.959	682.813	1883.62	0.00367407	0.776321	0.87673	-0.189795	insig	0.657816	0.173521	0.60925	-0.714894	insig	0.610766	0.21272	0.431607	-1.21221	insig	1.22494	0.000111322	58.7423	5.87633	up
4.12_254.1157n	Striatisporin A				1.75702e+06	1.73965e+06	1.81079e+06	1.80222e+06	93373.2	95323.3	83251.5	85663.7	667934	646501	672185	692281	3.44753e+06	3.29127e+06	3.36433e+06	3.28627e+06	240847	248740	260719	247356	1.16199	3.07431e-06	37.4412	5.22655	up	1.14126	1.31145e-06	0.0502993	-4.31332	down	1.15749	2.49268e-07	2.78979	1.48016	up	1.25509	1.77677e-06	7.49109	2.90518	up
7.71_224.2010m/z	(E,E)-2,4-Decadienoic Isobutylamide				17855.5	22383.5	22834.9	20914.7	56179.8	57069.2	49392.2	46116.4	39931.2	25104.1	36753.5	40598.2	10599.1	13617.4	13882.1	11043.2	5702.05	4710.89	4262.27	6932.07	1.15017	0.000259186	0.235401	-2.08681	down	1.1186	0.000389343	2.48555	1.31356	up	1.15271	0.000241204	0.103504	-3.27224	down	0.995945	0.0115601	0.682069	-0.552011	insig
4.31_135.0442m/z	2-Methoxybenzoic Acid	Benzenoids	Benzene and substituted derivatives	Benzoic acids and derivatives	31715.3	30676.6	31375.2	31448.2	28116.1	25868.1	27281.9	24893.4	7564.15	9286.46	8031	8671.48	14411.6	12972.7	12929.7	13759.9	8345.05	7849.5	7593.09	7406.33	1.15144	4.45995e-05	0.509365	-0.973228	insig	1.05486	0.00465075	0.847816	-0.238177	insig	1.15865	4.68204e-05	0.293841	-1.76689	down	1.24826	8.25876e-06	0.316063	-1.66172	down
6.17_291.1969m/z	9-Oxootre	Lipids and lipid-like molecules	Fatty Acyls	Lineolic acids and derivatives	49222	50507.3	31451.5	46630.7	1427.97	1310.4	0	0	189169	23055.1	169565	8719.41	11195.6	10861.7	11349.9	11196.2	48579.7	43969.7	48363.2	48763.4	0.78665	5.17933e-05	16.2883	4.02576	insig	0.824365	0.00205458	0.0154004	-6.02089	insig	0.828346	6.03251e-06	69.266	6.11407	insig	0.933441	0.133663	142.606	7.15589	insig
6.76_193.1590m/z	(-)-Gamma-Ionone	Lipids and lipid-like molecules	Prenol lipids	Sesquiterpenoids	2736.91	2249.38	2778.77	1805.95	3803.54	4819.38	6485.82	4411.47	7324.63	5498.76	6690.78	4235.53	5427.09	2075.06	1495.19	821.466	2269.23	2145.99	2381.38	2017.59	0.779457	0.0969729	0.503008	-0.991348	insig	1.01201	0.016389	2.03952	1.02823	up	1.08866	0.0176492	0.451542	-1.14707	down	0.540664	0.281756	1.21667	0.28294	insig
4.61_377.1598m/z	Eupalinilide C				24575	27705.3	22860.2	23708.4	0	0	0	0	5707.2	6178.39	3179.89	10139.3	63856.8	72138.5	69198.2	64468.5	2338.26	0	0	0	1.16228	5.53244e-05	inf	inf	up	1.14164	0.000171591	0	-inf	down	0.437021	0.391002	inf	inf	insig	1.25497	0.0220368	inf	inf	up
5.60_451.1043m/z	Foramsulfuron				1946.2	3086.68	5099.58	1922.65	0	0	0	0	0	0	0	0	0	2718.84	0	0	97855.7	89443.6	98242.5	93691.6	0.436557	0.391002	inf	inf	insig	1.14084	0.0273319	0	-inf	down	1.16178	2.27063e-05	inf	inf	up	-	-	-	-	-
4.54_213.1851m/z	Trans-Delta2-11-Methyl-Dodecenoic Acid				16476.5	15209.1	14878.3	16656	0	611.05	0	671.394	0	0	0	0	135925	136939	132844	135177	15761.8	20583.5	18737.1	10459.2	0.915387	2.08863e-07	421.761	8.72028	insig	0.821269	5.55652e-06	0.0202854	-5.62341	insig	0.822434	0.00518456	51.1068	5.67544	insig	0.72941	0.182394	0	-inf	insig
0.81_76.0763m/z	N,N-Dimethylmethanamine Oxide				0	0	0	0	0	0	0	0	2065.8	0	0	0	2911.9	945.542	733.266	2344.44	11982.9	10765.7	12118.7	10195.6	1.16038	0.0469438	inf	inf	up	-	-	-	-	-	1.16178	0.000157927	inf	inf	up	0.47184	0.391002	inf	inf	insig
5.61_479.1341m/z	Phelligridin F	Benzenoids	Phenols	Benzenediols	516141	541279	547768	550085	3013.8	0	0	0	0	0	0	0	153506	147232	140482	122470	15137.1	15167.9	13519.6	17637.2	0.993622	0.000207279	187.036	7.54717	insig	0.994343	5.6186e-06	0.00139834	-9.48207	insig	0.940601	1.50683e-05	20.3935	4.35003	insig	0.469666	0.391002	0	-inf	insig
5.45_307.0995m/z	Melibiose	Organic oxygen compounds	Organooxygen compounds	Carbohydrates and carbohydrate conjugates	25229.8	20630.1	24380.4	25689.5	79913.6	82707.9	84209.3	68391.4	296.263	323.649	213.456	1188.24	6867.52	10313.8	4350.03	7213.81	0	0	0	0	1.1434	8.28717e-05	0.09119	-3.45498	down	1.13012	0.000244485	3.28597	1.71632	up	1.16177	0.00020585	0	-inf	down	1.23683	0.000200177	0.00641329	-7.28472	down
5.45_417.1192m/z	Aquillochin				216305	221444	210680	243676	20125.1	3753.77	0	0	0	0	0	0	253088	247884	243093	265684	2260.84	1228.99	1354.51	0	0.82397	3.03932e-08	42.2863	5.40212	insig	0.801044	1.23375e-06	0.0267669	-5.22341	insig	0.226505	0.395355	0.202871	-2.30136	insig	0.722101	0.301999	0	-inf	insig
6.07_711.3269m/z	Convalloside				0	0	0	0	1.88778e+06	1.82878e+06	1.98164e+06	1.84108e+06	0	0	0	0	0	0	0	0	0	0	0	0	1.16229	1.37253e-05	0	-inf	down	1.14167	1.37253e-05	inf	inf	up	1.16179	1.37253e-05	0	-inf	down	1.25618	1.37253e-05	0	-inf	down
6.37_179.0705m/z	(3r)-8-Hydroxy-3-Methyl-3,4-Dihydro-1h-2-Benzopyran-1-One				45433.6	45130.2	45262.5	46430.4	2889.78	2999.1	1216.18	686.366	1311.45	1791.93	2355.61	1899.56	4269.45	4346.42	3680.64	4030.34	940.144	1153.74	1850.98	760.255	0.835466	0.0317869	2.09549	1.06729	insig	1.10428	8.08967e-08	0.0427498	-4.54794	down	0.423078	0.290103	0.603885	-0.727655	insig	0.129138	0.871151	0.944442	-0.0824659	insig
1.04_132.0425n	2-C-Methyl-1,4-Erythrono-D-Lactone	Organoheterocyclic compounds	Lactones	Gamma butyrolactones	4.53807e+06	5.11255e+06	4.20204e+06	4.35336e+06	304572	0	0	0	1.30906e+06	784342	912480	1.03497e+06	5.49429e+06	4.43256e+06	5.13426e+06	4.7191e+06	415738	418973	475058	474561	0.958534	7.71299e-05	64.9443	6.02113	insig	0.938535	4.03827e-05	0.0167292	-5.90149	insig	0.907774	0.0144088	5.85848	2.55053	insig	1.00891	0.00078259	13.2673	3.7298	up
3.82_101.0608m/z	Pentanoate	Lipids and lipid-like molecules	Fatty Acyls	Fatty acids and conjugates	14053.5	10336.4	12826.5	12352.3	9455.84	2781.17	6590.49	2744.42	29711.5	21223.6	18766.6	25905.8	9058.67	9357.5	9536.91	10699	17381.5	22392.2	16558.3	16345.4	0.797509	0.0757064	1.79178	0.841392	insig	0.8891	0.0155612	0.435192	-1.20028	insig	1.00406	0.00111405	3.36907	1.75235	up	1.1269	0.00124161	4.43204	2.14797	up
5.28_222.1258n	Placidene C				17903.3	16673.4	18478.8	17377.7	1509.07	1763.56	2365.07	2484.1	13784.2	15358.3	9688.69	14058.4	7477.47	5632.87	7075.31	3813.88	21985.7	25577.3	18980.6	20282.2	1.06271	0.0138362	2.95495	1.56313	up	1.13115	4.12375e-07	0.115312	-3.11638	down	1.15072	0.000656069	10.6905	3.41825	up	1.22994	0.00220921	6.51204	2.70311	up
6.27_409.1329m/z	Tephrosin				48634.4	59523.4	55723.5	35117.7	0	0	0	0	8704.13	32009.6	29397.4	19043.8	0	0	0	0	30446.9	33316.9	28433.2	33862.4	-	-	-	-	-	1.1415	0.00266702	0	-inf	down	1.16177	0.000143928	inf	inf	up	1.25473	0.0248397	inf	inf	up
6.48_291.1242m/z	Zederone	Lipids and lipid-like molecules	Prenol lipids	Sesquiterpenoids	57441.2	52500.3	55532.2	51104	0	0	0	0	0	0	0	0	0	0	0	0	0	0	0	0	-	-	-	-	-	1.14166	4.10299e-05	0	-inf	down	-	-	-	-	-	-	-	-	-	-
4.37_401.1596m/z	Gomisin R	Phenylpropanoids and polyketides	Tannins	Hydrolyzable tannins	136294	152305	126805	127618	10744.5	11740.2	16860	19441.4	36877.4	30402	41276.4	35756.8	2.33762e+06	2.34035e+06	2.35391e+06	2.32049e+06	244891	257666	247673	267765	1.15958	4.7336e-09	159.092	7.31371	up	1.1269	7.17921e-05	0.108257	-3.20746	down	1.15326	2.15502e-06	17.3169	4.11411	up	1.161	0.000429721	2.45488	1.29565	up
5.76_303.0514m/z	Dulcisflavan				413935	430103	407921	396074	0	0	0	0	0	18851.9	0	0	0	0	1143.09	0	0	0	0	0	0.440183	0.391002	inf	inf	insig	1.14166	1.11849e-05	0	-inf	down	-	-	-	-	-	0.47181	0.391002	inf	inf	insig
4.41_220.0617m/z	Hyrtioerectine C				3829.76	6816.09	8880.2	6785.78	5547.76	19504.6	9744.21	8918.47	294667	293562	283923	337390	5279.21	5764.99	4721.64	6272.12	226256	236123	237166	219715	0.776691	0.168173	0.504128	-0.988139	insig	0.572812	0.247531	1.66142	0.732418	insig	1.13894	4.32774e-08	21.0285	4.39427	up	1.23368	7.06964e-05	27.6688	4.79019	up
1.17_257.1133m/z	1-(Beta-D-Ribofuranosyl)-1,4-Dihydronicotinamide				39287.3	40333	37337.7	38030.4	0	0	20058.6	35270.3	0	0	0	0	5703.64	13724.6	4489.28	4556.29	56526.8	50234.1	59184.4	37225.9	0.587605	0.497283	0.514629	-0.958396	insig	0.676484	0.0616526	0.356987	-1.48606	insig	0.699255	0.0145573	3.67206	1.87659	insig	0.726071	0.204865	0	-inf	insig
4.42_228.0880m/z	N-Hydroxy-Meiqx	Organoheterocyclic compounds	Diazanaphthalenes	Benzodiazines	20442.7	20555.9	18649.3	17016.7	274277	126277	127778	131431	86426.9	69577.2	90914.7	98908.7	39364.4	47933.2	59392.4	46110.9	191312	210079	220356	205136	1.0675	0.0483032	0.292228	-1.77484	down	1.11328	0.0280087	8.60584	3.10532	up	0.601425	0.336614	1.25331	0.325738	insig	0.956731	0.118993	0.52417	-0.931894	insig
4.93_729.1455m/z	Epicatechin-(4beta->8)-Epigallocatechin 3'-Gallate				0	0	2736.45	0	3.03391e+06	3.43883e+06	3.2743e+06	3.21468e+06	170374	35145.3	11710.6	5035.32	0	0	0	0	0	0	0	0	1.16229	3.7749e-05	0	-inf	down	1.01931	3.77349e-05	4736.7	12.2097	up	1.16178	3.7749e-05	0	-inf	down	1.17555	2.34653e-06	0.0171478	-5.86583	down
1.33_209.0924m/z	D-Kynurenine				12520.2	13204.1	12795.9	13625.6	84551.9	24420.6	26447.3	31187.1	57213.3	31743.7	38516	27788.5	17820.4	15053.8	16450.9	17496.8	93977.3	96634.5	91090.1	91107.7	0.855458	0.180925	0.401075	-1.31806	insig	0.938588	0.140493	3.19502	1.67582	insig	0.931051	0.0364806	2.23766	1.16199	insig	0.055385	0.865725	0.931903	-0.101749	insig
7.15_461.3046n	Echinulin	Organic acids and derivatives	Carboxylic acids and derivatives	Amino acids, peptides, and analogues	9656.1	8541.33	5022.09	8158.64	0	0	0	0	0	0	0	0	0	0	0	0	991.325	0	0	533.666	-	-	-	-	-	1.14142	0.00422757	0	-inf	down	0.668128	0.209108	inf	inf	insig	-	-	-	-	-
1.14_322.1071m/z	S-Methyl Gsh	Organic acids and derivatives	Carboxylic acids and derivatives	Amino acids, peptides, and analogues	1471.45	4206.5	1653.8	1816.42	91023.2	0	0	0	0	0	0	0	0	0	0	0	0	0	0	0	0.439627	0.391002	0	-inf	insig	0.761365	0.434748	9.94988	3.31468	insig	0.43972	0.391002	0	-inf	insig	0.469666	0.391002	0	-inf	insig
6.23_495.1656m/z	Curcumin Monoglucoside	Phenylpropanoids and polyketides	Diarylheptanoids	Linear diarylheptanoids	306243	299651	293236	317895	0	0	0	0	0	0	0	0	7851.38	4560.41	7056.09	6183.35	3543.48	1712.86	1103.06	1503.42	1.16215	0.00280954	inf	inf	up	1.14167	1.14141e-05	0	-inf	down	1.1609	0.0358929	inf	inf	up	-	-	-	-	-
4.43_436.1243m/z	Salvianolic Acid G				50844.5	42746.1	47281.4	48751.2	18440.4	20456.5	8931.58	17214.7	0	0	0	0	77681.4	80498	81333.1	78871.5	222123	211873	243810	202244	1.11866	4.15448e-05	4.89496	2.2913	up	1.05304	0.000114828	0.343013	-1.54366	down	1.14404	7.336e-05	13.5302	3.75812	up	1.25557	0.00765895	0	-inf	down
6.05_203.1797m/z	Tenuifolene				86861.2	91457.9	89006.1	92014.9	55856.5	46976	46424.6	45040.7	29952.1	31193.4	34705	32936.4	11680.1	11343.4	9246.42	12131.9	7478.62	6153.53	5924.29	4847	1.15281	0.000334576	0.228525	-2.12958	down	1.11958	6.62009e-05	0.540707	-0.88708	insig	1.15374	0.000263086	0.125598	-2.99311	down	1.18378	0.00349287	0.662832	-0.593284	insig
4.44_374.2289m/z	Glu Ile Leu	Organic acids and derivatives	Carboxylic acids and derivatives	Amino acids, peptides, and analogues	13280.2	15235.3	17175.1	14403.2	58963.7	57538.2	45080.5	45147.3	33490.5	16283.3	20722	13243.3	56739.2	59254	52589.2	50809.9	3831.86	10124.7	5008.81	7257.37	0.36177	0.495034	1.06125	0.085767	insig	1.12315	0.00174503	3.44012	1.78246	up	1.12436	0.000496542	0.126845	-2.97886	down	1.10421	0.00207558	0.405065	-1.30377	down
5.15_243.1240m/z	Pandangolide 1				70636.8	77933.9	73408.3	76503.6	35204	36336.3	32543	33187.2	132125	85848.5	112361	136361	174679	163727	167261	154559	192934	186881	191108	174277	1.16048	3.94944e-05	4.80968	2.26594	up	1.13539	7.9382e-06	0.459895	-1.12063	down	1.16038	2.4862e-05	5.4287	2.44061	up	1.22712	0.00548168	3.39982	1.76546	up
4.03_459.2821m/z	Val Ile Leu Asp				1816.94	2850.8	4009.16	989.076	14176.2	7723.38	5772.25	10834.3	0	4622.28	4109.78	0	41046.2	44253.1	49341.3	44995.7	0	3020.05	1536.2	1579.82	1.11096	8.47112e-06	4.66513	2.22192	up	0.976331	0.0235502	3.98368	1.9941	insig	0.565565	0.01681	0.159353	-2.6497	insig	0.77566	0.0188635	0.226771	-2.14069	insig
4.61_329.1398m/z	1,7-Bis(3,4-Dihydroxyphenyl)Heptan-3-One				70656.4	69770.5	67488.2	64731.2	0	2779.74	0	0	900430	584591	842263	253031	215663	202904	226908	206361	6196.22	31302.5	28501.8	4675.64	1.00307	2.7773e-05	306.444	8.25948	up	0.963017	3.4078e-07	0.0101954	-6.61594	insig	0.936996	0.0958303	25.4255	4.6682	insig	1.11052	0.0222233	928.258	9.85838	up
5.74_349.2376m/z	Topsentolide C1	Lipids and lipid-like molecules	Fatty Acyls	Fatty alcohols	112338	116017	124564	119019	0	1082.65	0	0	85226.4	83529.4	81590.5	74212.6	161719	158119	165456	161082	99768.5	105432	102716	91803.1	1.01875	9.17534e-07	597.029	9.22166	up	0.99304	1.95528e-05	0.00229406	-8.76788	insig	0.999853	5.03661e-05	369.204	8.52827	insig	1.10004	4.9808e-05	299.781	8.22776	up
5.24_203.0704m/z	Frustulosin				14695.3	13760.4	14796.7	12744.3	0	0	0	0	564.788	0	2493.55	0	10537.8	11223.9	12905.1	12980.5	2083.6	2442.47	2164.08	2211.79	1.16227	0.000295821	inf	inf	up	1.14165	8.79249e-05	0	-inf	down	1.16178	9.09984e-05	inf	inf	up	0.72396	0.286694	inf	inf	insig
5.00_225.1135m/z	Chloriolide				264951	271701	264764	265276	2751.77	3549.8	5263.73	2136.01	72775.1	82108.2	76091.8	76088.1	23019.1	20432.8	20267.1	18356.2	42198	42975.7	44219.9	40743.8	1.12438	1.52278e-05	5.99031	2.58263	up	1.13522	1.62008e-08	0.0128447	-6.28268	down	1.14272	1.93863e-08	12.4176	3.63431	up	1.24217	7.5365e-06	22.4112	4.48615	up
6.58_357.1696m/z	Isobavachin	Phenylpropanoids and polyketides	Flavonoids	Flavans	14420.7	17547.3	16666.1	14074.2	0	0	0	0	0	0	0	0	2025.41	2297.48	1278.9	2023.25	0	0	0	0	1.16198	0.00318334	inf	inf	up	1.14162	0.00034504	0	-inf	down	-	-	-	-	-	-	-	-	-	-
6.65_330.3368m/z	Icosasphinganine				381582	357335	313729	521882	2.56904e+06	2.36515e+06	2.35555e+06	2.50468e+06	1.61351e+06	1.64349e+06	3.12762e+06	1.68018e+06	442656	413208	372290	337310	916952	970844	977551	1.09631e+06	1.15829	2.75589e-06	0.159832	-2.64537	down	1.12944	1.30801e-07	6.22054	2.63704	up	1.15401	1.39828e-06	0.404481	-1.30586	down	0.638272	0.328878	0.823407	-0.280322	insig
4.53_213.1235m/z	L-Prolyl-L-Proline				3810.35	3323.23	2218.21	5075.26	69745.4	61719.1	65020.1	59944.6	10413.6	11873.3	6075.32	10726.3	0	0	1641.47	0	5600.61	9967.7	6718.28	7707.02	0.992948	5.26318e-05	0.00640128	-7.28742	insig	1.12931	3.82645e-05	17.7742	4.15171	up	1.15006	1.48137e-05	0.116966	-3.09583	down	1.23277	4.9403e-06	0.152434	-2.71374	down
4.90_317.2101m/z	Topsentolide A1				1722.74	2972.12	610.419	591.467	76700	69165.8	86869.6	77748.5	0	0	0	0	12064.7	12202.7	12578.6	9801.44	21483.5	14913.5	26004.5	28569.8	1.15713	0.000265866	0.150241	-2.73465	down	1.1118	0.000180167	52.6534	5.71846	up	1.11433	3.05791e-05	0.292998	-1.77104	down	1.25614	0.000223306	0	-inf	down
5.30_299.1997m/z	14-Deoxyandrographolide				5479.38	9781.22	5658.7	4038.22	10851.4	7580.13	11008.5	14124.8	937.476	957.628	2184.19	0	0	738.36	0	0	41270.7	34345.2	40920.6	43305	0.978148	0.00364131	0.0169485	-5.88269	insig	0.834796	0.0433625	1.74556	0.803689	insig	1.12543	4.1125e-05	3.66905	1.87541	up	0.72338	0.0030119	0.0936374	-3.41677	insig
5.25_328.2484m/z	(9e)-9-Nitrooctadec-9-Enoic Acid	Lipids and lipid-like molecules	Fatty Acyls	Fatty acids and conjugates	0	0	0	0	57734.2	53918.4	55811.2	51831	0	0	0	0	0	0	0	0	0	0	0	0	1.16229	2.70804e-05	0	-inf	down	1.14166	2.70804e-05	inf	inf	up	1.16179	2.70804e-05	0	-inf	down	1.25617	2.70804e-05	0	-inf	down
5.74_305.1384m/z	2-(4-Hydroxyphenyl)Ethyl (3s)-4-Formyl-3-(2-Oxoethyl)Hex-4-Enoate	Benzenoids	Phenols	Tyrosols and derivatives	3715.98	3174.05	3254.28	3131.07	0	0	0	0	0	0	0	0	0	0	0	0	0	0	0	0	-	-	-	-	-	1.14164	0.000146954	0	-inf	down	-	-	-	-	-	-	-	-	-	-
5.20_347.1720m/z	Kankanoside E				0	0	0	0	23042.5	16483.6	20150.2	10903.1	154928	151256	132380	167532	0	0	1409.88	0	0	0	0	0	0.969095	0.00648413	0.0199758	-5.64561	insig	1.14136	0.0066659	inf	inf	up	1.16153	0.0066659	0	-inf	down	1.23452	9.94602e-05	8.58744	3.10223	up
5.08_405.1548m/z	Angeliferulate				296730	283951	289851	292324	0	713.228	3403.37	210.11	133859	141755	130137	137468	787434	783957	807592	794687	139647	149953	147408	136647	0.901609	3.74948e-07	733.506	9.51866	insig	0.837113	2.85776e-07	0.00372076	-8.07019	insig	0.796354	8.96536e-06	132.584	7.05077	insig	0.934744	2.68639e-06	125.55	6.97212	insig
5.60_449.1252m/z	Methylinoscavin B				21759	27126.7	31653	24501.8	0	0	0	0	0	0	0	0	0	2009.2	0	1760.34	0	0	0	0	0.669642	0.183074	inf	inf	insig	1.14159	0.00111058	0	-inf	down	-	-	-	-	-	-	-	-	-	-
5.20_241.1084m/z	Phaeofuran B				25109.6	26749.6	25038.7	25297.3	7846.1	8609.22	12071.3	5108.65	48142.1	38016.4	49959.4	49743.8	28981.6	28778.6	27154.6	27727.2	32986.2	33767.6	34025.9	32617.2	1.09835	0.000387088	3.34893	1.7437	up	1.06852	0.000689538	0.329127	-1.60328	down	1.11123	0.000245333	3.96599	1.98768	up	1.21499	0.000154516	5.5258	2.46618	up
5.79_453.3365m/z	Stellettin J	Lipids and lipid-like molecules	Prenol lipids	Triterpenoids	0	1702.6	0	0	6873.55	19797	8403.32	12655.2	115401	119264	104666	115369	14221.2	13797.2	13883.7	12827	6268.73	5488.45	0	1094.33	0.415211	0.588952	1.14667	0.197446	insig	0.935457	0.027044	28.033	4.80906	insig	0.537169	0.0491376	0.26926	-1.89293	insig	1.21797	3.85621e-07	9.5267	3.25198	up
5.57_115.0765m/z	Dimethyl Ethyl Acetic Acid				16045.5	21595.9	18094.8	15648.8	59393.9	57659.1	54789.7	55070.3	62236.3	36395	67988.4	81000.9	32140.7	28474.7	32020.1	29697.6	24972.6	26376.4	26281.3	27057.4	1.15081	2.37666e-06	0.539119	-0.891325	insig	1.12755	8.54928e-07	3.17872	1.66845	up	1.15795	1.5797e-05	0.461356	-1.11605	down	0.14266	0.620277	1.09126	0.125992	insig
5.26_296.1131m/z	Metalaxyl-M-Tp Cga108906				54643.3	56235.8	56993.8	61462.5	0	799.834	630.525	0	1137.6	2966.52	3466.2	2217.8	27898.8	28223.8	32085.1	25986.5	9435.86	14157.1	12054.5	13874.2	0.860168	0.000149871	79.8361	6.31897	insig	0.862533	2.72977e-05	0.00623697	-7.32494	insig	0.807605	0.00120088	34.6218	5.11361	insig	0.811076	0.0189052	6.84312	2.77465	insig
6.48_397.0936m/z	3-(2,4-Dihydroxyphenyl)-5-Hydroxy-8,8-Dimethyl-4h,8h-Pyrano[2,3-F]Chromen-4-One				53230.1	37343.3	43826.6	33707	0	0	0	0	0	0	0	0	250495	239562	276471	250450	0	0	0	0	1.1623	6.45049e-05	inf	inf	up	1.14155	0.00224643	0	-inf	down	-	-	-	-	-	-	-	-	-	-
0.88_323.0291m/z	[(2s,3r,4r,5r)-5-(2,4-Dioxopyrimidin-1-Yl)-3,4-Dihydroxyoxolan-2-Yl]Methyl Dihydrogen Phosphate				549622	723319	522615	552816	4.20161e+06	3.41955e+06	4.73649e+06	3.50635e+06	1.41368e+06	1.22476e+06	1.36704e+06	1.4415e+06	1.16771e+06	1.36973e+06	1.28737e+06	1.06846e+06	17332.9	26933.8	23177.3	15983.8	1.14036	0.0023257	0.308451	-1.69689	down	1.13132	0.00141701	6.75531	2.75602	up	1.15904	0.00105391	0.00525894	-7.57101	down	1.23159	0.00309102	0.343355	-1.54223	down
6.89_321.1136m/z	2,2,4-Trimethyl-6-(3-Phenylpropanoyl)Cyclohexane-1,3,5-Trione	Lipids and lipid-like molecules	Prenol lipids	Monoterpenoids	107888	109889	108852	105806	0	0	0	0	0	0	0	0	5256.04	6640.26	7260.6	4760.09	0	0	0	0	1.16214	0.00198315	inf	inf	up	1.14166	1.14722e-06	0	-inf	down	-	-	-	-	-	-	-	-	-	-
6.02_323.1280m/z	Bauhinoxepin A	Organoheterocyclic compounds	Benzoxepines	Dibenzoxepines	9046.08	13592.3	13487.5	11196.5	0	0	0	0	0	0	0	0	96335.8	103441	99878	96802.6	27541.2	29396.2	28432.9	26494.9	1.16229	1.00237e-05	inf	inf	up	1.14154	0.00163005	0	-inf	down	1.16179	2.39485e-05	inf	inf	up	-	-	-	-	-
4.02_346.2591m/z	Broussonetinine B				28896.1	27805.3	28386.3	29208.2	218529	144259	181390	139128	0	0	0	0	40673.2	39864.2	39932.4	46342.9	22450.7	26229.4	24937.9	23697.3	1.1405	0.0058051	0.244125	-2.03431	down	1.12964	0.00454875	5.97841	2.57976	up	1.1505	0.00413878	0.142418	-2.8118	down	1.25595	0.00267826	0	-inf	down
6.23_356.1265n	Sigmoidin B	Phenylpropanoids and polyketides	Flavonoids	Flavans	55668.5	68416.6	57921.9	54176.9	0	0	0	0	0	0	0	0	1.31536e+06	1.3355e+06	1.37952e+06	1.36212e+06	96191.8	65260.7	63659.5	55437.2	1.1623	2.56723e-06	inf	inf	up	1.14163	0.000352877	0	-inf	down	1.16165	0.00432353	inf	inf	up	-	-	-	-	-
6.95_385.2602m/z	Cryptomeridiol 11-Rhamnoside	Lipids and lipid-like molecules	Prenol lipids	Sesquiterpenoids	34719.2	37101.7	33262.7	27085.6	16705.3	6329.85	8959.46	7006.98	50400.1	52565.8	46043.9	62982.9	0	0	0	0	0	0	0	2540.4	1.16165	0.0264317	0	-inf	down	1.04725	0.000362609	0.295088	-1.76078	down	0.933372	0.0274734	0.0651358	-3.94041	insig	1.19963	0.000132911	5.43549	2.44241	up
7.88_600.4177m/z	Capsanthin-3,6-Epoxide				0	15089.1	11813.1	8565.18	1.39083e+06	1.94867e+06	1.17425e+06	1.33616e+06	1.38546e+06	404195	402983	607102	33045.6	55659	49591.7	96943	37823.4	31107.7	13587.7	74163.5	1.14293	0.00348483	0.0402124	-4.63621	down	0.753329	0.00326599	164.938	7.36578	insig	1.13091	0.00336135	0.0267837	-5.2225	down	0.943179	0.0417504	0.478596	-1.06312	insig
5.23_437.3419m/z	Alertenone				820946	852422	863318	819901	9526.53	3672.21	12428.2	3893.31	151767	148477	154600	150778	191829	201842	202498	201486	173161	159491	178152	182226	1.13494	2.75633e-09	27.0206	4.75599	up	1.12785	2.51412e-06	0.00879473	-6.82915	down	1.13171	5.25886e-06	23.4764	4.55314	up	1.22247	4.6342e-08	20.5155	4.35864	up
6.33_355.1193m/z	3,4-Bis(2h-1,3-Benzodioxol-5-Ylmethyl)Oxolan-2-Ol	Lignans, neolignans and related compounds	Furanoid lignans	Tetrahydrofuran lignans	129461	119801	129702	113527	9895.49	2133.04	0	0	0	0	0	0	869289	950669	1.00605e+06	830415	67024.2	37635.9	28688.6	29415.8	0.891748	0.000172275	303.979	8.24783	insig	0.807288	1.89883e-06	0.0244239	-5.35557	insig	0.765857	0.0212906	13.5315	3.75825	insig	0.722264	0.29075	0	-inf	insig
6.25_507.1440m/z	Verbasoside	Organic oxygen compounds	Organooxygen compounds	Carbohydrates and carbohydrate conjugates	50898.2	37040.8	30350.7	34105.9	415.846	0	0	0	0	0	0	0	153.432	313.509	124.08	292.837	64636	57137.4	59180.9	63607.4	0.87052	0.36182	2.12545	1.08777	insig	0.993868	0.00343224	0.00272873	-8.51756	insig	1.01099	5.22568e-05	588.106	9.19993	up	0.469666	0.391002	0	-inf	insig
4.60_178.0271m/z	L-Hypoglycin A				0	0	0	0	0	0	0	0	13376.9	0	0	0	0	0	0	855.862	461934	445951	466169	409351	0.440239	0.391002	inf	inf	insig	-	-	-	-	-	1.16179	5.35282e-05	inf	inf	up	0.47184	0.391002	inf	inf	insig
4.28_206.0824m/z	Streptazolin				0	751.777	0	0	375049	343569	370910	333120	51417.3	64454	73623.2	47163.1	2370.37	0	0	0	0	0	0	0	1.0138	5.05461e-05	0.00166616	-9.22925	down	1.01543	5.25839e-05	1892.38	10.886	up	1.16178	5.27539e-05	0	-inf	down	1.24309	2.55189e-06	0.16635	-2.58771	down
1.97_365.1359m/z	1-Beta-D-Glucopyranosyl-L-Tryptophan				442916	479091	471258	458590	0	8179.5	21167.7	0	0	0	0	0	1.49064e+06	1.3551e+06	1.40083e+06	1.35518e+06	99802.4	78606.1	132812	88884.8	0.86502	1.81248e-05	190.879	7.57651	insig	0.809608	5.7509e-08	0.0158474	-5.97961	insig	0.758094	0.00182451	13.6335	3.76909	insig	0.727334	0.23836	0	-inf	insig
7.42_227.2251n	Halaminol C				659194	718289	739830	763347	2.2362e+06	2.10658e+06	1.78761e+06	1.55814e+06	1.22757e+06	1.2305e+06	1.17051e+06	1.53047e+06	320903	441897	344412	371006	272996	201023	207196	301880	1.14811	0.00168681	0.192263	-2.37885	down	1.11466	0.00386598	2.66902	1.41631	up	1.14857	0.00135907	0.127865	-2.9673	down	1.06148	0.0175429	0.671006	-0.575602	insig
5.09_301.0358m/z	Paeciloquinone C				378707	368448	363475	356640	356221	357905	410663	371759	49402	26699.3	14854.6	15711.7	19633.5	21001.4	18991.4	16684.3	4124.42	3831.92	6007.55	6916.11	1.16102	9.32226e-05	0.050991	-4.29361	down	0.237593	0.617654	1.01995	0.0285046	insig	1.1577	8.48428e-05	0.0139521	-6.16337	down	1.21993	2.38236e-06	0.0712758	-3.81044	down
7.52_338.1607m/z	[(2r)-1-[(2s)-6-Oxo-2,3-Dihydropyran-2-Yl]Propan-2-Yl] 3-(3,4-Dihydroxyphenyl)Propanoate				3269.57	3307.97	3277.68	1993.72	12059.8	13189.8	10945.9	11027.8	35981.2	20062.6	16917.2	24611	0	0	0	0	0	0	0	0	1.16227	0.000194053	0	-inf	down	1.11252	3.08945e-05	3.98544	1.99474	up	1.16177	0.000194053	0	-inf	down	1.07586	0.0557537	2.06619	1.04697	up
6.83_351.1243m/z	5-[(2e)-3,7-Dimethyl-5-Oxoocta-2,6-Dien-1-Yl]-4-Hydroxy-6-Methoxy-1,3-Dihydro-2-Benzofuran-1-One	Lipids and lipid-like molecules	Prenol lipids	Terpene lactones	218024	235856	232974	228591	0	0	0	0	0	0	0	0	0	0	0	0	0	0	0	0	-	-	-	-	-	1.14166	1.09777e-05	0	-inf	down	-	-	-	-	-	-	-	-	-	-
6.49_397.1298m/z	5,9,10,12-Tetramethoxy-2,2-Dimethyl-2,6-Dihydro-1,11-Dioxatetracen-6-One	Organoheterocyclic compounds	Benzopyrans	1-benzopyrans	654072	651258	653729	632160	4787.9	0	0	0	0	0	0	0	133299	128367	149925	145969	0	888.66	0	0	0.982913	5.56819e-05	116.452	6.86359	insig	0.988127	3.85612e-07	0.00184774	-9.08002	insig	0.0339297	0.478377	0.185605	-2.42969	insig	0.469666	0.391002	0	-inf	insig
5.16_223.0404m/z	2-Hydroxyanthraquinone	Benzenoids	Anthracenes	Anthraquinones	39158.3	41918.7	35958.3	30859.9	210.488	0	0	0	0	0	0	0	310.47	519.928	332.372	250.798	0	0	130.317	0	0.917756	0.00876118	6.71568	2.74753	insig	1.00835	0.000574999	0.00142322	-9.45662	down	0.0100891	0.759154	0.619119	-0.691711	insig	0.469666	0.391002	0	-inf	insig
7.47_463.2451m/z	Mulberrofuran X				106467	108861	94345.5	95889.2	223116	134869	166663	195707	895433	554955	575494	556053	14217.9	24251.3	24907.3	26978.7	12500.7	3898.64	3395.21	5686.56	1.13685	0.0032079	0.125432	-2.99503	down	1.02138	0.0232799	1.77618	0.828779	insig	1.13517	0.00254415	0.035373	-4.82121	down	1.20131	0.00941486	3.58426	1.84167	up
0.85_70.0658m/z	4-Aminobutyraldehyde				276213	247935	298973	247892	167109	141682	186820	198150	82202.1	95950.6	102255	102984	598594	580977	498931	583321	731684	762781	742459	698757	1.14485	3.70741e-05	3.26023	1.70498	up	1.02697	0.00167691	0.647762	-0.626464	insig	1.15236	8.46396e-08	4.23155	2.08119	up	1.17447	0.00467318	0.552628	-0.85562	insig
6.60_557.3594m/z	Furohyperforin				64075.7	75960.4	65963.7	74352.8	124229	135888	109844	127246	170782	174175	204437	191608	54654.5	63443.3	51109.6	46777.9	83763.5	70296.5	67334.6	75020.7	1.13355	9.38836e-05	0.434398	-1.20291	down	1.10382	0.000454748	1.7735	0.826602	insig	1.11095	0.000481625	0.596162	-0.746223	insig	1.17662	0.00109843	1.49033	0.575633	insig
4.65_625.1771m/z	Isorhamnetin 3,4'-Diglucoside				2.28854e+06	2.33427e+06	2.38023e+06	2.27731e+06	2.42959e+06	2.35394e+06	2.33276e+06	2.22987e+06	62444.4	51611	64848	57853	2.22008e+06	2.33222e+06	2.20033e+06	2.22311e+06	1.65473e+06	1.69963e+06	1.66023e+06	1.62049e+06	0.69517	0.123296	0.960367	-0.0583425	insig	0.153288	0.743486	1.00709	0.0101939	insig	1.14976	0.000123711	0.709926	-0.49426	insig	1.25527	1.19601e-05	0.0253319	-5.3029	down
7.14_262.1439m/z	Ruprechstyril				4871.78	3864.9	6056.98	4986.88	10106.1	9883	7363.83	5740.9	10078	7841.07	8217.83	9860.82	1598.7	3486.17	1598.73	562.256	1493.83	1083.01	2825.98	3101.22	1.00706	0.00348053	0.218949	-2.19134	down	0.893023	0.0424935	1.67305	0.742484	insig	1.04188	0.00504768	0.256967	-1.96034	down	0.347404	0.571197	1.08775	0.121342	insig
6.42_407.1856m/z	Cycloaltilisin 7	Phenylpropanoids and polyketides	Flavonoids	Pyranoflavonoids	150184	163291	148454	157553	18037.8	4314.57	985.076	1241.54	0	0	0	0	66172.4	62864.4	63056.8	60503.9	831.628	0	0	0	1.02054	0.000379415	10.277	3.36134	up	1.05286	1.83733e-07	0.0396767	-4.65556	down	0.933267	0.237679	0.0338349	-4.88534	insig	1.24549	0.225243	0	-inf	down
4.98_291.1228m/z	Trans-Resorcylide				7057.08	7085.74	10898.4	6850.3	13986	15515	10541.5	15057.6	4396.32	4920.62	9624.95	7976.98	32412.6	32779	34412	31252.3	12774.8	10970	9442.5	14132	1.12662	3.62488e-05	2.37488	1.24785	up	0.968044	0.00833398	1.72774	0.788883	insig	0.520896	0.248864	0.858786	-0.219629	insig	1.04043	0.00584491	0.488545	-1.03344	down
4.03_195.0291m/z	6,7,8-Trihydroxycoumarin	Phenylpropanoids and polyketides	Coumarins and derivatives	Hydroxycoumarins	0	0	0	0	30785.5	26596.3	27064.7	25873.5	0	0	0	0	680.149	0	0	352.403	0	0	378.135	0	0.874496	0.000107932	0.00935961	-6.73934	insig	1.14165	0.000137703	inf	inf	up	0.999303	0.000126905	0.00342762	-8.18858	insig	1.25613	0.000137703	0	-inf	down
4.42_151.0391m/z	7-Hydroxy-1(3h)-Isobenzofuranone				27520	31231.6	39331.8	32056	101920	113792	108034	112159	12763.3	12829.5	10241.1	10945.9	32003.4	28190.4	27400.8	25454.3	6928.55	7587.49	8754.15	7440.87	1.15684	3.65658e-06	0.259344	-1.94706	down	1.1279	7.72109e-07	3.34952	1.74395	up	1.16015	2.86309e-05	0.0704537	-3.82718	down	1.25386	1.85828e-05	0.107317	-3.22005	down
5.66_161.0598m/z	4-Methylcoumarin				75880.9	71015.6	75954.4	79035.9	17488.1	19468.4	17811	17421.2	5168.05	6042.12	6890.54	6457.74	15622.6	17935	15930.3	15791.6	3500.62	2566.75	4316.52	2386.02	0.82163	0.0551389	0.90429	-0.145143	insig	1.13985	1.65712e-05	0.239125	-2.06416	down	1.13994	5.19491e-07	0.176896	-2.49902	down	1.24161	2.17094e-06	0.340198	-1.55555	down
0.95_142.1228m/z	Pseudotropine				4978.21	7411.79	4706.16	6113.97	0	0	0	0	0	0	5942.9	0	35101.5	31945.4	34429.7	35815.1	0	661.353	1795.88	2803.05	1.1623	3.24241e-05	inf	inf	up	1.14152	0.00254722	0	-inf	down	0.900318	0.123764	inf	inf	insig	0.478159	0.391002	inf	inf	insig
4.02_481.1361m/z	Catalposide				10073.9	22677.9	14171.2	23285.9	4152.05	0	0	0	0	0	0	0	0	0	0	0	207537	211679	211217	186047	0.439627	0.391002	0	-inf	insig	0.921109	0.0108244	0.0591385	-4.07976	insig	0.983575	3.96953e-05	196.645	7.61945	insig	0.469666	0.391002	0	-inf	insig
4.84_331.0466m/z	5-Hydroxy-4-Methoxy-3-Methyl-2,6-Canthinedione				77294.9	79992.7	64942.5	80411.5	0	0	0	0	0	0	0	0	11230	6842.1	8146.92	7791.86	4244.52	2792.01	3618.07	4823.41	1.16217	0.00294199	inf	inf	up	1.14165	0.000243286	0	-inf	down	1.16159	0.00300398	inf	inf	up	-	-	-	-	-
6.34_252.1736n	Ilicic Acid	Lipids and lipid-like molecules	Prenol lipids	Sesquiterpenoids	18180.9	18260.8	17471.6	16524.6	39766	36918.7	28433.5	23459.9	24862.8	27088.7	26180.5	24808.3	6432.93	6338.8	4231.24	7902.48	110071	104028	116479	102796	1.12328	0.00517736	0.193699	-2.36811	down	1.01221	0.0299445	1.82541	0.86822	insig	1.12784	5.89021e-06	3.37052	1.75297	up	0.695648	0.186903	0.800606	-0.320836	insig
4.92_347.1506m/z	6-Ketoestriol				0.630169	0	0	0	3.43449e+06	3.30832e+06	3.4673e+06	3.20911e+06	0	0	0	0	0	3.31334	49.3061	0	0.00402737	0	2.79327	0	1.08234	1.22494e-05	3.9212e-06	-17.9603	down	1.11826	1.22493e-05	2.12946e+07	24.344	up	1.11843	1.22493e-05	2.08455e-07	-22.1938	down	1.25618	1.22493e-05	0	-inf	down
5.13_228.1596m/z	3-Hydroxyvalerylcarnitine				7794.29	7184.42	6677.45	9190.5	0	1057.81	1217.77	608.979	3289.46	783.458	2470.67	2734.08	2131.34	1885.61	999.525	1117.42	614.459	2064.86	661.785	862.311	0.48766	0.0828923	2.12646	1.08845	insig	0.622826	0.000184141	0.0935128	-3.41869	insig	0.438581	0.481071	1.45721	0.543211	insig	0.572283	0.0516057	3.21632	1.68541	insig
4.37_229.1548m/z	Leucylproline				922.672	0	0	0	1167.61	827.423	0	847.164	0	0	870.776	0	909.038	0	0	0	127960	130206	135180	128014	0.581859	0.202384	0.319836	-1.6446	insig	0.570664	0.20773	3.0804	1.62312	insig	0.785959	3.27948e-06	183.435	7.51913	insig	0.628829	0.187956	0.306374	-1.70663	insig
1.16_149.0608m/z	2,4-Dimethylbenzoic Acid	Benzenoids	Benzene and substituted derivatives	Benzoic acids and derivatives	1327.46	0	0	631.26	0	0	0	0	0	0	0	0	0	0	0	0	41365.8	50154.2	36515.4	38195.6	-	-	-	-	-	0.660116	0.219477	0	-inf	insig	1.16174	0.000844252	inf	inf	up	-	-	-	-	-
0.81_103.0638n	4-Aminobutanoic Acid				6.54751e+06	6.00643e+06	6.48711e+06	5.66159e+06	8.36037e+06	8.48836e+06	1.04091e+07	1.01307e+07	1.13421e+07	1.5061e+07	1.37984e+07	1.61599e+07	4.37171e+06	4.08619e+06	3.30293e+06	4.16943e+06	3.60476e+06	4.7352e+06	3.56214e+06	3.43183e+06	1.12953	0.000696588	0.426073	-1.23083	down	1.06092	0.00572577	1.51355	0.597933	insig	1.12514	0.000382473	0.410123	-1.28587	down	1.08875	0.0119896	1.50745	0.592108	insig
4.36_120.0942n	1-Ethyl-2-Methylbenzene				98810.9	103325	102603	104865	170399	164609	157060	148596	500933	473126	480184	493752	141724	141697	135110	136652	264858	264657	279297	265181	1.01667	0.0148648	0.866573	-0.206606	insig	1.12401	0.00066442	1.56411	0.645341	insig	1.14839	3.31743e-06	1.67637	0.745344	insig	1.2532	3.87353e-08	3.04058	1.60435	up
5.35_217.0862m/z	Euparin				14648.9	12153	11676	13205.4	0	0	0	0	1061.47	925.485	1030.07	2609.14	35535.4	39358.2	37342.6	34900.5	5164.32	3246.47	4992.22	4514.37	1.16228	4.44413e-05	inf	inf	up	1.14164	0.000289468	0	-inf	down	1.16165	0.00193142	inf	inf	up	1.25479	0.0394933	inf	inf	up
7.14_435.1822m/z	Obacunone				87645.9	108620	101531	109473	7184.36	3236.93	0	0	0	0	0	0	0	0	0	0	0	0	0	0	0.670622	0.224251	0	-inf	insig	0.79885	8.98111e-05	0.0255882	-5.28838	insig	0.67065	0.224251	0	-inf	insig	0.723661	0.224251	0	-inf	insig
4.25_229.0974m/z	(1r,10as)-1,4,10,10a-Tetrahydrophenazine-1-Carboxylic Acid	Organoheterocyclic compounds	Diazanaphthalenes	Benzodiazines	10982.6	9754.97	10859.2	10724.2	0	0	0	0	0	0	0	0	5059.43	2448.91	2691.48	4356.16	1842.24	2476.78	990.769	3159.36	1.16186	0.0105706	inf	inf	up	1.14166	4.08162e-05	0	-inf	down	1.16092	0.0194926	inf	inf	up	-	-	-	-	-
4.44_219.1494m/z	Eseroline				0	0	0	0	49803.1	40751.9	50023.3	38766.6	0	0	0	0	0	0	0	0	0	0	0	0	1.16224	0.000624362	0	-inf	down	1.14163	0.000624362	inf	inf	up	1.16175	0.000624362	0	-inf	down	1.25607	0.000624362	0	-inf	down
6.11_359.1490m/z	(3r,4r)-3,4-Bis[(4-Hydroxy-3-Methoxyphenyl)Methyl]Oxolan-2-One				23364.7	20614.8	24109.4	29755.3	0	1459.74	1822.67	0	0	0	0	0	0	0	0	0	0	0	0	0	0.67009	0.185558	0	-inf	insig	0.793296	0.000704013	0.0335472	-4.89766	insig	0.670403	0.185558	0	-inf	insig	0.727916	0.185558	0	-inf	insig
4.99_153.0547m/z	2-(3,4-Dihydroxyphenyl)Acetaldehyde	Benzenoids	Benzene and substituted derivatives	Phenylacetaldehydes	103048	95634.2	101480	103415	37117.8	40004.4	37794.6	39100.3	22589.6	22563.6	24813.8	22946.4	48284.4	49628.6	52744.2	49515.9	120299	121530	130267	122924	1.13144	0.000121355	1.29968	0.378158	insig	1.13953	9.44357e-06	0.38163	-1.38975	down	1.16038	1.19391e-05	3.21405	1.68439	up	1.24468	2.47551e-06	0.603266	-0.729134	insig
0.80_237.0619m/z	(4r,5r,6r,7r)-4,5,6,7,8-Pentahydroxy-2-Oxooctanoic Acid				577590	348235	564993	624132	81004	175217	79244.8	185752	1.11491e+06	1.73255e+06	1.32096e+06	1.95673e+06	296389	507517	306515	490784	104947	146365	89893.3	119487	1.00568	0.0108412	3.07204	1.6192	up	1.04037	0.00343351	0.246445	-2.02066	down	0.108476	0.655504	0.883875	-0.178085	insig	1.21497	0.00466332	11.7516	3.55478	up
4.00_408.1534m/z	Linustatin	Organic oxygen compounds	Organooxygen compounds	Carbohydrates and carbohydrate conjugates	218.126	2.59673	3910.12	5108.3	227735	229235	233693	170511	2407.09	0	0	0	688.086	2385.51	7250.92	6654.16	4816.68	2110.2	2703.75	3112.6	1.10731	0.000699005	0.0197157	-5.66451	down	0.949497	0.000704926	93.2095	6.5424	insig	1.15523	0.000752963	0.0147975	-6.0785	down	1.10124	0.000725618	0.00279513	-8.48287	down
5.99_526.2442m/z	Deproceptin	Organic acids and derivatives	Carboxylic acids and derivatives	Amino acids, peptides, and analogues	151507	160522	170338	167535	11598.1	2010.57	0	0	0	0	0	0	0	1781.21	0	0	0	0	0	0	0.327679	0.366261	0.130887	-2.9336	insig	0.814718	3.81678e-07	0.0209396	-5.57762	insig	0.669779	0.307336	0	-inf	insig	0.721728	0.307336	0	-inf	insig
4.42_209.0811m/z	Panepoxydione	Organic oxygen compounds	Organooxygen compounds	Carbonyl compounds	762085	765631	787730	791075	101429	100087	95140.2	94580.6	268948	271967	297730	290953	1.9492e+06	2.00258e+06	1.91149e+06	1.96632e+06	467646	476938	475246	445408	1.16212	1.95655e-06	20.0124	4.32282	up	1.14137	1.00012e-06	0.125941	-2.98918	down	1.16103	6.68498e-06	4.76754	2.25324	up	1.25347	5.88133e-05	2.88724	1.52969	up
3.61_397.1112m/z	Shanzhiside				101.336	99.4522	0	0	0	0	0	0	0	0	0	0	100.883	873.493	22.8511	45.8569	49700.6	18228.1	48680.8	12938	1.14535	0.292803	inf	inf	up	0.658524	0.181718	0	-inf	insig	1.1607	0.0451542	inf	inf	up	-	-	-	-	-
1.07_441.2081m/z	Neolinustatin				621.86	519.288	28556.1	37784.7	0	0	0	0	5.24154e+06	4.22887e+06	5.11688e+06	4.20804e+06	19192.1	571.063	56899.6	59084.3	312455	275027	335004	281418	1.14738	0.0997837	inf	inf	up	1.12334	0.177027	0	-inf	down	1.16178	0.00021933	inf	inf	up	1.25616	0.000453638	inf	inf	up
1.05_191.0563m/z	2d-5-O-Methyl-2,3,5/4,6-Pentahydroxycyclohexanone				168448	164860	163724	161221	358236	321442	172773	299946	1.47453e+06	1.05721e+06	1.17504e+06	1.06246e+06	223549	162422	156304	151773	241752	220886	284949	254684	0.846931	0.0582661	0.602264	-0.731532	insig	0.908088	0.0545927	1.75069	0.807923	insig	0.289404	0.430962	0.869727	-0.201365	insig	1.2014	0.00104681	4.13855	2.04913	up
7.48_400.3425m/z	(3r)-3-(Hexadecanoyloxy)-4-(Trimethylazaniumyl)Butanoate	Lipids and lipid-like molecules	Fatty Acyls	Fatty acid esters	430728	433619	428426	441330	591085	669967	627319	618230	961468	1.03483e+06	1.12651e+06	1.11724e+06	394236	456802	438672	469014	346603	321096	319546	353830	1.10774	0.000193112	0.701637	-0.511203	insig	1.12369	0.00103806	1.44547	0.531543	insig	1.15014	3.64728e-05	0.535017	-0.902342	insig	1.22922	0.000479447	1.69156	0.75835	insig
7.38_353.2688m/z	Montanol				78957.3	92247.7	98990.8	97790.8	24066.9	16634.3	24146.2	14620	54414.4	45853.5	40117.8	61328.1	26471.8	39612.7	40084.5	38136.9	30216.6	22110	26945.2	30889.3	0.972286	0.00828725	1.81591	0.860695	insig	1.11522	6.20118e-05	0.215952	-2.21122	down	0.792459	0.0547536	1.38624	0.471179	insig	1.1625	0.00293507	2.53832	1.34387	up
6.52_311.2232m/z	12,13-Epoxy-9-Hydroxy-10-Octadecenoate	Lipids and lipid-like molecules	Fatty Acyls	Fatty acids and conjugates	5.33e+06	5.23807e+06	5.06213e+06	4.84263e+06	879598	794728	800758	750918	6.4443e+06	9.22892e+06	8.51113e+06	1.05063e+07	1.1725e+06	1.0737e+06	1.16502e+06	1.06509e+06	793319	807417	865492	855601	1.1102	0.000215917	1.38757	0.472563	insig	1.14011	1.35297e-05	0.157575	-2.66589	down	0.349817	0.487944	1.0297	0.0422304	insig	1.2488	0.00264934	10.7534	3.42673	up
5.35_316.1676n	1-Dehydro-15alpha-Hydroxytestololactone				0	0	0	0	864407	801623	817761	797903	77.0709	0	0	0	3025.99	1474.82	1514.45	1834.15	14.5617	0	434.487	0	1.15956	1.4199e-05	0.00239188	-8.70764	down	1.14167	1.42332e-05	inf	inf	up	0.994902	1.42271e-05	0.000136834	-12.8353	insig	1.18861	1.42338e-05	2.34851e-05	-15.3779	down
5.70_285.1850m/z	4,4-Bis(4-Hydroxyphenyl)Heptane	Benzenoids	Benzene and substituted derivatives	Diphenylmethanes	925.746	824.678	184.448	288.318	418893	393391	394532	380795	0	0	0	0	1527.21	1370.95	575.26	2062.85	0	608.662	823.311	1485.24	1.15446	1.75369e-05	0.00348717	-8.16373	down	1.1302	1.76998e-05	714.115	9.48001	up	0.834886	1.74533e-05	0.00183749	-9.08805	insig	1.25618	1.77863e-05	0	-inf	down
1.05_204.0879m/z	N-Acetyl-D-Quinovosamine	Organic oxygen compounds	Organooxygen compounds	Carbohydrates and carbohydrate conjugates	69446.5	91735.4	65007.7	59760.2	0	0	0	0	73033.2	29921.1	87966.6	73246	126127	96648	106820	94017.9	274236	261043	286140	274114	1.16226	0.000705664	inf	inf	up	1.14156	0.00202949	0	-inf	down	1.16179	1.44374e-05	inf	inf	up	1.25543	0.0133339	inf	inf	up
5.21_319.0814m/z	2-(2,6-Dihydroxy-4-Methylbenzoyl)-5-Hydroxy-3-Methoxybenzoic Acid	Benzenoids	Benzene and substituted derivatives	Benzophenones	427362	417224	439211	428154	2307.43	1235.9	0	972.774	0	0	0	0	57765.6	60687.8	59957.7	61343.4	12625.1	11079.1	13996.7	12273.7	0.749146	1.89734e-08	53.0888	5.73034	insig	0.825028	2.05032e-06	0.00263799	-8.56635	insig	0.617536	9.03057e-06	11.0659	3.46805	insig	0.972331	0.0975687	0	-inf	insig
1.42_237.0873m/z	N-Formyl-D-Kynurenine				55356.9	52386.5	55060.9	56213.7	332838	104059	100296	98196.1	483478	116080	127268	112791	133986	131454	135694	137910	538689	570170	549584	564378	0.0138421	0.705943	0.848369	-0.237237	insig	0.889089	0.170628	2.90108	1.53659	insig	1.03035	0.00593555	3.49837	1.80668	up	0.235497	0.656346	1.32142	0.402094	insig
6.09_371.1505m/z	2-(1-Methoxy-1h-Indol-3-Yl)Acetonitrile				43311.9	48163.8	48722.2	40691.9	2040.3	0	0	0	0	0	0	0	139932	122585	130631	126082	2632.4	1312.58	4349.58	2876.81	1.00099	4.14726e-05	254.488	7.99145	up	0.961105	8.06582e-05	0.0112792	-6.47019	insig	0.905407	0.0309444	5.47537	2.45296	insig	0.469666	0.391002	0	-inf	insig
3.86_325.1033m/z	1-[5-(1,2,3,4-Tetrahydroxybutyl)Pyrazin-2-Yl]Butane-1,2,3,4-Tetrol				3083.2	3731.86	410.743	2719.19	26521.9	84611.4	60794.4	21608.8	2985.89	1824.18	12280.9	2688.9	76292.1	83269.3	85499.2	81971.2	6944.22	6190.04	3855.48	3796.02	0.751607	0.109856	1.68977	0.756825	insig	1.02752	0.0538689	19.4607	4.28249	up	1.07119	0.0622757	0.1074	-3.21894	down	1.10726	0.0597227	0.102202	-3.2905	down
7.58_309.1745m/z	Bestatin (Hydrochloride)				6.14826e+06	6.93046e+06	7.64548e+06	7.8806e+06	1.13377e+07	1.45888e+07	1.70369e+07	1.29455e+07	1.84542e+07	2.0174e+07	2.22151e+07	2.74542e+07	1.73331e+07	1.48707e+07	1.50504e+07	1.49022e+07	8.77204e+06	8.16364e+06	7.36317e+06	7.37946e+06	0.51935	0.308535	1.11175	0.152827	insig	1.06669	0.00785919	1.95453	0.966821	insig	1.07032	0.0123179	0.566606	-0.819583	insig	1.05282	0.0167431	1.57931	0.659294	insig
5.20_228.1365n	Cladospolide B				128171	130811	123880	120034	2297.61	2153.16	4435.16	2987.24	125550	104498	118952	142571	112554	106499	112919	109350	500017	493390	503097	475825	1.15536	7.32875e-07	37.1696	5.21605	up	1.13508	7.21674e-06	0.0236096	-5.40448	down	1.15826	3.68631e-06	166.116	7.37605	up	1.24813	0.000594836	41.4019	5.37162	up
6.58_234.1622n	(E)-Endo-Beta-Bergamotenoic Acid				298119	310166	281518	307789	1.19655e+06	1.04297e+06	1.05118e+06	1.00764e+06	245010	234414	236097	232383	161439	160093	153854	157076	532602	506304	516744	509739	1.16086	0.000202873	0.14714	-2.76474	down	1.13767	0.000264094	3.58916	1.84365	up	1.15196	0.000763668	0.480507	-1.05737	down	1.25335	0.000257455	0.220528	-2.18097	down
2.04_195.0300m/z	2-(2h-1,3-Benzodioxol-5-Yl)-2-Hydroxyacetic Acid				18866.9	75360.8	16282.2	26864.6	0	2494.41	0	0	3245.13	0	0	0	220397	221362	224454	233131	122182	129745	111775	118904	1.0063	1.98702e-06	360.543	8.49403	up	0.946557	0.0928992	0.0181578	-5.78327	insig	0.985843	4.49088e-05	193.474	7.596	insig	0.00232835	0.860902	1.30096	0.379575	insig
0.79_156.0769m/z	2-Amino-3-(1h-Pyrazol-1-Yl)Propanoic Acid	Organic acids and derivatives	Carboxylic acids and derivatives	Amino acids, peptides, and analogues	2.15779e+06	2.02941e+06	2.09792e+06	1.99215e+06	1.30235e+07	1.58152e+07	1.40772e+07	1.41691e+07	9.40445e+06	1.04314e+07	1.09317e+07	1.11765e+07	1.66178e+06	1.59973e+06	1.5462e+06	1.66243e+06	305587	356082	299551	286397	1.16086	0.00020148	0.113342	-3.14124	down	1.13986	0.000220367	6.89659	2.78588	up	1.16083	0.00015311	0.0218554	-5.51586	down	1.15006	0.00241882	0.734764	-0.444647	insig
4.56_215.1392m/z	(4r,5r)-Dethiobiotin				66804.2	73725.7	70421.3	69225.8	7286	8265.73	6220.3	7684.11	10033	8780.56	9655.42	7897.22	14633.1	15273.4	16774	18893.6	139564	138947	136833	140275	1.12689	0.000781465	2.22616	1.15456	up	1.13901	6.90433e-06	0.105134	-3.2497	down	1.16032	4.48542e-10	18.8626	4.23746	up	0.916802	0.0365162	1.23459	0.304029	insig
4.34_389.1826m/z	(-)-11-Hydroxy-9,10-Dihydrojasmonic Acid 11-Beta-D-Glucoside	Lipids and lipid-like molecules	Fatty Acyls	Fatty acyl glycosides	583676	569717	571402	562749	356923	326234	350361	324643	1.87155e+06	1.92486e+06	1.97451e+06	2.23666e+06	366406	353306	372158	375495	296480	301829	311841	291045	0.876878	0.0371077	1.08041	0.111573	insig	1.13349	4.89702e-06	0.593721	-0.752144	insig	1.00932	0.0103065	0.884426	-0.177186	insig	1.25403	0.000225546	5.89589	2.55971	up
5.83_153.0546m/z	2-(2-Hydroxyphenyl)Acetic Acid				304561	315912	324664	326285	13691.5	13565.3	11450.1	8186.16	15929.4	17356	12960.4	14702.2	41254	35444.1	35947.1	34930.1	54362.3	51952.4	54369.7	51243.8	1.12368	1.52304e-05	3.14706	1.654	up	1.13721	3.00049e-06	0.0368824	-4.76092	down	1.14047	1.11575e-06	4.51939	2.17613	up	0.804889	0.07331	1.29972	0.378205	insig
0.90_397.1471m/z	Zizybeoside I				7950.3	3477.83	15190.1	7951.07	0	0	0	58.8403	0	0	0	0	37103.6	28349.3	52694	39587.6	102964	80007.2	107344	74914.1	1.0576	0.00433782	2680.72	11.3884	up	1.01066	0.0378331	0.00170209	-9.19847	down	1.05294	0.00150381	6207.14	12.5997	up	0.476363	0.391002	0	-inf	insig
6.26_443.3157m/z	Paxisterol	Lipids and lipid-like molecules	Steroids and steroid derivatives	Ergostane steroids	825.067	174.172	346.697	255.779	584.828	0	0	395.881	1921.06	2645.34	1844.99	1330.6	121447	111856	110453	115147	2883.42	3927.23	3385.99	3264.21	0.921747	2.02863e-05	467.93	8.87015	insig	0.632937	0.481382	0.612287	-0.70772	insig	0.771197	4.99916e-05	13.7256	3.7788	insig	0.834038	0.0034751	7.89429	2.98081	insig
7.44_421.2009m/z	Kurarinone	Phenylpropanoids and polyketides	Flavonoids	Flavans	50851.5	60370.2	36563.2	41958.2	0	0	0	0	0	0	0	0	0	0	0	0	0	0	0	0	-	-	-	-	-	1.14153	0.002818	0	-inf	down	-	-	-	-	-	-	-	-	-	-
4.63_133.0650m/z	2-Indanone				94561.5	96405.8	99706.9	97711.7	2223.74	0	3229.77	1358.4	1408.27	712.612	2146.75	490.19	52012.4	50100.4	42699.8	46939.4	21043.8	22128.3	22912.5	22057.2	0.70211	5.35916e-05	28.1496	4.81504	insig	0.722984	6.80179e-09	0.017539	-5.83329	insig	0.623708	2.89104e-06	12.9394	3.6937	insig	0.373289	0.54154	0.698457	-0.517758	insig
4.02_333.1560m/z	Trp-Ala-Gly				18562.7	16005.5	17830.8	19235	17136.2	7213.94	8066.43	10319.7	1427.76	0	2147.16	1605.99	24558.7	23728.8	27176.5	28834.4	9580.93	12129.8	8960.56	13113.6	1.03523	0.00247258	2.44051	1.28718	up	0.874221	0.0433815	0.596593	-0.745182	insig	0.155143	0.920071	1.02454	0.0349734	insig	0.678627	0.0226282	0.12123	-3.04418	insig
4.16_497.1311m/z	Verproside				58512.6	82210.5	74895.8	73167.3	0	0	0	0	6787.68	11394.1	7411.66	6331.24	573099	583530	606942	584568	184299	185438	198286	167756	1.1623	3.93768e-06	inf	inf	up	1.14161	0.000705035	0	-inf	down	1.16179	8.65216e-05	inf	inf	up	1.25577	0.00627309	inf	inf	up
4.15_523.1466m/z	Verminoside	Phenylpropanoids and polyketides	Cinnamic acids and derivatives	Hydroxycinnamic acids and derivatives	159417	181866	161528	169023	0	0	0	0	0	0	0	0	7522.67	30371.5	13228.1	14717.1	261242	252995	287155	262837	1.16112	0.0435281	inf	inf	up	1.14166	6.05758e-05	0	-inf	down	1.16179	4.64778e-05	inf	inf	up	-	-	-	-	-
4.02_187.0756m/z	1-Naphthoic Acid Methyl Ester	Benzenoids	Naphthalenes	Naphthalenecarboxylic acids and derivatives	20122.8	21167.9	19533	19640	0	1242.43	679.964	97.5577	4957.32	6364.07	7104.7	6824.89	43768.2	42115.1	39213.1	39290.7	6728.22	6727.97	8363.37	7283.33	0.810575	1.78974e-05	81.3817	6.34663	insig	0.745528	3.12576e-08	0.0251039	-5.31595	insig	0.670951	1.48314e-05	14.4077	3.84877	insig	0.77811	0.000151745	12.5008	3.64395	insig
0.81_159.0766m/z	Hydroxyectoine				45297.2	38656	52665.6	33993.4	141611	105711	187541	169132	312312	524135	371087	505968	18144.4	15015.2	5135.02	15384.8	9540.43	22026.4	7100.79	4730.12	1.11078	0.00391521	0.0888738	-3.4921	down	1.09187	0.00719675	3.54017	1.82382	up	1.11029	0.00330678	0.071851	-3.79885	down	1.16064	0.00865612	2.83694	1.50434	up
5.95_225.1964m/z	Cuscohygrine				3118.44	1805.96	1068.81	2649.18	8250.83	7796.22	6546.75	8853.31	14861.5	12488.7	15447.5	12415.6	3672.03	4479.96	3563.53	4916.58	3307.42	3090.17	3836.56	2450.81	1.08464	0.00125764	0.528891	-0.918958	insig	1.04342	0.000145094	3.6387	1.86343	up	1.11121	0.000488151	0.403374	-1.30981	down	1.17674	0.0013749	1.75575	0.812087	insig
1.13_429.0344m/z	Bisanhydrorutilantinone				0	0	0	0	1.10721e+06	7.47805e+06	7.66194e+06	6.69657e+06	0	0	0	0	0	0	0	0	0	0	0	2400.34	1.16069	0.0346635	0	-inf	down	1.14018	0.0346635	inf	inf	up	1.03415	0.0346728	0.000104618	-13.2226	down	1.25443	0.0346635	0	-inf	down
0.77_174.1117n	Perindopril Arginine				2897.08	18572.4	17150.3	11112.9	2.30744e+06	2.83909e+06	2.57015e+06	2.84929e+06	148068	182712	176189	218575	60816.6	67015.1	75064.4	80555.1	106109	132076	109783	97938.4	1.16058	0.000271119	0.0268268	-5.22018	down	1.12159	0.000254569	212.456	7.73102	up	1.15944	0.000277966	0.0422021	-4.56654	down	1.25162	0.000273215	0.0686679	-3.86422	down
3.97_387.1552m/z	GS-1				0	0	0	0	0	0	0	0	0	0	0	0	0	613.665	598.455	0	72808.6	67545	66306	61302.6	0.669618	0.18174	inf	inf	insig	-	-	-	-	-	1.16178	9.62989e-05	inf	inf	up	-	-	-	-	-
4.86_279.0879m/z	5-Methyl-2-Furaldehyde	Organic oxygen compounds	Organooxygen compounds	Carbonyl compounds	16020.3	8584.63	16908.1	15410.4	500616	438839	453120	414698	0	0	0	0	18490.4	16885.3	14601.2	14795.3	0	2224.51	1129.37	785.177	1.16084	0.000152185	0.0358398	-4.80229	down	1.13416	0.00013546	31.7492	4.98865	up	0.821608	0.000140685	0.00229023	-8.77029	insig	1.25615	0.000140853	0	-inf	down
5.33_601.1004m/z	Fukugetin	Phenylpropanoids and polyketides	Flavonoids	Biflavonoids and polyflavonoids	5656.71	34.3549	0	0.652361	0	0	0	0	0	0	0	0	315705	341492	288205	348327	0	0	0	0	1.16227	0.000165895	inf	inf	up	0.817053	0.387604	0	-inf	insig	-	-	-	-	-	-	-	-	-	-
6.07_301.1071m/z	2,5-Dihydroxy-7-Methoxy-8-Methylflavanone				2.30021e+06	2.34109e+06	2.37062e+06	2.36805e+06	3519.55	2581.36	974.271	2618.67	11796.7	12371	15447.7	16033.6	73746.1	76344.8	70030.1	72525.1	661841	617723	596135	640197	1.14043	1.10359e-06	30.1889	4.91594	up	1.13624	7.32525e-07	0.00103346	-9.9183	down	1.15325	2.49363e-05	259.535	8.01979	up	1.17247	0.000408545	5.74065	2.52121	up
3.43_151.0401m/z	2-(3-Hydroxyphenyl)Acetic Acid				49114.5	58412.7	65687.4	55938.6	127352	104894	97125.3	94291.1	119886	135584	136993	196026	161583	135224	137793	123451	489922	434502	496301	464019	0.91933	0.0221258	1.31721	0.397484	insig	1.07383	0.00352258	1.84882	0.886603	insig	1.1533	6.80489e-06	4.4487	2.15338	up	0.906138	0.0856472	1.38905	0.474102	insig
6.15_551.1216m/z	1-Caffeoyl-5-Feruloylquinic Acid	Organic oxygen compounds	Organooxygen compounds	Alcohols and polyols	436918	458423	462257	388425	0	0	0	0	0	0	0	0	7703.33	26775.6	24229.7	8644.99	52492.8	42324	72749.1	79123.1	1.16079	0.0442007	inf	inf	up	1.14164	0.000128863	0	-inf	down	1.16161	0.00557093	inf	inf	up	-	-	-	-	-
4.49_565.1579m/z	3-Hydroxyphloretin 2'-O-Xylosylglucoside				1.58629e+06	1.6277e+06	1.58185e+06	1.56465e+06	0	0	0	0	0	0	0	4876.57	309477	244545	315054	290693	17288	13857.9	9028.19	2548.43	1.16229	0.000366864	inf	inf	up	1.14166	1.3095e-06	0	-inf	down	1.15984	0.0443449	inf	inf	up	0.477379	0.391002	inf	inf	insig
5.48_153.0546m/z	Isovanillin	Benzenoids	Phenols	Methoxyphenols	290687	292116	285607	302800	15117.7	17162.2	15491.5	14622.5	20700.6	20877.4	18253.4	17976.6	65376	64826.7	62165.9	63051.1	311763	316154	315514	302154	1.16	1.28559e-08	4.09367	2.03339	up	1.14119	3.14337e-06	0.0532729	-4.23045	down	1.16131	1.60498e-06	19.9633	4.31928	up	1.08006	0.00829752	1.24705	0.318514	insig
6.36_333.2078m/z	4-Dihydroboldenone	Lipids and lipid-like molecules	Steroids and steroid derivatives	Androstane steroids	2522.53	1417.06	4160.22	3514.89	1.26007e+06	1.17851e+06	1.1814e+06	1.05459e+06	3315.54	0	0	0	1215.97	0	0	0	5177.08	4930.13	4441.6	3254.69	1.04245	0.00010523	0.000260126	-11.9085	down	1.13626	0.000105731	402.469	8.65274	up	1.16042	0.000106286	0.00380859	-8.03653	down	1.12188	0.000104922	0.000709274	-10.4614	down
4.84_419.0978m/z	Cyanidin-3-O-Alpha-Arabinopyranoside				3759.98	5591.16	2189.61	6832.6	95405.3	84034.7	81324.9	87157.5	68102.3	77149.5	72775.6	72204.1	0	0	0	0	19932.8	18126.6	13820.3	15557.3	1.16229	9.47179e-05	0	-inf	down	1.11823	2.89145e-05	18.9363	4.24308	up	1.15227	2.31837e-05	0.193828	-2.36715	down	1.08391	0.0101299	0.834184	-0.261562	insig
1.00_191.0664m/z	(2s)-2-(Carbamoylamino)Pentanedioic Acid	Organic acids and derivatives	Carboxylic acids and derivatives	Amino acids, peptides, and analogues	287733	332323	279153	335095	0	0	0	0	4.99693e+06	3.79978e+06	3.90424e+06	3.93691e+06	395559	415632	494432	467432	93787	104428	97152.9	104381	1.16228	0.000297529	inf	inf	up	1.14165	0.000232989	0	-inf	down	1.16178	4.19117e-05	inf	inf	up	1.25614	0.000666708	inf	inf	up
6.56_471.2018m/z	(Z)-9-Isobutyl-2-(3,4,5-Trimethoxybenzylidene)-8,9-Dihydro-2h-Furo[2,3-F]Chromene-3,7-Dione				403756	448505	409850	429570	66767.5	23259.7	11667.6	5141.85	2469.88	0	0	0	81950.2	92581.4	92747.3	90709	0	0	0	0	0.90065	0.0183336	3.3508	1.74451	insig	1.05355	1.10683e-06	0.0631541	-3.98498	down	1.1589	0.149766	0	-inf	down	1.03745	0.156405	0.0231183	-5.43482	down
3.98_197.0456m/z	1-(2-Furanyl)-1,3-Butanedione				195134	190829	193592	183154	23679	23277.4	22468	16960	31183.9	31555.5	39545.8	50270.3	371800	345492	350707	349158	88196.7	88692.7	88789	86950.4	1.15955	3.91668e-06	16.4052	4.03609	up	1.13719	5.76632e-08	0.11326	-3.14229	down	1.15119	9.56446e-06	4.08209	2.02931	up	1.07841	0.0283262	1.76601	0.820492	insig
5.77_217.1590m/z	Mutisianthol				1571.79	1558.18	991.442	1276.44	1592.83	840.84	1047.13	3189.35	18736.8	19468.9	19993.2	19055.5	12933.1	13522.3	13523.1	11124.5	5108.08	4007.72	2877.73	3397.27	1.10157	7.62987e-06	7.66144	2.93762	up	0.136627	0.598508	1.23571	0.305334	insig	0.897901	0.0229308	2.30742	1.20628	insig	1.21057	2.69492e-06	11.5821	3.53383	up
4.75_403.1392m/z	Entonaemin A				270084	284478	282835	299948	2306.1	2672.27	3094.76	4363.22	9780.22	10140.7	4316.2	16747.3	432925	448299	431366	451403	55582	49670.9	64129.7	46094	1.15962	3.11061e-06	141.842	7.14814	up	1.13848	2.08026e-05	0.0109346	-6.51496	down	1.15201	0.000905322	17.3263	4.1149	up	1.03437	0.0654008	3.29554	1.72051	up
5.12_370.0921m/z	Nicotinic Acid Mononucleotide				133561	128865	118597	137039	0	0	0	0	0	0	0	0	0	0	0	0	0	0	0	0	-	-	-	-	-	1.14166	6.50567e-05	0	-inf	down	-	-	-	-	-	-	-	-	-	-
7.89_452.3950m/z	(2s)-2-Amino-6-[(4-Aminobutyl)Amino]Hexanoic Acid	Organic acids and derivatives	Carboxylic acids and derivatives	Amino acids, peptides, and analogues	91774	91059.7	89423.8	95732.9	123193	110621	84870.6	104535	220682	251126	271091	269553	54684.4	72306	66609.3	67620.5	62596.5	69722.1	68714.2	77376.4	1.03821	0.00869151	0.617221	-0.696142	insig	0.636482	0.181851	1.15008	0.20174	insig	1.02593	0.0144305	0.657836	-0.604201	insig	1.21794	0.000101994	2.39226	1.25837	up
5.84_318.3003m/z	(2s,3s,4r)-2-Aminooctadecane-1,3,4-Triol	Organic nitrogen compounds	Organonitrogen compounds	Amines	2.30414e+06	2.27229e+06	2.26942e+06	2.40465e+06	7.79768e+06	7.37113e+06	7.59801e+06	7.23622e+06	1.10336e+07	1.20342e+07	1.31711e+07	1.26934e+07	2.77341e+06	2.71122e+06	2.64264e+06	2.66354e+06	3.71083e+06	3.64954e+06	3.72541e+06	3.4902e+06	1.16101	1.69464e-05	0.359657	-1.47531	down	1.14051	1.12648e-05	3.2434	1.69751	up	1.15846	7.27202e-06	0.485817	-1.04152	down	1.23069	0.00122862	1.63091	0.705681	insig
6.34_418.3054m/z	Solasodine				0	0	0	0	7902.6	5948.3	8033.95	7176.99	0	0	0	0	3943.98	2353.51	0	0	0	0	0	0	0.721319	0.00473832	0.216693	-2.20628	insig	1.14162	0.000617501	inf	inf	up	1.16174	0.000617501	0	-inf	down	1.25604	0.000617501	0	-inf	down
0.81_455.1165m/z	Trehalose 6-Phosphate	Organic oxygen compounds	Organooxygen compounds	Carbohydrates and carbohydrate conjugates	140954	272874	112872	315029	731417	615965	632563	780610	0	0	53464.1	0	817938	667906	1.06671e+06	655349	7.12834e+06	5.68913e+06	6.90235e+06	6.22505e+06	0.463832	0.340744	1.16205	0.216673	insig	1.02401	0.000338761	3.27963	1.71353	up	1.15768	0.000339695	9.39842	3.23242	up	1.04149	0.000147317	0.0193672	-5.69024	down
5.85_362.3266m/z	2-Amino-1,3,4,5-Eicosanetetrol				740556	722580	760433	760049	2.29024e+06	2.15695e+06	2.23052e+06	2.07083e+06	3.68257e+06	4.01985e+06	4.31124e+06	4.27148e+06	869442	857372	868305	845222	946390	944738	944374	891912	1.16019	8.31254e-05	0.393247	-1.34649	down	1.13981	4.80224e-05	2.93219	1.55198	up	1.15851	4.50117e-05	0.426061	-1.23087	down	1.2401	0.000420859	1.86147	0.896441	insig
4.95_578.1280n	Tricin 7-(6-Malonylglucoside)	Phenylpropanoids and polyketides	Flavonoids	Flavonoid glycosides	273584	284654	268612	284771	4315.31	9162.51	3077.61	319.714	2102.68	0	0	0	571869	575743	569265	574510	333891	331559	321447	322251	1.10553	1.34318e-12	135.785	7.08518	up	1.06918	2.36802e-07	0.0151807	-6.04162	down	1.0921	6.56416e-09	77.5785	6.27758	up	0.971745	0.137371	0.124602	-3.0046	insig
3.34_325.0571m/z	Vanillic Acid Glucuronide				933220	951538	974782	931616	74361.8	3626.88	2719.64	10012.9	1.26587e+06	1.30683e+06	1.33815e+06	1.39983e+06	3.17612e+06	2.80816e+06	2.99812e+06	2.73438e+06	87974.8	85771.9	83600	85430.8	1.10712	5.87683e-05	129.152	7.01292	up	1.06118	1.42939e-07	0.0239297	-5.38505	down	0.896124	0.0355051	3.77836	1.91776	insig	1.1801	2.11336e-07	58.5385	5.87131	up
6.16_257.0822m/z	2',4',6'-Trihydroxydihydrochalcone				238481	252535	258828	248116	0	0	0	0	0	0	0	0	0	0	865.722	0	3279.33	2424.33	2772.4	3010.42	0.440183	0.391002	inf	inf	insig	1.14166	1.11025e-05	0	-inf	down	1.16172	0.000549116	inf	inf	up	-	-	-	-	-
1.61_127.0504m/z	6-Methyluracil	Organoheterocyclic compounds	Diazines	Pyrimidines and pyrimidine derivatives	13333.1	10936.7	11981.4	12371.2	11422.3	14574.4	14700.8	13113.3	26207.8	32865	31087.1	31259.2	11367.1	11075.5	10312.8	10497.5	16047.5	7968.84	13016.5	9718.52	0.942099	0.0355071	0.803797	-0.315097	insig	0.558428	0.213172	1.10671	0.146272	insig	0.452277	0.415424	0.868811	-0.202886	insig	1.22342	0.00023817	2.25641	1.17403	up
6.21_225.1123m/z	Aspidinol	Organic oxygen compounds	Organooxygen compounds	Carbonyl compounds	8089.87	10229.2	10169.6	9763.77	0	0	0	0	0	0	0	0	0	0	0	0	0	363.292	307.256	1063.75	-	-	-	-	-	1.14162	0.000315578	0	-inf	down	0.900298	0.149258	inf	inf	insig	-	-	-	-	-
6.64_455.3524m/z	Betulonic Acid				37502.7	36387.8	36666.3	37898	7512.65	1380.02	4239.39	1365.31	11620.4	9248.52	3637.54	10898.9	26764.4	15258.8	20697.4	10541.6	2826.08	1257.02	2502.69	2929.84	0.983625	0.0177752	5.05348	2.33728	insig	1.05914	9.32029e-05	0.0976551	-3.35616	down	0.208936	0.463591	0.656369	-0.60742	insig	0.82384	0.0674877	2.44219	1.28818	insig
6.86_311.0549m/z	(+)-Dihydrokaempferol	Phenylpropanoids and polyketides	Flavonoids	Flavans	8004.42	7054.48	8139.15	7764.38	1272.91	0	0	0	0	0	0	0	18629.3	23120.9	20348.6	20828.5	0	0	0	0	0.97675	5.67795e-05	65.1478	6.02565	insig	0.934733	3.04546e-06	0.0411114	-4.60432	insig	0.43972	0.391002	0	-inf	insig	0.469666	0.391002	0	-inf	insig
4.81_137.0598m/z	3-Hydroxy-5-Methylbenzaldehyde				1.37148e+06	1.34751e+06	1.37082e+06	1.39481e+06	197995	205856	197980	191425	628628	655553	688043	678596	1.92374e+06	1.94635e+06	1.94138e+06	1.94791e+06	779305	779312	760355	745145	1.16215	7.71988e-11	9.78168	3.29008	up	1.14146	1.71063e-07	0.144633	-2.78953	down	1.16115	7.41387e-07	3.86271	1.94961	up	1.25473	2.54033e-05	3.34169	1.74058	up
5.57_201.1640m/z	(1s)-4,7-Dimethyl-1-(Propan-2-Yl)-1,2-Dihydronaphthalene				72782.1	81419.8	77240.7	79689	320817	308111	305199	294737	55035.5	45715.4	45857.4	45892	54972.1	56429.9	53593.6	52352.9	47776.9	49377.5	45547	47716.7	1.16169	1.36975e-05	0.176869	-2.49924	down	1.14004	4.69705e-06	3.94966	1.98173	up	1.16125	1.37377e-05	0.154955	-2.69008	down	1.25367	1.27927e-06	0.156649	-2.67439	down
1.98_356.0385n	2-(3-Carboxy-5,6,7-Trihydroxy-1-Oxo-3,4-Dihydro-1h-2-Benzopyran-4-Yl)Butanedioic Acid				1000.82	229.115	813.31	651.516	299703	206868	13575.4	195454	835.854	300.63	1221.93	539.715	0	0	0	0	0	0	0	0	1.15717	0.0581665	0	-inf	down	1.07188	0.0586917	265.552	8.05285	up	1.15763	0.0581665	0	-inf	down	1.17903	0.0587313	0.00404992	-7.94789	down
4.49_241.1548m/z	Alpha Cyperone				9345.49	11091.4	11079	12101.7	0	1664.94	0	874.776	87234.3	74399.4	74046.7	70162.7	18187.7	22953.3	18180.5	26512.2	5407.89	8649.99	8268.74	8820.94	0.820959	0.00149328	33.7966	5.07881	insig	0.774081	1.52355e-05	0.0582269	-4.10217	insig	0.762628	0.000877491	12.2642	3.61638	insig	0.962839	0.00022641	120.424	6.91198	insig
4.99_246.0896n	Corticrocin				294875	305819	289381	279668	0	0	0	0	0	0	2150.66	2652.4	27567	23106.9	24286.7	25927.9	111046	111889	109369	82942.7	1.16229	0.000125688	inf	inf	up	1.14166	1.43162e-05	0	-inf	down	1.16175	0.00065847	inf	inf	up	0.729765	0.185145	inf	inf	insig
6.58_153.1275m/z	Thujone				2368.65	3719.6	3148.18	3966.44	7879.11	3633.7	3717.83	4987.45	9433.56	9982.95	9038.82	7724.8	11580.5	2294.82	1516.54	2610.22	3771.75	3473.69	3279.61	4363.42	0.378534	0.839828	0.890395	-0.167483	insig	0.686012	0.175658	1.53134	0.614793	insig	0.566798	0.273724	0.736393	-0.441452	insig	1.01507	0.0194085	1.78949	0.839551	insig
6.41_506.3248m/z	(S)-Bilobanone				7375.35	7793.76	9216.33	7990	14555.6	10393.3	8505.68	9251.27	33692.3	26911.7	35436.9	37489	19728.6	15442.2	19773.1	14954.2	1899.3	1492.13	3829.92	1066.22	0.961713	0.0113359	1.63673	0.710819	insig	0.729046	0.150172	1.31908	0.399532	insig	1.07151	0.00382203	0.194062	-2.36541	down	1.20681	0.000418716	3.12674	1.64466	up
4.71_163.1483m/z	Geijeren				15113.2	14325.1	15243.5	14639.1	22455.4	15771.6	13492.9	12312.3	399.944	1357.08	979.821	1669.65	26953.1	24376.6	25015.2	24757.8	158308	160920	165783	163597	0.961505	0.0228977	1.57894	0.658954	insig	0.170466	0.639953	1.07942	0.110256	insig	1.15073	1.45803e-08	10.1294	3.34048	up	1.20145	0.00667506	0.068817	-3.86109	down
4.46_480.0911n	Myricetin-3-O-Galactoside	Phenylpropanoids and polyketides	Flavonoids	Flavonoid glycosides	28731.6	26365.9	28391.2	8124.68	3.73445e+07	3.66281e+07	3.78507e+07	3.54357e+07	1.52635e+06	962743	711584	664184	5344.83	2457.34	5269.37	4321.81	2144.33	0	0	0	1.16075	6.34358e-06	0.000118114	-13.0475	down	1.13607	6.34283e-06	1607.4	10.6505	up	1.05716	6.34168e-06	1.45616e-05	-16.0675	down	1.24693	5.84559e-07	0.0262453	-5.2518	down
6.90_283.2645m/z	Linoleic Acid-D4	Lipids and lipid-like molecules	Fatty Acyls	Lineolic acids and derivatives	5.72695e+06	1.69989e+06	2.0429e+06	2.02785e+06	5.37054e+06	5.63365e+06	1.42193e+07	1.09704e+07	1.65217e+07	1.96366e+07	8.89572e+06	9.88644e+06	1.53955e+07	1.63607e+07	1.07433e+06	1.04862e+06	740080	906760	971780	925655	0.386333	0.909177	0.936046	-0.0953487	insig	0.910255	0.0567519	3.14796	1.65442	insig	1.12048	0.0321543	0.0979246	-3.35219	down	0.636453	0.215548	1.51795	0.602121	insig
3.75_229.1083m/z	(1'R)-Nepetalic Acid				0	1149.08	0	0	0	0	0	0	0	0	0	0	719.628	1109.79	846.553	0	37029.8	38462.5	34302.6	33284	0.899505	0.0668074	inf	inf	insig	0.43054	0.391002	0	-inf	insig	1.16178	8.21466e-05	inf	inf	up	-	-	-	-	-
4.94_455.3524m/z	Oleanonic Acid	Lipids and lipid-like molecules	Prenol lipids	Triterpenoids	616153	588347	605453	605727	0	9290.68	2908.88	0	664846	657612	665134	708354	1.027e+06	1.0486e+06	1.05722e+06	1.0382e+06	432274	417517	406673	414208	0.891911	4.34504e-08	341.899	8.41743	insig	0.854545	1.11888e-07	0.00505016	-7.62946	insig	0.845468	2.51879e-07	136.945	7.09746	insig	0.970606	6.14364e-06	220.987	7.78782	insig
4.42_479.1205m/z	Padmatin 5-glucoside				430857	431880	441220	435900	52549.6	56546.2	51219	44672.9	0	8805.55	11381.3	24744.6	121570	135273	148647	188294	155737	125197	133295	137381	1.12915	0.00576124	2.89668	1.5344	up	1.13991	3.46507e-11	0.117819	-3.08536	down	1.14575	0.000288779	2.69094	1.42811	up	0.610654	0.00159936	0.219191	-2.18974	insig
4.14_283.0826m/z	Benzoyl-Beta-D-Glucoside	Organic oxygen compounds	Organooxygen compounds	Carbohydrates and carbohydrate conjugates	592038	599951	586609	569929	49470.3	47062	53115.4	49317.4	65343.2	52788.8	51968.3	66514.3	1.90849e+06	1.7622e+06	1.83248e+06	1.73703e+06	71445.2	67808.4	55558.5	58108.5	1.16203	2.27014e-05	36.3892	5.18544	up	1.1412	1.7149e-06	0.0847192	-3.56117	down	0.960384	0.032385	1.27118	0.346168	insig	0.871355	0.0915057	1.18923	0.250023	insig
4.82_671.3650m/z	Ponasteroside A				27458.4	36686.6	31760.6	32680.6	509061	486409	457186	415801	0	34560	10194.2	0	571233	519892	563614	563495	0	0	0	0	0.958651	0.014145	1.1872	0.247564	insig	1.13907	0.000196029	14.5308	3.86104	up	1.16178	0.000175363	0	-inf	down	0.895968	3.30546e-05	0.0239525	-5.38368	insig
3.77_173.0820m/z	1,6-Dimethyl Hexanedioate				83747.6	85155.4	85542.2	84096.1	5004.14	3970.99	806.907	4424.76	20286.1	12210.5	6001.74	16267.7	15037.5	8111.02	11896.5	9383.93	22867.3	19117.7	26317.8	18723.4	0.89029	0.00844742	3.1273	1.64492	insig	1.09008	8.64708e-08	0.0419647	-4.57468	down	1.02506	0.000452529	6.12567	2.61487	up	0.957351	0.039424	3.85491	1.9467	insig
1.26_116.1437m/z	Butylisopropylamine				208264	212397	204359	214104	316760	200036	200338	191254	927054	572715	652199	607469	213136	205970	203611	210822	201364	178541	193704	181567	0.246012	0.577068	0.917602	-0.12406	insig	0.217258	0.604351	1.08254	0.114424	insig	0.556277	0.292392	0.831336	-0.266496	insig	1.18549	0.00663516	3.03773	1.60299	up
6.78_456.3607n	Oleanoic Acid	Lipids and lipid-like molecules	Prenol lipids	Triterpenoids	24777.3	23846.6	24451	20469.3	5589.39	6949.28	1410.48	905.498	0	0	0	0	16357.7	7967.85	0	0	799.133	817.27	1833.7	0	0.581066	0.602842	1.63757	0.71156	insig	0.992719	8.91336e-05	0.158798	-2.65473	insig	0.516482	0.153096	0.232257	-2.1062	insig	1.25012	0.0902521	0	-inf	down
1.89_127.0401m/z	Osmundalactone	Organoheterocyclic compounds	Pyrans	Pyranones and derivatives	5668.45	4314.45	5074.56	6010.35	6240.17	12074.9	0	9648.22	35025.2	20460.2	33780.6	47990.1	11318	10701.6	8054.75	10922.7	4398.76	6776.38	5598.54	7007.35	0.449805	0.306544	1.4661	0.551986	insig	0.382024	0.559494	1.3273	0.408493	insig	0.402316	0.720914	0.850439	-0.233721	insig	0.613732	0.0102153	4.90844	2.29527	insig
1.01_541.0619n	Cyclic Adp-Ribose				196291	274113	245911	326054	448160	587970	243647	431399	253600	221723	250650	276433	266702	337387	307613	332719	53825.7	60437.8	59695.6	51639.1	0.585991	0.197442	0.727231	-0.459514	insig	0.757559	0.094227	1.64162	0.715122	insig	1.1311	0.0133942	0.131838	-2.92316	down	0.910353	0.0856017	0.585799	-0.771521	insig
1.06_332.0746n	1-O-Galloyl-Beta-D-Glucose				1.74171e+06	1.90237e+06	1.63605e+06	1.55208e+06	5.59722e+06	3.71729e+08	3.89922e+08	3.68615e+08	1.00509e+06	823182	1.20598e+06	971204	1.77703e+06	1.48743e+06	1.56198e+06	1.35249e+06	382291	340389	391946	390976	1.00513	0.055877	0.00543985	-7.52222	down	0.981584	0.0559547	166.251	7.37722	insig	1.06304	0.0553252	0.00132552	-9.55923	down	1.11287	0.0556195	0.00352636	-8.1476	down
5.34_571.1259m/z	Proanthocyanidin A2				240488	254425	222098	218186	0	0	0	0	0	0	0	0	0	0	0	0	1176.18	3159.45	3077.35	3416.22	-	-	-	-	-	1.14165	0.000102549	0	-inf	down	1.16108	0.0134421	inf	inf	up	-	-	-	-	-
7.05_407.1871m/z	6,8-Diprenylnaringenin	Phenylpropanoids and polyketides	Flavonoids	Flavans	426508	410833	402417	393206	0	0	0	0	0	0	0	0	1.84729e+06	1.48889e+06	2.02364e+06	1.8157e+06	168132	217216	216132	238757	1.16228	0.000522015	inf	inf	up	1.14166	1.14587e-05	0	-inf	down	1.16176	0.000775341	inf	inf	up	-	-	-	-	-
7.82_340.3571m/z	1-Eicosanol	Lipids and lipid-like molecules	Fatty Acyls	Fatty alcohols	2.38493e+06	4.91133e+06	2.1529e+06	197043	257246	273232	1.6346e+06	1.35937e+06	4.43315e+06	2.59033e+06	2.68958e+06	3.29591e+06	1.65483e+06	1.76231e+06	1.22785e+06	1.54343e+06	67509.9	42114.8	29440.9	46946.7	0.678245	0.16061	1.75585	0.812173	insig	0.431801	0.215483	0.365372	-1.45256	insig	1.04411	0.103207	0.0527776	-4.24393	down	0.990143	0.00559846	3.69106	1.88404	insig
6.65_280.1725n	Glabranin	Phenylpropanoids and polyketides	Flavonoids	Flavans	119059	115693	118011	113161	38132.7	33703	32057.7	33133	72218.8	64175.9	65616.1	58712.1	37382.2	40644	35659.1	35915.5	13480.1	14021.2	13321.8	16720.9	0.694546	0.125526	1.09177	0.126664	insig	1.13809	9.37794e-09	0.294096	-1.76564	down	1.14307	6.14203e-05	0.419948	-1.25172	down	1.22774	0.000374561	1.90272	0.928064	insig
4.33_325.1400m/z	Glabridin				8304.23	14250.6	12397	16486	6291.81	6663.74	11269.8	3971.78	6541.44	4115.54	8582.34	5914.2	80454.3	79179.2	75361.1	85565.6	21507.6	30572.5	18741.9	27430.5	1.13754	3.99172e-07	11.3685	3.50697	up	0.809707	0.0462244	0.54818	-0.86728	insig	1.05755	0.0028728	3.48448	1.80094	up	0.151304	0.687728	0.892059	-0.164789	insig
6.28_268.0369m/z	6-Methoxy-9-Methyl-2h,8h,9h-[1,3]Dioxolo[4,5-H]Quinolin-8-One	Organoheterocyclic compounds	Quinolines and derivatives	Quinolones and derivatives	78510.7	73045.3	73137.3	72298.4	1097.69	0	0	0	0	0	0	0	0	0	0	0	856.305	0	1677.02	0	0.439627	0.391002	0	-inf	insig	0.984181	8.7565e-06	0.00369604	-8.0798	insig	0.301968	0.492396	2.30786	1.20656	insig	0.469666	0.391002	0	-inf	insig
4.34_267.0513m/z	Diphenol Glucuronide				92674.5	79979.4	78038.2	76572.7	0	0	0	0	0	0	0	0	398672	377903	397990	397979	171793	158234	163311	143158	1.1623	4.75573e-06	inf	inf	up	1.14165	0.000200206	0	-inf	down	1.16178	0.000118336	inf	inf	up	-	-	-	-	-
4.39_423.0936m/z	4-Hydroxy-5-(3',5'-Dihydroxyphenyl)-Valeric Acid-O-Glucuronide				0	0	0	0	2.35036e+06	2.46962e+06	2.36339e+06	2.24497e+06	8345.15	9663.61	6645.42	24696.9	8004.8	4904.44	3893.47	5405.9	6694.07	2514.63	2335.25	0	1.16009	1.63132e-05	0.00235552	-8.72974	down	1.14166	1.62968e-05	inf	inf	up	0.833597	1.6108e-05	0.00122439	-9.67372	insig	1.24532	1.44423e-05	0.00523433	-7.57778	down
5.67_283.0258m/z	5-(3',5'-Dihydroxyphenyl)-Gamma-Valerolactone-O-Sulphate-O-Methyl				32113.9	35022.6	24110.2	29997.7	0	0	0	0	0	3736.53	0	21598.4	9926.17	13183.6	9486.26	10352.3	0	0	0	0	1.16219	0.00101307	inf	inf	up	1.1416	0.000955311	0	-inf	down	-	-	-	-	-	0.723278	0.30748	inf	inf	insig
5.42_345.0971m/z	(2s,3s,4s,5r)-3,4,5-Trihydroxy-6-{2-Methoxy-4-[(1e)-Prop-1-En-1-Yl]Phenoxy}Oxane-2-Carboxylic Acid				481058	502046	459084	492269	0	0	0	1020.22	0	0	0	0	120495	112576	112731	121185	225994	223009	228989	237626	1.01415	1.52952e-05	457.733	8.83836	up	1.01302	1.51536e-05	0.000527393	-10.8888	down	1.01317	5.11314e-06	897.473	9.80972	up	0.476363	0.391002	0	-inf	insig
5.27_383.0979m/z	Sinapinic Acid-O-Glucuronide Isomer				1290.03	1154.66	1038.47	1309.34	0	0	0	0	0	0	0	0	150921	156958	153826	151854	0	1246.33	0	0	1.16229	1.45219e-06	inf	inf	up	1.14163	0.000323099	0	-inf	down	0.439889	0.391002	inf	inf	insig	-	-	-	-	-
4.96_384.1292m/z	Indole-3-Acetic-Acid-O-Glucuronide				244.929	0	0	0	0	0	0	0	0	0	0	0	193.655	769.209	180.314	318.998	0	0	0	0	1.15963	0.0772364	inf	inf	up	0.43167	0.391002	0	-inf	insig	-	-	-	-	-	-	-	-	-	-
4.81_285.1123m/z	Mollugin				576116	569017	561036	552996	15007.6	11253.9	13042.1	18073.9	137008	137194	149078	140591	790277	801353	768579	779073	369294	393167	384498	390909	1.16	6.98274e-07	54.7127	5.7738	up	1.139	2.82447e-07	0.0253977	-5.29916	down	1.15848	1.80885e-06	26.8026	4.7443	up	1.24904	6.66399e-07	9.82738	3.29681	up
5.12_183.1028m/z	(8e)-10-Oxodec-8-Enoic Acid	Lipids and lipid-like molecules	Fatty Acyls	Fatty acids and conjugates	31534.6	34181.1	32806.9	32484.4	73776.3	71529.2	73731.3	69212.1	159384	155848	152299	175285	77917.9	66773.3	81203.1	74942.1	13018.4	12253.7	12621.8	13801.7	0.405204	0.394555	1.04367	0.0616644	insig	1.13895	1.94769e-06	2.20025	1.13767	up	1.16084	2.95115e-06	0.179344	-2.4792	down	1.24962	0.000258247	2.23007	1.15709	up
0.82_538.1787m/z	Pulcherosine				54844.5	25729.2	96999.8	108619	0	63528.3	0	0	0	0	0	0	153377	218781	47194.8	264058	60271.8	35917.2	55239.3	58526.2	0.920004	0.0398803	10.7576	3.42728	insig	0.883979	0.0680858	0.221978	-2.17151	insig	0.894982	0.100251	3.3049	1.72461	insig	0.478679	0.391002	0	-inf	insig
4.02_247.0604m/z	6-Methoxysorigenin				38478.1	35206.6	37350.4	35730.5	10415.7	7800.54	7072.49	10704.2	885.657	0	0	0	10546.3	9480.91	7993.94	11071.8	6715.89	4052.84	6245.41	6619.78	0.327151	0.524028	1.08613	0.119199	insig	1.12309	6.05658e-07	0.245241	-2.02773	down	0.857963	0.0362869	0.656628	-0.606852	insig	1.05752	0.00165099	0.0246065	-5.34482	down
4.23_437.1100m/z	2-Hydroxybenzaldehyde O-[Xylosyl-(1->6)-Glucoside]	Organic oxygen compounds	Organooxygen compounds	Carbohydrates and carbohydrate conjugates	0	2025.78	10071.5	3357.36	203.627	972.51	1323.82	569.276	951829	1.09371e+06	1.03718e+06	1.12812e+06	10513.7	9973.29	9251.6	15523	0	0	0	0	1.09293	0.004392	14.7469	3.88234	up	0.235443	0.251056	0.198596	-2.33209	insig	1.15927	0.050979	0	-inf	down	1.24415	0.000107528	1371.95	10.422	up
4.73_304.1425n	Tomaymycin	Organoheterocyclic compounds	Benzodiazepines	1,4-benzodiazepines	14345.9	6487.79	11184.5	6577.26	44407.2	25325.2	21931.8	21413.1	79888.5	54515.8	63719.1	55131.7	66630.8	69248.1	71467.1	68690.7	847818	827615	795264	799074	1.06145	0.00415888	2.44113	1.28755	up	0.983959	0.0355574	2.92981	1.55081	insig	1.15303	3.76929e-07	28.9163	4.85381	up	1.09792	0.00484835	2.23967	1.16328	up
6.04_397.1285m/z	Vellein				73173.8	89846.3	76065.4	91609.3	0	0	0	0	0	0	0	0	307348	347151	311855	333710	0	0	0	0	1.16228	5.24861e-05	inf	inf	up	1.14164	0.000400816	0	-inf	down	-	-	-	-	-	-	-	-	-	-
5.82_386.0872m/z	Wharangin	Phenylpropanoids and polyketides	Flavonoids	O-methylated flavonoids	195319	203067	200171	198630	0	0	0	0	0	0	0	0	0	0	0	0	0	0	0	0	-	-	-	-	-	1.14167	1.17035e-06	0	-inf	down	-	-	-	-	-	-	-	-	-	-
4.41_607.2625m/z	Ganoderic Acid H	Lipids and lipid-like molecules	Prenol lipids	Triterpenoids	0	0	0	0	0	0	0	0	0	0	0	0	0	0	0	0	386022	375379	383928	348195	-	-	-	-	-	-	-	-	-	-	1.16179	2.78939e-05	inf	inf	up	-	-	-	-	-
1.02_306.0770m/z	(2s)-2-Amino-4-{[(1r)-1-[(Carboxymethyl)Carbamoyl]-2-Sulfanylethyl]Carbamoyl}Butanoic Acid	Organic acids and derivatives	Carboxylic acids and derivatives	Amino acids, peptides, and analogues	417903	408499	434982	395006	1.73609e+07	9.17616e+06	1.19544e+07	8.2196e+06	1.64188e+07	1.86373e+07	1.88786e+07	2.10002e+07	158574	108635	120694	97993.1	87294.9	81157.5	99421.5	75661.3	1.15579	0.011092	0.0104022	-6.58697	down	1.13301	0.0119148	28.2005	4.81765	up	1.15726	0.0109987	0.00735447	-7.08716	down	0.970194	0.0330656	1.60422	0.681873	insig
3.64_611.1435m/z	(2r,3s)-2-(3,4,5-Trihydroxyphenyl)-3,4-Dihydro-2h-1-Benzopyran-3,5,7-Triol	Phenylpropanoids and polyketides	Flavonoids	Flavans	0	0	0	18.9189	1.07158e+06	535673	571289	560905	0	0	0	0	0	0	0	0	0	0	0	0	1.16207	0.0130831	0	-inf	down	1.0775	0.0130833	144799	17.1437	up	1.16161	0.0130831	0	-inf	down	1.25575	0.0130831	0	-inf	down
5.33_135.0806m/z	1-Ethenyl-4-Methoxybenzene	Benzenoids	Phenol ethers	Anisoles	297.76	359.573	684.723	600.706	43255.2	41215.2	41806.4	35643.2	3438.13	3980.17	3509.83	4418.39	9759.62	8739.83	8849.39	8374.38	7193.64	7789.09	9176.85	9065.22	1.15784	0.000232452	0.220623	-2.18035	down	1.13455	0.000153155	83.3453	6.38103	up	1.15431	0.000126864	0.205193	-2.28495	down	1.25244	0.00016655	0.0947784	-3.3993	down
6.05_363.0185m/z	[(2s)-5-Hydroxy-2-(3-Hydroxy-4-Methoxyphenyl)-4-Oxo-2,3-Dihydrochromen-7-Yl] Hydrogen Sulate				119501	84575.7	44914.9	68129.1	3845.84	0	0	0	0	0	0	0	1.13631e+06	458492	262152	159783	65701.4	41633.3	27351.4	21492.9	1.00378	0.105838	524.393	9.03451	up	0.955772	0.0152467	0.0121274	-6.36559	insig	0.952467	0.0298835	40.6098	5.34376	insig	0.469666	0.391002	0	-inf	insig
5.48_316.0949n	Cyrtominetin	Phenylpropanoids and polyketides	Flavonoids	Flavans	1.37067e+07	1.37454e+07	1.35995e+07	1.41485e+07	514530	437324	405678	398061	234431	202963	213403	189841	2.72088e+06	2.69748e+06	2.71141e+06	2.67508e+06	1.65834e+07	1.67887e+07	1.68541e+07	1.63459e+07	1.15871	2.6764e-07	6.15453	2.62165	up	1.14069	5.73974e-07	0.0318042	-4.97464	down	1.16087	2.33621e-07	37.92	5.24489	up	1.2197	0.00166764	0.478835	-1.0624	down
5.07_233.0810m/z	Wettstein A				129682	133927	123902	134961	34452.5	40108.8	29101.9	36121.8	9822.11	9608.33	14319.5	9280.05	84698.8	76892.2	73158.2	81578.3	41204.3	45077.2	42843.8	43317.2	1.13486	1.4483e-05	2.26296	1.17821	up	1.13252	1.47624e-07	0.267545	-1.90214	down	0.91379	0.0310777	1.23363	0.302906	insig	1.21828	0.000387791	0.30783	-1.6998	down
6.12_225.1487m/z	Methyl Epijasmonate	Lipids and lipid-like molecules	Fatty Acyls	Lineolic acids and derivatives	6628.43	9270.01	7099.1	7112.22	441.707	1106.21	573.112	0	37860.4	43425.6	41237.5	40277.5	5914.7	5359.83	5779.32	6605.25	7939.16	8390.01	9491.37	9542.31	0.653016	5.00091e-06	11.1545	3.47956	insig	0.65096	0.000456904	0.0704433	-3.82739	insig	0.65483	1.47824e-05	16.6725	4.0594	insig	0.893224	2.99994e-05	76.7556	6.2622	insig
4.81_137.0962m/z	4-Propylphenol	Benzenoids	Benzene and substituted derivatives	Phenylpropanes	92979.5	86863.2	88934.1	94033.9	173981	168762	165291	162297	45138.5	42552.2	47661.4	46431.6	172992	165148	167571	172396	382707	391104	392905	376395	0.289182	0.56096	1.0116	0.0166386	insig	1.13637	1.05532e-06	1.84761	0.885658	insig	1.16024	4.95126e-08	2.30201	1.2029	up	1.25407	1.14875e-06	0.271185	-1.88265	down
4.96_231.1604m/z	4-Methylvaleric Acid	Lipids and lipid-like molecules	Fatty Acyls	Fatty acids and conjugates	0	0	0	0	0	0	0	0	4365.32	3183.7	1529.5	0	56682	51231.2	57132.1	54700.9	23910.5	23191	25283.2	20667	1.1623	3.21687e-05	inf	inf	up	-	-	-	-	-	1.16178	0.00015792	inf	inf	up	0.970136	0.0977488	inf	inf	insig
6.48_305.1762m/z	Panaxydol	Lipids and lipid-like molecules	Fatty Acyls	Fatty alcohols	29986.5	32882.4	25064.6	28616.2	0	0	0	0	21315.5	16928.2	18957.8	28537.3	11268.2	8994.98	10673.4	15700.8	14465	12891.8	15486.2	16659	1.16215	0.00386278	inf	inf	up	1.14163	0.000376829	0	-inf	down	1.16176	0.000337991	inf	inf	up	1.25602	0.00345856	inf	inf	up
4.55_164.0839n	Gamma-Thujaplicin				236094	251054	246154	255670	249152	248611	245821	255471	174259	176483	179911	186514	515909	524452	504802	500658	354398	335762	350934	350427	1.16098	2.20366e-06	2.04776	1.03404	up	0.251512	0.615232	1.0102	0.0146367	insig	1.15507	1.38018e-05	1.39284	0.478026	insig	1.24613	1.53112e-06	0.717846	-0.478254	insig
5.95_552.3304m/z	Lithocholate 3-O-Glucuronide	Lipids and lipid-like molecules	Steroids and steroid derivatives	Steroidal glycosides	41300.4	40816.6	49657.6	34089	0	9344.66	3945.27	7368.56	686338	744779	762211	812403	46136.5	42590.4	45331.7	37913.5	0	0	2152.09	0	0.602661	1.02722e-05	8.32452	3.05737	insig	0.583419	0.000184607	0.124551	-3.00519	insig	0.605812	0.106307	0.104175	-3.26292	insig	0.876575	8.55995e-05	145.496	7.18484	insig
0.78_119.0543m/z	4-(Methylsulfanyl)Butan-2-Ol				6235.1	8004.3	10104.5	8712.87	317953	384588	374133	413184	413045	672387	483012	801445	40631.8	48158.1	43938.1	46576.1	150077	175937	146815	146848	1.15893	0.000459853	0.12035	-3.05469	down	1.13856	0.000352879	45.0696	5.49408	up	1.13966	0.000711075	0.41593	-1.26559	down	0.929748	0.086111	1.59068	0.669644	insig
0.84_551.1845m/z	2-Acetamido-3-(4-Hydroxy-3-Methoxyphenyl)Propanoic Acid				4.651e+06	3.92614e+06	4.79484e+06	4.62958e+06	502854	930647	518630	728577	1.58338e+06	1.90132e+06	1.67815e+06	2.03405e+06	2.48025e+06	2.51561e+06	2.53593e+06	2.39664e+06	198584	238431	256363	275690	1.12239	0.000151604	3.70366	1.88895	up	1.12096	2.63128e-05	0.148915	-2.74744	down	1.07744	0.0224562	0.361497	-1.46794	down	1.17265	0.000228359	2.6847	1.42476	up
0.72_204.0514m/z	2-[Amino(Carboxy)Methyl]Cyclopropane-1-Carboxylic Acid				96032.7	61016	64437.4	58780.6	10461.7	0	22579	0	54432.2	55434.7	52057.4	39436.3	54393.9	44577.8	41259.6	56393.1	1886.32	4703.22	3314.71	4178.83	0.7297	0.001206	5.95097	2.57313	insig	0.728722	0.00182565	0.11789	-3.08448	insig	0.589971	0.443793	0.426234	-1.23028	insig	0.80179	0.00104957	6.09432	2.60746	insig
0.82_81.0341m/z	5-Methyl-2,3-Dihydrofuran-3-One	Organoheterocyclic compounds	Dihydrofurans	Furanones	1.02013e+06	789358	1.0434e+06	774962	353760	286007	400009	384960	728948	833292	774485	834159	707685	729892	602847	699789	633264	716170	685268	667008	1.10657	0.00013605	1.92331	0.943593	insig	1.0966	0.0025888	0.392722	-1.34842	down	1.11292	9.87835e-05	1.89629	0.923178	insig	1.21994	1.87297e-05	2.2256	1.15419	up
5.73_229.1448m/z	Dodecanedioic Acid				0	841.998	0	979.722	0	0	0	0	3047.7	31035.3	0	0	3274.88	627.344	3123.39	1040.37	0	973.847	352.5	0	1.15954	0.0610959	inf	inf	up	0.659578	0.183504	0	-inf	insig	0.672664	0.244485	inf	inf	insig	0.717385	0.340587	inf	inf	insig
5.34_491.2146m/z	Rigin	Organic acids and derivatives	Carboxylic acids and derivatives	Amino acids, peptides, and analogues	0	0	0	0	0	0	0	0	0	0	0	0	0	0	0	0	195700	186819	194083	183652	-	-	-	-	-	-	-	-	-	-	1.16179	7.66866e-06	inf	inf	up	-	-	-	-	-
4.61_115.0757m/z	5-Ethyloxolan-2-One				9933.82	3182.48	7761.29	9115.22	18225	11201.1	7839.27	4691.35	30800.2	17123.1	18855.3	15302.8	3936.03	5780.25	2048.09	3757.98	5049.01	4237.02	4768.59	5938.37	0.850579	0.10397	0.369961	-1.43455	insig	0.345293	0.406478	1.39889	0.484285	insig	0.763704	0.154202	0.476515	-1.06941	insig	0.863616	0.0711083	1.95633	0.968153	insig
3.69_314.1006n	Bungeiside A				223399	137934	186584	200739	117489	149686	22384.3	133613	248407	102113	109217	82611	395995	389386	393759	383927	2.23598e+06	1.88747e+06	2.09379e+06	1.87312e+06	0.942563	0.00201809	3.69368	1.88506	insig	0.646303	0.0604035	0.565243	-0.823056	insig	1.09712	6.3899e-05	19.1183	4.25688	up	0.352796	0.555823	1.28162	0.357971	insig
4.42_446.1417n	Bungeiside D				78786.4	70549.9	92967.7	64320.4	3021.51	4887.45	2288.27	2619.75	3516.1	0	6044.35	3969.26	1.29822e+06	1.26109e+06	1.27497e+06	1.23821e+06	234136	219147	214098	207367	1.15969	2.07117e-06	395.763	8.62849	up	1.13079	0.0012008	0.0418003	-4.58034	down	1.15648	3.46537e-05	68.2492	6.09274	up	0.425535	0.903349	1.05561	0.0780749	insig
5.18_235.1331m/z	Ethoxyprecocene	Organoheterocyclic compounds	Benzopyrans	1-benzopyrans	0	1095.12	3118.68	2754.22	28047.5	27872.2	27827.8	20735.4	2.84026	4441.23	2102.26	3232.3	5004.09	3466.29	2315.51	1181.82	9919.11	5309.59	5713.93	4759.91	1.10063	0.00023226	0.114542	-3.12605	down	0.64122	0.000243054	14.9946	3.90637	insig	1.11138	0.000213748	0.245998	-2.02328	down	0.837361	0.000147691	0.0935907	-3.41749	insig
4.59_440.0752m/z	Procyanidin B-2 3,3'-Di-O-Gallate				0	0	0	0	493922	594767	644412	640664	46962.5	0	0	0	0	0	0	0	0	0	0	0	1.16226	0.000448347	0	-inf	down	1.14164	0.000448347	inf	inf	up	1.16176	0.000448347	0	-inf	down	1.04533	0.000168807	0.019784	-5.65952	down
5.49_533.2613m/z	Postin				15413.3	43359	31718	21398.5	0	0	0	0	5122.26	0	0	0	10124.7	9068.44	9018.32	16798.8	366316	342553	362395	352757	1.16203	0.00914551	inf	inf	up	1.14106	0.019783	0	-inf	down	1.16179	7.32145e-06	inf	inf	up	0.47184	0.391002	inf	inf	insig
4.45_545.2599m/z	Cinncassiol A 19-Glucoside	Lipids and lipid-like molecules	Prenol lipids	Terpene glycosides	0	0	0	0	99926.3	111505	91932.4	74144.4	0	0	0	0	0	0	0	0	2874.19	8097.17	11064.8	3907.94	1.16221	0.00123818	0	-inf	down	1.14158	0.00123818	inf	inf	up	1.11702	0.000994287	0.0687247	-3.86303	down	1.25609	0.00123818	0	-inf	down
0.82_194.0793n	Methyl Beta-D-Fructofuranoside	Organic oxygen compounds	Organooxygen compounds	Carbohydrates and carbohydrate conjugates	1.5315e+06	1.0381e+06	1.59547e+06	991302	524222	270109	584706	653514	540165	632974	523828	621961	654881	654420	427421	709630	356533	333360	182738	231409	0.421655	0.363453	1.20359	0.26734	insig	0.978413	0.00924173	0.394183	-1.34306	insig	0.804719	0.062161	0.543179	-0.8805	insig	0.429045	0.466175	1.14089	0.190166	insig
2.46_252.0730m/z	Clitocine	Organic oxygen compounds	Organooxygen compounds	Carbohydrates and carbohydrate conjugates	10556.3	7843.14	6481.37	6314.9	10709.3	0	13680.7	10162.5	0	0	0	2119.56	44341.9	45075	46591.5	46176.6	1025.72	7105.65	0	5313.27	0.558355	0.000893421	5.2727	2.39854	insig	0.393371	0.803615	1.10761	0.147446	insig	0.0709135	0.187523	0.389107	-1.36176	insig	0.680182	0.0704234	0.0613431	-4.02695	insig
4.37_243.0654m/z	2,4,5,6-Tetrahydroxyphenanthrene				72104	69366.7	73893.5	68201.3	4932.03	1848.75	0	1955.81	0	0	0	0	9067.02	8208.78	7352.43	7504.69	25456.7	25071	28776.8	29678.7	0.54526	0.0064636	3.67797	1.87891	insig	0.691182	2.67266e-08	0.0308098	-5.02047	insig	0.622568	4.06022e-06	12.4743	3.64089	insig	0.971989	0.121713	0	-inf	insig
4.93_295.2634m/z	8-(2-Octylcycloprop-1-En-1-Yl)Octanoic Acid				0	0	0	0	0	0	0	0	0	0	0	0	0	0	0	1650.22	234841	231059	228155	230737	0.440239	0.391002	inf	inf	insig	-	-	-	-	-	1.16179	4.66236e-07	inf	inf	up	-	-	-	-	-
4.81_519.1499m/z	Tetracenomycin X	Benzenoids	Naphthacenes	Tetracenequinones	41139.2	45891.6	38916.9	40555.5	0	0	0	0	0	1.77166	17.7861	2.59853	5.32965	4.20579	2907.42	2627.36	44926.5	23255.6	29601.8	22977.4	1.08302	0.181409	inf	inf	up	1.14165	0.000102245	0	-inf	down	1.16153	0.00986993	inf	inf	up	0.955442	0.271256	inf	inf	insig
6.21_302.3055m/z	2-[2-Hydroxyethyl(Tetradecyl)Amino]Ethanol				762514	360535	319207	1.73339e+06	2.04173e+06	1.728e+06	1.65722e+06	1.69277e+06	1.64983e+06	1.76631e+06	6.99962e+06	1.75711e+06	594229	371298	333362	332339	494321	714374	717108	453972	1.13048	3.17651e-05	0.229114	-2.12586	down	0.837201	0.0532694	2.24198	1.16477	insig	1.11669	6.06513e-05	0.334251	-1.581	down	0.441097	0.409217	1.70974	0.773776	insig
5.38_278.1036m/z	Niazirin	Organic oxygen compounds	Organooxygen compounds	Carbohydrates and carbohydrate conjugates	168188	162178	155257	153377	0	1595.36	1613.98	1800.35	0	0	0	0	43288.1	33640.2	37412.8	34078.2	13532.7	10785.6	12706.2	12712.2	0.706181	0.00037055	29.6265	4.88881	insig	0.76898	1.6842e-05	0.00783988	-6.99495	insig	0.604319	9.94723e-06	9.9281	3.31152	insig	0.976531	0.0585157	0	-inf	insig
4.69_451.1596m/z	Crosatoside B	Organic oxygen compounds	Organooxygen compounds	Carbohydrates and carbohydrate conjugates	15989.5	25356.4	25764.8	25610.9	0	0	0	0	0	0	0	0	72538.7	83882.2	70357.7	63483.4	1617.84	4195.14	29.6142	848.389	1.16224	0.000433667	inf	inf	up	1.14151	0.00235182	0	-inf	down	1.14479	0.160429	inf	inf	up	-	-	-	-	-
5.59_404.1836n	Laxiflorin M				3003.64	1613.5	1712.88	2087.99	1.79167e+06	1.66476e+06	1.62015e+06	1.60994e+06	967.903	1138.88	777.223	1382.09	293.151	0	0	0	0	0	0	0	1.06968	3.42732e-05	4.38421e-05	-14.4773	down	1.14008	3.43698e-05	794.31	9.63356	up	1.16179	3.42703e-05	0	-inf	down	1.25511	3.4331e-05	0.000638014	-10.6141	down
5.77_190.1262m/z	S-Ethyl Dipropylthiocarbamate	Organosulfur compounds	Thiocarbonyl compounds	Thiocarbamic acid derivatives	257259	263142	262831	274902	35727.1	38560.5	41164.2	39755.9	167123	159898	155408	162083	332804	342878	352061	340650	486902	478993	489177	451493	1.16154	1.02405e-06	8.81653	3.14021	up	1.14065	1.88999e-06	0.146681	-2.76925	down	1.16113	1.27226e-05	12.284	3.6187	up	1.2538	6.47976e-07	4.15258	2.05401	up
4.94_255.1018m/z	2-Hydroxy-3,6-Dimethoxyphenanthrene	Benzenoids	Phenanthrenes and derivatives	Phenanthrols	131747	124539	113603	119589	898.205	0	0	3513.66	2617.37	2127.83	3328.09	3624.61	18138.4	16732.5	18496.4	18029.6	24609.1	31168.3	29724.2	33632	0.792404	3.44657e-05	16.1829	4.0164	insig	0.846468	3.72518e-05	0.0090134	-6.79371	insig	0.798792	0.000136035	27.003	4.75505	insig	0.762426	0.11277	2.65146	1.40679	insig
4.79_242.1038m/z	Methylglutarylcarnitine				15936.5	14573.2	17689.1	14336.4	14970.1	18382.5	11312.9	14895.6	0	0	0	11.1378	1051.36	714.375	828.554	139.656	0	0	15.9455	0.779736	1.09747	0.00196904	0.0459016	-4.44531	down	0.246589	0.67023	0.952442	-0.0702973	insig	1.01754	0.00194416	0.000280808	-11.7981	down	1.18546	0.00194367	0.000186998	-12.3847	down
6.04_159.1168m/z	(6z,9z)-6,9-Dodecadien-4-Olide	Organoheterocyclic compounds	Lactones	Gamma butyrolactones	5909.43	7452.5	7284.07	7385.37	405.853	1015.41	455.641	1013.45	1346.24	2765.9	2720.31	2890.77	1934.51	957.384	1596.34	1158.84	8746.04	8851.76	9315.8	8353.73	0.823013	0.0498045	1.95376	0.966257	insig	1.10381	7.0755e-05	0.103112	-3.27772	down	1.13086	9.95211e-08	12.2017	3.60901	up	1.07558	0.0114888	3.36402	1.75018	up
6.06_161.1326m/z	(3z)-Hex-3-En-1-Yl (4e)-Hex-4-Enoate				24764.3	22088.5	23417.2	23324.8	11714.7	10541.9	9477.22	10131.1	12589.7	15949.4	18847.5	18725.1	6640.73	5725.23	5639.94	5040.76	4510.86	3170.9	5572.97	3872.52	1.11512	0.000310542	0.550501	-0.861184	insig	1.12875	2.38227e-06	0.447299	-1.16069	down	1.09914	0.000115238	0.409108	-1.28945	down	1.09288	0.0210277	1.57917	0.659167	insig
0.90_426.1513m/z	2-(2-Aminopropanamido)-3-Sulfanylpropanoic Acid				392832	320934	434821	349090	0	0	11521.5	8535.37	0	0	0	0	0	4070.4	0	0	19704.8	15954.8	16894.7	0	0.324551	0.275702	0.202943	-2.30085	insig	0.812684	0.000589761	0.013392	-6.22249	insig	0.322695	0.186573	2.62026	1.38971	insig	0.726146	0.188668	0	-inf	insig
6.01_335.0232m/z	{[(2r,3s,4r,5r)-3,4-Dihydroxy-5-(2-Formamidoacetamido)Oxolan-2-Yl]Methoxy}Phosphonic Acid				34154.5	30891.1	29315.9	26740.8	394.588	0	0	0	679.04	0	0	0	584.642	255.805	448.387	595.298	425.39	209.168	499.414	426.888	0.904164	0.0272434	4.77493	2.25548	insig	0.99154	0.000283426	0.00325831	-8.26166	insig	0.897022	0.0540857	3.95567	1.98392	insig	0.0194905	0.732549	1.72088	0.783149	insig
6.03_250.1779m/z	3-(2-((Dimethylamino)Methyl)-1-Hydroxycyclohexyl)Phenol				23372.7	23042.6	22832.3	19817.5	27395	33767.3	41515.6	37697.2	56147.3	69381	78894.7	81129.1	24544.4	28828.2	26469.6	27720.6	18851.3	16067.7	15449.8	16828.8	0.857932	0.0674637	0.766252	-0.38411	insig	1.00735	0.0199753	1.5761	0.656356	insig	1.10239	0.0070412	0.478701	-1.0628	down	1.15773	0.00324202	2.03421	1.02447	up
7.08_243.1968m/z	13-Hydroxymyristic Acid				11029.6	10833.1	11596	7495.14	8531.29	12074.8	9456.69	0	128882	145792	127763	0	0	0	0	0	2214.37	3491.45	4763.71	4200.66	0.899631	0.0638479	0	-inf	insig	0.433506	0.385592	0.734066	-0.446018	insig	0.348999	0.238419	0.487984	-1.03509	insig	0.182558	0.0699896	13.3865	3.74271	insig
0.87_367.1349m/z	Benzyl B-Primeveroside				2.36241e+06	2.85113e+06	2.47071e+06	3.00394e+06	0	0	0	0	4.46327e+07	4.26446e+07	4.71299e+07	4.51425e+07	2.51785e+06	2.29522e+06	2.7235e+06	2.33693e+06	0	7784.38	7764.88	0	1.16229	0.000136435	inf	inf	up	1.14165	0.000404258	0	-inf	down	0.673198	0.181691	inf	inf	insig	1.2562	1.90489e-05	inf	inf	up
4.06_339.0726m/z	Esculin Sesquihydrate				4931.37	4909.65	2115.93	2674.56	0	0	0	0	2677.61	10707.4	8324.51	3159.27	16424.4	15501.2	8279.62	16480.6	497000	504477	528910	514151	1.16191	0.00559062	inf	inf	up	1.141	0.0157572	0	-inf	down	1.16179	5.39106e-06	inf	inf	up	1.25365	0.0509124	inf	inf	up
4.10_313.0921m/z	Glutaminyl-Gamma-Glutamate	Organic acids and derivatives	Carboxylic acids and derivatives	Amino acids, peptides, and analogues	345254	342307	338845	343955	7373.57	34987.1	30850.4	35374.4	0	0	25.157	149.208	174972	177342	171002	174779	55280.6	48389	56328.4	58249.3	1.05567	0.000130606	6.42899	2.68459	up	1.07916	1.04677e-05	0.0792386	-3.65765	down	0.785297	0.0210244	2.00991	1.00713	insig	1.06743	0.0268749	0.00160578	-9.28251	down
0.82_308.1355m/z	Hydroxyprolyl-Arginine	Organic acids and derivatives	Carboxylic acids and derivatives	Amino acids, peptides, and analogues	309638	127428	295100	357924	0	32945	27579.3	68549.4	0	0	0	0	383623	558207	354612	607573	1.179e+06	1.61921e+06	1.15884e+06	1.25992e+06	0.625744	0.00456435	14.7514	3.88278	insig	0.56986	0.013881	0.118406	-3.07818	insig	0.666026	0.00112396	40.4186	5.33695	insig	0.976041	0.105831	0	-inf	insig
4.77_593.1867m/z	Methionyl-Gamma-Glutamate	Organic acids and derivatives	Carboxylic acids and derivatives	Amino acids, peptides, and analogues	9.95155e+06	1.01147e+07	1.03434e+07	1.01582e+07	0	3989.33	1227.06	3046.94	30391.5	44156.7	53061.1	52332.8	1.14388e+06	1.15303e+06	1.17041e+06	1.13527e+06	1.31115e+06	1.18181e+06	1.25999e+06	1.1999e+06	0.858093	4.45384e-07	556.989	9.12151	insig	0.904872	1.10214e-06	0.000203691	-12.2613	insig	0.827056	2.94887e-05	599.378	9.22732	insig	0.769166	0.00327206	21.776	4.44467	insig
1.20_294.1459m/z	Phenylalanyl-Gamma-Glutamate	Organic acids and derivatives	Carboxylic acids and derivatives	Amino acids, peptides, and analogues	1999.41	6952.28	4818.99	9587.71	48032.4	163668	150250	125718	9162.99	0	1732.01	1086.47	12457.1	14969.3	12042.9	10157.8	20687.7	15137.7	27458.6	26386.3	1.10453	0.0239846	0.101764	-3.2967	down	1.07739	0.0203805	20.8776	4.38389	up	1.04915	0.0301466	0.183876	-2.4432	down	0.830441	0.018937	0.0245689	-5.34702	insig
0.94_246.1451m/z	Valyl-Gamma-Glutamate				28740.4	40096.4	31967.6	30796.4	49193.8	42911	25139.7	25705.3	0	0	4719.03	0	43192.3	47717.9	51629.9	34348.4	50622.5	51460	58746.2	52479.9	0.533757	0.288251	1.23742	0.307333	insig	0.11351	0.688777	1.08624	0.119338	insig	0.832019	0.0579958	1.49219	0.577434	insig	1.03622	0.00940799	0.0330118	-4.92087	down
3.85_298.0922m/z	4-Hydroxyproline Galactoside	Lipids and lipid-like molecules	Fatty Acyls	Fatty acyl glycosides	5803.42	4501.41	8840.89	8058.07	145577	83586.2	88473.4	67401.3	46331.2	22117.7	34063.4	14398.1	69468.5	71058.3	76517.6	64948.1	622.861	0	807.629	0	0.644014	0.228022	0.732377	-0.449341	insig	1.11759	0.0133019	14.1538	3.82312	up	0.876508	0.0110964	0.0037152	-8.07235	insig	1.07844	0.0221685	0.303634	-1.71959	down
4.53_549.1603m/z	Formononetin 7-(6''-Malonylglucoside)	Phenylpropanoids and polyketides	Isoflavonoids	Isoflavonoid O-glycosides	16835.1	18290.7	22861	18563.6	0	0	0	0	3869.4	0	0	2920.72	0	0.257141	0	0	184008	220517	179507	185764	0.436557	0.391002	inf	inf	insig	1.14161	0.000676562	0	-inf	down	1.16177	0.000258717	inf	inf	up	0.724873	0.187843	inf	inf	insig
6.82_230.1753m/z	6-Epi-7-isocucurbic acid				0	2352.93	752.036	1952.36	1370.11	392.518	1244.49	551.549	4297.63	3814.47	2980.86	764.605	2477.03	2817.64	2241.34	4419.9	891.335	810.044	285.675	1078.3	0.979581	0.015663	3.35966	1.74832	insig	0.360822	0.561246	0.703666	-0.507037	insig	0.141794	0.694859	0.861377	-0.215284	insig	0.85943	0.0717543	3.33202	1.7364	insig
0.97_333.1041m/z	Beta-D-3-Ribofuranosyluric Acid				7408.48	16346.4	7208.85	10647.7	114286	44411	184745	312459	50099.3	131169	71524.8	106033	98627.4	78896.7	90791.8	98597.6	13303.5	60872.2	44471.9	21192.7	0.385083	0.295973	0.559404	-0.838038	insig	1.04863	0.0745962	15.7625	3.97843	up	0.867105	0.107404	0.213203	-2.2297	insig	0.452813	0.290268	0.547074	-0.870193	insig
6.01_293.0670m/z	Coriandrone E				32001	22937.7	27456.3	30824.6	0	0	0	0	0	0	0	0	0	0	0	0	0	0	0	0	-	-	-	-	-	1.14162	0.000800777	0	-inf	down	-	-	-	-	-	-	-	-	-	-
6.95_261.2215m/z	(8e,10e)-12-Hydroxyoctadeca-8,10-Dienoic Acid	Lipids and lipid-like molecules	Fatty Acyls	Lineolic acids and derivatives	30859.2	34607.2	28624.7	35049.9	30837.6	32222.4	27418.3	31309.2	68350.3	65575.2	49783.3	57397.1	22958.1	18730.5	20650	20363.4	16622.6	12772.5	11502	12176	1.09789	0.000433357	0.679068	-0.558372	insig	0.414158	0.366902	0.943058	-0.0845816	insig	1.12514	3.45825e-05	0.435785	-1.19831	down	1.20519	0.00424714	1.97973	0.9853	insig
6.58_493.2594m/z	Perulactone B	Lipids and lipid-like molecules	Steroids and steroid derivatives	Bile acids, alcohols and derivatives	48779.8	54294.3	48948.2	52798	2465.22	1527.01	1569.44	1567.76	2073.43	2340.99	2902.44	2747.86	3957.94	4024.36	3337.07	2807.67	1759.07	1659.76	1725.14	1425.24	1.03733	0.00351167	1.98151	0.986603	insig	1.13743	3.29371e-05	0.0348082	-4.84443	down	0.237156	0.593598	0.921424	-0.118063	insig	0.916309	0.0492855	1.41172	0.497452	insig
6.58_441.3437m/z	Dehydrocarpaine I				4394.67	0	0	0	7041.85	8021.36	3253.95	3405.96	0	0.389741	36.708	7.38606	9887.88	1218.86	0	0	110.749	218.593	857.706	308.677	0.690712	0.373304	0.511286	-0.967796	insig	0.887373	0.0396721	4.94306	2.30541	insig	1.07173	0.0249037	0.068854	-3.86032	down	1.10842	0.0216625	0.00204776	-8.93173	down
4.41_352.0804n	N-(Carbethoxyacetyl)-4-Chloro-L-Tryptophan	Organic acids and derivatives	Carboxylic acids and derivatives	Amino acids, peptides, and analogues	5431.52	12948.6	10969.8	8881.43	134568	120363	148627	167674	149602	158380	145327	174374	0	418.987	0	634.451	2906.17	7066.49	4968.95	2539.81	0.92658	0.000768569	0.00184415	-9.08283	insig	1.12393	0.000758824	14.9415	3.90125	up	1.14487	0.000764425	0.030603	-5.03018	down	0.561359	0.290505	1.09882	0.135959	insig
4.29_435.1311m/z	(Z)-Resveratrol 4'-Glucoside	Phenylpropanoids and polyketides	Stilbenes	Stilbene glycosides	117404	128284	114945	104951	0	0	0	0	0	0	0	0	30216.5	9082.54	31774.4	24240.2	0	0	0	0	1.16136	0.0192765	inf	inf	up	1.14164	0.000152858	0	-inf	down	-	-	-	-	-	-	-	-	-	-
7.14_447.1805m/z	Eremopetasitenin B2				37040.7	33621.9	43613.1	36460.3	0	0	0	0	0	0	0	0	0	0	0	0	0	0	0	0	-	-	-	-	-	1.14163	0.0003843	0	-inf	down	-	-	-	-	-	-	-	-	-	-
5.69_308.2221m/z	(9z,11e,13e,15z)-4-Oxo-9,11,13,15-Octadecatetraenoic Acid	Lipids and lipid-like molecules	Fatty Acyls	Lineolic acids and derivatives	0	2433.54	856.94	1607.71	6592.03	8947.75	10008.3	8020.03	10827.1	7823.24	11449.4	4894.55	637.542	660.869	1762.86	2069.6	1268.14	1326.75	0	0	1.07949	0.00056369	0.152849	-2.70982	down	0.585399	0.000321972	6.85316	2.77677	insig	0.763357	0.000383397	0.0773023	-3.69335	insig	0.00129005	0.841024	1.04248	0.0600262	insig
6.50_523.2349m/z	28-Hydroxywithanolide E				178400	183860	164861	179859	0	0	0	0	34293.1	26371.4	44862.4	23614.3	1.19192e+06	1.24721e+06	1.42585e+06	1.34717e+06	104960	86856.7	97460.5	95636.8	1.16229	0.000139664	inf	inf	up	1.14166	2.79995e-05	0	-inf	down	1.16177	0.000126591	inf	inf	up	1.25588	0.00656743	inf	inf	up
4.10_441.1987m/z	1-Hexanol Arabinosylglucoside	Lipids and lipid-like molecules	Fatty Acyls	Fatty acyl glycosides	98308.4	91255.9	90927.5	86959	0	0	0	0	0	4271.45	9893.97	0	0	0	0	0	1823.83	0	0	0	-	-	-	-	-	1.14166	3.73044e-05	0	-inf	down	0.437021	0.391002	inf	inf	insig	0.725232	0.22811	inf	inf	insig
6.37_591.1868m/z	Physalin E Acetate	Lipids and lipid-like molecules	Steroids and steroid derivatives	Physalins and derivatives	190524	185321	207042	190155	0	0	0	0	0	0	0	0	90097	99547.7	108715	88098.2	0	0	0	0	1.16227	0.000258788	inf	inf	up	1.14166	3.25513e-05	0	-inf	down	-	-	-	-	-	-	-	-	-	-
4.56_217.0862m/z	3,4-Methylenedioxycinnamylideneacetone				56026.2	62945.1	55848.6	59428.5	0	0	0	614.249	33397.9	29960.8	30330	29719.9	134315	135831	124334	131655	45510.5	43647.3	48455.7	40145	1.02675	1.51651e-05	856.552	9.7424	up	0.992713	4.61718e-05	0.00262221	-8.575	insig	0.998307	0.00012081	289.392	8.17688	insig	1.09728	3.03201e-05	200.91	7.6504	up
6.10_399.1442m/z	1,2-Anhydridoniveusin	Lipids and lipid-like molecules	Fatty Acyls	Fatty acid esters	454548	461670	451996	462576	2742.77	1294.94	0	0	0	0	1835.52	0	177921	184570	184526	169690	4249.93	842.79	0	1300.99	0.879183	9.74209e-06	177.504	7.4717	insig	0.88537	9.485e-08	0.00220545	-8.82471	insig	0.292336	0.623376	1.5835	0.663115	insig	0.321783	0.519121	0.454595	-1.13735	insig
7.87_427.3210m/z	(3beta,5alpha,6alpha,7beta,14alpha,22e,24r)-5,6-Epoxyergosta-8,22-Diene-3,7,14-Triol				0	1639.16	908.963	1710.39	0	0	0	0	0	0	0	0	29968.2	6673.92	7913.87	6165.49	2734.55	901.747	585.937	3782.14	1.16048	0.115603	inf	inf	up	0.883968	0.0755489	0	-inf	insig	1.15901	0.0779966	inf	inf	up	-	-	-	-	-
4.33_357.1346m/z	(1e,4z,6a,8b,10a)-8-Angeloyloxy-10,15-Dihydroxy-3-Oxo-1,4,11(13)-Germacratrien-12,6-Olide				32710.5	32367.8	30537.3	26738.8	383.82	392.135	215.545	80.2075	45942.6	39674.7	30150.4	56327.2	268791	245035	288591	263441	15424.5	20013	19645.4	10744.4	1.15282	8.36775e-05	994.541	9.95789	up	1.12232	0.000194672	0.00875905	-6.83501	down	1.13248	0.00495506	61.4229	5.9407	up	1.23546	0.00441439	160.58	7.32715	up
0.98_490.1670m/z	Phloroacetophenone 6'-[Xylosyl-(1->6)-Glucoside]				279433	249729	281422	248531	0	0	0	0	0	0	0	0	0	0	0	0	0	0	4402.79	4609.04	-	-	-	-	-	1.14165	8.76104e-05	0	-inf	down	0.671762	0.181857	inf	inf	insig	-	-	-	-	-
5.40_457.2458m/z	(R)-1-O-[B-D-Apiofuranosyl-(1->2)-B-D-Glucopyranoside]-1,3-Octanediol	Lipids and lipid-like molecules	Fatty Acyls	Fatty alcohols	26176.1	14836.7	26194.4	17310.9	1.36685e+06	1.30742e+06	1.35754e+06	1.30527e+06	128831	131153	127232	145467	20778.5	16537.3	23996	21004.4	29320.7	24124	30694.6	23314.5	1.16096	3.50357e-06	0.0154235	-6.01873	down	1.13754	2.2017e-06	63.1472	5.98065	up	1.16065	3.29337e-06	0.0201335	-5.63426	down	1.2553	1.61177e-06	0.0998081	-3.3247	down
4.73_525.2570m/z	Citronellyl Beta-Sophoroside	Lipids and lipid-like molecules	Prenol lipids	Terpene glycosides	0	0	0	0	3783.96	2572.84	2784.77	1478.58	364095	0	0	473116	0	1833.41	0	0	0	0	0	0	0.911969	0.0157118	0.172635	-2.5342	insig	1.1411	0.0111614	inf	inf	up	1.16133	0.0111614	0	-inf	down	0.358103	0.191198	78.8324	6.30072	insig
5.77_381.1335m/z	Jasmolone Glucoside	Organic oxygen compounds	Organooxygen compounds	Carbohydrates and carbohydrate conjugates	150807	152220	155075	154854	0	0	0	0	1581.01	0	0	0	236375	252420	251670	252120	5920.03	8070.91	5994.46	5510.12	1.16229	8.7302e-06	inf	inf	up	1.14167	6.85315e-07	0	-inf	down	1.16172	0.00157776	inf	inf	up	0.47184	0.391002	inf	inf	insig
3.91_366.1304m/z	14-Oxocryptopine				20538.6	16326.4	14760.3	15455.7	7608.91	0	0	0	0	0	0	0	57025.1	53702.4	53187.4	59842.2	4711.68	2479.78	2495.19	894.408	0.952732	8.7009e-07	29.4073	4.8781	insig	0.905357	0.00106758	0.113429	-3.14014	insig	0.862939	0.736317	1.39062	0.475724	insig	0.469666	0.391002	0	-inf	insig
5.15_497.1812m/z	Isolariciresinol 9'-O-Alpha-L-Arabinofuranoside				10883.8	11177	7828.21	9205.66	0	0	0	0	0	0	0	0	63550	57730.8	59114	63246.9	0	0	0	0	1.1623	3.06357e-05	inf	inf	up	1.14158	0.00109763	0	-inf	down	-	-	-	-	-	-	-	-	-	-
5.70_631.1114m/z	6''-Caffeoylisoorientin				296051	291605	329377	308018	0	0	0	0	0	0	0	0	11870.9	12846	5945.62	5853.72	42.0626	53.5577	0	1.94911	1.1616	0.0165574	inf	inf	up	1.14166	4.61634e-05	0	-inf	down	0.886719	0.173673	inf	inf	insig	-	-	-	-	-
5.95_399.1442m/z	Vestitone 7-Glucoside	Phenylpropanoids and polyketides	Isoflavonoids	Isoflavonoid O-glycosides	517906	518144	515125	543863	9384.61	3060.83	5452.86	3902.94	2112.08	0	0	0	532471	575060	564045	586582	0	0	0	0	1.15314	1.56989e-05	103.579	6.69459	up	1.13234	2.14124e-06	0.0104061	-6.58642	down	1.16114	0.0301636	0	-inf	down	1.00672	0.0322853	0.096879	-3.36767	down
5.11_255.0666m/z	11-Hydroxyyangonin				46481.3	50231.4	45570.1	49256.8	0	0	0	0	0	0	0	0	13413.2	12315.4	14972.3	14117.1	135985	133663	136133	130059	1.16229	0.000151281	inf	inf	up	1.14166	2.72267e-05	0	-inf	down	1.16179	2.61459e-06	inf	inf	up	-	-	-	-	-
2.01_367.1502m/z	Semilepidinoside B				780001	385489	744799	293499	0	0	6399.81	2161.87	0	3907.49	0	6052.26	1.62071e+06	1.54226e+06	1.58399e+06	1.41929e+06	99588.9	124002	76393.8	152246	0.914114	4.97683e-05	720.216	9.49228	insig	0.860311	0.0212893	0.00388498	-8.00788	insig	0.815008	0.00620277	52.8203	5.72302	insig	0.0119161	0.875002	1.1633	0.218217	insig
2.04_446.2024m/z	(E)-5-(3,4,5,6-Tetrahydro-3-Pyridylidenemethyl)-2-Furanmethanol	Organoheterocyclic compounds	Pyridines and derivatives	Hydropyridines	0	0	0	0	0	0	0	0	24716.3	0	18666.2	0	0	0	0	0	349965	1.35982e+06	358214	1.33202e+06	-	-	-	-	-	-	-	-	-	-	1.16075	0.0591571	inf	inf	up	0.725483	0.187821	inf	inf	insig
3.99_319.0817m/z	Juglone Glucoside				973.202	1682.18	19.7429	959.44	2609.25	1820.73	7209.8	1264.31	0	0	0	0	2560.01	3416.43	3717.37	3500.85	3985.7	3236.04	4162.9	1790.03	0.289862	0.961123	1.02252	0.0321255	insig	0.639025	0.185822	3.55038	1.82798	insig	0.220163	0.965301	1.02097	0.0299381	insig	1.25269	0.0977436	0	-inf	down
7.44_712.5402m/z	(2oh)	Lipids and lipid-like molecules	Sphingolipids	Glycosphingolipids	23689.8	26566.2	0	0	31750.7	0	0	1.64377e+06	2.04289e+06	2.60827e+06	1.58022e+06	210050	37150	77644.4	53890.7	53867	53312	68114	107323	79742.9	0.592207	0.439294	0.132825	-2.9124	insig	0.0681944	0.393106	33.3398	5.05917	insig	0.617115	0.464147	0.184117	-2.44131	insig	0.801057	0.121132	3.84443	1.94277	insig
5.38_313.0359m/z	D-Erythroascorbic Acid 1'-A-D-Xylopyranoside	Organic oxygen compounds	Organooxygen compounds	Carbohydrates and carbohydrate conjugates	196291	207598	197862	194634	7466.32	1651.96	0	0	0	0	0	0	220594	225744	219872	215469	27866.1	18071.7	22268.2	22030.8	0.858751	4.56143e-10	96.6934	6.59535	insig	0.835277	3.32689e-08	0.0114496	-6.44856	insig	0.756376	0.000300139	9.89624	3.30688	insig	0.722251	0.288626	0	-inf	insig
2.06_329.0520m/z	D-Erythroascorbic Acid 1'-A-D-Glucoside				11284.4	0	6438.74	6265.13	635878	271906	91361.2	266068	0	0	0	0	0	0	0	0	3833.89	11102.1	0	21190.3	1.16085	0.0699552	0	-inf	down	0.686313	0.0730735	52.743	5.72091	insig	0.667196	0.0746403	0.0285535	-5.13019	insig	1.25402	0.0699552	0	-inf	down
3.90_519.1364m/z	Trans-Caffeic Acid [Apiosyl-(1->6)-Glucosyl] Ester	Phenylpropanoids and polyketides	Cinnamic acids and derivatives	Hydroxycinnamic acids and derivatives	221509	214171	240955	232609	3.70957	0	0	0	0	0	0	0	95551.7	48695.5	95843	77195.9	193807	190734	208402	172793	1.11	0.00564442	85531.8	16.3842	up	1.09219	3.88595e-05	4.07984e-06	-17.9031	down	1.10013	0.000122232	206422	17.6552	up	0.469666	0.391002	0	-inf	insig
7.11_457.2377m/z	(S)-Curzeone				82799.4	103017	64216.6	70666.2	0	0	0	0	0	0	0	0	0	1369.6	1796.54	0	0	0	0	0	0.669606	0.187426	inf	inf	insig	1.14155	0.00255408	0	-inf	down	-	-	-	-	-	-	-	-	-	-
7.13_611.1917m/z	Daidzein 7,4'-Di-O-Glucoside	Phenylpropanoids and polyketides	Isoflavonoids	Isoflavonoid O-glycosides	42520.3	41382.2	33633.3	30724.1	0	0	0	0	0	0	0	0	1721.54	4545.15	7591.56	9031.63	0	0	0	0	1.16023	0.0391074	inf	inf	up	1.14159	0.00102531	0	-inf	down	-	-	-	-	-	-	-	-	-	-
4.53_596.2857m/z	Withaperuvin H				0	2477.39	2418.49	0	0	0	0	0	0	0	711.904	0	6003.24	9860.44	7842.74	6780.93	432690	493331	496740	447556	1.16209	0.00278897	inf	inf	up	0.657839	0.181736	0	-inf	insig	1.16179	9.05606e-05	inf	inf	up	0.478159	0.391002	inf	inf	insig
3.83_473.2249m/z	2-Angeloyl-9-(3-Methyl-2e-Pentenoyl)-2b,9a-Dihydroxy-4z,10(14)-Oplopadien-3-One	Lipids and lipid-like molecules	Prenol lipids	Sesquiterpenoids	9219.59	6682.34	7948.91	7450.63	566845	498127	437259	507223	0	0	4344.61	6259.38	4391.99	3434.11	2528.45	5206.51	33096	52577.7	54422.3	55165.2	1.15829	0.000326961	0.00774393	-7.01272	down	1.1402	0.000335052	64.1968	6.00443	up	1.15034	0.000294522	0.0971713	-3.36333	down	0.959395	0.00031407	0.00527705	-7.56605	insig
4.38_451.0528m/z	3,4-Hexahydroxydiphenoylarabinose	Phenylpropanoids and polyketides	Tannins	Hydrolyzable tannins	0	0	0	0	990494	974417	931445	888221	0	0	0	0	0	0	0	0	0	0	0	0	1.16229	3.15345e-05	0	-inf	down	1.14166	3.15345e-05	inf	inf	up	1.16179	3.15345e-05	0	-inf	down	1.25618	3.15345e-05	0	-inf	down
6.62_435.1457m/z	Albanin B				42132	49428.2	45582.9	36647.8	0	0	0	0	0	0	0	0	1.38751e+06	1.37371e+06	1.5999e+06	1.48408e+06	36103.8	14753.4	6615.23	4288.42	1.16229	0.000100749	inf	inf	up	1.14161	0.000529231	0	-inf	down	1.1594	0.122841	inf	inf	up	-	-	-	-	-
5.48_435.1993m/z	6'-Apiosyllotaustralin				0	0	0	0	31198.6	34238.4	26143.4	36668.7	0	0	0	0	0	0	0	0	300.78	185.023	145.08	214.058	1.16224	0.000766888	0	-inf	down	1.1416	0.000766888	inf	inf	up	1.15812	0.000780572	0.00658829	-7.24588	down	1.25613	0.000766888	0	-inf	down
4.02_392.1336n	Caryoptosidic Acid	Lipids and lipid-like molecules	Prenol lipids	Terpene glycosides	59306.5	63739.3	64630.1	71684.4	1.64693e+06	1.45171e+06	1.40499e+06	1.34368e+06	63467.3	68603.2	79728.8	68392.9	25628.2	25451	24654.7	31080	11349	8109.12	11082.8	9941.93	1.16125	0.000207304	0.0182672	-5.7746	down	1.14042	0.000222068	22.5451	4.49474	up	1.16073	0.000201197	0.00692333	-7.17432	down	1.25416	0.000221452	0.0479182	-4.38328	down
5.45_540.2591m/z	Aziii				1.92744e+06	1.90816e+06	1.85071e+06	1.85576e+06	2916.8	3534.68	2492.18	4581.34	29187.7	32978.2	48733.5	28790.6	209081	206957	229067	208251	1929.82	0	0	0	1.1587	3.09299e-05	63.0946	5.97945	up	1.14021	2.26876e-06	0.00179328	-9.12319	down	0.91608	0.00472456	0.142685	-2.80909	insig	1.23442	0.00645326	10.3283	3.36853	up
5.54_617.1298m/z	2'',4'',6''-Triacetylglycitin	Phenylpropanoids and polyketides	Isoflavonoids	Isoflavonoid O-glycosides	109497	79752.2	90936.3	94564.5	0	0	0	0	0	0	0	0	4257.77	4962.58	0	2629.46	175.56	170.734	96.6586	348.745	0.899435	0.074481	inf	inf	insig	1.14163	0.000611471	0	-inf	down	1.16048	0.0341537	inf	inf	up	-	-	-	-	-
6.22_519.1447m/z	Vaccinoside				429.981	177.252	134.357	0	0	0	0	0	0	0	0	0	709.09	599.162	704.233	1937.26	27207.8	29256.9	23784.3	25082.8	1.161	0.0529295	inf	inf	up	0.88225	0.131051	0	-inf	insig	1.16176	0.000208823	inf	inf	up	-	-	-	-	-
4.60_457.0788m/z	Methyl (Z)-5-(1-Propynyl)-2-Thienylacrylate	Lipids and lipid-like molecules	Fatty Acyls	Fatty acid esters	0	0	0	0	1.40236e+06	1.45902e+06	1.44143e+06	1.30434e+06	508359	221796	86254.6	56335	0	0	0	0	4.88884e+06	4.84857e+06	4.98889e+06	4.73582e+06	1.16229	3.30108e-05	0	-inf	down	1.14166	3.30108e-05	inf	inf	up	1.16016	2.11513e-08	3.47095	1.79533	up	1.10536	0.000639545	0.155648	-2.68364	down
4.68_325.0935m/z	4',6'-Dihydroxy-2'-Methoxyacetophenone 6'-Glucoside				6568.55	10895.9	6016.81	8758.44	0	4206.79	0	0	33.9898	0	0	106.493	5619.33	824.003	670.586	551.963	117339	122683	114923	108633	0.850842	0.613675	1.82227	0.865734	insig	0.902954	0.00383766	0.130485	-2.93805	insig	0.974236	5.69616e-06	110.198	6.78395	insig	0.136588	0.405087	0.0333943	-4.90426	insig
1.06_309.1659m/z	1-[(5-Amino-5-Carboxypentyl)Amino]-1-Deoxyfructose				0	0	0	0	0	0	0	0	0	0	0	0	0	0	0	0	156715	167075	152927	144977	-	-	-	-	-	-	-	-	-	-	1.16178	5.66138e-05	inf	inf	up	-	-	-	-	-
4.45_621.2212m/z	3-Carboxy-2,3,4,9-Tetrahydro-1h-Pyrido[3,4-B]Indole-1-Propanoic Acid				17241.3	1055.78	1975.58	22723.2	0	0	0	0	0	0	0	0	2.41954e+06	2.14684e+06	2.22674e+06	2.26146e+06	43515.1	31655.5	51539.5	42137.1	1.1623	3.55711e-05	inf	inf	up	1.13403	0.14314	0	-inf	down	1.1617	0.00193186	inf	inf	up	-	-	-	-	-
4.79_497.2752m/z	Cofaryloside	Lipids and lipid-like molecules	Prenol lipids	Terpene glycosides	0	0	0	0	146783	161934	136839	138522	0	0	0	0	0	0	0	404.567	0	0	3383.4	0	1.03669	0.000132454	0.000692658	-10.4956	down	1.14165	0.000132695	inf	inf	up	0.981089	0.000103225	0.00579271	-7.43155	insig	1.25619	0.000132695	0	-inf	down
5.65_353.1035m/z	(2e)-2,6-Dimethyl-2,5-Heptadienoic Acid Beta-D-Glucopyranosyl Ester				55965.1	41878.5	35923.2	57339.3	0	1545.87	0	0	0	0	0	0	55989.8	73901.4	97198.9	78400.1	11093.1	6895.9	3853.32	3318.01	0.997905	0.00287682	197.617	7.62657	insig	0.969353	0.00281088	0.00808906	-6.94981	insig	0.933919	0.0423479	16.2759	4.02466	insig	0.478679	0.391002	0	-inf	insig
5.04_543.2453m/z	Cinncassiol C1 19-Glucoside				42884.2	35852.6	27336.4	42142.9	0	0	0	0	0	0	0	0	0	0	2641.3	4910.24	435.301	118.504	270.911	562.398	0.672242	0.20917	inf	inf	insig	1.14157	0.00196021	0	-inf	down	1.15978	0.0371174	inf	inf	up	-	-	-	-	-
5.65_463.1389m/z	Taraxinic Acid Glucosyl Ester				44427.6	38813.2	41989.2	46125.8	0	0	0	0	0	0	0	0	0	0	0	0	4950.91	6917.21	6290.84	9227.18	-	-	-	-	-	1.14166	0.000111754	0	-inf	down	1.16161	0.00461295	inf	inf	up	-	-	-	-	-
5.66_385.1648m/z	Citreoviridinol A1				3705.75	0	3057.27	1127.2	50161.1	35989.6	34165.4	33973.7	17761.9	12902.4	9506.13	11591.4	0	0	960.13	0	1376.88	0	1324.61	1001.09	0.995845	0.00216322	0.00622291	-7.3282	insig	0.658174	0.00186319	19.5545	4.28943	insig	0.702215	0.00223623	0.0239975	-5.38097	insig	1.18383	0.003377	0.335485	-1.57568	down
5.03_603.3041m/z	(24e)-3alpha,15alpha-Diacetoxy-23-Oxo-7,9(11),24-Lanostatrien-26-Oic Acid				102126	139284	118235	91246.3	10620	28636.5	18467.6	6938.88	6737.15	0	0	19593.5	177689	134001	141945	151021	1.03528e+06	1.03982e+06	1.08909e+06	1.00185e+06	1.10514	0.000117922	9.35088	3.2251	up	1.06629	0.000873401	0.143411	-2.80177	down	1.14409	3.57823e-06	64.427	6.00959	up	0.737103	0.200453	0.407197	-1.2962	insig
5.68_701.3222m/z	Canarigenin 3-[Glucosyl-(1->4)-6-Deoxy-Alloside]				0	0	0	0	0	0	0	0	0	0	0	0	0	4075.19	0	0	500287	511955	498198	472765	0.436557	0.391002	inf	inf	insig	-	-	-	-	-	1.16179	1.01641e-05	inf	inf	up	-	-	-	-	-
1.74_516.1831m/z	Simmondsin 2'-Ferulate	Phenylpropanoids and polyketides	Cinnamic acids and derivatives	Hydroxycinnamic acids and derivatives	0	0	0	0	0	0	0	0	0	0	0	0	7345.25	3840.85	2110.68	8965.2	0	61608.6	0	66239.7	1.16072	0.0383226	inf	inf	up	-	-	-	-	-	0.670506	0.182107	inf	inf	insig	-	-	-	-	-
3.90_503.1417m/z	6-Caffeoylsucrose				214277	236599	258766	212946	0	0	0	0	84754.4	36119.7	66835.3	76670.5	912112	841980	807734	811775	3.18269e+06	3.06081e+06	3.10589e+06	2.93675e+06	1.16229	5.15881e-05	inf	inf	up	1.14164	0.000226485	0	-inf	down	1.16179	1.03803e-05	inf	inf	up	1.2557	0.00841289	inf	inf	up
4.25_463.1731m/z	Taraxacolide 1-O-B-D-Glucopyranoside				0	2998.89	3599.69	2545.25	0	0	0	0	0	20.7189	59.8215	184.845	269976	229026	248993	210272	2.63324e+06	2.66295e+06	2.67488e+06	2.55841e+06	1.16227	0.000337187	inf	inf	up	0.884145	0.0632011	0	-inf	insig	1.16179	2.16427e-06	inf	inf	up	0.967592	0.207362	inf	inf	insig
4.55_507.1895m/z	13-Hydroxy-5'-O-Methylmelledonal				8299.34	3612.4	10646.2	10174.8	236211	252321	251395	237610	1.03004e+06	1.06187e+06	1.10914e+06	1.208e+06	130953	130786	148042	152427	17036	9666.25	11192.1	15933.5	1.14063	1.12729e-05	0.575128	-0.798045	insig	1.12387	1.50468e-06	29.8642	4.90034	up	1.15443	1.02204e-06	0.0550647	-4.18273	down	1.25382	0.000175513	4.51036	2.17324	up
6.53_479.2403m/z	Lucidenic Acid L	Lipids and lipid-like molecules	Prenol lipids	Triterpenoids	14963.8	9073.38	16509.6	16054.2	18044.3	18991.7	20721	22292.9	99287.5	95056.7	90257.5	121579	5508.74	8807.74	5959.49	4906.07	4484.21	4074.16	1589.82	5386.53	1.11971	4.04252e-05	0.314579	-1.66851	down	0.814713	0.0335549	1.41429	0.500074	insig	1.08268	1.51244e-05	0.194063	-2.3654	down	1.247	0.00114059	5.07409	2.34315	up
7.26_533.1625m/z	7alpha-1(10->19)-Abeo-7-Acetoxyobacun-9(11)-Ene				16722.5	56833.1	91436	142089	92363.9	371525	1.12854e+06	1.35042e+06	1.15614e+06	484363	479510	548836	2.35325e+06	2.28221e+06	5.05476e+06	4.70146e+06	353826	100286	2305.64	4304.48	0.898273	0.0237802	4.89039	2.28995	insig	0.846566	0.114953	9.5833	3.26052	insig	0.77415	0.12785	0.156556	-2.67524	insig	0.196352	0.84956	0.906893	-0.140996	insig
4.38_252.1364n	3alpha-Hydroxyoreadone				223003	218646	235299	231462	81792.1	69498.5	73465.5	71552.7	18699.8	12902.9	16585.7	13139	179323	181912	169178	179039	460494	476629	477087	459177	1.15534	1.91756e-07	2.3943	1.2596	up	1.13744	2.01911e-07	0.326184	-1.61624	down	1.16039	3.21453e-08	6.32242	2.66048	up	1.24198	1.63086e-05	0.206971	-2.2725	down
4.37_279.1242m/z	Nigellic Acid				1.36085e+06	1.37231e+06	1.36062e+06	1.27442e+06	21536	15889.3	15901.1	17550.7	486065	545435	536776	604093	2.96125e+06	2.73487e+06	2.88091e+06	2.83378e+06	1507.91	1663.65	4934.92	905.232	1.16157	1.00752e-05	160.994	7.33087	up	1.14064	1.04586e-05	0.0132031	-6.24297	down	1.08009	0.000150787	0.127146	-2.97545	down	1.2543	0.000206157	30.6498	4.93781	up
6.34_485.2175m/z	4-Propanoyl-Ht2 Toxin				147528	125737	141977	137774	0	0	0	0	0	0	0	0	14527.8	15572.8	12575.3	14301.3	0	0	0	0	1.16226	0.000181865	inf	inf	up	1.14166	8.22622e-05	0	-inf	down	-	-	-	-	-	-	-	-	-	-
1.01_765.2339m/z	6''-O-Acetylholocalin	Organic oxygen compounds	Organooxygen compounds	Carbohydrates and carbohydrate conjugates	620737	490531	668446	600602	1.00043e+06	407528	620413	191074	6.77579e+07	5.45436e+07	5.63438e+07	6.18865e+07	1.91867e+06	1.3579e+06	1.55211e+06	1.42795e+06	1.97524e+06	1.44488e+06	2.2677e+06	2.16439e+06	0.936736	0.00407867	2.81901	1.49519	insig	0.292575	0.833216	0.932414	-0.100957	insig	0.982088	0.00139759	3.53792	1.8229	insig	1.23732	0.000264517	108.375	6.75989	up
5.94_508.1729m/z	2-Decarboxybetanin				43609.7	22521.9	29364.7	37083.7	0	0	0	0	0	0	0	0	2063.62	3631.04	6597.58	8802.58	8758.38	9421.97	9197.69	5128.33	1.16076	0.0394156	inf	inf	up	1.14147	0.00545561	0	-inf	down	1.16159	0.00399643	inf	inf	up	-	-	-	-	-
5.63_673.2502m/z	Myricanol 5-[Arabinosyl-(1->6)-Glucoside]				0	0	1825.54	1551.94	0	0	0	0	0	0	0	0	2388.17	0	0	618.648	42093.2	31152.5	39965	42297.7	0.671425	0.275216	inf	inf	insig	0.659737	0.183772	0	-inf	insig	1.16173	0.000670384	inf	inf	up	-	-	-	-	-
6.64_439.1775m/z	Diosbulbin H				265940	293707	297078	291185	3511.51	2311.72	0	0	0	0	0	0	1.67665e+06	1.74606e+06	1.97607e+06	1.8603e+06	116008	85618.9	94727.6	91331.9	0.928218	0.000104429	1246.57	10.2838	insig	0.856164	2.70924e-05	0.00507289	-7.62298	insig	0.82195	0.00062145	66.5758	6.05693	insig	0.724065	0.19492	0	-inf	insig
5.12_438.3502n	Alpha,Gamma-Onoceradienedione				1.0952e+06	1.08998e+06	1.06423e+06	1.06971e+06	1480.34	1815.14	0	0	176930	179403	183225	176484	372362	403010	360366	384623	126293	133271	132116	129586	0.907763	2.91617e-05	461.347	8.84971	insig	0.912417	6.90776e-07	0.000762998	-10.356	insig	0.854388	6.05773e-07	158.176	7.30539	insig	0.983381	1.91878e-07	217.28	7.76341	insig
4.44_562.2641n	19-Hydroxycinnzeylanol 19-Glucoside				4005.72	3060.53	0	2894.75	0	0	0	0	0	0	0	0	71264.6	70178.5	77241	58632.9	3.42576e+06	3.39889e+06	3.45876e+06	3.20763e+06	1.16226	0.000384837	inf	inf	up	0.88477	0.0636537	0	-inf	insig	1.16179	1.02962e-05	inf	inf	up	-	-	-	-	-
6.80_447.1806m/z	Anhydrocinnzeylanine	Lipids and lipid-like molecules	Prenol lipids	Terpene lactones	70737.3	74330.3	67104.7	64988.5	0	0	0	0	0	0	0	0	103423	109724	101988	100500	0	0	0	0	1.16229	1.63762e-05	inf	inf	up	1.14165	5.75196e-05	0	-inf	down	-	-	-	-	-	-	-	-	-	-
4.73_239.2008m/z	(3e,6z)-2,6,10-Trimethyldodeca-3,6,11-Triene-2,10-Diol				0	0	0	0	15976.7	21853.9	23294.7	25136.6	0	0	0	0	613.967	0	0	641.522	10761.5	11692.2	11471.3	14375.5	0.852995	0.00162615	0.0145544	-6.1024	insig	1.14155	0.0016572	inf	inf	up	1.03749	0.0116692	0.559928	-0.836687	insig	1.2561	0.0016572	0	-inf	down
4.47_317.0660m/z	Quercetin 3-(3-P-Coumaroylglucoside)				73402.4	78579.4	70679.9	79274.4	92526.9	96938.3	88795.6	102951	79986.4	87489.3	97305.2	96731.4	262211	261659	255886	258120	577832	625167	599947	551297	1.15861	3.86892e-07	2.72257	1.44497	up	1.04364	0.00251545	1.26256	0.336348	insig	1.16007	4.31042e-05	6.17569	2.6266	up	0.460782	0.377278	0.948325	-0.0765469	insig
0.94_401.1205m/z	2',4',6'-Trihydroxydihydrochalcone 4'-Glucoside	Phenylpropanoids and polyketides	Flavonoids	Flavonoid glycosides	56833	456.518	184682	284828	0	0	0	0	0	924.156	0	0	996.886	2240.31	1761.15	843.113	2237.67	2766.71	925.587	5044.52	1.16126	0.0211635	inf	inf	up	1.11909	0.131596	0	-inf	down	1.16014	0.0495693	inf	inf	up	0.47181	0.391002	inf	inf	insig
7.44_493.2589m/z	Artenolide				247712	351307	335405	369068	123447	26429.1	23744.2	12314.9	6244.3	2245.99	0	2429.79	647921	827935	887832	933306	57713.5	22243.3	6006.78	12942.1	1.0896	0.000331563	17.732	4.14828	up	1.01249	0.000296401	0.142644	-2.80951	down	0.374217	0.483145	0.531938	-0.910671	insig	0.71452	0.188886	0.0587307	-4.08974	insig
5.32_497.1447m/z	Eugenol O-[A-L-Arabinofuranosyl-(1->6)-B-D-Glucopyranoside]				74816.8	85183.4	74164.9	82108.8	0	0	0	0	0	0	0	0	0	2342.25	6901.64	0	0	0	0	0	0.669147	0.250533	inf	inf	insig	1.14166	8.9361e-05	0	-inf	down	-	-	-	-	-	-	-	-	-	-
5.27_395.1129m/z	Cyclokievitone Hydrate	Phenylpropanoids and polyketides	Isoflavonoids	Isoflavans	6152.07	7407.46	8172.92	6679.55	0	0	0	0	0	0	0	0	57782.6	56109.9	61962.5	61474	0	0	42.7016	0	1.1623	3.03445e-05	inf	inf	up	1.14161	0.000516324	0	-inf	down	0.441534	0.391002	inf	inf	insig	-	-	-	-	-
4.58_473.1083m/z	4',8-Dimethylgossypetin 3-Glucoside	Phenylpropanoids and polyketides	Flavonoids	Flavonoid glycosides	0	0	0	0	426866	463281	429218	432607	0	0	0	0	0	0	0	0	0	0	0	0	1.16229	1.61605e-05	0	-inf	down	1.14166	1.61605e-05	inf	inf	up	1.16179	1.61605e-05	0	-inf	down	1.2562	1.61605e-05	0	-inf	down
5.13_273.1135m/z	Coriandrone A				0	0	0	0	0	0	0	0	0	0	0	0	0	0	0	0	49763.6	43809.9	44439	43571.9	-	-	-	-	-	-	-	-	-	-	1.16177	7.41866e-05	inf	inf	up	-	-	-	-	-
5.74_643.2794m/z	Coriandrone B				0	0	0	0	0	0	0	0	0	0	0	0	0	0	0	3.90394	131696	147878	120782	174971	0.440239	0.391002	inf	inf	insig	-	-	-	-	-	1.16172	0.00118225	inf	inf	up	-	-	-	-	-
4.26_628.3439n	(3s,5r,6r,6'S)-6,7-Didehydro-5,6-Dihydro-3,5,6'-Trihydroxy-13,14,20-Trinor-3'-Oxo-Beta,Epsilon-Caroten-19',11'-Olide 3-Acetate	Lipids and lipid-like molecules	Prenol lipids	Terpene lactones	809.165	683.46	0	0	773379	655783	666627	656873	11206.7	9075.34	1895.45	5450.85	0	0	0	885.872	930.704	2234.83	0	0	1.04177	0.000155866	0.000321824	-11.6014	down	0.928506	0.000155974	1844.18	10.8488	insig	0.906113	0.000155714	0.00114999	-9.76416	insig	1.23177	0.000150867	0.010037	-6.63853	down
3.88_317.1232m/z	N-(1-Deoxy-1-Fructosyl)Histidine				14356.1	16812.4	18074.5	16610.7	1251.81	0	0	0	0	0	0	0	15478	16404.9	15750.9	20398	24362.2	30583.5	32710.1	24485.5	0.972753	0.000366421	54.3469	5.76413	insig	0.952328	4.56061e-05	0.0190089	-5.71718	insig	0.973923	0.000816459	89.5836	6.48516	insig	0.469666	0.391002	0	-inf	insig
4.40_274.1301m/z	N-(1-Deoxy-1-Fructosyl)Leucine	Organic acids and derivatives	Carboxylic acids and derivatives	Amino acids, peptides, and analogues	21907.8	24327.8	15973.7	28773.4	0	0	0	0	0	0	0	0	0	0	0	0	0	0	0	0	-	-	-	-	-	1.14151	0.00338902	0	-inf	down	-	-	-	-	-	-	-	-	-	-
0.95_342.1196m/z	N-(1-Deoxy-1-Fructosyl)Tyrosine	Organic acids and derivatives	Carboxylic acids and derivatives	Amino acids, peptides, and analogues	48252.3	12550.4	62986.5	106233	0	0	0	0	0	0	0	0	11004.8	0	11784	16442.5	309021	239462	213195	69880.4	0.902106	0.066951	inf	inf	insig	1.1396	0.0592597	0	-inf	down	1.16096	0.0256325	inf	inf	up	-	-	-	-	-
4.08_384.0864m/z	Cyanidin 7-Arabinoside	Phenylpropanoids and polyketides	Flavonoids	Hydroxyflavonoids	31394.2	32972.6	33781.4	32331.9	0	0	0	0	0	0	0	0	4449.52	7864.5	6422.95	4423.35	0	0	11.9929	220.677	1.16195	0.00615227	inf	inf	up	1.14166	8.16881e-06	0	-inf	down	0.665822	0.362158	inf	inf	insig	-	-	-	-	-
7.71_196.1698m/z	Quinceoxepine				14403.7	17065.7	16164.4	17667.7	46177.8	44470.6	36501.4	39951.6	34847.5	25437.5	29235.3	29725.8	4466.84	8992.14	7867.69	6588.12	5166.78	4283.68	4322.93	7029.94	1.13629	0.000106702	0.167053	-2.58162	down	1.12314	0.000643845	2.55892	1.35553	up	1.14946	0.000209139	0.124495	-3.00584	down	1.07524	0.00664018	0.713615	-0.486781	insig
6.16_485.2170m/z	Calamin	Lipids and lipid-like molecules	Steroids and steroid derivatives	Steroid lactones	142271	138791	122553	141844	0	0	0	0	0	0	0	0	7980.89	7030.16	7249.6	8257.5	0	0	0	0	1.16229	0.000122661	inf	inf	up	1.14166	8.81262e-05	0	-inf	down	-	-	-	-	-	-	-	-	-	-
5.57_431.1141m/z	Pentyl Glucosinolate	Organic oxygen compounds	Organooxygen compounds	Carbohydrates and carbohydrate conjugates	59407.2	59073.2	72632.2	55151.2	0	0	0	0	0	0	0	0	228.513	208.22	235.337	271.824	0	0	0	0	1.16225	0.000387348	inf	inf	up	1.14162	0.000516831	0	-inf	down	-	-	-	-	-	-	-	-	-	-
2.84_367.0444m/z	2-(3,4-Dimethoxyphenyl)-5,6,7,8-Tetrahydroxy-4h-Chromen-4-One	Phenylpropanoids and polyketides	Flavonoids	O-methylated flavonoids	0	0	0	0	1.46388e+06	1.23143e+06	795883	1.14094e+06	0	0	0	0	0	0	0	0	0	0	0	0	1.16217	0.00359131	0	-inf	down	1.14153	0.00359131	inf	inf	up	1.16168	0.00359131	0	-inf	down	1.25599	0.00359131	0	-inf	down
5.95_637.3253m/z	Goshonoside F6				0	0	0	0	776.87	427.502	1347.6	612.393	0	0	0	0	0	0	0	0	152131	153959	144883	152084	1.16115	0.028373	0	-inf	down	1.14071	0.028373	inf	inf	up	1.15468	4.39927e-06	190.578	7.57424	up	1.25431	0.028373	0	-inf	down
4.14_246.0986m/z	4-({[(2r,3s,4s,5r)-2,3,4-Trihydroxy-5-(Hydroxymethyl)Oxolan-2-Yl]Methyl}Amino)Butanoic Acid				41273.1	43782.5	40601.3	33835.1	8.73504e+06	6.94236e+06	7.97268e+06	6.93951e+06	1.3675e+06	1.26694e+06	1.21091e+06	1.38371e+06	1.20022e+06	1.13262e+06	1.18263e+06	1.11366e+06	47135.5	50757.9	45527.1	46399	1.15885	0.000647078	0.15133	-2.72423	down	1.14096	0.000411738	191.794	7.58341	up	1.1613	0.000413033	0.00620536	-7.33227	down	1.25075	0.000652465	0.170943	-2.54842	down
1.16_223.1080m/z	(2s,2'S)-Pyrosaccharopine				0	0	0	0	0	0	0	0	0	0	0	0	0	0	0	0	29945.3	25675.2	37802	22407.7	-	-	-	-	-	-	-	-	-	-	1.1617	0.00319377	inf	inf	up	-	-	-	-	-
5.00_568.2528n	Musabalbisiane C				749.164	648.388	0	4096.56	3.01399e+06	2.97962e+06	2.81972e+06	2.72808e+06	2739.56	1778.43	1199.11	485.707	24049.3	27117.6	23787	25388.6	51807.7	56399.9	66746.7	49203	1.16211	2.87126e-05	0.00869412	-6.84574	down	0.895994	2.7985e-05	2100.69	11.0366	insig	1.16055	2.82475e-05	0.019422	-5.68616	down	1.24812	2.80502e-05	0.000537439	-10.8616	down
4.60_445.1853m/z	Kiwiionoside	Lipids and lipid-like molecules	Prenol lipids	Terpene glycosides	52055.9	63251.5	52173.4	55748	2732.88	0	0	0	9596.14	3566.45	2890.47	5904.98	93309.7	99706.4	98497.6	99208.9	4797.13	4788.62	11847.7	5136.48	0.989242	2.41882e-07	142.971	7.15958	insig	0.958359	0.000112778	0.0122425	-6.35196	insig	0.920795	0.0342531	9.72233	3.2813	insig	0.997832	0.0421616	8.03476	3.00626	insig
4.64_449.1098m/z	Beta-D-Xylopyranosyl-(1->5)-Alpha-L-Arabinofuranosyl-(1->5)-L-Arabinose				109716	108626	112242	118169	1684.93	13572.9	20253.8	11834.1	53202.2	0	0	0	7046.16	8201.1	6762.72	10029.7	0	0	8356.95	0	0.0701489	0.395434	0.676717	-0.563375	insig	1.00884	5.45225e-06	0.105505	-3.24462	down	0.896273	0.0804329	0.176509	-2.50219	insig	0.901166	0.921555	1.1237	0.168252	insig
4.17_595.2029m/z	3-Hydroxy-4,6-Heptadiyne-1-Yl 1-Glucoside	Lipids and lipid-like molecules	Fatty Acyls	Fatty acyl glycosides	2610.92	8013.27	9090.56	1937.28	0	0	0	0	0	0	0	0	89159.7	75507.1	79423.3	79939.9	46362	36130.2	26941.9	39387.5	1.16229	9.98818e-05	inf	inf	up	1.13947	0.0596984	0	-inf	down	1.16162	0.00269278	inf	inf	up	-	-	-	-	-
6.05_490.3319m/z	5,8-Epoxy-5,8-Dihydro-3-Hydroxy-8'-Apo-B,Y-Carotenal				0	0	1390.76	0	1675.92	0	0	0	0	0	0	0	1382.85	1354.01	1239.39	2487.6	69794.9	69012.8	60505.2	63918.7	0.897093	0.0626547	3.8569	1.94744	insig	0.00501341	0.900245	1.20504	0.269081	insig	0.983198	5.14297e-05	157.067	7.29524	insig	0.469666	0.391002	0	-inf	insig
4.28_469.1359m/z	(1'X,2s)-2-(1,2-Dihydroxy-1-Methylethyl)-2,3-Dihydro-7h-Furo[3,2-G][1]Benzopyran-7-One 2'-Glucoside	Phenylpropanoids and polyketides	Coumarins and derivatives	Furanocoumarins	0	0	1616.22	0	0	0	0	0	0	15032.4	13363.5	0	4692.17	0	3594.98	3076.51	752975	701222	819682	721832	0.902093	0.0663769	inf	inf	insig	0.430774	0.391002	0	-inf	insig	1.16179	9.05305e-05	inf	inf	up	0.725522	0.182788	inf	inf	insig
5.63_408.1812n	3-O-Methylniveusin A	Lipids and lipid-like molecules	Prenol lipids	Terpene lactones	202948	186774	189669	207754	0	0	0	0	0	0	0	0	1009.92	1490.57	58.8449	628.242	2849.76	1515.29	2025.14	1244.85	1.15132	0.078165	inf	inf	up	1.14167	3.77491e-05	0	-inf	down	1.16135	0.0123943	inf	inf	up	-	-	-	-	-
7.04_521.2176m/z	Wyerol	Lipids and lipid-like molecules	Fatty Acyls	Fatty acids and conjugates	32012.5	31098.8	21912.9	25199	0	0	0	0	0	0	0	0	44620.1	49834.5	61317.5	67631.1	0	0	0	0	1.16221	0.00177693	inf	inf	up	1.14158	0.00143915	0	-inf	down	-	-	-	-	-	-	-	-	-	-
4.74_538.2179m/z	Citrusin F	Organic oxygen compounds	Organooxygen compounds	Carbohydrates and carbohydrate conjugates	48410	35772.5	47001.7	71406.2	1550.56	280.695	224.39	284.49	76398	116484	159316	133820	107360	111644	112592	115606	1.03643e+06	1.00476e+06	990217	964029	1.14058	4.18432e-06	191.101	7.57819	up	1.11009	0.00673028	0.0115511	-6.43583	down	1.15036	7.55401e-06	1707.35	10.7375	up	1.2318	0.00612057	207.688	7.69827	up
5.31_569.0741m/z	2'-Hydroxygenistein 7-(6''-Malonylglucoside)				9749.72	0	14705.7	12907.5	0	0	0	6400.97	0	0	0	0	168801	178625	183556	172380	1932	0	1353.84	0	0.980314	4.31553e-07	109.884	6.77984	insig	0.587641	0.095492	0.171319	-2.54525	insig	0.267181	0.668678	0.513334	-0.962031	insig	0.476363	0.391002	0	-inf	insig
4.43_619.0964m/z	Mangiferin 6'-Gallate	Organoheterocyclic compounds	Benzopyrans	1-benzopyrans	4927	3210.09	5072.52	0	2.01508e+06	2.06413e+06	2.18671e+06	1.90933e+06	24027.4	0	0	0	0	0	0	0	0	0	0	8.1879	1.16229	4.90974e-05	0	-inf	down	0.826158	4.90369e-05	618.887	9.27353	insig	1.10471	4.90975e-05	1.00155e-06	-19.9293	down	1.08688	4.23421e-05	0.00293904	-8.41044	down
4.51_650.2589n	Ichangin 4-Glucoside	Lipids and lipid-like molecules	Prenol lipids	Terpene glycosides	0	3590.22	0	2731.33	291.914	0	9501.32	8271.31	19952.5	15760.5	24293.2	15787.8	89196.6	80184.1	80345.5	90492.2	400200	421915	427405	381581	0.706887	7.38504e-07	18.8335	4.23523	insig	0.288508	0.341319	2.85762	1.51481	insig	0.763406	1.67883e-05	90.293	6.49654	insig	0.672703	0.00489751	4.19573	2.06892	insig
7.55_639.2455m/z	Myricanene A 5-[Arabinosyl-(1->6)-Glucoside]				0	0	0	0	49780.3	28952.7	38679	38200.6	276346	137435	111500	154846	5122.74	3115.18	3159.28	5620.54	1607.41	0	0	2709.98	1.13722	0.0033957	0.10936	-3.19285	down	1.14156	0.00277709	inf	inf	up	0.804276	0.00259192	0.0277444	-5.17166	insig	1.17329	0.0361016	4.37064	2.12785	up
4.30_493.1365m/z	Dihydroprudomenin				200949	201175	205324	186444	0	0	0	0	0	0	0	0	74225.7	36159.6	57834.5	44414.9	0	7891.32	0	0	1.16207	0.00776979	inf	inf	up	1.14166	1.98941e-05	0	-inf	down	0.439889	0.391002	inf	inf	insig	-	-	-	-	-
3.88_376.1141m/z	(Gamma-Glutamyl-Gamma-Glutamyl)-S-Methylcysteine	Organic acids and derivatives	Carboxylic acids and derivatives	Amino acids, peptides, and analogues	126950	130662	132557	120336	0	0	0	0	0	0	0	0	5.53663	0	0	0.519787	4585.17	1951.13	5198.07	4253.75	0.661026	0.342642	inf	inf	insig	1.14166	2.07238e-05	0	-inf	down	1.1612	0.0110626	inf	inf	up	-	-	-	-	-
5.65_669.4236m/z	Ginsenoside Rh6	Lipids and lipid-like molecules	Prenol lipids	Triterpenoids	0	0	0	0	0	0	0	0	0	0	0	0	803.56	0	3766.73	8599.97	111708	120666	116225	125821	0.899012	0.189182	inf	inf	insig	-	-	-	-	-	1.16178	3.63692e-05	inf	inf	up	-	-	-	-	-
4.96_709.1984m/z	Gamma-Glutamyl-S-Methylcysteinyl-Beta-Alanine	Organic acids and derivatives	Peptidomimetics	Hybrid peptides	1.25384e+06	1.26501e+06	1.17813e+06	1.19942e+06	0	0	0	0	0	0	7101.55	0	479646	509442	461982	471299	0	10105.5	4318.39	0	1.16229	2.14907e-05	inf	inf	up	1.14166	1.10852e-05	0	-inf	down	0.672911	0.229043	inf	inf	insig	0.478159	0.391002	inf	inf	insig
6.35_473.3280m/z	(3beta,8x,9x,15x,24x)-8,9-Epoxyergosta-5,22-Diene-3,15-Diol	Lipids and lipid-like molecules	Steroids and steroid derivatives	Ergostane steroids	0	0	0	0	0	0	0	0	0	0	0	0	4.22831e+06	2.91226e+06	3.3477e+06	3.06272e+06	9976.96	5034.33	4855.98	6655.43	1.16226	0.00140853	inf	inf	up	-	-	-	-	-	1.16141	0.011318	inf	inf	up	-	-	-	-	-
4.79_727.2971m/z	Physagulin G	Lipids and lipid-like molecules	Steroids and steroid derivatives	Steroid lactones	5731.58	2597.63	0	3187.36	0	0	0	0	0	0	0	0	138894	132859	128437	125706	2416.46	2495.3	45.7099	0	1.16229	2.31164e-05	inf	inf	up	0.884515	0.091849	0	-inf	insig	0.889823	0.17593	inf	inf	insig	-	-	-	-	-
2.30_493.1575m/z	Alpha-L-Rhamnopyranosyl-(1->3)-Alpha-D-Galactopyranosyl-(1->3)-L-Fucose	Organic oxygen compounds	Organooxygen compounds	Carbohydrates and carbohydrate conjugates	2.75757e+06	2.84373e+06	2.84343e+06	2.77777e+06	0	0	29763.3	0	11554.5	28831.5	0	0	3.69407e+06	3.32315e+06	3.51859e+06	3.36283e+06	59425.1	42580.4	40972.1	52002.3	0.999127	2.82084e-05	466.972	8.86719	insig	0.975019	1.05889e-07	0.00265211	-8.55864	insig	0.911468	0.0053893	6.55102	2.71172	insig	0.305917	0.801243	1.35691	0.440324	insig
4.54_335.0762m/z	5-Hydroxy-6-Methoxycoumarin 7-Glucoside	Phenylpropanoids and polyketides	Coumarins and derivatives	Coumarin glycosides	43298.7	43537.5	43530.8	42395.7	943.185	1671.63	1784.47	1150.43	0	0	0	0	3000.25	0	0	2722.28	20826.7	23663.8	18502.7	23528.6	0.620905	0.962439	1.03114	0.044241	insig	1.1352	9.00233e-11	0.0321233	-4.96023	down	1.14996	0.000375232	15.5903	3.96258	up	1.25571	0.00636197	0	-inf	down
5.67_230.2117m/z	4-(3-Hydroxybutyl)-3,3,5-Trimethylcyclohexanone				7671.25	4533.94	8240.68	7122.41	25762.1	26108.2	23835	24232.2	56413	47024.8	52878.4	49607.4	14066	14449.1	14115.2	13664.6	7840.22	7630.8	5555.62	5063.75	1.15574	0.000124924	0.563302	-0.828021	insig	1.10613	5.47245e-06	3.62509	1.85802	up	1.13867	1.51198e-06	0.261067	-1.93751	down	1.24158	0.000529732	2.06052	1.04301	up
4.22_815.2289m/z	Isorhamnetin 3-O-[A-L-Rhamnopyranosyl-(1->3)-A-L-Rhamnopyranosyl-(1->6)-B-D-Glucopyranoside]				132047	140663	163522	143410	0	5299.92	10805.3	3876.79	0	0	0	0	1.16414e+06	1.06252e+06	1.10491e+06	1.06531e+06	0	0	0	0	0.803147	1.9412e-05	220.042	7.78163	insig	0.6726	7.13673e-05	0.0344731	-4.85839	insig	0.899086	0.111678	0	-inf	insig	0.975678	0.111678	0	-inf	insig
5.03_484.2048m/z	Cadabicine Methyl Ether				0	0	0	2571.1	15416.7	6640.85	9674.76	19216.9	830441	884042	782961	792748	13846	5057.74	10019.6	11811.7	94054.6	101995	92519	79756.7	0.292414	0.484113	0.79952	-0.322794	insig	0.924603	0.0205835	19.8162	4.30861	insig	1.11576	2.72668e-05	7.22925	2.85385	up	1.24474	4.00368e-05	64.5778	6.01297	up
5.81_495.1290m/z	4',5,6-Trimethylscutellarein 7-Glucoside	Phenylpropanoids and polyketides	Flavonoids	Flavonoid glycosides	853572	900422	900565	884384	10461.2	3070.76	0	0	29983.5	38755.2	37983.3	15284.5	1.20875e+07	1.19141e+07	1.20602e+07	1.18433e+07	416034	319029	355845	290770	0.947501	2.44963e-07	3540.13	11.7896	insig	0.862346	1.69306e-06	0.00382374	-8.0308	insig	0.83555	0.000994801	102.104	6.6739	insig	0.828686	0.00949264	9.01614	3.17251	insig
6.63_397.1299m/z	4'-Methylliquiritigenin 7-Rhamnoside	Phenylpropanoids and polyketides	Flavonoids	Flavonoid glycosides	311811	306077	292763	280055	0	0	0	0	0	0	0	0	742545	741732	854974	779093	0	0	900.379	0	1.16229	8.72059e-05	inf	inf	up	1.14166	2.98703e-05	0	-inf	down	0.441534	0.391002	inf	inf	insig	-	-	-	-	-
5.55_413.1238m/z	Dihydrokaempferide 7-Rhamnoside	Phenylpropanoids and polyketides	Flavonoids	Flavonoid glycosides	6418.18	4323.71	3459.63	61.8531	0	0	0	0	0	0	0	0	66889.9	62588.6	64820.5	55620.4	0	0	0	0	1.16228	0.000132129	inf	inf	up	1.12336	0.074064	0	-inf	down	-	-	-	-	-	-	-	-	-	-
4.09_379.1364m/z	Aloesol 7-Glucoside				283067	306749	293051	312931	36363.2	31412.9	24525.2	22213.3	26458.2	26839.4	24579.2	26015.3	237018	237950	230623	237833	202266	200335	206594	191500	1.1526	9.62709e-08	8.23846	3.04237	up	1.13374	1.58265e-06	0.0957642	-3.38437	down	1.15022	2.28056e-08	6.99208	2.80572	up	0.337934	0.474049	0.90724	-0.140444	insig
3.75_327.1087m/z	(1xi,2xi)-1-(4-Hydroxyphenyl)-1,2,3-Propanetriol 3-O-Beta-D-Glucopyranoside	Lipids and lipid-like molecules	Fatty Acyls	Fatty acyl glycosides	5664.3	1774.38	5775.04	4760.12	47834.5	33475.1	27896.6	46926.1	0	0	0	0	0	0	1681.46	0	178851	186285	175711	186052	0.982043	0.00422445	0.0107695	-6.53691	insig	1.08066	0.00509508	8.68664	3.1188	up	1.13734	4.17083e-06	4.65566	2.21899	up	1.25586	0.0042636	0	-inf	down
7.19_465.1927m/z	Kanzonol F	Phenylpropanoids and polyketides	Isoflavonoids	Furanoisoflavonoids	186160	114975	133545	108718	0	0	0	0	0	0	0	0	0	0	4581.09	0	0	0	0	0	0.440183	0.391002	inf	inf	insig	1.14153	0.00450506	0	-inf	down	-	-	-	-	-	-	-	-	-	-
4.68_633.1121m/z	3'-(2'',6''-Digalloylglucosyl)-Phloroacetophenone				0	1862.16	0	0	1.28108e+06	1.44626e+06	1.43138e+06	1.34516e+06	8652.1	0	0	0	0	0	0	0	7671.03	3279.29	3827.89	6881.65	1.16229	4.88889e-05	0	-inf	down	1.01599	4.88359e-05	2955.65	11.5293	up	1.15705	4.89025e-05	0.00393537	-7.98928	down	1.10338	4.69491e-05	0.001572	-9.31319	down
5.50_303.0514m/z	Pratenol B	Organoheterocyclic compounds	Benzopyrans	1-benzopyrans	64894.7	70899.8	70550.6	67869	1548.38	0	0	0	0	0	0	0	2403.49	0	0	0	0	0	0	0	0.010776	0.776626	1.55226	0.634369	insig	0.975221	5.5667e-06	0.00564661	-7.4684	insig	0.43972	0.391002	0	-inf	insig	0.469666	0.391002	0	-inf	insig
4.48_502.2456n	3-Oxo-Alpha-Ionol 9-[Apiosyl-(1->6)-Glucoside]				215324	211480	183678	200165	56107.3	40650.7	41296.5	46078.2	371897	355722	437118	570718	667561	638838	642691	643615	17244	14210.4	25526.9	19221	1.15949	1.74262e-08	14.0806	3.81564	up	1.13125	1.75628e-05	0.227143	-2.13833	down	1.08172	0.00126441	0.413845	-1.27284	down	1.24455	0.00405219	9.42502	3.2365	up
5.69_437.1612m/z	D-Linalool 3-(6''-Malonylglucoside)	Lipids and lipid-like molecules	Fatty Acyls	Fatty acyl glycosides	0	0	0	0	0	0	0	0	0	0	0	0	607472	556964	612910	621494	5379.53	2661.01	0	0	1.1623	3.13498e-05	inf	inf	up	-	-	-	-	-	0.66952	0.216081	inf	inf	insig	-	-	-	-	-
5.16_789.2076m/z	Kaempferide 3-[Rhamnopyranosyl-(1->6)-Glucoside] 7-Rhamnoside	Phenylpropanoids and polyketides	Flavonoids	Flavonoid glycosides	1.07904e+06	1.01904e+06	945057	1.02409e+06	0	0	0	0	0	0	0	0	0	0	0	0	0	0	0	0	-	-	-	-	-	1.14166	4.35416e-05	0	-inf	down	-	-	-	-	-	-	-	-	-	-
4.70_373.1286m/z	Methyl (R)-9-Hydroxy-10-Undecene-5,7-Diynoate Glucoside	Lipids and lipid-like molecules	Fatty Acyls	Fatty acyl glycosides	998577	956053	1.00024e+06	962733	301495	287393	275905	248878	1.16255e+06	1.15873e+06	1.21985e+06	1.26498e+06	777640	783221	726321	775740	172955	179161	181856	153455	1.15566	1.865e-07	2.75029	1.45959	up	1.13783	1.01551e-08	0.284274	-1.81465	down	1.117	0.000514175	0.617262	-0.696045	insig	1.25289	3.62555e-06	4.31556	2.10955	up
4.95_417.1198m/z	Methyl (3x,4e,10r)-3,10-Dihydroxy-4,11-Dodecadiene-6,8-Diynoate 10-Glucoside	Lipids and lipid-like molecules	Fatty Acyls	Fatty acyl glycosides	4923.66	13663.3	11354.8	12542.9	0	0	0	0	0	0	0	0	0	3.03009	326.661	0	1985.54	0	0	0	0.648004	0.38592	inf	inf	insig	1.14097	0.0122715	0	-inf	down	0.437021	0.391002	inf	inf	insig	-	-	-	-	-
4.87_444.1659m/z	Methyl Helianthenoate A Glucoside	Lipids and lipid-like molecules	Fatty Acyls	Fatty acyl glycosides	3559.93	1961.98	2200.35	2271.67	61.9873	0	3143.76	2112.29	214.75	28.9693	52.673	270.158	12375.6	7860.9	15158	7607.73	18377.9	5324.87	5118.11	243.64	0.66864	0.00882257	8.08612	3.01545	insig	0.532597	0.241144	0.532127	-0.910157	insig	0.549537	0.224459	5.46527	2.45029	insig	0.136487	0.224624	0.106534	-3.23062	insig
5.45_277.0874m/z	(1z,4z)-1-(4-Hydroxy-3-Methoxyphenyl)-5-(4-Hydroxyphenyl)Penta-1,4-Dien-3-One	Phenylpropanoids and polyketides	Cinnamic acids and derivatives	Hydroxycinnamic acids and derivatives	235132	222797	223830	223240	0	0	0	0	0	0	0	0	2443.29	1861.26	0	2442.05	0	0	22.7035	0	0.899688	0.0617626	inf	inf	insig	1.14167	4.97677e-06	0	-inf	down	0.441534	0.391002	inf	inf	insig	-	-	-	-	-
4.64_284.2586m/z	2,10-Dimethyl-6-Methylidenedodecane-1,4-Diol				0	0	0	0	0	0	0	0	201036	188806	197503	188206	0	0	0	0	0	0	0	0	-	-	-	-	-	-	-	-	-	-	-	-	-	-	-	1.25619	9.83214e-06	inf	inf	up
6.11_401.1597m/z	(1e,4z,6a,8b,10a)-8-(2-Methylbutanoyloxy)-10,15-Dihydroxy-3-Oxo-1,4,11(13)-Germacratrien-12,6-Olide	Lipids and lipid-like molecules	Prenol lipids	Terpene lactones	6.6923e+06	6.8129e+06	6.60861e+06	6.91088e+06	6974.22	1735.46	1023.01	0	0	0	0	0	839023	855946	834007	849813	5213.16	4142.36	3371.76	996.636	0.847973	4.91603e-08	347.159	8.43945	insig	0.894878	2.07725e-06	0.000360141	-11.4392	insig	0.456343	0.603084	1.41009	0.495783	insig	0.96834	0.215609	0	-inf	insig
5.24_383.1127m/z	2-Hydroxy-3-Methyl-4h-Pyran-4-One O-(6e-Cinnamoyl-B-D-Glucoside)	Phenylpropanoids and polyketides	Cinnamic acids and derivatives	Cinnamic acid esters	32653.2	27609.2	28739.6	31027.6	2472.5	1116.43	1428.12	3480.51	0	0	0	0	70867.3	72482.1	71821.5	71708	248.469	52.121	175.713	898.033	1.14474	1.17952e-09	33.7601	5.07725	up	1.11172	1.36994e-05	0.0707956	-3.8202	down	0.947599	0.0387537	0.161733	-2.62832	insig	1.2544	0.0288358	0	-inf	down
6.84_365.1385m/z	Kanzonol O	Phenylpropanoids and polyketides	Isoflavonoids	Pyranoisoflavonoids	135183	142570	137797	133580	0	0	0	0	0	0	0	0	7845.82	6532.81	6236.93	6540.35	0	0	0	0	1.16227	0.000323628	inf	inf	up	1.14166	6.46331e-06	0	-inf	down	-	-	-	-	-	-	-	-	-	-
3.90_405.1777m/z	(3e)-3-Ethylidene-Octahydropyrrolo[1,2-A]Piperazine-1,4-Dione	Organic acids and derivatives	Carboxylic acids and derivatives	Amino acids, peptides, and analogues	0	0	0	2233.28	302727	399484	438882	391002	147310	103964	109347	146841	0	0	3441.37	3742.96	32008.1	38671.5	27696.5	34395.6	0.875137	0.000914172	0.00468922	-7.73644	insig	0.994404	0.000912754	686.031	9.42213	insig	1.15535	0.00113185	0.0866602	-3.52849	down	1.21325	0.00121021	0.331221	-1.59414	down
7.98_471.2169m/z	Kanzonol L				115217	116278	112923	131106	0	0	0	0	0	0	0	0	0	0	0	0	0	0	0	0	-	-	-	-	-	1.14166	9.23806e-05	0	-inf	down	-	-	-	-	-	-	-	-	-	-
6.18_365.1026m/z	Edulisin Iv				2789.69	3740.65	5126.08	4920.66	9137.62	6083.8	5424.77	8483.33	2058.98	0	0	0	26781.3	24149.1	23895.7	24855.3	0	0	0	0	1.12683	8.92836e-06	3.42201	1.77484	up	0.884746	0.0314463	1.75722	0.813292	insig	1.16162	0.00397486	0	-inf	down	1.02097	0.00152585	0.0706837	-3.82248	down
6.86_484.1623m/z	Beta-D-Galactopyranosyl-(1->4)-2-Amino-2-Deoxy-Beta-D-Glucopyranosyl-(1->6)-D-Mannose				20072.5	41839.4	41205	41632.8	0	0	0	0	0	0	0	0	112182	116707	149957	168555	4156.83	1382.24	0	0	1.16222	0.00205098	inf	inf	up	1.14131	0.00668452	0	-inf	down	0.669197	0.252443	inf	inf	insig	-	-	-	-	-
1.06_506.1878m/z	B-D-Xylopyranosyl-(1->4)-A-L-Rhamnopyranosyl-(1->2)-D-Fucose	Organic oxygen compounds	Organooxygen compounds	Carbohydrates and carbohydrate conjugates	0	0	0	11008.2	0	0	0	0	131952	0	0	0	346400	407114	350794	377514	0	11438.1	0	7977.28	1.16227	0.000118935	inf	inf	up	0.433054	0.391002	0	-inf	insig	0.67048	0.191645	inf	inf	insig	0.47184	0.391002	inf	inf	insig
3.11_413.1676m/z	(2s)-2-Butanol O-[B-D-Apiofuranosyl-(1->6)-B-D-Glucopyranoside]				0	0	0	0	0	0	0	0	1.28526e+06	340590	337202	0	20209.8	1754.59	16746.3	3456.65	976.929	0	1061.22	0	1.15741	0.108179	inf	inf	up	-	-	-	-	-	0.671014	0.182234	inf	inf	insig	0.970213	0.174137	inf	inf	insig
5.38_371.1126m/z	Edulisin Vi	Phenylpropanoids and polyketides	Coumarins and derivatives	Furanocoumarins	271436	298493	290764	248248	0	0	1105.25	0	5200.9	4999.24	9239.57	8180.94	213261	233489	222280	225558	9303.01	6477.39	3447.32	4858.4	1.02331	1.34673e-05	809.401	9.66071	up	1.00401	0.000144405	0.000996669	-9.9706	down	0.942886	0.0171847	21.7925	4.44576	insig	1.03974	0.00633608	24.9905	4.64331	up
5.19_523.1983m/z	Italidipyrone				220146	230824	256106	243116	35077.4	31438.6	34653.6	31837.2	0	0	0	0	39112.8	47929	46184.2	41345.8	54347	56416.9	56865.3	40303.2	1.03866	0.0089154	1.3125	0.392322	insig	1.13998	0.000100158	0.139979	-2.83672	down	1.04555	0.0148769	1.56332	0.644616	insig	1.25616	4.95608e-05	0	-inf	down
4.03_379.1617m/z	3-Methyl-2-Butenyl 6-O-Alpha-L-Arabinopyranosyl-Beta-D-Glucopyranoside	Lipids and lipid-like molecules	Fatty Acyls	Fatty acyl glycosides	43413.4	59642.5	60803.8	67178.7	32945.6	17728.5	24200.2	28838.4	3481.48	0	3668.88	8817.28	19279.8	16333	13546	21351.3	2.16488e+06	2.16067e+06	2.14935e+06	2.08802e+06	0.785418	0.0795882	0.679861	-0.556688	insig	1.02339	0.00299517	0.448898	-1.15554	down	1.15857	6.50139e-07	82.564	6.36744	up	0.652381	0.0025114	0.153961	-2.69937	insig
5.41_371.1492m/z	Secoeremopetasitolide A	Lipids and lipid-like molecules	Prenol lipids	Terpene lactones	281204	279104	285968	279055	32590.4	19917.8	29946.9	19054.2	54341.3	57253.9	54302.9	59867.5	233280	228362	231707	254849	44553.5	48165.4	48624.2	49677.2	1.14926	1.16606e-06	9.34099	3.22358	up	1.13072	1.27971e-07	0.090204	-3.47066	down	1.03106	0.00482867	1.8818	0.912113	insig	1.16279	0.00125505	2.22409	1.15321	up
7.26_435.1805m/z	Isopentyl Gentiobioside	Lipids and lipid-like molecules	Fatty Acyls	Fatty acyl glycosides	152839	174213	118394	127354	0	1261.33	0	0	0	0	0	0	175876	116274	163626	160160	0	0	0	0	1.01453	0.00129964	488.325	8.9317	up	0.992661	0.00148207	0.00220204	-8.82695	insig	0.438648	0.391002	0	-inf	insig	0.478679	0.391002	0	-inf	insig
0.88_319.1362m/z	Isopropyl Apiosylglucoside				176.6	38.9832	298.281	172.577	0	0	0	0	0	0	0	0	4.58521	0	0	202.487	40728	73817.7	63492.8	48438.7	0.657516	0.378709	inf	inf	insig	1.13742	0.0478446	0	-inf	down	1.16168	0.00469117	inf	inf	up	-	-	-	-	-
6.55_455.2068m/z	4-Ketoretinoic Acid Glucuronide				1.52774e+06	1.65908e+06	1.58579e+06	1.55712e+06	194793	58447.6	30033.4	16747.8	17070.4	11419.6	1922.61	8340.94	288462	289482	315343	318390	8892.32	0	0	0	0.948379	0.00983465	4.03863	2.01386	insig	1.07038	3.56424e-07	0.0473989	-4.399	down	0.939692	0.172855	0.0296389	-5.07636	insig	0.921903	0.208217	0.129169	-2.95267	insig
6.24_390.3580m/z	(2r)-2,3-Dihydroxypropyl 17-Methyloctadecanoate				7792.18	6537.3	7558.81	7327.83	133053	123706	126611	123301	118960	138657	138919	135975	0	4489.27	7475.15	5710.33	23117.2	27882.5	28745.5	29839.1	0.68901	3.9352e-08	0.0348841	-4.84129	insig	1.14091	1.15727e-05	17.3422	4.11621	up	1.15645	1.7832e-07	0.216283	-2.209	down	0.547124	0.28382	1.051	0.0717623	insig
4.64_538.2855m/z	3b,6a-Dihydroxy-Alpha-Ionol 9-[Apiosyl-(1->6)-Glucoside]				0	0	823.877	1553.52	39796.8	27620.2	32640.2	27381.5	186887	160435	142629	130377	0	0	3235.74	0	83245.5	60817.5	85757.4	71556.9	0.961389	0.00102872	0.0253906	-5.29956	insig	0.819409	0.00152719	53.6043	5.74428	insig	1.10132	0.00170399	2.36488	1.24177	up	1.23623	0.00143701	4.86766	2.28323	up
7.68_570.5098m/z	(2r)-2-Hydroxy-3-(Pentadecanoyloxy)Propyl (7z)-Hexadec-7-Enoate				77697.8	1400.89	0	0	0	0	263111	181050	362421	181808	4138.55	8818.38	0	0	0	0	0	0	0	0	0.671139	0.192372	0	-inf	insig	0.0955071	0.265709	5.61528	2.48936	insig	0.67062	0.192372	0	-inf	insig	0.603946	0.802591	1.25447	0.327076	insig
6.42_818.5950m/z	Pe-Nme2(18:0/18:1(11z))				925927	940967	765878	575999	5.01718e+06	5.61969e+06	1.54552e+06	268490	2.42576e+06	4.35096e+06	2.52636e+06	2.09501e+06	4398.76	4587.67	15618.1	98344.3	1.76309e+06	2.24472e+06	2.38213e+06	2.2748e+06	1.03733	0.0993398	0.00987471	-6.66205	down	0.499364	0.174825	3.88026	1.95615	insig	0.100966	0.522007	0.695914	-0.523019	insig	0.270904	0.860406	0.915445	-0.127455	insig
6.67_697.4810m/z	Pa(18:1(11z)/18:3(9z,12z,15z))	Lipids and lipid-like molecules	Glycerophospholipids	Glycerophosphates	79200.3	47444.7	28362.8	19463.3	247128	280361	385970	555946	1.29924e+06	1.6106e+06	1.22089e+06	845225	170086	490429	543009	604351	531522	359542	255444	209626	0.20566	0.506887	1.23034	0.299062	insig	1.06322	0.016794	8.42206	3.07417	up	0.161502	0.78582	0.922914	-0.115732	insig	1.14654	0.00643036	3.38637	1.75974	up
2.87_385.0782m/z	O-Coumaric Acid Glucuronide				46642.6	48975.9	47560.1	52697.4	437889	476680	551179	429846	8.39705e+06	8.40686e+06	8.03296e+06	8.81075e+06	8.72605e+06	7.85232e+06	8.24386e+06	7.793e+06	4.99655e+07	4.76847e+07	5.01974e+07	4.66998e+07	1.16071	3.82117e-05	17.2058	4.10482	up	1.13902	0.00058954	9.67753	3.27464	up	1.16123	1.22858e-05	102.631	6.68133	up	1.25452	1.07448e-05	17.7504	4.14978	up
7.10_240.2323m/z	1-Methyl-4-(6-Methylhept-5-En-2-Yl)Cyclohex-2-En-1-Ol				4809.88	5628.74	5837.21	5980.46	6192.86	7090.98	4152.98	6143.99	19164.5	17076.3	16506.7	16305.9	1869.49	2308.51	2074.43	1545.59	1696.1	1333.53	1961.44	1748.68	1.1075	0.00589228	0.330693	-1.59643	down	0.155691	0.648318	1.05951	0.0834009	insig	1.11932	0.00530951	0.285815	-1.80685	down	1.21152	1.55695e-05	2.92837	1.5501	up
3.91_234.1258n	Isorupestonic Acid				59674.1	64887.4	64585.8	64512.8	41848.8	30600.3	31053.6	24406.2	3141.09	2824.22	2504.67	3346.12	121275	122066	126192	120396	21796.5	23159.4	23098.8	16262.9	1.13981	3.32669e-05	3.83031	1.93746	up	1.06295	0.00166327	0.504253	-0.987781	insig	0.891689	0.0494665	0.659201	-0.601209	insig	1.24495	0.00400034	0.0923791	-3.43629	down
5.36_352.2482m/z	Phytocassane B	Lipids and lipid-like molecules	Prenol lipids	Diterpenoids	0	2495.98	4699.18	1691.64	0	0	0	0	30234.3	20770.6	22849.2	22529.5	0	0	3269.96	0	17831.9	16683.2	18565.1	16382.2	0.440183	0.391002	inf	inf	insig	0.88364	0.107289	0	-inf	insig	1.16179	5.48291e-05	inf	inf	up	1.25605	0.00141392	inf	inf	up
4.95_368.1706m/z	Jacobine N-Oxide				53635	48452.8	48236.1	51307.4	23393.3	24484.7	23170.5	22607.8	14080.4	15304.7	14072.3	15713.6	101233	97706.5	111198	90372.2	3031.28	0	0	0	1.15884	0.000359649	4.27638	2.09639	up	1.13653	8.57131e-05	0.464492	-1.10627	down	0.951509	4.00294e-06	0.032366	-4.94938	insig	1.23738	5.8876e-06	0.631789	-0.662484	insig
6.14_334.2377m/z	6b-Hydroxymethandienone				1143.77	0	1392.11	2792.29	950.48	1722.21	1278.68	989.134	5582.65	1169.42	6613.57	5473.32	2559.35	2233	2693.24	1454.59	30710.3	28983.2	29324.7	26999.5	0.905021	0.02819	1.80957	0.855647	insig	0.397639	0.880474	0.927239	-0.108986	insig	1.15518	2.13056e-05	23.483	4.55355	up	0.941733	0.0621232	3.81317	1.93099	insig
4.42_203.0927m/z	Diethyl 2-Hydroxypentanedioate				38890.2	41544.7	38335.8	45022.1	9169.1	7014.92	9189.15	1849.68	48067.4	48561.1	46459	59653.9	17278.2	18004.1	18508.4	16309.9	21960.8	18031.1	18099.8	14002.7	0.88806	0.00620458	2.57507	1.36461	insig	1.02902	6.79052e-06	0.166203	-2.58898	down	0.882898	0.00326362	2.64831	1.40507	insig	1.15212	7.6149e-05	7.44747	2.89675	up
7.77_251.0469m/z	Diphenyl Phosphate	Organic acids and derivatives	Organic phosphoric acids and derivatives	Phosphate esters	19868.1	21730.2	14570.5	16795	20640.3	22981.4	22809.4	27640	35850.6	20288.4	16619.3	20179.2	9015.28	9878.69	4598.85	3615.55	2215.52	1442.06	1585.95	5713.21	1.05228	0.000240067	0.288169	-1.79501	down	0.801952	0.0511934	1.28928	0.366571	insig	1.10074	5.6517e-05	0.116473	-3.10193	down	0.151583	0.953425	0.987951	-0.0174891	insig
0.80_189.1347m/z	(2s)-2-Amino-5-(3-Methylcarbamimidamido)Pentanoic Acid				221464	184485	219662	159043	1.57577e+06	1.37353e+06	1.82435e+06	1.77581e+06	232340	294129	216375	286000	280680	278721	206528	272937	56676.1	104675	66538.6	57050.2	1.1526	0.000702316	0.158619	-2.65637	down	1.13404	0.000656919	8.34694	3.06125	up	1.15299	0.000552442	0.0435058	-4.52265	down	1.2454	0.000668301	0.157088	-2.67035	down
7.35_349.1069m/z	Defucogilvocarcin V				3185.87	1664.65	2195.65	1609.34	0	0	0	0	0	0	0	0	50653.7	52690.5	69638.5	63087.9	0	0	0	0	1.16225	0.000936367	inf	inf	up	1.14128	0.00962065	0	-inf	down	-	-	-	-	-	-	-	-	-	-
5.41_383.1492m/z	Desmodin				536247	500466	520290	541164	3112.06	1027.59	0	0	19380	17289.7	18072.5	21440.2	204602	198113	204999	215140	0	8125.52	0	1.07122	0.885469	5.29612e-06	198.774	7.63498	insig	0.890687	1.06336e-05	0.00197298	-8.98541	insig	0.108782	0.669792	1.96311	0.973145	insig	0.880031	6.73386e-06	18.4031	4.20188	insig
4.79_303.1337m/z	(5r)-Trans-1,7-Diphenyl-5-Hydroxy-6-Hepten-3-One	Phenylpropanoids and polyketides	Diarylheptanoids	Linear diarylheptanoids	110.361	63.8769	106.761	158.524	22343.3	17850.2	18119.4	19401.2	21448.5	16821.8	19240.6	20506.2	3487.54	2665.76	4946.92	5953.81	66891.5	56695.5	59590.8	62957.9	1.11488	4.107e-05	0.219446	-2.18806	down	1.13685	0.000328458	176.815	7.46609	up	1.15148	4.12124e-05	3.16719	1.6632	up	0.0311553	0.959645	1.0039	0.00561448	insig
5.25_387.1669m/z	Tuberonic Acid Glucoside				1113.09	0	0	0	1145.99	0	646.479	0	0	0	0	0	7476.28	5675.08	10543.7	13951	95390.1	87048.7	85115.4	85831.9	0.800627	0.0147952	21.0023	4.39248	insig	0.288189	0.681018	1.61036	0.687385	insig	0.867445	3.58371e-05	197.15	7.62315	insig	0.72071	0.205476	0	-inf	insig
4.25_372.2151n	Blumenol C Glucoside	Lipids and lipid-like molecules	Fatty Acyls	Fatty acyl glycosides	586343	616674	579577	624511	7406.27	3716.18	2601.48	7608.29	2290.73	3.7312	0	0	421475	397069	405960	420646	28566.8	28042.4	33097.4	25937.5	1.14994	2.96821e-06	77.1204	6.26904	up	1.1314	1.124e-05	0.00886219	-6.81812	down	1.0897	2.52809e-05	5.4211	2.43859	up	0.959439	0.0256068	0.107558	-3.21681	insig
3.84_130.0630n	2-Hydroxyethyl Methacrylate				1.3045e+06	1.32774e+06	1.3267e+06	1.29836e+06	1.11888e+07	9.87216e+06	1.05908e+07	9.46074e+06	2.83296e+06	2.60919e+06	2.60431e+06	2.88073e+06	3.64504e+06	3.34565e+06	3.54162e+06	3.43497e+06	2.82368e+06	2.7311e+06	2.79135e+06	2.6931e+06	1.15703	0.0002925	0.339734	-1.55752	down	1.14055	0.000170066	7.82007	2.96718	up	1.15882	0.000270813	0.268513	-1.89694	down	1.25135	0.000193498	0.265788	-1.91165	down
6.00_324.2172m/z	5'-Carboxy-Gamma-Chromanol	Organoheterocyclic compounds	Benzopyrans	1-benzopyrans	87896.5	99366.2	104746	96825.5	139444	121010	128216	119444	143295	129359	116482	128156	314297	314271	323146	317133	370499	379711	390508	378513	1.15703	1.70487e-06	2.49717	1.3203	up	1.03524	0.00247757	1.30676	0.385995	insig	1.15789	1.59445e-08	2.98994	1.58012	up	0.158296	0.75899	1.01806	0.0258289	insig
7.43_457.2375m/z	(1-Hydroxy-3-Phosphonooxypropan-2-Yl) (5e,8e,11e,14e)-Icosa-5,8,11,14-Tetraenoate				803.189	93853.5	68241	65529.9	99096.8	0	0	0	0	0	0	0	0	0	0	0	0	0	0	0	0.439627	0.391002	0	-inf	insig	0.834555	0.349303	0.433822	-1.20483	insig	0.43972	0.391002	0	-inf	insig	0.469666	0.391002	0	-inf	insig
4.53_405.1562m/z	(+)-Lariciresinol				501608	515861	512261	536717	228292	193275	228993	199643	543715	69365.3	505015	205055	2.42846e+06	2.20428e+06	2.33088e+06	2.3601e+06	136539	109134	129700	123556	1.16092	1.27773e-05	10.9665	3.45503	up	1.13234	4.49153e-07	0.411432	-1.28127	down	1.11317	0.000499205	0.586835	-0.768973	insig	0.175889	0.381484	1.55628	0.638099	insig
3.83_324.1325n	Leucine-Betaxanthin				0	681.677	0	959.576	2553.08	2379.58	0	0	0	0	0	0	959.454	0	656.665	1640.41	86718.1	99898.9	96085.5	84356.7	0.255909	0.622032	0.660197	-0.599032	insig	0.0421129	0.34081	3.00542	1.58757	insig	0.826349	9.68266e-05	74.4141	6.2175	insig	0.724287	0.182084	0	-inf	insig
0.72_535.0385m/z	Udp-Xylose	Nucleosides, nucleotides, and analogues	Pyrimidine nucleotides	Pyrimidine ribonucleotides	127731	262481	148471	149667	262876	183682	293964	198402	332626	133553	257759	238794	189914	102056	163187	76892.4	5044	6135.14	8392.42	22308.7	0.842875	0.0335303	0.566658	-0.81945	insig	0.655363	0.171632	1.36402	0.447865	insig	1.12428	0.00290251	0.0446046	-4.48667	down	0.0134762	0.907391	1.02536	0.0361249	insig
6.26_491.1358m/z	Alpha-Cehc Glucuronide	Organic oxygen compounds	Organooxygen compounds	Carbohydrates and carbohydrate conjugates	51965.9	45096.8	62150.9	58989.8	0	0	0	0	0	0	0	0	0	2930.16	1183.43	3291.09	0	0	0	0	0.898908	0.095455	inf	inf	insig	1.14162	0.000734166	0	-inf	down	-	-	-	-	-	-	-	-	-	-
5.12_173.0819m/z	2-Propylglutaric Acid				2308.24	2902.38	1701.55	2897.63	4972.74	8887.7	10151.4	8155.59	17291.4	10840.8	21028.3	23124.8	8271.19	8899.24	9503.23	9611.1	3123.01	1953.4	972.605	0	0.422188	0.426856	1.128	0.173761	insig	1.05332	0.0120038	3.27911	1.71331	up	0.560241	0.0040196	0.188048	-2.41083	insig	1.02951	0.0264347	2.24716	1.1681	up
5.85_313.1801m/z	4'-Hydroxy-5,5'-Diisopropyl-2,2'-Dimethyl-3,4-Biphenylquinone				0	0	0	0	110695	95720.6	107565	102063	0	0	0	0	0	0	0	0	0	0	0	0	1.16229	6.95049e-05	0	-inf	down	1.14166	6.95049e-05	inf	inf	up	1.16178	6.95049e-05	0	-inf	down	1.25615	6.95049e-05	0	-inf	down
6.16_571.1603m/z	3,3',5,5'-Tetrahydroxy-4-Methoxystilbene				531620	487359	486921	484679	0	0	0	0	0	0	0	0	5064.95	6850.27	8606.12	1369.47	409530	387170	395718	397099	1.15968	0.0384295	inf	inf	up	1.14166	2.60468e-05	0	-inf	down	1.16179	3.43529e-06	inf	inf	up	-	-	-	-	-
0.92_137.0245m/z	4-Hydroxybenzoic Acid	Benzenoids	Benzene and substituted derivatives	Benzoic acids and derivatives	7719.3	9162.8	9060.49	5568.39	205299	118931	221634	158920	19535.8	60725.4	42673.3	47384.5	7304.08	11254.4	7462.71	7701.15	23379.2	15718.6	20239.8	24245.4	1.15117	0.00544352	0.0478478	-4.3854	down	1.1303	0.00540229	22.3663	4.48325	up	1.13982	0.00662416	0.118594	-3.0759	down	1.13498	0.00661284	0.241662	-2.04894	down
4.47_249.1488m/z	Pterosin A				20015.7	16844.6	22329.5	24205.4	53816.8	51603.4	49910.9	57097.8	28580	27826.4	31530.1	37365.2	33437.2	33138.6	31172.8	28948.5	44726.6	48736.5	47381.2	47512.5	1.13804	6.54574e-05	0.596421	-0.745597	insig	1.11541	6.67197e-06	2.54725	1.34894	up	0.950577	0.0215524	0.886681	-0.173512	insig	1.19015	0.000296564	0.589852	-0.761574	insig
4.56_417.1775m/z	2-Amino-5-(Aminomethyl)-3h,4h,7h-Pyrrolo[2,3-D]Pyrimidin-4-One				0	0	0	0	661.913	564.668	0	407.752	0	0	2445.16	0	30424.9	15213.1	5719.63	21201.3	97879	90632.9	125603	105541	0.738167	0.0418759	44.3966	5.47238	insig	0.883722	0.0678401	inf	inf	insig	0.810263	0.000809695	256.775	8.00436	insig	0.560641	0.766189	1.49612	0.58123	insig
6.55_767.2700m/z	Tetrahydropteroyltri-L-Glutamate	Organoheterocyclic compounds	Pteridines and derivatives	Pterins and derivatives	237927	237815	234497	263386	0	0	0	0	0	0	0	0	85768.6	98775.9	104592	94258.5	0	0	0	0	1.16227	0.000155764	inf	inf	up	1.14167	4.60187e-05	0	-inf	down	-	-	-	-	-	-	-	-	-	-
1.01_346.0562m/z	2'-Deoxyguanosine 5'-Monophosphate				524789	500184	442560	409667	3.81418e+06	1.02564e+06	1.25786e+06	831179	1.72837e+06	1.19752e+06	1.31531e+06	1.63595e+06	1.27907e+06	976053	1.20209e+06	1.00154e+06	120659	116593	125575	125676	0.328816	0.443317	0.643504	-0.635978	insig	0.910463	0.168689	3.69106	1.88404	insig	1.10041	0.104801	0.0705025	-3.82618	down	0.0366594	0.734623	0.848213	-0.237501	insig
2.39_406.1275m/z	H2pteglu				5480.22	235.978	5576.3	0	770481	98332.7	93423.2	89111.4	0	0	0	0	32647.6	33610.7	32972.7	33442	1297.72	27499.7	0	29046.1	0.896244	0.267805	0.126193	-2.98629	insig	0.74741	0.222004	93.1016	6.54073	insig	0.630395	0.238495	0.0550184	-4.18394	insig	1.25201	0.2182	0	-inf	down
0.96_362.0516m/z	5'-Guanylic Acid	Nucleosides, nucleotides, and analogues	Purine nucleotides	Purine ribonucleotides	56171	60482.5	74948.5	45909.9	458722	284264	367308	408100	0	25004.3	32087.5	90866.4	111864	107106	98253.6	107706	0	0	0	0	1.13868	0.00491436	0.279855	-1.83725	down	1.12206	0.00272876	6.39292	2.67647	up	1.16172	0.00195412	0	-inf	down	0.674021	0.00068829	0.0974439	-3.35928	insig
1.75_152.0568m/z	2-Amino-6,7-Dihydro-3h-Purin-6-One				902574	312861	868496	349163	1.13635e+06	48507.6	451616	485747	418618	165556	39198.8	173589	625878	616347	649171	645034	63518.4	117330	62816.7	121169	0.424047	0.676786	1.19518	0.257226	insig	0.299044	0.788938	0.87223	-0.197219	insig	0.716991	0.145695	0.171912	-2.54026	insig	0.462012	0.242023	0.375533	-1.41299	insig
5.47_325.0933m/z	2-Amino-3,4-Dihydropteridin-4-One	Organoheterocyclic compounds	Pteridines and derivatives	Pterins and derivatives	0	0	0	0	0	0	0	0	0	0	0	0	0	0	0	0	45783.6	42348.5	50912.1	52044.8	-	-	-	-	-	-	-	-	-	-	1.16177	0.000232718	inf	inf	up	-	-	-	-	-
3.77_297.1083m/z	4-{[(2-Amino-4-Oxo-3,4,7,8-Tetrahydropteridin-6-Yl)Methyl]Amino}Benzoic Acid	Organoheterocyclic compounds	Pteridines and derivatives	Pterins and derivatives	18124.5	14612.3	16182	17578.7	0	0	0	0	3961.59	0	0	0	52452.2	50296.7	62882.4	63839.2	0	0	0	0	1.16227	0.00049145	inf	inf	up	1.14165	0.000230836	0	-inf	down	-	-	-	-	-	0.47184	0.391002	inf	inf	insig
1.07_166.0725m/z	2-Amino-7-Methyl-6,7-Dihydro-3h-Purin-6-One	Organoheterocyclic compounds	Imidazopyrimidines	Purines and purine derivatives	24401.3	30983.5	27466.7	27496.8	28643.3	10680.1	9575.93	12601.4	0	0	0	0	20372	19949.6	25787.8	24661.8	42669.1	44538.7	44332.5	42790.1	0.710852	0.201579	1.47594	0.561633	insig	0.845804	0.0667426	0.557332	-0.843391	insig	1.02551	0.00759454	2.83461	1.50315	up	1.25483	0.0411698	0	-inf	down
5.29_471.1535n	F-D Folic Acid	Organoheterocyclic compounds	Pteridines and derivatives	Pterins and derivatives	700189	710498	696879	721696	15536.4	2273.29	99.2272	289.032	6877.73	5038.85	4511.39	7120.01	140230	134818	149618	145974	2172.27	0	0	0	1.01657	1.64549e-07	31.3574	4.97073	up	1.05333	7.72609e-10	0.00643204	-7.28051	down	0.864442	0.359065	0.119369	-3.0665	insig	0.675247	0.743811	1.29399	0.371828	insig
1.25_180.0518m/z	2-Amino-1,4,7,8-Tetrahydropteridine-4,7-Dione	Organoheterocyclic compounds	Pteridines and derivatives	Pterins and derivatives	214094	196272	217837	207208	19866	24134	30806.8	27885.3	0	0	0	0	4033.06	3600.36	4906.61	3954.16	6077.54	7549.14	6437.11	7160.55	1.14836	0.0025695	0.160618	-2.6383	down	1.1343	1.52674e-06	0.122924	-3.02416	down	1.13923	0.00368696	0.265106	-1.91536	down	1.25609	0.00168082	0	-inf	down
1.72_254.0886m/z	2-Amino-7,8-Dihydroxy-6-(1,2,3-Trihydroxypropyl)-3,4,5,6,7,8-Hexahydropteridin-4-One				3410.6	172.771	3581.67	0	118200	0	45930.7	41192.6	0	0	0	0	204.186	0	0	305.446	2064.02	661.317	2672.09	448.047	0.532097	0.128408	0.00248209	-8.65423	insig	0.225665	0.136963	28.6563	4.84078	insig	0.094534	0.135252	0.0284696	-5.13443	insig	0.969516	0.127774	0	-inf	insig
5.69_252.0736m/z	2-Amino-6-[(1s,2r)-1,2,3-Trihydroxypropyl]-3,4-Dihydropteridin-4-One				18698.8	14862.6	63554.8	43705.2	35304.4	36584.9	64329.3	102581	579366	855685	765659	798032	663253	622562	665445	661087	593758	592628	607357	563267	1.12744	4.4091e-07	10.9395	3.45147	up	0.567763	0.259599	1.69576	0.761936	insig	1.1242	1.26986e-06	9.87023	3.30308	up	1.21825	0.000829318	12.5576	3.65048	up
1.04_151.0262m/z	Oxypurinol				85824.1	114733	70052.6	80143.5	14316.9	0	0	0	406269	166411	206059	225267	127322	80478.2	113593	102250	18520.6	17695	18449.8	16247.3	0.950777	0.000836405	29.5903	4.88705	insig	0.928107	0.00145139	0.0408177	-4.61466	insig	0.904932	0.027495	4.95307	2.30832	insig	1.05728	0.0184779	70.1272	6.1319	up
5.75_457.1736n	5,10-Methylenetetrahydrofolic Acid				693271	722260	686892	709324	0	0	0	0	0	0	0	0	75475.4	72777.6	84478.9	80710.8	94.0922	47.4355	69.7439	28.4899	1.16229	8.22147e-05	inf	inf	up	1.14167	3.23045e-06	0	-inf	down	1.16041	0.0241505	inf	inf	up	-	-	-	-	-
5.75_258.0765m/z	Cyathocaline				40007.5	41817.1	22550.6	42850.1	0	0	0	0	0	0	115.207	0	724.693	677.143	1065.18	537.962	468.188	87.4167	695.606	28.3033	1.16192	0.00674355	inf	inf	up	1.14143	0.00457447	0	-inf	down	1.15226	0.137233	inf	inf	up	0.478159	0.391002	inf	inf	insig
3.69_474.1736m/z	Folinic Acid				202127	217810	207841	221889	4877.47	22382.7	36272.2	37403.6	0	45724.4	35602.7	45347.2	135155	143966	160840	135434	102507	102968	111728	87505.1	1.00058	2.61701e-05	5.70058	2.51111	up	1.02409	5.3399e-06	0.118795	-3.07346	down	0.943108	0.000333704	4.00955	2.00344	insig	0.385605	0.6455	1.25499	0.327681	insig
5.15_545.1108m/z	Theaflavin				34978.7	39223.4	27861.4	37232.7	447157	477736	516464	422211	0	0	0	0	0	1179.51	0	0	4786.08	5141.5	5244.68	5829.96	1.03328	0.000181725	0.000632929	-10.6257	down	1.1378	0.000193782	13.3784	3.74184	up	1.16116	0.000187843	0.0112699	-6.47138	down	1.25618	0.000181836	0	-inf	down
1.08_208.0467m/z	2-Amino-4-Oxo-3,4-Dihydropteridine-6-Carboxylic Acid				249335	218597	275762	220941	15973.1	177550	372779	353411	0	0	0	0	17902.3	4593.37	7616.25	24417.3	0	2388.49	0	0	0.902733	0.08138	0.0592893	-4.07608	insig	0.328192	0.902673	0.953431	-0.0688001	insig	0.98412	0.0714431	0.00259699	-8.58894	insig	1.24922	0.0710205	0	-inf	down
0.83_264.0714m/z	8-Hydroxyguanosine				121880	84152.4	117609	91652.6	0	0	0	0	0	0	0	64230.6	0	0	0	0	0	0	0	0	-	-	-	-	-	1.14159	0.0015695	0	-inf	down	-	-	-	-	-	0.477379	0.391002	inf	inf	insig
5.30_452.1361m/z	5-Formyl-Tetrahydrofolate	Organoheterocyclic compounds	Pteridines and derivatives	Pterins and derivatives	84546.1	97220.6	86190.1	90332.8	0	0	0	0	0	0	0	0	337.878	263.545	0	0	0	7081.74	1617.74	7053.53	0.669655	0.186516	inf	inf	insig	1.14166	6.89464e-05	0	-inf	down	0.900089	0.121369	inf	inf	insig	-	-	-	-	-
1.06_240.1093m/z	Tetrahydroneopterin	Organoheterocyclic compounds	Pteridines and derivatives	Pterins and derivatives	0	0	0	0	0	0	0	0	13535.3	0	0	0	0	0	0	0	113906	128132	144035	134607	-	-	-	-	-	-	-	-	-	-	1.16178	0.000251274	inf	inf	up	0.47184	0.391002	inf	inf	insig
6.56_489.2279m/z	Vardenafil Hydrochloride				18464	22505.2	17546	17362.8	0	0	0	0	0	0	0	0	81850.6	83771.1	72305.1	81425.9	1205.05	0	875.046	1475.61	1.16228	7.26336e-05	inf	inf	up	1.14162	0.000554343	0	-inf	down	0.899215	0.069484	inf	inf	insig	-	-	-	-	-
4.79_329.1147m/z	Miraxanthin Iii	Organic acids and derivatives	Carboxylic acids and derivatives	Amino acids, peptides, and analogues	0	533.592	332.026	0	0	0	0	0	0	0	0	0	6785.35	0	3413.64	1451	147967	150184	153594	124333	0.900891	0.141552	inf	inf	insig	0.6577	0.198491	0	-inf	insig	1.16178	0.000216757	inf	inf	up	-	-	-	-	-
4.62_347.1239m/z	Miraxanthin-V	Organic acids and derivatives	Carboxylic acids and derivatives	Amino acids, peptides, and analogues	3575.53	4867.15	3544.55	4004.99	20362.2	19568.4	22321.7	24146.5	6186.08	1541.16	4733.09	3193.48	14563.9	22830.3	18143.2	22280.3	392211	400638	394167	383105	0.448398	0.376811	0.90068	-0.150914	insig	1.13273	0.000183049	5.40255	2.43364	up	1.16085	4.0262e-07	18.1729	4.18372	up	1.16173	1.7364e-05	0.181181	-2.4645	down
3.43_595.1904m/z	Tetrahydrofolyl-[Glu](2)	Organoheterocyclic compounds	Pteridines and derivatives	Pterins and derivatives	399265	357922	456542	406365	0	0	0	0	0	0	0	0	334936	367174	301634	312698	0	3121.98	0	0	1.16227	0.000185533	inf	inf	up	1.14165	0.000272075	0	-inf	down	0.439889	0.391002	inf	inf	insig	-	-	-	-	-
3.68_456.1629m/z	10-Fthf				32537.3	27901.3	31260.8	28559.8	86810.2	0	18443.7	13374.5	0	0	0	0	871.619	3038.45	422.365	1527.38	575.167	1266.68	831.786	1440.78	0.116028	0.242968	0.0493964	-4.33945	insig	0.434813	0.984604	0.986439	-0.0196984	insig	0.139979	0.237328	0.0346832	-4.84962	insig	0.967763	0.22461	0	-inf	insig
2.38_505.1569m/z	1br5				2320.98	2396.23	4149.63	3786.7	0	0	0	0	0	0	0	0	32134.7	25227.9	28678.4	21437.9	716587	827531	692047	821338	1.16221	0.00133846	inf	inf	up	1.14135	0.00672708	0	-inf	down	1.16177	0.000211165	inf	inf	up	-	-	-	-	-
5.89_344.0416m/z	Fosdenopterin	Organoheterocyclic compounds	Pteridines and derivatives	Pterins and derivatives	36975	48922.3	44555.7	45241.9	0	0	0	0	0	0	0	0	0	0	0	190.892	1335.36	1059.39	0	0	0.440239	0.391002	inf	inf	insig	1.14163	0.000405188	0	-inf	down	0.669713	0.185889	inf	inf	insig	-	-	-	-	-
3.48_312.1304m/z	N,N-Dimethylguanosine				74438.2	55895.2	78180.2	61528.8	91.168	40764.3	47523.1	33275.3	0	0	0	0	52446.2	53989.7	52122.6	45343.1	22055	20751.2	19896.7	19177.4	0.495894	0.144407	1.67608	0.745091	insig	0.546053	0.0299968	0.450499	-1.1504	insig	0.257999	0.414488	0.673059	-0.571195	insig	1.2139	0.0629312	0	-inf	down
6.48_627.2821m/z	Red Chlorophyll Catabolite				0	0	0	0	0	0	6797.49	0	99639	130878	99548.8	134975	0	0	4014.21	0	17197.7	24563.8	26739.9	16740.5	0.0103079	0.739169	0.590544	-0.759885	insig	0.432165	0.391002	inf	inf	insig	0.927932	0.00116335	12.5402	3.64849	insig	1.05893	0.00101099	68.4136	6.09621	up
3.89_448.1945m/z	Naamidine G				839607	851732	860245	821016	81706.2	66388.6	46070.4	47933.2	119292	131072	114238	115128	712188	676320	685934	688389	2.08255e+06	2.02714e+06	2.06747e+06	1.93281e+06	1.15165	2.6934e-09	11.412	3.51248	up	1.13276	8.61721e-10	0.0717839	-3.8002	down	1.15652	3.80303e-06	33.4986	5.06603	up	1.13173	0.00253725	1.98155	0.986629	insig
3.68_235.0604m/z	2-Hydroxy-6-Oxo-6-(2-Hydroxyphenyl)-Hexa-2,4-Dienoate	Organic acids and derivatives	Keto acids and derivatives	Medium-chain keto acids and derivatives	2026.89	2422.61	3237.65	1857.3	194.774	0	0	0	0	0	0	0	0.220043	267.164	113.559	596.361	137044	118605	122802	117760	0.767015	0.233125	5.01763	2.327	insig	0.957867	0.00412957	0.020407	-5.61479	insig	1.03521	0.000102561	2547.62	11.3149	up	0.469666	0.391002	0	-inf	insig
3.99_454.1577m/z	Queuosine				146905	172551	160506	161568	0	173.12	0	100.908	20.4592	0	0	0	39212.8	40828.7	28475.8	48868.4	4083.47	8662.37	15561.9	8683.91	0.944281	0.00257636	574.342	9.16577	insig	0.95492	7.72278e-05	0.000427147	-11.193	insig	0.869685	0.0303208	134.992	7.07673	insig	0.416818	0.23026	0.0746611	-3.7435	insig
5.02_182.0096m/z	Enaminomycin A				0	0	0	0	0	0	0	0	0	1529.17	0	1316.87	0	0	0	0	461.846	418.136	380.955	482.192	-	-	-	-	-	-	-	-	-	-	1.16172	0.000306244	inf	inf	up	0.724909	0.183456	inf	inf	insig
1.70_369.9984m/z	Urothion	Organoheterocyclic compounds	Pteridines and derivatives	Pterins and derivatives	731233	542076	699103	550322	0	0	0	0	0	2527.5	0	0	164821	165489	176486	198496	18368.7	33890.9	22013	24933.4	1.16229	0.000193962	inf	inf	up	1.14161	0.00102723	0	-inf	down	1.16165	0.00494152	inf	inf	up	0.47181	0.391002	inf	inf	insig
1.01_254.0887m/z	D-(+)-Neopterin				153821	159108	153149	170262	418861	412781	368165	340570	0	0	0	0	0	713.509	466.598	589.374	9595.66	15532.6	11403.3	16601.2	0.89798	0.000249228	0.00114873	-9.76574	insig	1.12839	0.000849335	2.42069	1.27542	up	1.15599	0.000252893	0.0344933	-4.85754	down	1.25615	0.00024857	0	-inf	down
4.69_244.0850n	Brunnein A				9495.08	9263.55	12610.9	12080.7	841.078	0	0	0	2330.11	2976.2	2227.66	3210.78	38925.4	36995.6	36487.7	37936.9	264159	265324	266194	280967	0.999196	4.71264e-07	178.753	7.48183	insig	0.953306	0.000722274	0.0193573	-5.69098	insig	1.01858	6.66559e-06	1280.08	10.322	up	1.02253	0.000266151	12.775	3.67525	up
0.91_251.1141m/z	Aristeromycin M				80807.8	78674.8	77980.5	68776	0	0	0	0	0	0	0	0	27302.7	16102.4	48783.8	21345	24975.9	25640.4	30829.5	23373.8	1.16169	0.0288284	inf	inf	up	1.14165	9.24463e-05	0	-inf	down	1.16178	0.000507623	inf	inf	up	-	-	-	-	-
4.45_429.1775m/z	(S)-N-(4,5-Dihydro-1-Methyl-4-Oxo-1h-Imidazol-2-Yl)Alanine				95305.7	97104.7	97846	80463.3	0	0	0	0	0	0	0	0	37896.5	26024.3	21067.7	26307.5	455987	407149	460439	411159	1.16212	0.0043837	inf	inf	up	1.14164	0.000190554	0	-inf	down	1.16178	7.73565e-05	inf	inf	up	-	-	-	-	-
4.48_407.1453m/z	Portulacaxanthin Ii	Organic acids and derivatives	Carboxylic acids and derivatives	Amino acids, peptides, and analogues	3567.01	3576.13	1982.14	760.628	0.265741	0	2713.39	0	1611.19	3151.68	0	0	2820.52	4830.56	3641.21	3590.8	974217	976520	981361	911132	0.884526	0.0124411	5.48451	2.45536	insig	0.840451	0.111662	0.274498	-1.86513	insig	1.00012	1.11113e-05	1416.25	10.4679	up	0.236295	0.63217	1.75515	0.811593	insig
4.86_361.1393m/z	3-Methoxytyramine-Betaxanthin	Benzenoids	Phenols	Methoxyphenols	6924.96	4440.61	7900.36	5431.76	8173.83	13296.4	28688.8	8467.76	21347	22628.5	23380.3	20004.4	20918.5	15103.8	15296	16734	1951.76	2325.11	0	4466.02	0.412817	0.66604	1.16077	0.215084	insig	0.79008	0.176345	2.37378	1.24718	insig	0.566666	0.0790373	0.149128	-2.74538	insig	0.749141	0.233392	1.49011	0.575417	insig
4.18_371.0884m/z	Dopaxanthin				12661.7	18606.5	10558.8	5748.38	0	0	0	0	265870	306948	176583	230286	252003	634067	275348	554789	134620	145579	125546	136415	1.16173	0.0214345	inf	inf	up	1.14087	0.0209407	0	-inf	down	1.16178	6.10934e-05	inf	inf	up	1.25593	0.00303135	inf	inf	up
1.75_465.0681m/z	(5r)-2,5,6,7-Tetrahydro-1,4-Thiazepine-3,5-Dicarboxylic Acid	Organic acids and derivatives	Carboxylic acids and derivatives	Amino acids, peptides, and analogues	202547	31779.6	200152	156974	14168.8	8257.6	1631.26	19489	0	0	0	0	0	0	0	0	0	0	0	0	1.15813	0.0660876	0	-inf	down	0.96351	0.0412606	0.0736267	-3.76363	insig	1.15851	0.0660876	0	-inf	down	1.25005	0.0660876	0	-inf	down
5.02_709.1656m/z	2,5-Diamino-6-(5-Phospho-D-Ribitylamino)Pyrimidin-4(3h)-One				2.2241e+06	2.37767e+06	2.25468e+06	2.21125e+06	0	0	0	0	0	0	0	0	348733	304392	300443	348992	2465.79	2975.92	2369.49	1879.73	1.16229	0.000153819	inf	inf	up	1.14166	1.03952e-05	0	-inf	down	1.16169	0.00170502	inf	inf	up	-	-	-	-	-
0.83_313.0781m/z	Arabinosylhypoxanthine				0	0	0	0	25987.3	0	0	0	0	0	0	0	0	0	0	0	217715	207421	227103	146945	0.439627	0.391002	0	-inf	insig	0.43188	0.391002	inf	inf	insig	0.944451	0.000741436	30.7529	4.94265	insig	0.469666	0.391002	0	-inf	insig
4.12_351.1189m/z	Bisanthene	Benzenoids	Pyrenes	Benzopyrenes	3159.4	1737.81	0	3014.68	0	13542.3	13264.2	8252.82	0	0	0	0	24278.7	23712.1	19445.6	18387.7	159215	159109	156294	155172	0.495838	0.0198595	2.44797	1.29158	insig	0.0912681	0.119022	4.43121	2.1477	insig	0.628494	4.33468e-06	17.9636	4.167	insig	0.976347	0.0695733	0	-inf	insig
5.65_273.0407m/z	Cordeauxione				8877.9	9046.48	11851.6	7196.61	0	0	0	0	0	0	0	0	4098.68	4151.96	5675.51	3795.07	0	0	0	0	1.16218	0.00185113	inf	inf	up	1.14151	0.00241115	0	-inf	down	-	-	-	-	-	-	-	-	-	-
3.97_199.0968m/z	1-(3,4-Dimethoxyphenyl)Ethane-1,2-Diol	Benzenoids	Benzene and substituted derivatives	Methoxybenzenes	17520.7	17358.4	16756.5	17760.7	28642.1	26938.4	27326.5	25574.9	17228.9	15272.2	14397.9	19473.1	37463.8	38244.8	36506.8	36473.8	105974	96547.3	96106.4	96038.2	1.13932	3.11948e-05	1.37064	0.454845	insig	1.12975	0.000212392	1.56323	0.644527	insig	1.15932	3.66486e-05	3.63808	1.86318	up	1.18529	0.000597994	0.611825	-0.708809	insig
5.86_283.0963m/z	4',7-Dimethoxyisoflavone				10128.5	13573.7	5389.45	4421.34	0	0	0	0	0	0	0	0	10735.9	3014.92	0	0	64997.5	82800.7	89406.6	90042	0.669031	0.268019	inf	inf	insig	1.14074	0.0294056	0	-inf	down	1.16176	0.00078725	inf	inf	up	-	-	-	-	-
2.31_261.0985m/z	(4s)-4-Amino-4-{[(1s)-2-Carbamoyl-1-Carboxyethyl]Carbamoyl}Butanoic Acid				13479.9	0	19068.7	0	0	0	0	0	0	0	0	0	15376.2	15828.7	14432.5	18475.3	45.579	2487.57	175.22	2191.75	1.16226	0.000344215	inf	inf	up	0.65865	0.190938	0	-inf	insig	1.14738	0.15459	inf	inf	up	-	-	-	-	-
7.05_609.2714m/z	Epoxypheophorbide A				0	1657.59	0	0	23914.9	32760.4	24662.7	36756.6	98185.4	261185	199909	212624	491389	13110.1	11833.4	14101.4	47320.4	45631	26145.3	32535.7	0.0546015	0.452165	4.4916	2.16723	insig	0.957991	0.00235678	71.2448	6.15471	insig	0.55713	0.222109	1.28399	0.360636	insig	1.1971	0.017018	6.53632	2.70848	up
4.11_174.1491m/z	9-Aminononanoic Acid	Lipids and lipid-like molecules	Fatty Acyls	Fatty acids and conjugates	159680	156410	164254	161420	0	0	0	0	418.297	0	1236.07	616.75	9919.19	9131.37	10997.4	9590.29	5477.95	15724.7	20128.3	43923.9	1.16229	0.000140944	inf	inf	up	1.14167	2.35975e-06	0	-inf	down	1.16001	0.079057	inf	inf	up	0.974035	0.11435	inf	inf	insig
7.71_156.1516n	.Omega.-Dodecalactam				53439.5	46952.4	43476.1	42140.9	144690	130126	133231	126646	115660	85127.1	81426.2	97621.1	40593.6	40584.5	23775.5	25937.6	16317.1	10340.3	9840.74	18295	1.12834	3.50591e-06	0.244797	-2.03034	down	1.13083	6.38449e-06	2.87455	1.52334	up	1.14597	2.87551e-06	0.102476	-3.28664	down	1.0831	0.00866435	0.710379	-0.493339	insig
4.18_247.1332n	(2r,3s,5r)-5-(6-Amino-9h-Purin-9-Yl)-2-(Hydroxymethyl)Oxolan-3-Ol				99782.3	101851	101502	99422	0	0	0	0	25145.7	19014.6	22068.9	18613	141414	134268	135779	135486	24143.4	20984.3	18468.8	20517.7	1.1623	3.48529e-06	inf	inf	up	1.14167	4.85085e-07	0	-inf	down	1.16174	0.00037874	inf	inf	up	1.25609	0.000799677	inf	inf	up
4.22_427.1966m/z	Naucleidinal				120785	108911	115611	103449	0	0	0	0	0	2438.31	0	0	138075	144756	146342	146476	23738.9	24697.5	20517.3	10947.7	1.16229	5.77871e-06	inf	inf	up	1.14165	8.49473e-05	0	-inf	down	1.16146	0.00785443	inf	inf	up	0.47181	0.391002	inf	inf	insig
4.00_350.1608m/z	Erucifoline				5260.04	8402.48	9922.83	9346.01	11549.9	12558.4	8500.33	11072.8	2819.82	1607.06	2940.26	5469.6	25222.1	21324.1	26946.1	18583	110576	120090	69179.6	46491.1	1.0827	0.00370925	2.10788	1.07579	up	0.676351	0.0955082	1.32644	0.407562	insig	1.11647	0.0221044	7.92868	2.98708	up	1.1246	0.000638381	0.293871	-1.76675	down
6.22_475.1044m/z	Ginkgolide C				158132	161335	173895	148074	0	0	0	0	0	0	0	0	0	0	0	0	0	0	0	0	-	-	-	-	-	1.14165	8.03625e-05	0	-inf	down	-	-	-	-	-	-	-	-	-	-
0.94_118.0865m/z	5-Aminopentanoate	Organic acids and derivatives	Carboxylic acids and derivatives	Amino acids, peptides, and analogues	7.32677e+06	8.41814e+06	6.93163e+06	8.7553e+06	8.47599e+07	1.00132e+08	9.09038e+07	8.21702e+07	7.65836e+07	7.49921e+07	8.02684e+07	7.72895e+07	2.14591e+07	1.99405e+07	2.25822e+07	2.03163e+07	2.07017e+07	1.82954e+07	2.05188e+07	1.9123e+07	1.15762	0.000345689	0.235492	-2.08625	down	1.13867	0.000224141	11.3886	3.50952	up	1.15755	0.000329674	0.219683	-2.18651	down	0.989913	0.0504342	0.863583	-0.211593	insig
5.90_521.1447m/z	Citicoline				554822	598085	604209	623126	0	0	0	0	0	0	0	0	0	0	0	0	0	1676.54	0	0	-	-	-	-	-	1.14166	3.13991e-05	0	-inf	down	0.439889	0.391002	inf	inf	insig	-	-	-	-	-
4.52_390.2852m/z	9-Hydroxynonanoic Acid				2284.9	0	0	1147.97	98818	177927	176876	180449	12783	25293	20662.6	27788.7	0	4718.62	1446.28	1515.4	0	0	0	0	0.771568	0.00422348	0.0121127	-6.36734	insig	0.857574	0.00418314	184.705	7.52908	insig	1.1616	0.00413592	0	-inf	down	1.21071	0.00552011	0.136463	-2.87342	down
4.03_245.1863m/z	Isoleucylleucine				36517.6	36829.7	37873.5	34788.7	107692	77548.5	82264.7	66757.1	12301.6	8098.61	10389.6	11179.9	45654.7	50679.4	47593.6	46350.4	61143.2	58197	57775.6	61675.6	1.05719	0.0243931	0.569248	-0.812872	insig	1.09203	0.0120283	2.28932	1.19492	up	0.92048	0.0696474	0.714383	-0.485229	insig	1.23995	0.00329195	0.125559	-2.99356	down
5.83_369.1699m/z	Isorosmanol	Lipids and lipid-like molecules	Prenol lipids	Terpene lactones	170577	180529	168345	172680	0	0	0	0	0	0	0	0	6792.66	4781.46	6537.95	8551.82	0	0	0	0	1.16214	0.00325935	inf	inf	up	1.14166	7.92401e-06	0	-inf	down	-	-	-	-	-	-	-	-	-	-
6.96_365.1387m/z	Arisantetralone A				33126.5	39069.8	31294.9	33604.2	0	0	0	0	0	0	0	0	0	1414.64	875.039	987.116	0	0	0	0	0.899459	0.0701363	inf	inf	insig	1.14164	0.000254901	0	-inf	down	-	-	-	-	-	-	-	-	-	-
4.51_391.1621m/z	(-)-Nepetaside				9916.92	16891.8	12266.6	9485.09	0	0	0	0	0	0	0	0	177563	164190	174803	181221	0	0	11610.8	8202.71	1.1623	2.03686e-05	inf	inf	up	1.14143	0.00563158	0	-inf	down	0.671751	0.19097	inf	inf	insig	-	-	-	-	-
4.93_711.3836m/z	Piperochromanoic Acid				78114.4	67329.8	71116.8	68277.9	0	0	0	0	0	0	8963.26	21283	173149	160813	147050	143623	942654	908821	894400	891503	1.16227	0.000178702	inf	inf	up	1.14166	8.81418e-05	0	-inf	down	1.16179	4.73194e-06	inf	inf	up	0.729337	0.230378	inf	inf	insig
4.62_773.1609m/z	Xanthotoxol Glucoside	Phenylpropanoids and polyketides	Coumarins and derivatives	Coumarin glycosides	0	0	0	598.946	0	0	0	0	0	0	0	0	0	0	0	0	2.30312e+06	2.24208e+06	2.38127e+06	2.40429e+06	-	-	-	-	-	0.433054	0.391002	0	-inf	insig	1.16179	8.90737e-06	inf	inf	up	-	-	-	-	-
1.03_140.0353m/z	1h-Pyrrole-2-Carbaldehyde				11590.3	6417.03	16189	10474.5	0	0	0	0	0	0	0	0	4934.35	4941.27	0	0	7066.04	6463.44	5119.71	9715.69	0.669671	0.18169	inf	inf	insig	1.14122	0.011487	0	-inf	down	1.16155	0.00520445	inf	inf	up	-	-	-	-	-
6.40_444.2052n	Aurantiamide Acetate				78081.7	70742.9	67126.7	68108.6	1629.37	1380.1	4611.29	2702.75	20437.2	15129.2	11368.3	15508.7	56029.2	50695.8	62501.3	51046.1	39785.5	31692.9	31544.7	34366.4	1.13674	0.000152972	21.337	4.41528	up	1.1201	3.49013e-05	0.0363427	-4.78219	down	1.12643	0.000131438	13.3084	3.73427	up	1.17184	0.0030904	6.04866	2.59662	up
5.92_529.3031m/z	Goshonoside F2				2358.74	0	0	7250.31	0	0	0	0	736713	545447	632157	767060	49723.6	38466.4	57859.7	42732.4	174517	168673	166987	159215	1.16223	0.00155911	inf	inf	up	0.659922	0.254486	0	-inf	insig	1.16179	1.47538e-05	inf	inf	up	1.25614	0.000933499	inf	inf	up
5.11_627.3415m/z	Goshonoside F5	Lipids and lipid-like molecules	Prenol lipids	Terpene glycosides	0	0	0	0	1.32117e+06	1.13266e+06	1.25042e+06	1.15209e+06	0	0	0	0	0	0	0	0	0	0	0	0	1.16229	0.000104675	0	-inf	down	1.14166	0.000104675	inf	inf	up	1.16178	0.000104675	0	-inf	down	1.25615	0.000104675	0	-inf	down
5.66_225.1135m/z	1-Acetoxy-7-Hydroxy-3,7-Dimethyl-2e,5e-Octadien-4-One				0	0	0	0	888.746	1062.86	0	1005.75	33245.3	33956.1	35552.9	29240.9	7693.13	6123.2	3833.62	3153.09	47971.4	43887.1	45265.7	41550.6	0.596333	0.0205894	7.03433	2.81441	insig	0.883857	0.0591587	inf	inf	insig	0.726605	3.89318e-05	60.417	5.91688	insig	0.841609	0.000104665	44.6327	5.48003	insig
4.14_285.1248m/z	3-Hydroxytrichothecene				11042.4	17035.9	13827.8	13298.1	387.737	149.874	89.4879	0	0	120.459	0	0	8698.41	2320.52	12134.1	5752.19	192804	204549	199941	194343	0.771407	0.0429701	46.0936	5.5265	insig	0.795678	0.00153821	0.0113596	-6.45994	insig	0.898054	5.46493e-06	1262.38	10.3019	insig	0.64418	0.228383	0.192089	-2.38015	insig
4.12_491.2287m/z	Deacetylnomilinic Acid	Lipids and lipid-like molecules	Steroids and steroid derivatives	Steroid lactones	51022.7	52609.3	44393.4	47304.4	0	0	12.2505	0	11458.7	11424.9	105.434	3710.27	117832	128240	126035	116110	7173.39	6489.51	6971.47	5918.47	1.09675	3.23528e-05	39853	15.2824	up	1.06478	0.000119452	6.27168e-05	-13.9608	down	1.05089	0.000163602	2167.5	11.0818	up	1.13149	0.101049	2179.45	11.0898	up
4.68_491.1568m/z	4,2'-Dihydroxy-3,4',6'-Trimethoxychalcone 4-Glucoside	Phenylpropanoids and polyketides	Flavonoids	Flavonoid glycosides	256774	262318	260502	264954	0	0	0	0	0	0	0	0	9479.04	11736.4	2807.77	2349.44	101073	96562	98372.1	86017.1	1.15966	0.0685448	inf	inf	up	1.14167	6.27475e-07	0	-inf	down	1.16178	9.02593e-05	inf	inf	up	-	-	-	-	-
5.99_345.0984m/z	3',5-Dihydroxy-4',6,7-Trimethoxyflavanone	Phenylpropanoids and polyketides	Flavonoids	O-methylated flavonoids	40229.7	46043.7	39999.9	37206.1	0	0	0	0	0	0	0	0	10474.1	6584.99	9666.57	9141.78	46823.1	46723.9	49239.9	42323.3	1.1622	0.00175663	inf	inf	up	1.14164	0.000205173	0	-inf	down	1.16179	6.63136e-05	inf	inf	up	-	-	-	-	-
7.13_433.1649m/z	3-Isomangostin	Organoheterocyclic compounds	Benzopyrans	1-benzopyrans	79435.7	85434.8	78863	81887.7	0	0	0	0	0	0	0	0	5258.06	3316.71	6618.04	3004	0	0	0	0	1.1618	0.0127997	inf	inf	up	1.14166	1.36369e-05	0	-inf	down	-	-	-	-	-	-	-	-	-	-
7.10_451.1756m/z	3-Isomangostin Hydrate				144604	161484	124997	123980	0	0	0	0	0	0	0	0	329120	337290	527034	533781	7956.28	0	0	0	1.16216	0.00476368	inf	inf	up	1.14162	0.000580421	0	-inf	down	0.437021	0.391002	inf	inf	insig	-	-	-	-	-
0.86_175.0715m/z	Serylserine				5.01387e+06	4.77799e+06	5.11004e+06	4.89268e+06	3.46535e+06	2.98922e+06	3.96926e+06	3.98975e+06	1.27551e+07	1.43263e+07	1.42444e+07	1.48995e+07	694595	672361	592244	689313	1.87377e+06	1.95982e+06	1.86257e+06	1.67313e+06	1.15504	0.00105099	0.183751	-2.44417	down	1.00866	0.00791711	0.728157	-0.457678	insig	1.11867	0.00368742	0.511274	-0.96783	insig	1.24509	1.32362e-05	3.90086	1.96379	up
5.12_341.0671m/z	8-Hydroxygalangin 7-Methyl Ether 8-Acetate	Phenylpropanoids and polyketides	Flavonoids	Flavones	502989	528837	516204	500705	0	0	0	0	0	0	0	0	986.404	786.443	3542.19	2524.67	1338.03	1890.81	1485.28	1456.09	1.16014	0.0580127	inf	inf	up	1.14166	4.54221e-06	0	-inf	down	1.16173	0.00102538	inf	inf	up	-	-	-	-	-
5.78_369.0984m/z	8-Hydroxygalangin 7-Methyl Ether 8-Butyrate				24999.8	17020.3	15740.2	20532.9	0	0	0	0	27741	0	11349.1	27332.8	2.07479e+06	2.04747e+06	2.24951e+06	2.20992e+06	135229	81739.7	79229	72494.5	1.1623	2.72753e-05	inf	inf	up	1.14156	0.00251849	0	-inf	down	1.16159	0.0078526	inf	inf	up	0.974348	0.0900769	inf	inf	insig
3.30_358.1035m/z	2-Amino-4-[(1-Carboxy-3-Methanesulfinylpropyl)Carbamoyl]Butanoic Acid	Organic acids and derivatives	Carboxylic acids and derivatives	Amino acids, peptides, and analogues	161756	166181	162844	162053	0	0	1040.25	280.071	0	0	0	0	0	0	0	0	1063.62	1356.61	635.473	1260.75	0.670007	0.271803	0	-inf	insig	0.90261	1.39439e-07	0.00202245	-8.94968	insig	0.706339	0.0495732	3.26923	1.70895	insig	0.72441	0.271803	0	-inf	insig
4.72_308.1625n	Dihydrocumambrin A				9292.59	10411.8	10267.8	11098.7	1.27214e+06	1.18603e+06	1.12226e+06	1.10276e+06	0	0	0	2531.78	9168.58	7671.94	8386.1	10673.6	14146.2	7486.31	11384.2	8289.22	1.16134	7.76206e-05	0.00766576	-7.02735	down	1.14128	7.80795e-05	114.027	6.83323	up	1.15843	7.6519e-05	0.00882004	-6.825	down	1.12501	7.59851e-05	0.000540611	-10.8531	down
6.24_585.2710m/z	Kirkinine D	Lipids and lipid-like molecules	Prenol lipids	Diterpenoids	0	0	0	0	71648.1	75637.4	74973.9	69339	15331.2	19520.4	17285	33078.3	0	0	0	0	0	0	0	0	1.16229	1.81721e-05	0	-inf	down	1.14166	1.81721e-05	inf	inf	up	1.16178	1.81721e-05	0	-inf	down	1.19301	0.000366	0.292234	-1.7748	down
5.37_280.1182m/z	Metolachlor Cga 357704				318391	310489	327664	322770	6499.25	8345.53	8251.16	4503.31	0	0	0	0	69239	65195.8	62604.1	60971.6	42819.1	45483.9	47824.1	41551.5	1.14802	3.47651e-06	9.34846	3.22473	up	1.13696	1.057e-06	0.0215735	-5.5346	down	1.14118	2.49234e-06	6.4378	2.68657	up	1.25578	0.0046785	0	-inf	down
6.32_317.0669m/z	1,7-Dihydroxy-2,3,4-Trimethoxyxanthone				2.32866e+06	2.27469e+06	2.20894e+06	2.04744e+06	38447	13991.4	7493.64	0	119.252	2.85876	3.05871	0	335742	330339	354145	339154	5474.54	3102.76	2250.64	3273.48	0.673451	4.90592e-07	22.682	4.50348	insig	0.753325	3.57289e-05	0.00676454	-7.20779	insig	0.303111	0.262727	0.23529	-2.08749	insig	0.604426	0.170444	0.00208852	-8.9033	insig
5.25_553.2097m/z	Cinnamoside	Lipids and lipid-like molecules	Prenol lipids	Terpene glycosides	373303	381441	394097	359539	53312.7	68884.3	45344.8	56602.5	72320.7	0	67116.8	93472.3	478358	468839	513510	491110	1840.75	3867	4989.76	2310.13	1.15659	7.56266e-07	8.70786	3.12232	up	1.13456	1.51084e-07	0.148599	-2.7505	down	1.13727	0.00144949	0.0580325	-4.107	down	0.437709	0.922136	1.03911	0.0553431	insig
5.04_315.0154m/z	3-Methyl Ellagic Acid				0	1167.48	0	0	455993	446555	463400	443071	36181	10932.1	0	2754.59	2198.75	2338.35	0	994.296	0	0	0	0	0.84086	1.75919e-06	0.00305768	-8.35335	insig	1.01046	2.15425e-06	1549.5	10.5976	up	1.16179	2.33457e-06	0	-inf	down	0.81234	1.85004e-07	0.0275661	-5.18096	insig
1.17_401.1097m/z	(2e)-3-[4-(Beta-D-Glucopyranosyloxy)-3-Methoxyphenyl]-2-Propenoic Acid				1288.66	3728.14	865.543	3439.58	0	29758.9	42219.5	49557	0	0	0	0	516098	463552	521935	476945	7.69228e+06	7.42528e+06	7.76031e+06	7.46896e+06	0.630507	5.05203e-07	16.2795	4.02498	insig	0.152254	0.082261	13.0376	3.70461	insig	0.751494	1.9972e-06	249.695	7.96402	insig	0.976362	0.0688696	0	-inf	insig
5.23_679.3585m/z	O-Methylganoderic Acid O				123.517	42.5439	0	344.582	0	0	0	0	0	0	0	0	823.208	4837.99	4973.13	0	222576	204542	234024	226488	0.897217	0.135096	inf	inf	insig	0.881537	0.194664	0	-inf	insig	1.16178	4.92956e-05	inf	inf	up	-	-	-	-	-
6.54_360.2509m/z	(E)-5-(1,2,4a,5-Tetramethyl-7-Oxo-3,4,8,8a-Tetrahydro-2h-Naphthalen-1-Yl)-3-Methylpent-2-Enoic Acid	Lipids and lipid-like molecules	Prenol lipids	Diterpenoids	4657.55	3316.07	3877.99	5226.93	0	0	0	0	0	0	0	0	0	0	0	0	0	0	0	0	-	-	-	-	-	1.14155	0.0020462	0	-inf	down	-	-	-	-	-	-	-	-	-	-
4.35_381.1921m/z	Viguilenin				126028	124804	109018	107113	151323	121137	133340	120228	16073.3	14450.1	17584.1	15077.2	136610	110207	118432	132698	171694	160015	159014	153863	0.333954	0.489031	0.946616	-0.0791495	insig	0.653137	0.151317	1.12649	0.171832	insig	0.95465	0.0180603	1.22538	0.293233	insig	1.25175	0.000490821	0.120117	-3.05749	down
3.96_251.1393m/z	Feruloyl Allylamine				15197.6	17531.1	14415.8	15129.6	90299.4	80974.2	87267.8	77786.7	10406.3	16855.1	16538.5	21029.9	13384.5	10772.4	15500.5	10970.4	57078	41278.5	51180.8	42539.9	1.15383	2.50518e-05	0.150531	-2.73187	down	1.13821	8.21853e-05	5.40078	2.43317	up	1.09216	0.000353131	0.571101	-0.808183	insig	1.22539	2.71034e-06	0.192758	-2.37514	down
1.06_343.1269n	N-Fructosyl Tyrosine	Organic acids and derivatives	Carboxylic acids and derivatives	Amino acids, peptides, and analogues	125923	150550	105216	137527	624593	166189	30116.7	71891.4	1.61041e+06	1.08548e+06	1.3298e+06	1.22648e+06	1.3322e+06	1.37544e+06	1.34603e+06	1.35024e+06	391848	403741	416799	356783	0.970494	0.00364086	6.05283	2.59761	insig	0.0362139	0.544251	1.7195	0.781987	insig	0.687507	0.304747	1.7576	0.81361	insig	1.043	0.000960431	5.88286	2.55652	up
4.29_281.0670m/z	Feruloyl Lactate	Phenylpropanoids and polyketides	Cinnamic acids and derivatives	Hydroxycinnamic acids and derivatives	2.55184e+06	2.48949e+06	2.51806e+06	2.3896e+06	46355.8	38618.7	36561.8	37789.3	663432	711881	718860	834623	1.70305e+06	1.54691e+06	1.65747e+06	1.54583e+06	119726	112895	125322	123273	1.16144	3.38601e-05	40.5036	5.33998	up	1.14105	5.96001e-06	0.0160143	-5.9645	down	1.15233	7.062e-07	3.02033	1.5947	up	1.25427	0.000302278	18.3825	4.20026	up
3.90_352.1615m/z	9-Ribosyl-Cis-Zeatin				2296.98	1058.37	2552.06	1225.09	417.709	176.541	506.226	735.282	1999.58	1427.38	0	0	40892.8	41549.7	41045.7	33607.8	2136.37	2773.35	2463.57	2095.28	1.14675	0.000243659	85.5755	6.41913	up	0.955475	0.0334642	0.257379	-1.95803	insig	1.06666	0.000115304	5.15786	2.36677	up	0.600713	0.496066	1.86678	0.900553	insig
6.08_289.1072m/z	Loureirin D				3616.97	4697.41	1904.03	5275.31	0	0	0	0	0	0	0	0	8522.67	10986.9	11633.4	9132.62	0	0	477.049	0	1.16221	0.000856099	inf	inf	up	1.14097	0.013619	0	-inf	down	0.441534	0.391002	inf	inf	insig	-	-	-	-	-
6.67_349.1437m/z	5-{[4-(2h-1,3-Benzodioxol-5-Ylmethyl)-5-Ethoxyoxolan-3-Yl]Methyl}-2h-1,3-Benzodioxole				18263.1	17598.8	18746	14476.9	0	0	0	0	0	0	0	0	0	0	0	0	0	0	0	0	-	-	-	-	-	1.14161	0.000375326	0	-inf	down	-	-	-	-	-	-	-	-	-	-
6.44_502.2951m/z	Phomopsichalasin				12109	5022.84	11925.6	2577.8	22988.5	28398.7	32827.8	37349.4	146732	124969	132574	285060	53251.9	50571.6	66842	47940.9	49814.1	56313.7	64257	59558.9	1.02966	0.00436399	1.79828	0.846614	insig	0.967706	0.00144651	3.84268	1.94211	insig	1.06331	0.000759808	1.89154	0.919561	insig	1.19837	0.0326424	5.67055	2.50349	up
4.80_237.1851m/z	5-Hydroxyculmorin				50545.8	54200.1	51589.8	53241.1	86646.8	75943.3	69780.1	69219	43840.1	41231.5	49302	42755.4	81898.7	76256.3	70859	78317.1	785017	760717	803326	765704	0.168511	0.771009	1.01904	0.0272088	insig	1.07056	0.00923516	1.43904	0.525106	insig	1.15995	2.97679e-07	10.3278	3.36847	up	1.20171	0.00195765	0.587319	-0.767785	insig
6.35_404.3010m/z	Mycestericin B				14523.7	9513.74	11600.2	14322.1	0	0	102.428	0	40763.8	44323	40826.5	45882.7	919.431	0	1478.59	0	0	0	0	0	0.374185	0.213386	23.4118	4.54916	insig	1.00686	0.00187565	0.00205021	-8.93001	down	0.439139	0.391002	0	-inf	insig	1.15073	5.84707e-05	1677.24	10.7119	up
7.25_350.2694m/z	Neovasipyridone B	Organoheterocyclic compounds	Pyridines and derivatives	Hydropyridines	1397.95	1979.7	649.446	219.191	0	0	0	0	0	0	0	0	2084.28	0	0	0	0	0	0	0	0.440249	0.391002	inf	inf	insig	1.13746	0.0729003	0	-inf	down	-	-	-	-	-	-	-	-	-	-
2.13_493.1212m/z	16-Oxonapyradiomycin A2	Lipids and lipid-like molecules	Prenol lipids	Quinone and hydroquinone lipids	0	16565.2	0	2769.91	5.16111e+06	2.00497e+06	976083	2.09011e+06	0	0	0	0	3221.71	18430.7	0	10848.2	0	2684.29	0	0	0.809715	0.0666711	0.00317628	-8.29845	insig	0.877393	0.066471	529.206	9.04769	insig	1.02369	0.0662203	0.000262336	-11.8963	down	1.25486	0.0661798	0	-inf	down
6.07_336.2535m/z	Neovasipyridone C				9879.56	11523.2	12191	12829.6	0	0	0	0	0	0	0	0	41061.6	36557.4	40717.8	40988.7	5685.77	5403.95	6031.9	5736.18	1.1623	4.55479e-05	inf	inf	up	1.14163	0.000356057	0	-inf	down	1.16179	2.50926e-05	inf	inf	up	-	-	-	-	-
5.91_512.2987n	Fusicoccin P				14923.7	4479.87	13031.6	11868.6	21929	26323.6	23014.3	24506.6	463342	439300	453856	451581	34754.4	18866.1	27731.8	33012.7	607248	630935	636444	659191	0.465212	0.287239	1.19412	0.255947	insig	0.896147	0.00649413	2.16175	1.1122	insig	1.16122	1.0274e-05	26.4563	4.72554	up	1.25527	1.64345e-06	18.8787	4.23869	up
7.34_413.3385m/z	Tylopiol A	Lipids and lipid-like molecules	Prenol lipids	Sesquiterpenoids	4789.24	136.543	0	0	2357.81	0	0	0	0	0	0	0	113510	81222.8	103423	1291.24	0	0	0	0	0.958289	0.0614435	127.002	6.98871	insig	0.262614	0.651114	0.478668	-1.0629	insig	0.43972	0.391002	0	-inf	insig	0.469666	0.391002	0	-inf	insig
5.86_249.1500m/z	Hebelophyllene A	Lipids and lipid-like molecules	Prenol lipids	Sesquiterpenoids	2048.28	1705.24	2770.41	2540.71	1.1526e+06	1.05862e+06	1.12892e+06	1.03046e+06	10860.8	1617.07	11237.1	9216.55	11220.5	11792.2	12739.9	8344.43	1132.03	2145.13	0	0	1.16082	4.07516e-05	0.0100895	-6.631	down	1.14052	4.03802e-05	482.159	8.91336	up	0.914888	4.00695e-05	0.000749821	-10.3812	insig	1.22508	3.75413e-05	0.00753481	-7.05221	down
4.26_343.1752m/z	Sorbistin C	Lipids and lipid-like molecules	Fatty Acyls	Fatty acyl glycosides	23268	23248.1	20823.9	23611.9	899.814	0	4111.51	0	0	0	0	1577.95	14970	9946.99	15115.7	17011.4	90638.5	83290.4	67281.9	75539.9	0.777878	0.000706812	11.383	3.50881	insig	0.780311	6.32467e-06	0.0550986	-4.18184	insig	0.830279	0.000409333	63.207	5.98201	insig	0.325402	0.461199	0.314876	-1.66714	insig
4.16_355.1040m/z	1-O-Feruloyl-Beta-D-Glucose	Phenylpropanoids and polyketides	Cinnamic acids and derivatives	Hydroxycinnamic acids and derivatives	65281.2	89254.4	57826.3	62178.2	5052.86	12614.5	9742.42	48705.5	128563	632119	129942	137558	458048	502618	403981	485288	2.75341e+06	2.75527e+06	2.80331e+06	2.59539e+06	1.10355	3.13639e-05	24.3044	4.60314	up	0.922997	0.00841156	0.277246	-1.85076	insig	1.13502	4.44332e-06	143.301	7.1629	up	1.09332	0.152853	13.5082	3.75577	up
1.05_385.1017n	Zeanoside C				0	0	12457.5	0	23722.2	0	0	0	0	0	0	0	271126	210325	196286	182432	626590	618383	638475	657338	0.953825	0.000926732	36.2601	5.18031	insig	0.0132071	0.693339	1.90426	0.929227	insig	0.967669	7.62598e-09	107.106	6.7429	insig	0.469666	0.391002	0	-inf	insig
4.10_865.1985m/z	Pavetannin B2				0	0	0	0	884241	1.00803e+06	897411	848622	0	0	0	0	0	0	0	0	0	0	0	0	1.16228	0.00011866	0	-inf	down	1.14165	0.00011866	inf	inf	up	1.16178	0.00011866	0	-inf	down	1.2562	0.00011866	0	-inf	down
5.68_525.1396m/z	Salvianolic Acid C				285258	292992	297398	301810	24805.1	17051.2	18681.4	19808	59428.9	63828.7	64552.7	62265	158109	160037	159333	162324	7053.98	6550.69	7726.58	7746.78	1.15713	3.36356e-08	7.96313	2.99334	up	1.13854	1.01415e-07	0.0682366	-3.87331	down	1.13545	0.0039211	0.361912	-1.46629	down	1.23843	2.71298e-06	3.11249	1.63807	up
6.08_523.1397m/z	Methoxybrassitin				199918	233411	213245	191130	1503.82	0	0	0	0	0	0	0	13150.7	11397.1	14157.4	18113.5	415499	399016	405912	392038	0.963466	0.00146964	37.783	5.23967	insig	0.99404	0.000182827	0.00179516	-9.12167	insig	1.01339	3.79469e-06	1072.25	10.0664	up	0.469666	0.391002	0	-inf	insig
7.15_294.2430m/z	19-Noretiocholanolone	Lipids and lipid-like molecules	Steroids and steroid derivatives	Estrane steroids	80681.7	79961.7	71294.9	72632.6	116827	87014.8	107087	113023	552611	452064	388132	384312	29908.2	27851.4	33175.4	33034.4	23245.2	11710.2	9020.05	14757.9	1.14817	0.00111714	0.292414	-1.77391	down	1.00027	0.0150367	1.39196	0.477121	insig	1.12658	0.000167696	0.138538	-2.85165	down	1.23514	0.00277727	4.1918	2.06757	up
4.70_329.1397m/z	Fragransol B				152746	169726	158504	145850	0	0	0	0	158738	576069	212236	997216	303665	275333	305268	299198	90841.6	90003	103557	95746	1.1623	2.87004e-05	inf	inf	up	1.14165	7.36245e-05	0	-inf	down	1.16179	7.69576e-05	inf	inf	up	1.25402	0.0872557	inf	inf	up
6.05_287.1277m/z	4'-Hydroxy-7,3'-Dimethoxyflavan	Phenylpropanoids and polyketides	Flavonoids	O-methylated flavonoids	0	0	0	0	0	0	0	0	0	0	0	0	0	0	612.929	0	665477	655143	650236	606716	0.440183	0.391002	inf	inf	insig	-	-	-	-	-	1.16179	1.78908e-05	inf	inf	up	-	-	-	-	-
4.25_538.2059n	Olivil 4'-O-Glucoside				178925	186226	173727	188406	4884.4	4828.68	4344.64	2316.81	819047	805763	863831	864524	2.72745e+06	2.57904e+06	2.62821e+06	2.66166e+06	150140	134003	141461	156645	1.15977	3.57276e-06	647.125	9.3379	up	1.1344	8.84274e-06	0.0225146	-5.47299	down	1.15306	7.74551e-05	35.5583	5.15211	up	1.25222	1.29445e-05	204.779	7.67793	up
5.90_379.1180m/z	5-Methoxy-6'',6''-Dimethyl-3',4'-Methylenedioxypyrano[2'',3'':7,8]Flavone	Phenylpropanoids and polyketides	Flavonoids	Pyranoflavonoids	52164.9	64595	64550.1	80305.3	0	0	0	0	0	0	0	0	73493.4	74832.9	72969.4	77701	0	0	0	0	1.16229	6.27146e-06	inf	inf	up	1.1416	0.00146844	0	-inf	down	-	-	-	-	-	-	-	-	-	-
0.65_343.0212m/z	Ribose 1,5-Bisphosphate				170300	124103	160503	78060	217471	119687	224658	164356	16913.4	11927.8	22765.6	18605.4	130665	118745	114290	133078	0	0	0	9684.6	0.799702	0.100225	0.684103	-0.547715	insig	0.568192	0.186656	1.36251	0.446271	insig	0.964384	0.00509159	0.0133365	-6.22848	insig	1.22814	0.00662595	0.0966879	-3.37052	down
5.06_201.1640m/z	Gamma-Calacorene				147537	137182	133796	136618	735927	695252	662007	659382	64409.7	52414.4	51526.2	45093.9	153265	155002	146275	155358	131544	126520	129859	119821	1.16101	6.79585e-05	0.221575	-2.17413	down	1.14015	5.19535e-05	4.95839	2.30987	up	1.16046	5.35875e-05	0.184462	-2.43861	down	1.2529	2.40848e-05	0.0775436	-3.68885	down
4.36_617.1171m/z	Quercetin 3-Arabinoside 7-Glucoside	Phenylpropanoids and polyketides	Flavonoids	Flavonoid glycosides	0	0	0	0	1.89973e+06	1.98409e+06	2.02461e+06	2.00224e+06	32846.8	0	0	0	0	0	0	0	5936.98	15026.5	6019.36	13554.6	1.16229	5.77687e-06	0	-inf	down	1.14167	5.77687e-06	inf	inf	up	1.15417	5.06516e-06	0.0051244	-7.6084	down	1.07908	1.13719e-06	0.00415221	-7.9119	down
6.47_361.1069m/z	6,8-Di-O-Methylaverufin	Benzenoids	Anthracenes	Anthraquinones	0	0	0	0	0	0	0	0	0	0	0	0	64902.9	56971.7	52872.2	61653.1	0	0	0	0	1.16228	0.00019472	inf	inf	up	-	-	-	-	-	-	-	-	-	-	-	-	-	-	-
4.06_401.1460m/z	Icariside F2				2.0515e+06	2.16374e+06	2.06533e+06	2.00268e+06	781850	736989	729627	700703	1.79166e+06	1.92603e+06	1.88592e+06	2.11924e+06	1.8264e+06	1.74483e+06	1.75278e+06	1.68692e+06	266294	274215	292937	285349	1.15873	9.79028e-07	2.37725	1.2493	up	1.13914	1.43443e-06	0.35604	-1.48989	down	1.15816	2.46218e-05	0.37936	-1.39836	down	1.24966	0.000233124	2.61865	1.38882	up
1.06_275.0890m/z	(2s,3'S)-Alpha-Amino-2-Carboxy-5-Oxo-1-Pyrrolidinebutanoic Acid				861444	901203	804685	851557	561447	183293	237370	197950	1.84793e+06	1.45513e+06	1.62539e+06	1.7136e+06	1.39895e+06	1.17587e+06	1.37083e+06	1.16878e+06	534500	561330	551824	572403	1.07632	0.000198143	4.33405	2.11571	up	1.00455	0.00670799	0.345159	-1.53467	down	0.884864	0.0617099	1.88131	0.911736	insig	1.18758	3.1316e-05	5.62857	2.49277	up
6.04_745.4528m/z	Azukisaponin I	Lipids and lipid-like molecules	Prenol lipids	Terpene glycosides	504866	476009	475061	477147	32199.7	8019.9	0	0	0	0	0	0	37519.6	36615.3	34992.2	30941.7	0	0	0	0	0.710592	0.0440737	3.4826	1.80017	insig	0.802766	8.32018e-09	0.0208059	-5.58686	insig	0.670274	0.278643	0	-inf	insig	0.722852	0.278643	0	-inf	insig
3.80_451.1257m/z	Epicatechin 3-O-Beta-D-Allopyranoside				0	0	0	0	245368	36066	55883.6	55637.1	0	0	0	0	0	0	0	0	16657.3	16572.6	19696.6	17678.5	1.16043	0.140112	0	-inf	down	1.13997	0.140112	inf	inf	up	0.938688	0.200379	0.179677	-2.47652	insig	1.25319	0.140112	0	-inf	down
5.40_251.1644m/z	Sterpuric Acid	Lipids and lipid-like molecules	Prenol lipids	Sesquiterpenoids	0	716.766	2255.62	687.898	84207.6	72257	81925.8	69793.3	4401.97	5253.48	5685.84	7620.43	3886.13	3483.49	1045.07	1312.69	4456.13	3955.4	5431.24	5624.84	1.13328	0.000146144	0.0315636	-4.9856	down	0.761816	0.000179515	84.1967	6.39569	insig	1.15768	0.000224923	0.0631689	-3.98464	down	1.24722	0.000179412	0.0745066	-3.74649	down
0.83_445.1929m/z	Lucidone B				258977	120797	258853	122708	0	0	0	0	0	0	0	0	17584.2	70941.9	21477.8	44700.9	0	0	0	0	1.16095	0.0515756	inf	inf	up	1.14123	0.0171427	0	-inf	down	-	-	-	-	-	-	-	-	-	-
7.71_210.1854m/z	(E)-5,8-Megastigmadien-4-One				22621.1	21779.6	20937.8	23162.3	60679.5	60032.8	56181.6	48401.9	36949.9	33125.5	31908.2	38143.2	11132	13312.7	12278.3	11749.9	7511.39	4968.94	5191.07	8150.07	1.15631	0.000438199	0.215152	-2.21657	down	1.12902	0.000952508	2.54569	1.34806	up	1.14884	0.000177183	0.114611	-3.12518	down	1.18591	0.00162774	0.621968	-0.685088	insig
3.91_255.0513m/z	3-(4-Hydroxy-3-Methoxyphenyl)-2-Oxopropanoic Acid	Benzenoids	Benzene and substituted derivatives	Phenylpyruvic acid derivatives	56598	42997.1	39712.6	45529.2	0	0	0	0	0	0	0	0	4484.09	2854.98	4499.2	0	1539.95	1837.79	1497.32	1394.71	0.899579	0.0681934	inf	inf	insig	1.14161	0.00107315	0	-inf	down	1.16175	0.000486553	inf	inf	up	-	-	-	-	-
2.92_380.1568m/z	(R)-Pantothenic Acid 4'-O-B-D-Glucoside				197414	206061	196832	198827	20838.5	82498.1	54411	83712.2	0	10137.5	18202	6270.03	476565	458902	456662	443248	4.18749e+06	4.26168e+06	4.28168e+06	4.05759e+06	1.09001	1.03946e-05	7.60117	2.92622	up	0.97857	0.00221609	0.302152	-1.72665	insig	1.14299	8.16365e-07	69.5289	6.11954	up	0.639085	0.0357022	0.143334	-2.80255	insig
3.95_449.1084m/z	Compound Np-002738				0	0	0	0	238289	226860	236494	210534	0	0	0	0	0	0	0	0	26669.4	25600.4	24800.7	17512.3	1.16229	4.75546e-05	0	-inf	down	1.14166	4.75546e-05	inf	inf	up	1.15495	1.61516e-05	0.103689	-3.26967	down	1.25617	4.75546e-05	0	-inf	down
7.67_477.2641m/z	Amorilin				25370.3	37883.9	30175.9	32973.6	0	0	0	0	0	0	0	0	148597	170638	150755	161455	2059.52	0	0	1763.84	1.16228	7.42086e-05	inf	inf	up	1.14159	0.00122287	0	-inf	down	0.668306	0.183588	inf	inf	insig	-	-	-	-	-
5.38_409.0242m/z	Ombuin 3-O-Sulfate				0	0	0	0	1005.42	424.679	10237.1	1482.33	0	0	0	0	303398	291319	300300	284451	0	0	0	0	1.1085	7.88819e-08	89.6967	6.48698	up	1.13478	0.252556	inf	inf	up	1.15594	0.252556	0	-inf	down	1.24446	0.252556	0	-inf	down
3.67_479.1678m/z	Cynaroside A				19924.2	20656	16957	12547.5	0	0	0	0	0	0	0	0	8795.18	14717.7	5091.73	15025.5	1.2671e+06	1.18376e+06	1.1996e+06	1.11445e+06	1.16134	0.0202007	inf	inf	up	1.14149	0.00245878	0	-inf	down	1.16178	4.00163e-05	inf	inf	up	-	-	-	-	-
4.56_346.1786n	Gibberellin A64				26930.9	24632.4	17495	24649.6	87867.5	62410.4	57357.6	55936.5	0	0	0	0	69550.8	65931.5	77019.9	65919.4	105168	108587	109943	98415.4	0.291119	0.664602	1.05634	0.0790738	insig	1.08197	0.00814377	2.8127	1.49195	up	1.02262	0.00897783	1.60151	0.679436	insig	1.25595	0.00305283	0	-inf	down
4.85_289.1072m/z	4,4',Alpha-Trihydroxy-2'-Methoxydihydrochalcone				31622.7	33653.4	25748.6	22369.4	3025.68	3327.09	3121.83	1551.29	0	0	0	0	16232.2	14217.5	16394	17381.6	55024.5	37599.6	46503.9	33250.8	1.12809	1.30769e-05	5.82496	2.54225	up	1.11742	0.00189679	0.0972352	-3.36238	down	1.14212	0.00346945	15.634	3.96661	up	1.2554	0.00656059	0	-inf	down
0.80_236.0778m/z	N-Glycolyl-D-Glucosamine	Organic oxygen compounds	Organooxygen compounds	Carbohydrates and carbohydrate conjugates	554615	289387	551594	574586	59121.8	136755	92489.1	116898	0	90333.2	60539.3	112232	22551.6	86349.4	22995.9	70084.3	61490.7	99324.8	49788.3	57125.2	0.752182	0.0727793	0.498395	-1.00464	insig	1.06803	0.00826482	0.205699	-2.2814	down	0.664328	0.144795	0.66063	-0.598087	insig	0.484524	0.279785	0.649219	-0.623224	insig
6.52_761.4475m/z	Momordin Ia	Lipids and lipid-like molecules	Prenol lipids	Terpene glycosides	109975	101311	120686	97125.6	0	0	0	0	0	0	0	0	0	0	0	0	0	0	0	0	-	-	-	-	-	1.14164	0.00025049	0	-inf	down	-	-	-	-	-	-	-	-	-	-
4.62_465.1399m/z	Okanin 4-Methyl Ether 3'-Glucoside	Phenylpropanoids and polyketides	Flavonoids	Flavonoid glycosides	163206	161829	167109	167868	0	0	0	0	0	0	0	0	131097	141843	124060	113834	59603	39961	45683.1	41690	1.16226	0.000215296	inf	inf	up	1.14167	1.55997e-06	0	-inf	down	1.1617	0.00184809	inf	inf	up	-	-	-	-	-
6.25_567.1294m/z	6''-Malonylastragalin				62705.1	60452.8	70061.6	68473.4	0	0	0	0	0	0	0	0	0	0	0	0	0	838.126	0	0	-	-	-	-	-	1.14166	9.41198e-05	0	-inf	down	0.439889	0.391002	inf	inf	insig	-	-	-	-	-
6.14_471.2014m/z	Melleolide C				140132	159890	160796	175199	0	0	0	0	0	0	0	0	5684.23	6428.84	5802.16	4562.25	0	0	0	0	1.1622	0.000715912	inf	inf	up	1.14165	0.000203416	0	-inf	down	-	-	-	-	-	-	-	-	-	-
3.98_496.2312m/z	Melleolide G				0	0	0	0	1566.9	18077.9	10855.7	2768.88	0	0	0	0	0	0	0	0	119545	106198	95587.8	109160	1.15741	0.11967	0	-inf	down	1.13722	0.11967	inf	inf	up	1.05149	6.46357e-06	12.9396	3.69372	up	1.24975	0.11967	0	-inf	down
7.01_453.1915m/z	Melleolide H				326787	347451	316277	291722	7521.92	4972.15	1988.32	1618.24	0	0	0	0	1.17506e+06	931558	1.1275e+06	1.12793e+06	58934.3	12971.5	2001.49	8914.29	1.14841	0.000268603	270.925	8.08175	up	1.12019	8.96621e-05	0.0125567	-6.3154	down	0.60615	0.288279	5.14399	2.36289	insig	1.25293	0.0623368	0	-inf	down
0.89_335.0640m/z	Nicotinamide Mononucleotide	Nucleosides, nucleotides, and analogues	Pyridine nucleotides	Nicotinamide nucleotides	337921	268135	375407	261825	93701.9	51353.6	143335	158376	82610	92013.1	65072.7	122977	459598	509942	269776	494698	20523.5	34642	8213.63	0	1.03335	0.00561646	3.88125	1.95652	up	0.976696	0.00173204	0.359343	-1.47657	insig	0.564814	0.0244009	0.141862	-2.81744	insig	0.253626	0.479785	0.811772	-0.300854	insig
3.62_335.0641m/z	B-Nmn				17930.9	13807.5	15082.9	13605.7	216008	56411.3	69764.7	67497.5	132145	52543.4	21893.5	54872.4	21668.9	18884	23361.6	21632.2	33.0829	35.4751	68.1816	12.7808	1.02293	0.122526	0.208813	-2.25972	down	1.04665	0.105015	6.77978	2.76124	up	1.14995	0.0740314	0.000364967	-11.4199	down	0.477495	0.444406	0.63819	-0.647942	insig
4.25_340.1313n	Dehydroxycubebin				428512	440093	458964	460046	8947.26	23231.9	13950	17454.9	526196	529060	581745	562930	2.6607e+06	2.62769e+06	2.63447e+06	2.6208e+06	686864	696426	733672	678542	1.15707	3.60843e-09	165.822	7.3735	up	1.12988	1.04751e-06	0.0355692	-4.81323	down	1.15238	4.45768e-06	43.9655	5.4583	up	1.24366	1.69437e-05	34.5988	5.11265	up
4.56_461.0736m/z	Kaempferol 3-Glucuronide	Phenylpropanoids and polyketides	Flavonoids	Flavonoid glycosides	0	0	0	0	98911.2	127726	137644	116024	369788	169711	387202	63760.4	1.85004e+06	1.64386e+06	1.76204e+06	1.71536e+06	279920	354910	321200	312757	1.15965	2.41957e-05	14.5143	3.8594	up	1.14162	0.000722244	inf	inf	up	1.13572	0.00015722	2.64163	1.40143	up	0.546326	0.203369	2.06215	1.04415	insig
5.28_621.2867m/z	Acetylsoyasaponin A3	Lipids and lipid-like molecules	Prenol lipids	Terpene glycosides	2.15333e+06	2.25717e+06	2.16946e+06	2.12751e+06	8683.44	0	9542.34	3362.81	0	0	0	0	0	0	268.501	0	4522.67	2105.25	1968.12	4512.85	0.668873	0.0994118	0.0124372	-6.3292	insig	0.802987	4.23495e-06	0.00247932	-8.65584	insig	0.370051	0.426892	0.607214	-0.719722	insig	0.969312	0.0968356	0	-inf	insig
4.41_740.2198n	Kaempferol 3-O-Rhamninoside				3300.78	18386.3	4897.82	6043.19	7.24813e+06	7.84963e+06	7.65156e+06	7.56426e+06	66098.1	95941	66452.3	115978	2700.59	2789.7	5642.49	4979.01	26171.1	28459.2	37223.9	55252.3	1.15996	9.9508e-06	0.000531504	-10.8776	down	1.13254	9.84024e-06	929.063	9.85963	up	1.15834	9.60506e-06	0.00485283	-7.68696	down	1.25254	8.71848e-06	0.0113635	-6.45944	down
6.96_336.2541m/z	Yucalexin P17				4851.86	3944.94	3394.03	4676.03	465.321	723.433	1416.68	3239.64	7637.43	11205.7	5260.65	4435.58	639.445	595.387	202.388	729.036	2531.77	561.44	1790.67	1635.4	0.637912	0.238658	0.370612	-1.43202	insig	0.891527	0.0136901	0.346542	-1.5289	insig	0.21594	0.829995	1.11534	0.157488	insig	1.05387	0.025971	4.88263	2.28766	up
1.19_402.1624m/z	6-Methylthiohexyldesulfoglucosinolate				0	2860.17	0	0	0	0	0	0	89227	48266.4	174194	38173.6	18482.2	8813.7	12539.6	5152.85	137208	169360	155294	145244	1.16132	0.0288624	inf	inf	up	0.43054	0.391002	0	-inf	insig	1.16179	0.00020845	inf	inf	up	1.25455	0.0663831	inf	inf	up
7.11_365.1387m/z	4-Acetylzearalenone	Phenylpropanoids and polyketides	Macrolides and analogues	Zearalenones	42428.3	53578.2	52040.5	45771.9	0	0	0	0	0	0	0	0	4733.62	5204.63	5081.68	2088.49	0	0	0	0	1.16152	0.0101562	inf	inf	up	1.14163	0.000346564	0	-inf	down	-	-	-	-	-	-	-	-	-	-
4.06_289.1660m/z	(R)-1-O-B-D-Glucopyranosyl-1,3-Octanediol	Lipids and lipid-like molecules	Fatty Acyls	Fatty acyl glycosides	716508	746224	694290	682667	18661.4	13903.2	14958.7	18574.7	2344.77	0	0	2981.93	4123.76	6717.86	7656.47	5292.6	14542.8	11892.9	13391.1	15128.4	1.09173	0.000719588	0.359931	-1.47421	down	1.14014	1.59331e-05	0.0232765	-5.42498	down	0.726575	0.10922	0.83142	-0.266351	insig	0.846654	0.000126133	0.0805879	-3.63329	insig
4.49_491.1209m/z	Okanin 4'-(6''-Acetylglucoside)	Phenylpropanoids and polyketides	Flavonoids	Flavonoid glycosides	241398	263811	245441	235213	0	0	0	0	0	0	0	0	22129.4	20165.2	25100.8	18645.3	452300	479098	470621	424530	1.16225	0.000590281	inf	inf	up	1.14166	3.42265e-05	0	-inf	down	1.16179	4.0678e-05	inf	inf	up	-	-	-	-	-
5.60_299.0928m/z	3'-Methoxydihydroformononetin				14469.3	9665.92	14209.6	15027.2	0	0	0	0	0	0	0	0	10190.5	8789.47	4422.42	8317.26	37203.3	36483.7	35981.5	34218.3	1.16179	0.00765512	inf	inf	up	1.14156	0.00170633	0	-inf	down	1.16179	1.21732e-05	inf	inf	up	-	-	-	-	-
6.83_475.2511m/z	Lycium Substance B				88457.1	93923.8	94104.6	89620.6	0	847.998	0	1266.39	0	0	5698.63	0	38001	39544.5	45919.9	47869.2	0	4548.29	13342.5	15559.6	0.856192	0.000332531	81.0327	6.34043	insig	0.861612	3.93388e-06	0.00577535	-7.43588	insig	0.393239	0.121646	15.8204	3.98371	insig	0.264002	0.57904	2.69517	1.43037	insig
3.37_331.1040m/z	Leonuriside A	Organic oxygen compounds	Organooxygen compounds	Carbohydrates and carbohydrate conjugates	2.73235e+06	2.95312e+06	2.68614e+06	2.6999e+06	974316	872445	912444	848130	357387	380173	351785	406745	5.93039e+06	5.55651e+06	5.80307e+06	5.63993e+06	826802	807891	823306	816638	1.1612	1.86997e-06	6.35647	2.66823	up	1.13779	8.10845e-06	0.325821	-1.61785	down	0.913356	0.0552043	0.907772	-0.139598	insig	1.24601	4.55676e-05	0.414736	-1.26974	down
5.09_672.1869m/z	Calendoflaside	Phenylpropanoids and polyketides	Flavonoids	Flavonoid glycosides	111691	93988.4	113794	117014	30898.2	0	0	0	3.84464	0	0	0	61200.4	68524	69637.9	77012.5	0	0	0	0	0.921354	0.00180799	8.9447	3.16103	insig	0.914847	8.47641e-05	0.0707883	-3.82035	insig	0.43972	0.391002	0	-inf	insig	0.27379	0.391054	0.000124429	-12.9724	insig
6.85_199.1937n	Dodecanamide				1.58521e+06	1.5984e+06	1.62636e+06	1.68004e+06	3.6624e+06	3.32182e+06	3.30519e+06	3.10373e+06	4.70828e+06	5.55821e+06	5.59611e+06	5.88706e+06	1.07021e+06	1.1221e+06	1.11508e+06	1.17146e+06	954386	911941	973277	1.01646e+06	1.15791	0.000218192	0.334414	-1.58029	down	1.13297	0.000485912	2.06365	1.0452	up	1.1581	0.000170484	0.287914	-1.79629	down	1.20453	0.00140463	1.62394	0.699499	insig
3.71_494.2168n	Gibberellin A20 13-Glucoside	Lipids and lipid-like molecules	Prenol lipids	Terpene glycosides	0	0	0	0	0	0	0	0	0	0	0	0	0	0	0	0	274137	293342	270106	267171	-	-	-	-	-	-	-	-	-	-	1.16179	2.13904e-05	inf	inf	up	-	-	-	-	-
7.71_123.0919m/z	4-(Dimethylamino)Pyridine	Organic nitrogen compounds	Organonitrogen compounds	Amines	551657	538321	535817	538351	875524	927625	919350	884174	1.94494e+06	1.99372e+06	2.03569e+06	1.94102e+06	574060	607656	624333	611365	497852	467634	484152	484384	1.15099	2.723e-06	0.670261	-0.577205	insig	1.13837	3.70111e-05	1.66656	0.736871	insig	1.15857	3.84897e-06	0.536234	-0.899064	insig	1.25406	2.6464e-07	2.19464	1.13399	up
1.03_185.0568m/z	L-Beta-Aspartyl-L-Alanine	Organic acids and derivatives	Peptidomimetics	Hybrid peptides	62976.1	57575.2	94575.6	79136.6	0	0	0	0	61932.8	63847.2	50398.5	81419	30933.6	19123.1	35066.9	14061.8	30366.6	28541.6	24878.2	25443.7	1.16177	0.0150667	inf	inf	up	1.14155	0.00310057	0	-inf	down	1.16176	0.000235587	inf	inf	up	1.25604	0.00209346	inf	inf	up
6.31_297.0408m/z	1,3,5,8-Tetrahydroxy-6-Methoxy-2-Methylanthraquinone				35736.2	38433.6	43412.3	30437.9	5288.94	0	0	0	0	0	0	0	0	0	0	0	0	0	0	0	0.439627	0.391002	0	-inf	insig	0.933722	0.000177118	0.0357312	-4.80667	insig	0.43972	0.391002	0	-inf	insig	0.469666	0.391002	0	-inf	insig
4.65_713.2907m/z	Cucurbitacin I 2-Glucoside	Lipids and lipid-like molecules	Steroids and steroid derivatives	Steroidal glycosides	0.233301	0	5.05385	0	0	0	0	0	0	0	0	0	7061.45	0	0	0	586384	510389	470812	474658	0.440249	0.391002	inf	inf	insig	0.640797	0.366355	0	-inf	insig	1.16176	0.000315777	inf	inf	up	-	-	-	-	-
5.08_297.1713m/z	Bisacurone A	Lipids and lipid-like molecules	Prenol lipids	Sesquiterpenoids	732.776	0.00644123	90.0091	487.559	179643	165062	178100	157355	9422.63	2897.36	9566.58	3406.37	1840.81	0	0	872.609	0	0	0	0	0.892928	6.29735e-05	0.00398938	-7.96962	insig	0.913854	6.76913e-05	519.067	9.01978	insig	1.16178	6.82666e-05	0	-inf	down	1.22398	1.70274e-05	0.0371868	-4.74907	down
4.15_583.1688m/z	Henryoside	Organic oxygen compounds	Organooxygen compounds	Carbohydrates and carbohydrate conjugates	288729	298799	268627	273308	0	0	0	0	0	0	0	0	186827	208004	206450	178580	10729.2	5261.05	12231	5651.62	1.16227	0.000114409	inf	inf	up	1.14166	3.29575e-05	0	-inf	down	1.1613	0.0172961	inf	inf	up	-	-	-	-	-
4.56_451.1619m/z	Phenethyl Rutinoside				144729	144097	116396	146690	0	0	0	0	0	0	0	0	0	44.3186	3894.23	5026.57	0	0	0	0	0.882485	0.183638	inf	inf	insig	1.14164	0.000312246	0	-inf	down	-	-	-	-	-	-	-	-	-	-
5.56_453.3377m/z	Ganodermic Acid Jb				1182.87	7363.66	7416.24	2781.21	23793.6	23093.1	16866.1	17266.1	45195.6	41519.9	61031.1	52598.8	21285.1	11017.1	13313.9	19871	24824.6	19080.3	17463.1	18216.5	0.541095	0.260829	0.808294	-0.307048	insig	0.957467	0.000759467	4.3224	2.11183	insig	0.0603667	0.890466	0.982297	-0.0257694	insig	1.19148	0.00297327	2.47282	1.30616	up
4.56_433.1490m/z	2,3,4,5,2',6'-Hexamethoxy-3',4'-Methylenedioxychalcone				55420.4	73562.6	76924.7	67712.7	0	0	0	0	9344.93	11204.1	9779.87	9691.69	1.58025e+06	1.68821e+06	1.61709e+06	1.61492e+06	44772.1	30420.4	36379.2	58698.3	1.16229	5.97471e-06	inf	inf	up	1.14161	0.000715912	0	-inf	down	1.16157	0.0061248	inf	inf	up	1.25615	0.000151427	inf	inf	up
4.77_285.0772m/z	5,6-Dihydroxy-4'-Methoxyflavanone				2.4212e+06	2.45028e+06	2.41559e+06	2.36499e+06	2.25671	0	0	6.92508	152181	145563	154474	170435	503285	470227	477929	458528	256036	239300	247684	238934	1.09073	1.72203e-05	208017	17.6663	up	1.07661	8.73472e-07	9.51278e-07	-20.0036	down	1.0585	9.93173e-06	106946	16.7065	up	1.19802	8.54113e-05	67813.8	16.0493	up
6.88_323.1279m/z	4'-Hydroxyisolonchocarpin				46496.9	40680.8	40743.1	39464.6	0	0	0	0	0	0	0	0	3492.28	4631.6	4491.5	3193.73	0	0	0	0	1.16214	0.00159376	inf	inf	up	1.14165	0.00011762	0	-inf	down	-	-	-	-	-	-	-	-	-	-
4.44_303.0865m/z	(3r)-7,2',3'-Trihydroxy-4'-Methoxyisoflavanone				227298	229558	227190	217359	44782.7	32728.6	25618	26516.4	14367.1	7340.05	7914.04	3185.09	103052	106848	109229	118097	117859	134881	128518	118643	1.12495	1.65771e-05	3.37247	1.75381	up	1.12723	2.71476e-07	0.143826	-2.7976	down	1.13075	5.03826e-06	3.8559	1.94707	up	1.09941	0.00603555	0.253046	-1.98253	down
4.54_166.0994n	5-Hydroxy-P-Mentha-6,8-Dien-2-One				29118.4	31206.3	31787.7	30361.8	117331	99038.5	105286	107784	13929.8	15374.8	15080.1	18295.4	62924.8	67727.9	58428.2	65966.8	52036.5	45299.3	48320.3	48671	1.13442	0.000260071	0.59391	-0.751685	insig	1.13832	0.000205297	3.50636	1.80997	up	1.1509	0.00018695	0.452514	-1.14396	down	1.25114	7.69623e-05	0.145958	-2.77637	down
4.31_302.1502m/z	1-[2-Amino-3-(1h-Indol-3-Yl)Propanoyl]Pyrrolidine-2-Carboxylic Acid				76205.9	73840.4	77588.5	77422.7	73836.6	58762.3	62579.2	69939.5	67319.7	67371.7	72243.7	73791.1	85907.4	83714.5	84633	77692.5	161499	159783	172946	163350	0.99324	0.00936521	1.25208	0.324322	insig	0.846984	0.0577145	0.869074	-0.202448	insig	1.14944	7.85082e-07	2.48033	1.31053	up	0.50449	0.359171	1.05887	0.0825313	insig
6.35_426.1319n	6-Hydroxysumatrol	Phenylpropanoids and polyketides	Isoflavonoids	Rotenoids	142136	128269	115787	124241	0	0	0	0	0	0	0	0	4743.71	6402.18	5845.66	6072.65	25275.3	22244.3	24184.9	21164.9	1.16222	0.000526734	inf	inf	up	1.14165	0.000175092	0	-inf	down	1.16177	0.00013995	inf	inf	up	-	-	-	-	-
6.18_301.1072m/z	7,2'-Dihydroxy-8,4'-Dimethoxyisoflav-3-Ene				2.69218e+06	2.60463e+06	2.58476e+06	2.67937e+06	8158.12	6259.7	2763.18	4098.36	0	1719.34	2068.87	0	66351.1	58771.8	58035.4	58831.3	490320	479021	463998	477371	1.13162	2.56755e-06	11.372	3.50742	up	1.13686	2.20966e-06	0.00201491	-8.95507	down	1.15241	1.26658e-06	89.7917	6.48851	up	0.793593	0.0265612	0.178023	-2.48987	insig
5.51_399.1092m/z	Torosaflavone A				53616.9	64152.1	64403.8	59975.1	0	0	0	0	0	0	0	0	995878	1.11837e+06	1.17048e+06	1.04293e+06	11923	4890.61	2097.37	761.963	1.16228	0.000101492	inf	inf	up	1.14164	0.00015815	0	-inf	down	1.15757	0.142535	inf	inf	up	-	-	-	-	-
7.50_286.2741m/z	Pentadecanoyl Ethanolamide	Organic nitrogen compounds	Organonitrogen compounds	Amines	1611.61	964.09	448.387	784.084	486.459	0	634.681	806.101	0	0	0	1146.37	0	422.67	0	0	0	0	0	0	0.596265	0.123625	0.219313	-2.18893	insig	0.461393	0.173027	0.50608	-0.982562	insig	0.900099	0.0690456	0	-inf	insig	0.598369	0.585618	0.594823	-0.749467	insig
0.81_163.0612m/z	L-Rhamnulose				0	0	0	0	0	0	9377.83	0	0	0	0	0	0	0	0	0	2.10168e+06	1.29151e+06	2.15595e+06	1.39975e+06	0.438591	0.391002	0	-inf	insig	0.432165	0.391002	inf	inf	insig	1.00029	0.00467444	740.992	9.53331	up	0.474479	0.391002	0	-inf	insig
4.73_347.1854m/z	Gibberellin A44	Lipids and lipid-like molecules	Prenol lipids	Diterpenoids	0	22.7679	0	0	164584	151052	169841	150113	0	0	0	0	1001.31	0	0	0	0	0	1394.31	0	1.01935	6.33457e-05	0.00157541	-9.31006	down	1.06577	6.5358e-05	27916.1	14.7688	up	1.0004	6.1365e-05	0.00219373	-8.8324	down	1.25616	6.53523e-05	0	-inf	down
6.29_354.1105n	Castillene C				845374	852536	861012	766844	115145	66271.7	50090	25085.4	70830.4	85798.5	63279.2	69560.9	3.40547e+07	3.47143e+07	3.76771e+07	3.74184e+07	2.66576e+06	1.40207e+06	1.09282e+06	905276	1.15403	3.7334e-05	560.674	9.13102	up	1.0971	2.32846e-07	0.0771529	-3.69614	down	1.11217	0.0350199	23.6403	4.56318	up	0.389705	0.699993	1.12813	0.17393	insig
6.27_179.0349m/z	5,7-Dihydroxy-4-Methylphthalide				7231.03	7720.96	5316.02	7339.89	2230.03	3255.39	997.166	1727.66	1239.92	4428.37	6253.72	7380.35	673.315	782.127	0	1552.31	5232.08	6195.68	5790.67	6017.52	0.512283	0.0692377	0.366341	-1.44874	insig	1.02254	0.000549207	0.297387	-1.74958	down	1.01982	0.00170417	2.83012	1.50086	up	0.685309	0.127973	2.35101	1.23328	insig
4.76_597.2207m/z	Prupaside				61065.8	68541.2	45543.2	58289.8	807416	725438	715787	678803	0	0	0	0	37063.4	51409.2	58595.5	32442.9	29672.9	28555.1	17093.8	24860.2	1.15361	7.2939e-05	0.06132	-4.0275	down	1.13704	9.79264e-05	12.5405	3.64852	up	1.15688	0.000107874	0.0342217	-4.86895	down	1.25616	0.000111614	0	-inf	down
4.82_247.1079m/z	Tyr Thr				20805.4	21505.9	23888.8	21204.5	11064.8	8880.03	11134.8	10700.9	9480.67	7123.11	7173.87	6570.23	2206.42	5568.56	4538.93	3010.56	30603.8	31853.9	30789.4	34516.6	1.04297	0.000599435	0.366786	-1.44699	down	1.11819	2.06033e-05	0.478012	-1.06488	down	1.15175	6.59792e-06	3.05797	1.61258	up	1.01739	0.0149884	0.726365	-0.461234	insig
6.03_433.0920m/z	2'-Oxoaloesol 7-Glucoside	Organic oxygen compounds	Organooxygen compounds	Carbohydrates and carbohydrate conjugates	1546.72	0	0	1315.88	0	0	0	0	0	0	0	0	0	0	0	0	16001.1	18353	13756.8	16747.7	-	-	-	-	-	0.660425	0.183753	0	-inf	insig	1.16174	0.000444948	inf	inf	up	-	-	-	-	-
5.68_477.1183m/z	7-Hydroxy-5-(4-Hydroxy-2-Oxopentyl)-2-Methylchromone 7-Glucoside	Organic oxygen compounds	Organooxygen compounds	Carbohydrates and carbohydrate conjugates	26960.4	33772.2	16565.3	23934.6	0	0	0	0	0	0	0	0	0	2139.62	2036.12	1471.23	100001	117705	117298	102903	0.899546	0.0643784	inf	inf	insig	1.14142	0.00576007	0	-inf	down	1.16179	0.000170233	inf	inf	up	-	-	-	-	-
1.74_329.1458m/z	2-O-Methyl-D-Xylose				6498.66	0	6446.49	0	6677.93	0	1198.12	4478.61	0	0	0	0	2827.38	3333.85	4847.54	3404	0	37778	278.721	35912.6	0.443654	0.764175	1.16659	0.222293	insig	0.265369	0.953266	0.954385	-0.0673566	insig	0.0453051	0.242568	5.98716	2.58187	insig	0.967695	0.136053	0	-inf	insig
5.74_397.3467m/z	(22r,23r)-22,23-Dihydroxycampesterol	Lipids and lipid-like molecules	Steroids and steroid derivatives	Bile acids, alcohols and derivatives	0	0	0	0	0	0	0	0	0	0	0	0	949.497	0	0	0	27652.8	24117.2	30829.8	28066.8	0.440249	0.391002	inf	inf	insig	-	-	-	-	-	1.16177	0.000269692	inf	inf	up	-	-	-	-	-
4.89_325.1085m/z	Moracin O				336542	353757	327892	323439	32427.1	13565.2	36921.8	22956.1	101428	91468	84418.5	99932.8	417233	376870	390720	390342	8082.61	13346.6	10685.2	9593.02	1.14002	2.82031e-07	14.8783	3.89514	up	1.11675	6.33096e-08	0.0789116	-3.66362	down	0.956851	0.050704	0.393949	-1.34392	insig	1.16099	7.14055e-05	3.56331	1.83322	up
5.28_371.1143m/z	Moracin P				686332	690147	661399	672770	7404.55	6318.45	7322.89	7674.98	865566	755589	870572	1.00703e+06	346536	355498	341461	282300	21382.4	16550.4	17247.6	14259.7	1.16113	0.000294064	46.1614	5.52862	up	1.14131	1.99679e-06	0.0105956	-6.56039	down	1.12326	0.00525102	2.41776	1.27367	up	1.25552	0.000454847	121.819	6.9286	up
4.60_427.1752m/z	Icariside B8	Lipids and lipid-like molecules	Prenol lipids	Terpene glycosides	12862.2	12688.1	13316.8	11612.7	2663.99	5134.56	2837.28	2569.77	16261.9	12625.7	8589.1	11494.2	108586	137430	124069	128232	151268	171846	191717	169493	1.15486	0.000238054	37.7353	5.23784	up	1.0959	5.6848e-05	0.261602	-1.93456	down	1.15564	0.000246632	51.8207	5.69546	up	1.16947	0.00683285	3.70834	1.89078	up
5.55_251.1644m/z	Bisacurone Epoxide	Lipids and lipid-like molecules	Prenol lipids	Sesquiterpenoids	4881.07	1984.85	4638.84	4590.8	7017.33	4705.04	3701.66	5416.09	8127.65	10166.6	7634.86	12076.6	4847.62	5702.52	4268.89	5621.59	21886.3	21150.8	19805	21658.8	0.000210549	0.90334	0.980831	-0.0279238	insig	0.483481	0.269917	1.29477	0.372701	insig	1.13129	5.00699e-06	4.05472	2.0196	up	1.03919	0.0160917	1.82368	0.866855	insig
5.03_423.2247m/z	Arg Phe Thr	Organic acids and derivatives	Carboxylic acids and derivatives	Amino acids, peptides, and analogues	102831	101163	107224	98442	8723.94	5445.24	10683.7	5657.89	739279	725267	553724	436775	42875.7	38295	23376.4	28399.7	22284.3	18255.6	26525.3	33427.2	1.09494	0.00784188	4.35738	2.12346	up	1.12813	6.18255e-08	0.0744783	-3.74704	down	1.06921	0.00789478	3.29367	1.7197	up	1.248	0.00358486	80.4649	6.33029	up
4.00_344.1818m/z	Asp Pro Ile				23020.4	18474.7	21753.2	17885.5	47036.3	18617.1	22495.1	23093.4	60268.8	63518.3	67935.9	63883.8	41902.7	38608.5	38406.4	32226.9	72705.7	64574.2	68128.5	65838	0.676526	0.22392	1.3587	0.44223	insig	0.499078	0.331966	1.37109	0.455324	insig	1.02836	0.0063084	2.43835	1.28591	up	1.09974	0.00925431	2.29776	1.20023	up
1.97_260.1608m/z	Gln Leu				62911	48228.5	53826.5	44766.7	224785	2890.95	14541.3	16656.9	5750.18	2667.74	5308	9244	198764	161370	174566	159986	196293	175876	191980	183328	0.812576	0.133007	2.68349	1.42411	insig	0.453134	0.83326	1.23431	0.303701	insig	0.826784	0.105924	2.88741	1.52977	insig	0.626469	0.350392	0.0887299	-3.49444	insig
4.38_373.2452m/z	Gln Leu Leu	Organic acids and derivatives	Carboxylic acids and derivatives	Amino acids, peptides, and analogues	15581.4	14781.8	13872.5	11500.9	53301.6	54266.3	41906.1	39473.2	12192.9	12137.5	9956.38	10966.6	41662.9	35521.1	35288.7	38845	79576.8	68013.8	81303	73480.8	0.806412	0.0851325	0.800846	-0.320403	insig	1.11693	0.00230305	3.39001	1.76129	up	1.05228	0.00135121	1.60031	0.678353	insig	1.24008	0.0022356	0.239502	-2.06189	down
3.96_359.2292m/z	Gln Leu Val				9569.9	5331.35	5561.27	3375.71	62739.5	49515.1	46463	48703.1	10601.3	5301.39	9284.52	10703.4	21793	23963.7	25261.1	17807.3	43742.4	35039.6	36047	31095.5	1.1152	0.00159971	0.428236	-1.22352	down	1.10878	0.000438591	8.70118	3.12121	up	0.962036	0.0170757	0.70352	-0.507337	insig	1.21877	0.000585059	0.173033	-2.53088	down
3.66_362.1926m/z	Glu Thr Ile				3747.51	2220.67	3444.34	824.605	20973.7	3814.96	6736.97	4368.53	0	0	0	0	32210.6	34194	30627	36615.1	0	992.933	0	759.318	0.992872	0.00620111	3.72336	1.8966	insig	0.766356	0.211431	3.50627	1.80994	insig	0.773221	0.125439	0.0488172	-4.35647	insig	1.2527	0.113494	0	-inf	down
4.11_448.1835m/z	Glu Tyr His				0	0	4774.49	0	0	0	0	0	0	4850.2	0	3275.26	2777.91	6783.9	4368.86	4228.91	38044.7	44447.3	38462.2	37542	1.16172	0.012011	inf	inf	up	0.430774	0.391002	0	-inf	insig	1.16178	0.000149453	inf	inf	up	0.72478	0.193427	inf	inf	insig
1.86_303.1797n	Ile Ala Thr				6152.68	5919.4	4779.75	4211.43	1.10728e+06	103372	67403.9	56368.5	0	0	7139.02	0	27244.8	28481.7	25546.4	27728.1	5333.28	6213.69	5657.65	3992.1	0.815993	0.320646	0.0816839	-3.6138	insig	1.01572	0.292956	63.3532	5.98535	up	1.03311	0.292996	0.0158845	-5.97623	down	1.05406	0.288805	0.00534989	-7.54628	down
4.07_374.2288m/z	Ile Leu Glu				5941.01	5822.73	4321.23	5326.09	48647.5	50575	37589.5	54876.4	15577.8	4950.02	12445	10783.5	15166.9	14132.8	9519	13216.5	32633.7	34808.9	34094.5	31755.8	1.12896	0.0012623	0.271457	-1.8812	down	1.13314	0.00128481	8.95277	3.16233	up	1.00342	0.0265006	0.695362	-0.524164	insig	1.15994	0.000374113	0.228268	-2.1312	down
3.12_344.1819m/z	Ile Pro Asp				5233.88	4150.9	7751.08	3705.23	1.4935e+06	546301	763825	760581	208339	97984.9	38190.8	137776	51562.2	41417.1	39186.7	34695.9	38015.6	79204.1	37706.8	51969.5	1.14297	0.0262342	0.0468159	-4.41686	down	1.13264	0.023486	171.018	7.41801	up	1.13035	0.0269382	0.0580482	-4.1066	down	1.12861	0.0318808	0.135315	-2.88561	down
8.00_381.2325m/z	Lys Pro His	Organic acids and derivatives	Carboxylic acids and derivatives	Amino acids, peptides, and analogues	0	1191.7	0	0	6227.76	4081.99	25096.6	28244.6	802051	1.35169e+06	1.78262e+06	648627	2.27572e+06	2.02009e+06	1.44114e+06	927226	464547	89980.1	65911.5	10190	1.12373	0.0120131	104.699	6.7101	up	0.944188	0.0879674	53.4118	5.73909	insig	0.732451	0.264994	9.9076	3.30854	insig	1.20536	0.0225141	72.0332	6.17059	up
2.34_290.1713m/z	Ser Ile Ala	Organic acids and derivatives	Carboxylic acids and derivatives	Amino acids, peptides, and analogues	8174.15	5575.68	9199.54	9110.36	0	18320.7	9871.01	12199.5	1182.25	3534.21	0	1522.39	44210.6	39887.9	42150	39336.9	27430	66838	29074.1	59784.6	0.539885	0.00235482	4.09954	2.03546	insig	0.386349	0.627345	1.25987	0.33328	insig	0.529845	0.0330009	4.53382	2.18073	insig	0.165448	0.10883	0.154461	-2.69469	insig
1.82_276.1558m/z	Ser Ile Gly				4548.45	0	5047.37	395.785	37.9268	591.833	3569.34	2726.98	0	0	0	0	15978.7	14263.2	16553.8	13554.4	15169.7	4817.47	11449	5109.96	0.896017	2.363e-05	8.71347	3.12325	insig	0.300666	0.64757	0.693189	-0.528679	insig	0.792797	0.0550658	5.27661	2.39961	insig	1.22581	0.132376	0	-inf	down
1.16_306.1663m/z	Ser Ile Ser	Organic acids and derivatives	Carboxylic acids and derivatives	Amino acids, peptides, and analogues	6047.49	9361.25	13081.2	8000.12	0	0	0	0	0	0	0	0	15294.9	11914.2	25188.3	17127.7	18601.6	29422.2	41287.8	26224	1.16204	0.00857367	inf	inf	up	1.14132	0.00866778	0	-inf	down	1.1616	0.00875334	inf	inf	up	-	-	-	-	-
4.14_318.2026m/z	Ser Val Leu	Organic acids and derivatives	Carboxylic acids and derivatives	Amino acids, peptides, and analogues	38459.7	34159.5	30436.2	34651.3	48102.1	64784	54374.1	50235.6	16942.7	18960.3	21294.4	16083.5	80302.9	80882.6	81628.9	83756.1	46189.3	52909	57865.1	41748.1	1.08193	0.00419426	1.5015	0.586408	insig	1.04481	0.00728257	1.57941	0.659389	insig	0.412796	0.396409	0.913633	-0.130313	insig	1.23133	0.00124369	0.33693	-1.56948	down
0.98_320.1455m/z	Thr Glu Ala				17253.7	21136.6	18890.4	16947.8	0	0	0	0	0	0	6951.35	0	168617	149600	135791	141131	9034.07	18773	4746.75	26734.7	1.16227	0.00024742	inf	inf	up	1.14163	0.000302165	0	-inf	down	1.16018	0.0575761	inf	inf	up	0.478159	0.391002	inf	inf	insig
1.19_348.1766m/z	Thr Leu Asp				6892.59	6597.31	5392.8	4883.9	0	113559	132112	116034	0	0	0	0	5527.95	10959.6	4862.35	12919.2	6864.23	2213.24	4562.78	0	0.191483	0.0740413	0.0947431	-3.39983	insig	0.170013	0.0691357	15.2191	3.92781	insig	0.175139	0.0643758	0.0377109	-4.72888	insig	0.976523	0.0589517	0	-inf	insig
3.17_318.2026m/z	Thr Val Val	Organic acids and derivatives	Carboxylic acids and derivatives	Amino acids, peptides, and analogues	0	0	0	0	5.24487	13477.4	195790	179722	0	0	0	0	100.43	97.3135	0	0	0	0	0	0	0.817626	0.1608	0.000508346	-10.9419	insig	1.06952	0.160649	inf	inf	up	1.09939	0.160649	0	-inf	down	1.14821	0.160649	0	-inf	down
4.72_412.2234m/z	Val Phe Phe				0	0	0	2252.6	80377.5	82768.4	74037.6	84769.9	0	0	0	0	148.531	0	0	2599.01	3810.03	7902.53	0	4802.13	0.895912	1.94968e-05	0.00853398	-6.87257	insig	0.969039	2.42087e-05	142.925	7.15912	insig	0.643601	6.27918e-07	0.0512953	-4.28503	insig	1.25619	5.33478e-05	0	-inf	down
6.52_351.0879m/z	Parvisoflavone B				100593	112733	115719	108072	15058	0	0	0	0	0	0	0	527620	561920	643922	626327	30949.6	7337.21	6760.53	764.64	0.983649	0.000176784	156.713	7.29198	insig	0.932032	8.86943e-07	0.0344486	-4.85941	insig	0.868397	0.363772	3.04236	1.60519	insig	0.469666	0.391002	0	-inf	insig
7.23_505.2225m/z	Heterophyllin				78066.2	97258.2	64972.2	74319.1	0	0	0	0	0	0	0	0	245578	166283	244821	230311	0	0	0	0	1.16225	0.00131387	inf	inf	up	1.14159	0.00137867	0	-inf	down	-	-	-	-	-	-	-	-	-	-
6.29_411.1485m/z	11b,13-Dihydrolactucopicrin				7300.51	2518.92	12459.2	9515.02	0	0	0	0	14563.6	4344.77	11525.3	0	0	0	0	0	0	0	0	0	-	-	-	-	-	1.14012	0.032161	0	-inf	down	-	-	-	-	-	0.97024	0.105781	inf	inf	insig
5.46_599.1188m/z	Procyanidin A1	Phenylpropanoids and polyketides	Flavonoids	Biflavonoids and polyflavonoids	42020.2	33905.7	36223.4	22590.3	0	0	0	0	0	0	0	0	0	0	0	0	0	0	0	0	-	-	-	-	-	1.14145	0.0037023	0	-inf	down	-	-	-	-	-	-	-	-	-	-
1.53_371.0062m/z	Dudp				414583	315362	349119	280936	0	0	0	0	0	0	0	0	67797.8	60456.3	70450.1	70230.9	0	0	0	0	1.1623	9.22996e-05	inf	inf	up	1.1416	0.00126568	0	-inf	down	-	-	-	-	-	-	-	-	-	-
4.29_146.0733n	4-(Prop-1-En-2-Yl)Benzaldehyde				39464.1	37667.6	38111.6	39998.8	47968.9	39424.9	51758.5	41753.7	10166.3	7418.7	9109.1	11027.5	66429.3	65865.1	64299.6	67459	47081.7	44060.8	40088.3	46392.8	1.07803	0.00394826	1.45961	0.545587	insig	0.782675	0.105958	1.16532	0.22072	insig	0.0963246	0.810615	0.981856	-0.0264161	insig	1.23863	0.000583783	0.208515	-2.26177	down
5.01_329.1749m/z	(3e,12e)-3,12-Dimethyl-8-Methylidene-6,18-Dioxatricyclo[14.2.1.0,]Nonadeca-3,12,16(19)-Triene-7,17-Dione				0	0	0	0	230340	214059	215321	209835	0	0	0	0	0	0	0	188.624	0	0	0	0	1.05626	1.91671e-05	0.00021692	-12.1706	down	1.14166	1.91895e-05	inf	inf	up	1.16179	1.91895e-05	0	-inf	down	1.25617	1.91895e-05	0	-inf	down
6.77_507.2396m/z	24,25-Epoxywithanolide D				85694.2	89268	108088	100195	5571.23	0	0	0	0	0	0	0	441088	494825	633651	597719	32510.8	21133.5	16211.2	26488.4	1.00295	0.00120347	389.014	8.60368	up	0.952395	0.000165292	0.014537	-6.10413	insig	0.9348	0.00408825	17.2931	4.11212	insig	0.469666	0.391002	0	-inf	insig
4.07_237.1488m/z	Ixocarpanolide	Lipids and lipid-like molecules	Steroids and steroid derivatives	Steroid lactones	79943	74730.8	81167.4	88564.4	2316.86	2495.51	1244.33	3217.08	0	970.19	0	0	6744.7	10766.6	7071.61	7050.12	28679.6	24280.6	25083.1	24017.5	1.06092	0.00554364	3.41102	1.7702	up	1.13091	8.01211e-05	0.028587	-5.1285	down	1.13796	4.92812e-05	11.0053	3.46013	up	1.00783	0.00755396	0.104616	-3.25682	down
4.27_438.2854m/z	Bullatine B				0	0	0	0	886584	818383	814737	807868	0	0	0	0	0	0	0	0	141924	140023	140631	113476	1.16229	2.36665e-05	0	-inf	down	1.14166	2.36665e-05	inf	inf	up	1.15821	5.81382e-06	0.161094	-2.63402	down	1.25617	2.36665e-05	0	-inf	down
3.85_559.2506m/z	Capsianoside V	Lipids and lipid-like molecules	Prenol lipids	Terpene glycosides	309541	296176	316019	300109	3575.57	3051.65	700.7	295.589	651.497	0	4273.96	0	282968	287617	293236	313991	4833.38	18944.8	15292.3	11481.8	1.12276	2.24956e-05	154.498	7.27144	up	1.10349	3.91204e-06	0.00623934	-7.32439	down	0.934218	0.0334285	6.63111	2.72925	insig	0.689288	0.627326	0.646089	-0.630195	insig
5.22_390.2043n	Prostratin				0	1230.53	0	0	1.03701e+07	1.00572e+07	9.89252e+06	9.4916e+06	5403.35	3646.19	4241.57	2205.58	929.677	0	0	0	43067.7	40699.8	58650.1	49771.3	1.06824	1.36664e-05	2.3352e-05	-15.3861	down	1.04265	1.36664e-05	32353.1	14.9816	up	1.16087	1.37519e-05	0.00482748	-7.69451	down	1.25416	1.36787e-05	0.000389252	-11.327	down
5.99_388.1889n	Maoecrystal B				0	0	0	0	312213	293987	309036	277734	397.133	104.14	216.353	190.527	0	0	0	0	0	0	0	0	1.16229	4.10039e-05	0	-inf	down	1.14166	4.10039e-05	inf	inf	up	1.16179	4.10039e-05	0	-inf	down	1.25079	4.10606e-05	0.000761254	-10.3593	down
3.75_211.0613m/z	2-Hydroxy-1-(4-Hydroxy-3,5-Dimethoxyphenyl)Ethan-1-One	Organic oxygen compounds	Organooxygen compounds	Carbonyl compounds	49118.1	47861.6	55748	47012.1	0	862.074	1958.17	0	26031.5	0	4356.46	1269.82	45094.5	52698	46270.4	61645.5	637904	655301	599249	637672	0.852984	0.000794946	72.9399	6.18864	insig	0.831	7.46043e-05	0.0141196	-6.14616	insig	0.907207	1.41114e-05	897.13	9.80917	insig	0.404473	0.323223	11.2252	3.48867	insig
5.17_273.0772m/z	4,2',4',Alpha-Tetrahydroxydihydrochalcone				1.60779e+06	1.61563e+06	1.59044e+06	1.55712e+06	3970.57	2213.17	1549.74	1167.02	0	0	0	35706	73049.4	71854.6	70708.2	72870.4	123866	124447	123132	115338	1.14388	2.55485e-10	32.4119	5.01845	up	1.13639	1.14197e-06	0.00139704	-9.48341	down	1.14755	3.10354e-06	54.6917	5.77325	up	0.844331	0.507801	4.01168	2.00421	insig
3.83_200.0300m/z	2-Amino-3-{[(Carboxycarbonyl)Carbamoyl]Amino}Propanoic Acid	Organic acids and derivatives	Carboxylic acids and derivatives	Amino acids, peptides, and analogues	279566	297787	279430	260168	527151	318000	374474	297013	1.89475e+06	1.99755e+06	1.9815e+06	2.19955e+06	316255	261314	297687	284163	70060.3	56703.1	64456.1	56538.3	0.694427	0.183817	0.764467	-0.387474	insig	0.753371	0.149474	1.35784	0.44131	insig	1.1417	0.0086835	0.16336	-2.61387	down	1.23524	1.67299e-06	5.32318	2.41229	up
1.24_423.1435m/z	Asperlicin E				4939.5	10880.4	12344.9	10282.3	14978.6	25819.1	14755.5	0	0	0	0	0	39125.2	48756.5	32066.6	37806.7	606119	578198	551506	496967	0.507896	0.00932016	2.83971	1.50574	insig	0.37148	0.488389	1.44492	0.530992	insig	0.670941	9.32204e-05	40.1919	5.32883	insig	0.971836	0.0789957	0	-inf	insig
5.93_401.1599m/z	Isoyatein				293876	305474	284192	326580	0	0	0	0	0	0	0	0	281752	299443	298977	331941	1177.29	0	0	0	1.16229	9.08228e-05	inf	inf	up	1.14166	6.02314e-05	0	-inf	down	0.437021	0.391002	inf	inf	insig	-	-	-	-	-
5.48_285.0769m/z	Phyllodulcin				3.08972e+06	3.06555e+06	3.05869e+06	2.9947e+06	9244.39	1239.75	1861.1	0	17167	15261	16234.1	15179.5	175123	158857	165887	150108	2.32108e+06	2.20939e+06	2.3248e+06	2.22077e+06	0.7556	1.19644e-05	52.6498	5.71836	insig	0.86078	5.07933e-07	0.00101119	-9.94973	insig	0.841746	5.30674e-06	735.186	9.52196	insig	0.670605	0.00697274	5.17136	2.37054	insig
4.44_579.1504m/z	Procyanidin B3	Phenylpropanoids and polyketides	Flavonoids	Biflavonoids and polyflavonoids	15028.3	8143.13	12053.3	7758.92	369342	353484	300619	339457	211197	240930	259058	279807	0	0	0	0	6178.97	1798.16	4309.93	0	1.16228	0.000175784	0	-inf	down	1.13413	0.000164684	31.7074	4.98675	up	0.745833	0.000163156	0.00901537	-6.7934	insig	1.09015	0.00411861	0.727119	-0.459737	insig
6.65_503.2070m/z	Artonin F				45399.9	41875.1	45405	45247.8	0	0	0	0	0	0	0	0	61977.9	52750.2	50796.2	46708.2	0	0	0	0	1.16226	0.00049039	inf	inf	up	1.14167	1.64615e-05	0	-inf	down	-	-	-	-	-	-	-	-	-	-
7.58_701.2387m/z	Artonin C	Phenylpropanoids and polyketides	Diarylheptanoids	Linear diarylheptanoids	263744	283944	155288	194829	0	0	0	0	0	0	0	0	0	0	0	0	0	0	0	0	-	-	-	-	-	1.14149	0.00490898	0	-inf	down	-	-	-	-	-	-	-	-	-	-
3.37_187.0614m/z	2-Oxosuberate	Organic acids and derivatives	Keto acids and derivatives	Medium-chain keto acids and derivatives	289919	212239	348578	284109	627918	486569	1.33162e+06	485895	195220	124606	135512	297242	125622	122195	113551	125068	284657	295290	294492	273293	1.09868	0.0566553	0.165906	-2.59156	down	0.922247	0.111897	2.58361	1.36939	insig	0.954545	0.114615	0.39145	-1.3531	insig	1.0889	0.0717021	0.256678	-1.96197	down
5.65_298.0843n	Puerol A				2.5169e+06	2.44375e+06	2.44976e+06	2.62141e+06	43019.5	19647.9	28754.7	21514.5	47189.2	42291.9	35101.9	46237.5	180154	169765	165207	167189	2.0334e+06	1.98531e+06	2.02325e+06	1.92834e+06	1.13136	2.82511e-06	6.04157	2.59492	up	1.13641	7.61755e-06	0.0112578	-6.47293	down	1.15589	1.5047e-06	70.5732	6.14105	up	0.885035	0.0655301	1.51253	0.596968	insig
6.22_425.1598m/z	Erythynone				35496	37073.2	28822.3	33712.8	0	0	0	0	0	0	0	0	54171.6	56236.5	69120	57897.3	0	0	0	0	1.16227	0.000389377	inf	inf	up	1.14164	0.000324001	0	-inf	down	-	-	-	-	-	-	-	-	-	-
5.23_385.0935m/z	5,3',4',5'-Tetramethoxy-6,7-Methylenedioxyflavone	Phenylpropanoids and polyketides	Flavonoids	O-methylated flavonoids	13879.4	14319	24707.5	14632.9	0	0	0	0	0	0	0	0	168770	144677	169161	169227	1591.07	1832.22	2818.49	1541.49	1.1623	0.000114791	inf	inf	up	1.14143	0.00751257	0	-inf	down	1.1616	0.00728159	inf	inf	up	-	-	-	-	-
1.04_417.1868m/z	10-Hydroxymelleolide	Lipids and lipid-like molecules	Prenol lipids	Sesquiterpenoids	553815	630261	617627	582880	3730.23	1092.06	0	0	0	0	0	0	0	0	0	0	3022.76	446.257	1733.04	4307.6	0.670124	0.264238	0	-inf	insig	0.88951	5.21367e-05	0.00202228	-8.9498	insig	0.660658	0.370472	1.97202	0.979673	insig	0.722767	0.264238	0	-inf	insig
2.71_236.0932m/z	Funebral				83740.1	68685.7	86928.7	74707.3	111651	40758.6	36888.5	39044.5	64417.2	5568.35	12114.5	37025.6	168867	181125	162099	186446	85444.3	102235	84609	96087.3	1.02772	0.00510304	3.05916	1.61314	up	0.627136	0.327268	0.727063	-0.459848	insig	0.779307	0.148758	1.61326	0.689979	insig	0.659622	0.276226	0.521697	-0.938717	insig
6.59_253.0861m/z	6-Methoxyflavone				1373.68	0	367.756	1963.5	0	0	0	0	0	0	0	0	595.834	0	0	0	252158	183623	159038	175756	0.440249	0.391002	inf	inf	insig	0.883293	0.132562	0	-inf	insig	1.16168	0.00254916	inf	inf	up	-	-	-	-	-
5.86_281.0457m/z	3-Hydroxy-8,9-Methylenedioxypterocarpene				1.9161e+06	1.98015e+06	1.9571e+06	1.93933e+06	7065.12	3355.46	1834.53	1654.36	129985	0	130488	2837.84	150741	129542	139182	138480	1.49272e+06	1.48751e+06	1.51774e+06	1.46078e+06	1.13696	2.3924e-05	40.1126	5.32598	up	1.13279	6.16184e-07	0.00178494	-9.12991	down	1.15186	8.29091e-07	428.394	8.7428	up	0.16222	0.192216	18.9303	4.24262	insig
4.85_519.1140m/z	Apigenin 5-(6''-Malonylglucoside)	Phenylpropanoids and polyketides	Flavonoids	Flavonoid glycosides	8.55294e+06	8.26307e+06	8.75377e+06	8.54714e+06	26575.3	9558.79	5937.99	20946	182856	167830	184427	172799	360644	347796	351851	377424	229932	225873	227368	236396	1.12509	4.00875e-08	22.8143	4.51187	up	1.13185	3.50735e-06	0.00184712	-9.08051	down	1.11309	1.00975e-06	14.5921	3.86712	up	1.19407	3.33859e-07	11.2335	3.48973	up
4.78_427.1981m/z	Sphaeranthanolide	Lipids and lipid-like molecules	Prenol lipids	Terpene lactones	23530.1	23050.3	23941.3	17946.5	4.74381e+06	4.73486e+06	4.78481e+06	4.5849e+06	3289.15	0	0	0	109613	92335.3	109586	106868	239547	235155	224278	235005	1.16178	1.56743e-06	0.0221984	-5.4934	down	1.14116	1.75372e-06	213.053	7.73507	up	1.16171	1.83535e-06	0.0495526	-4.3349	down	1.1406	1.75476e-06	0.000174506	-12.4844	down
6.14_337.1434m/z	Curcumin 3				1.37693e+06	1.47685e+06	1.37924e+06	1.50013e+06	3197.39	1075.05	0	939.186	0	0	0	0	6378.99	4942.78	5860.87	4083.9	24580.8	22674	18795.4	20626.3	0.562001	0.00384102	4.0806	2.02878	insig	0.867857	2.4915e-05	0.000909033	-10.1034	insig	0.650612	5.39271e-05	16.6314	4.05584	insig	0.971301	0.149218	0	-inf	insig
5.54_561.1969m/z	8-Acetoxypinoresinol 4-Glucoside				178079	181722	189580	174973	0	0	0	0	0	0	0	5499.53	129671	123747	133543	124634	0	0	0	0	1.1623	1.26345e-05	inf	inf	up	1.14166	1.15795e-05	0	-inf	down	-	-	-	-	-	0.477379	0.391002	inf	inf	insig
4.49_519.1863m/z	8-Hydroxypinoresinol 4-Glucoside				140684	149404	156922	156620	0	0	0	1786.09	366824	424759	443845	461269	394486	432592	402352	410913	71275.4	56476	41802.9	88349.3	1.02164	1.69333e-05	918.398	9.84298	up	0.985365	2.94709e-05	0.00295892	-8.40071	insig	0.981025	0.00759385	144.396	7.17388	insig	1.11792	0.000247006	949.95	9.89171	up
6.40_313.2619n	Dehydrophytosphingosine (not validated) - 2H				39033	37884.5	33417.4	35241.7	158939	151334	157084	169080	188861	150326	175619	202239	49923.8	42299.9	44008.8	40398.1	36538.2	29401.9	31637.7	23979	1.15681	2.39646e-06	0.27753	-1.84928	down	1.13896	1.26017e-05	4.37183	2.12824	up	1.15163	4.39256e-07	0.190996	-2.38839	down	0.714823	0.165903	1.12666	0.172046	insig
5.87_342.2278m/z	Cibaric Acid				0	0	0	0	0	953.368	0	0	0	0	0	0	360.409	593.671	727.03	462.467	78232.5	83563.4	82435.8	82616.2	0.877576	0.307502	2.24843	1.16892	insig	0.429925	0.391002	inf	inf	insig	0.999267	3.26276e-06	342.835	8.42137	insig	0.478679	0.391002	0	-inf	insig
2.60_514.2165m/z	Malformin A2				0	0	0	0	0	0	0	0	0	0	0	0	0	0	0	0	789522	746641	763996	753862	-	-	-	-	-	-	-	-	-	-	1.16179	4.07948e-06	inf	inf	up	-	-	-	-	-
5.71_255.1017m/z	5-Methoxyflavanone	Phenylpropanoids and polyketides	Flavonoids	O-methylated flavonoids	231311	229363	222179	224654	0	0	0	33.0235	0	0	0.0182923	0.230201	0	0	0	0	4687.42	2018.3	2717.14	2852.93	0.440208	0.391002	0	-inf	insig	1.06252	1.74474e-06	3.63893e-05	-14.7461	down	1.01696	0.012612	371.729	8.53811	up	0.246153	0.394129	0.00752475	-7.05414	insig
5.08_511.2544m/z	Ent-6r,16boh,17-Trihydroxy-7-Oxo-6,7-Seco-19,6-Kauranolide 6-O-Glucoside	Lipids and lipid-like molecules	Prenol lipids	Terpene glycosides	162.475	858.134	903.926	488.35	181768	154049	158152	149099	1518.63	0	0	0	0	0	395.462	501.108	0	5563.95	3060.53	1911.79	0.933831	0.000200081	0.00139421	-9.48634	insig	1.12564	0.000200917	266.514	8.05807	up	0.71439	0.000156479	0.0163844	-5.93154	insig	1.10759	0.00019508	0.00236154	-8.72606	down
5.66_683.2493m/z	13,15-Dihydroxy-9-Methoxy-5-Methyl-4-Oxabicyclo[10.4.0]Hexadeca-1(12),13,15-Triene-3,11-Dione				9910.33	0	0	7380.27	0	0	0	0	0	0	0	0	56041.5	44434.4	45159.4	42754.1	485.365	610.84	0	517.851	1.16226	0.000574991	inf	inf	up	0.660399	0.188433	0	-inf	insig	0.898251	0.0603612	inf	inf	insig	-	-	-	-	-
4.75_179.0715m/z	Pestalopyrone	Organoheterocyclic compounds	Pyrans	Pyranones and derivatives	256054	274073	268056	258693	47228	93137.1	86115.1	67502.6	45285.6	55434.2	46064.8	74008.9	211911	198071	211800	212962	23149.5	24819.8	27406	26133.3	1.09752	0.000375024	2.83943	1.5056	up	1.09771	7.23017e-05	0.278162	-1.846	down	1.08838	0.0180421	0.345287	-1.53413	down	0.637975	0.194455	0.751042	-0.413034	insig
3.96_787.1927m/z	Quercetin 3-Rutinoside-7-Glucuronide				17461.1	4631.01	22315.5	19060.6	3318.49	11259.9	0	0	59539.7	35670.9	37112	37568.9	83050.9	74885.3	89295.1	75473.3	850458	769633	752372	786365	0.796618	3.53614e-06	22.1358	4.46831	insig	0.699739	0.0456063	0.229696	-2.1222	insig	0.85774	3.54841e-05	216.678	7.75941	insig	0.844318	0.00287619	11.6536	3.54271	insig
4.98_328.0946n	Grantionin				78615.6	81910.1	87968.2	78877.4	2850.23	14769.2	18426.7	8811.35	0	1697.06	0	1392.05	33974.4	27378.6	35711.4	28621.9	32880.2	30957	40848	28114.9	0.89213	0.00411295	2.8019	1.48641	insig	1.03526	9.92076e-06	0.137023	-2.8675	down	0.904407	0.00275078	2.96048	1.56583	insig	0.845962	0.0540302	0.068865	-3.86008	insig
4.81_235.1331m/z	2-Hydroxy-6-(2-Hydroxyethyl)-2,5,7-Trimethyl-2,3-Dihydro-1h-Inden-1-One	Benzenoids	Indanes	Indanones	93116.1	91603.1	91931.1	87491.7	31749.7	28954.8	29433.8	24311.3	5078.13	8558.94	8708.59	5084.22	36424.4	34381	36666.8	33752.6	29891.8	28945.9	31688.5	26566.6	0.958524	0.0157262	1.23395	0.303281	insig	1.1332	1.34481e-07	0.314299	-1.66979	down	0.177926	0.739828	1.0231	0.0329406	insig	1.21111	6.40895e-05	0.239668	-2.06089	down
4.16_184.0971m/z	3,4,5,6-Tetrahydrohippuric Acid				7139.07	6679.77	7244.64	8269.16	6954.98	10652.4	10089	9599.5	28921.9	31140.5	33846.2	30964.4	15248.1	17352.2	17069.8	15713.9	55134.5	56460.5	56835.4	59796.4	1.06738	0.000745315	1.75312	0.809924	insig	0.7577	0.0879046	1.27148	0.346507	insig	1.15209	3.85534e-08	6.11937	2.61338	up	1.23029	4.10053e-06	3.34818	1.74338	up
5.50_360.1442m/z	Lutessine	Organoheterocyclic compounds	Quinolines and derivatives	Benzoquinolines	641001	647200	650592	686599	1353.34	0	767.502	0	0	0	0	0	28079.8	30369.2	25649.2	25750	669993	623261	668084	637888	0.840479	5.81233e-05	51.7947	5.69473	insig	0.915541	8.325e-06	0.000807818	-10.2737	insig	0.915657	1.20832e-05	1225.56	10.2592	insig	0.720726	0.205076	0	-inf	insig
1.02_527.0901m/z	1,2,3-Propanetricarboxylic Acid	Organic acids and derivatives	Carboxylic acids and derivatives	Tricarboxylic acids and derivatives	0	0	0	0	0	0	0	0	0	0	0	0	0	0	0	0	266762	168541	412459	691983	-	-	-	-	-	-	-	-	-	-	1.1611	0.0431556	inf	inf	up	-	-	-	-	-
5.64_183.0048m/z	2,4-Dinitrophenol				45321.3	42622.6	48389.3	42221	123160	124623	125119	116110	161092	188121	169546	174084	76948.2	70802.7	73785.7	71535.9	127653	118594	128765	120935	1.15349	4.52969e-06	0.599315	-0.738613	insig	1.13736	3.58603e-07	2.73873	1.45351	up	0.242847	0.61394	1.01418	0.0203132	insig	1.21602	0.00133118	1.41682	0.502657	insig
4.03_341.0872m/z	4-O-Beta-D-Glucosyl-Esculetin	Phenylpropanoids and polyketides	Coumarins and derivatives	Coumarin glycosides	1529.82	2075.37	0	1022.65	0	0	0	0	0	0	0	0	882.091	1269.74	4601.66	1049.77	148632	151332	154727	143888	1.15986	0.115289	inf	inf	up	0.884517	0.0789673	0	-inf	insig	1.16179	7.87974e-06	inf	inf	up	-	-	-	-	-
1.02_245.0771m/z	5-[(2s,3r,4s,5r)-3,4-Dihydroxy-5-(Hydroxymethyl)Oxolan-2-Yl]-1,2,3,4-Tetrahydropyrimidine-2,4-Dione				187572	170635	164976	196303	10305.8	5285.77	13363.5	12676.3	34351.9	34216.5	44540.2	46133.4	161770	181745	192216	175294	60906	62659	59254	56336.8	1.14321	4.44451e-05	17.079	4.09415	up	1.12279	8.39315e-05	0.0578628	-4.11122	down	1.11552	1.48482e-06	5.74459	2.5222	up	1.16748	0.000628506	3.82504	1.93547	up
4.43_333.0971m/z	5,7,4'-Trihydroxy-8,3'-Dimethoxyflavanone	Phenylpropanoids and polyketides	Flavonoids	O-methylated flavonoids	443099	455538	442084	447016	347.837	376.572	120.125	103.561	0	1374.14	0	0	118273	116750	107015	103002	141219	122306	143492	116991	1.15215	8.18149e-05	469.405	8.87469	up	1.13512	6.98816e-07	0.000530332	-10.8808	down	1.152	0.000288328	552.696	9.11034	up	0.86984	0.779929	1.44937	0.535424	insig
6.24_349.2028m/z	16-Oxoandrostenediol	Lipids and lipid-like molecules	Steroids and steroid derivatives	Androstane steroids	0	0	0	0	89828.5	73256.4	77641.4	78442.3	0	2165.3	0	0	0	0	0	0	0	0	0	0	1.16228	0.000190296	0	-inf	down	1.14165	0.000190296	inf	inf	up	1.16178	0.000190296	0	-inf	down	1.08439	0.000147933	0.00678419	-7.20361	down
7.75_314.2701m/z	2-Hexadecanamidoacetic Acid				5969.59	7514.17	5304.27	4822.65	3288.13	1018.82	0	0	0	0	2494.7	2197.89	1563.57	920.379	656.144	301.424	0	0	0	655.835	0.607524	0.805882	0.79906	-0.323625	insig	0.722223	0.00310943	0.182416	-2.4547	insig	0.325817	0.326611	0.152273	-2.71526	insig	0.0176046	0.92861	1.08954	0.123715	insig
3.86_124.0160n	2-Hydroxy-1,4-Benzoquinone	Organic oxygen compounds	Organooxygen compounds	Carbonyl compounds	78931.6	81732.2	77550.1	71811.4	9397.99	9022.85	6747.21	6688.72	546.308	824.055	1186.8	1654.76	36686.3	32009.5	34263.4	35650.6	26278.9	13783.7	22329.5	17954.1	1.14805	1.8324e-06	4.35103	2.12136	up	1.1358	1.21487e-05	0.102755	-3.28271	down	1.05905	0.0171834	2.5221	1.33463	up	1.20215	0.00124323	0.132214	-2.91905	down
3.79_261.1447m/z	Gamma-Glu-Leu				58559.6	59971.3	72400.6	52021.7	1.98865e+06	1.25507e+06	1.17767e+06	1.21321e+06	313844	260428	240432	272612	418838	435402	438882	428021	393222	398558	403892	390446	1.12441	0.0150029	0.30546	-1.71094	down	1.13481	0.00609866	23.1921	4.53556	up	1.12863	0.0136784	0.281497	-1.82881	down	1.22997	0.00964796	0.192972	-2.37354	down
4.29_226.1207n	11-Hydroxyjasmonic Acid				396874	386467	383565	401868	47785.1	36846.3	53159.3	38643.3	763058	764286	823645	832760	203236	197501	196122	193519	399358	416355	398127	406067	1.15083	9.53257e-07	4.47975	2.16342	up	1.13617	1.72854e-09	0.112466	-3.15244	down	1.15641	1.14057e-09	9.18138	3.19871	up	1.25301	1.80558e-05	18.045	4.17353	up
0.98_263.0876m/z	Asp-Glu				1.79797e+06	1.72872e+06	1.73609e+06	1.73083e+06	1.24267e+06	682242	1.64331e+06	1.58249e+06	1.44257e+06	1.94671e+06	1.5818e+06	1.85648e+06	2.41345e+06	2.27902e+06	2.13891e+06	2.3779e+06	159887	285504	169150	150186	0.911888	0.015628	1.78796	0.838314	insig	0.668777	0.127223	0.736489	-0.441265	insig	1.10456	0.0145477	0.14847	-2.75176	down	0.669799	0.15921	1.32556	0.406597	insig
0.92_338.1449m/z	Lysyl-Phenylalanine				3098.84	0	0	0	0	0	0	7736.45	0	0	0	0	1535.29	0	0	0	283695	278093	306688	253312	0.0363423	0.485273	0.198449	-2.33316	insig	0.0192698	0.607989	2.49656	1.31994	insig	0.976715	9.10774e-05	145.001	7.17991	insig	0.476363	0.391002	0	-inf	insig
3.19_168.0423n	Demanyl Phosphate	Organic acids and derivatives	Organic phosphoric acids and derivatives	Phosphate esters	317743	207224	326291	313053	494905	392310	271555	340136	147374	105592	150237	216943	235157	290553	147198	311008	130501	163484	115476	159463	0.751636	0.0769596	0.656423	-0.607303	insig	0.588639	0.188764	1.28738	0.364433	insig	1.08383	0.013244	0.37956	-1.3976	down	1.10675	0.0115003	0.413732	-1.27323	down
4.34_196.0969m/z	L-Homotyrosine	Organic acids and derivatives	Carboxylic acids and derivatives	Amino acids, peptides, and analogues	2759.51	2674.05	1680.76	1999.98	1767.74	1501	1519.81	1682.26	12217.6	21263.9	20731.9	22157.9	2165.26	3359.91	1597.95	2962.04	1355.98	1408.07	2018.05	3397.52	0.806895	0.104951	1.55856	0.640215	insig	0.827956	0.0824307	0.709963	-0.494185	insig	0.34339	0.436573	1.26408	0.338087	insig	1.24358	0.00477331	11.8024	3.56101	up
4.97_371.1128m/z	(7'S)-Parabenzlactone	Lignans, neolignans and related compounds	Furanoid lignans	Tetrahydrofuran lignans	78255	72372.9	75594.8	66493.7	2133.83	2593.13	0	6047.94	16048.2	8397.26	9657.26	7234.55	161585	178890	175312	172614	74915.1	85146.4	79900.5	92045.4	0.748998	4.29627e-06	63.8892	5.9975	insig	0.677317	6.78906e-06	0.03681	-4.76376	insig	0.677927	5.91089e-05	30.813	4.94547	insig	0.603898	0.0215058	3.83644	1.93977	insig
4.82_225.0760m/z	2-Benzylmalic Acid				196367	190539	191994	199101	131790	124934	120520	121727	50702.1	48037.5	51455.4	52975.8	503834	518132	514309	515299	799182	815804	807339	792035	1.16151	1.89971e-10	4.11161	2.0397	up	1.13318	1.11857e-06	0.641349	-0.640818	insig	1.16135	7.70324e-09	6.44198	2.6875	up	1.25192	1.16581e-05	0.40718	-1.29626	down
1.84_303.1455m/z	(2s)-2-[(2s)-2-Amino-3-(1h-Imidazol-4-Yl)Propanamido]-3-Phenylpropanoic Acid	Organic acids and derivatives	Carboxylic acids and derivatives	Amino acids, peptides, and analogues	32797.5	32680.8	39286.1	39854.4	77039.3	27093.9	38879.5	39640.5	7187	0	18282.5	7310.86	75443.5	71999.4	77642.5	76472.9	87939.1	58112.7	87708.8	62211.7	0.851621	0.0703721	1.65099	0.72333	insig	0.324519	0.448226	1.263	0.336852	insig	0.778168	0.0844986	1.62041	0.696355	insig	0.624764	0.0345219	0.179468	-2.4782	insig
4.29_195.1019m/z	2,4,5-Trimethoxystyrene				10078.8	10056.3	9325.27	10555.6	0	0	0	0	860.292	679.806	3231.37	4855.62	34276.3	34747.2	33125.9	33345.6	14159.3	14949.9	19917.5	12614	1.16229	3.19392e-06	inf	inf	up	1.14166	3.59514e-05	0	-inf	down	1.16173	0.00228478	inf	inf	up	1.25077	0.0957288	inf	inf	up
0.81_145.0375n	2-Oxoglutaramate				34163.4	14600.6	30460.9	31290	40375.4	10399.6	13674.4	0	289806	319007	180757	328108	31449.5	0	8289.12	0	376537	752765	371416	448542	0.30222	0.60671	0.616585	-0.697629	insig	0.463043	0.292682	0.583175	-0.777999	insig	0.659937	0.0132168	30.2448	4.91861	insig	0.730366	0.003155	17.3419	4.11619	insig
5.75_329.1021m/z	8-Hydroxy-5,6,7-Trimethoxyflavone				142403	134351	124860	151598	0	0	0	0	2927.26	0	1187.73	1497.49	20405	17633	18659.9	17045.8	34286.2	36540.7	35619.9	31706.7	1.16228	0.000139651	inf	inf	up	1.14166	0.000153466	0	-inf	down	1.16179	6.1976e-05	inf	inf	up	0.974133	0.102032	inf	inf	insig
0.95_298.1039m/z	5-Amino-6-(4-Hydroxy-2-Butenoyl)-2,2-Dimethyl-4-Chromanone				233294	217944	221713	198157	28596.4	22325.9	16338.1	24975.3	5635.17	32387.1	13590	40645.5	156976	131120	89920.2	146382	12980.1	12055.3	6080.66	24138.1	1.12931	0.0044523	5.68542	2.50727	up	1.13149	2.63455e-05	0.105883	-3.23946	down	0.732864	0.0954625	0.599055	-0.739241	insig	0.253533	0.999519	1.00024	0.000344065	insig
2.96_279.1342m/z	Prolyl-Tyrosine				27695	18547.9	29089.5	14602.6	163866	20964.2	59590.4	56041.5	54919.5	7807.61	5500.6	13720.2	53549.2	56587.4	60569.9	61268.8	101466	109853	89262.6	128513	0.00609129	0.617824	0.772063	-0.37321	insig	0.763152	0.186219	3.34088	1.74023	insig	0.579408	0.379515	1.42812	0.514113	insig	0.844811	0.175795	0.27274	-1.8744	insig
1.00_215.1393m/z	H-Pro-Val-Oh				494789	506322	468556	532326	200537	151547	138837	140020	128827	125206	116785	124849	1.24966e+06	1.23985e+06	1.37519e+06	1.26935e+06	1.16366e+06	1.07687e+06	1.19086e+06	1.20212e+06	1.15608	2.87032e-06	8.13714	3.02452	up	1.12176	2.48754e-06	0.315156	-1.66586	down	1.15479	2.00216e-06	7.34382	2.87653	up	0.91129	0.100959	0.7856	-0.348133	insig
6.28_415.1752m/z	Artocarpetin B				60988.1	79292.2	65243.2	71909.3	0	0	0	0	0	0	0	0	1561.61	1828.8	2448.82	3025.86	0	0	0	0	1.16196	0.00660173	inf	inf	up	1.14163	0.000418605	0	-inf	down	-	-	-	-	-	-	-	-	-	-
7.56_435.1805m/z	Heteroartonin A	Phenylpropanoids and polyketides	Flavonoids	Flavones	132737	168803	110016	135332	3987.23	0	0	0	0	0	0	0	36320.2	45720.3	42546.5	41462.5	0	0	0	0	0.962489	2.17338e-05	41.6453	5.38008	insig	0.966354	0.00144629	0.00729077	-7.09971	insig	0.43972	0.391002	0	-inf	insig	0.469666	0.391002	0	-inf	insig
6.21_315.0863m/z	3,6-Dihydroxy-5,7-Dimethoxyflavone				4.70752e+06	4.6898e+06	4.64386e+06	4.68669e+06	134562	74667.4	49855.1	35109.3	56808.3	58798.9	46529.3	43894.4	488766	261428	190361	169102	725384	690141	689235	694830	0.965049	0.0636288	3.77185	1.91527	insig	1.1265	1.06756e-10	0.0157089	-5.99227	down	1.11352	1.48032e-05	9.51613	3.25037	up	0.386017	0.390846	0.700323	-0.513908	insig
6.08_180.1031m/z	N,N-Dimethyldopamine				0	0	0	0	754.85	1426.8	2941.99	967.199	0	0	0	0	1025.62	0	1237.18	0	8736.54	8775.11	10145.5	9533.03	0.678671	0.165081	0.371508	-1.42853	insig	1.14025	0.053885	inf	inf	up	1.08764	3.18624e-05	6.10592	2.61021	up	1.25398	0.053885	0	-inf	down
4.23_253.0721m/z	5-(3',4'-Dihydroxyphenyl)-Gamma-Valerolactone	Benzenoids	Phenols	Benzenediols	0	0	0	0	0	0	0	0	151568	155061	195813	166920	0	0	0	0	918432	965008	846302	922305	-	-	-	-	-	-	-	-	-	-	1.16178	4.30919e-05	inf	inf	up	1.25619	0.000470637	inf	inf	up
4.33_192.1153n	Ibufenac				60833.7	57518.4	61301.1	59875.8	65646.5	60561.9	61697.2	50433.6	41023.4	38369.4	44264.9	41252.5	156013	150274	148314	146060	371511	389565	394594	361311	1.14884	1.86209e-06	2.5202	1.33354	up	0.0749282	0.934161	0.995033	-0.00718371	insig	1.15817	2.76931e-06	6.3648	2.67011	up	1.15284	0.00688981	0.691914	-0.531335	insig
6.17_403.0830m/z	Mollicellin B	Organoheterocyclic compounds	Benzopyrans	1-benzopyrans	0	0	0	0	0.0487205	0	0	0	0	0	0	0	0	0	0	0	30907.7	24161.1	31737.6	27028.1	0.439627	0.391002	0	-inf	insig	0.43188	0.391002	inf	inf	insig	1.13797	0.000516454	2.33648e+06	21.1559	up	0.469666	0.391002	0	-inf	insig
5.56_422.1350m/z	Mollicellin D				74612	68064.3	73000.3	78597.8	0	0	0	0	0	0	0	0	4187.1	3396.13	5571.79	4594.09	0	1257.91	0	0	1.16218	0.00225561	inf	inf	up	1.14166	5.71573e-05	0	-inf	down	0.439889	0.391002	inf	inf	insig	-	-	-	-	-
4.36_246.0986m/z	Valinopine				19787	19206.8	21565.6	21202.6	9.04083e+06	7.83784e+06	8.12267e+06	7.73259e+06	1.72422e+06	1.64163e+06	1.63888e+06	1.84996e+06	1.0323e+06	908479	945448	946786	32277.7	42243.1	40579.8	33156.4	1.16074	0.000139083	0.117096	-3.09424	down	1.14147	0.000106154	400.356	8.64514	up	1.161	0.000106708	0.00452915	-7.78654	down	1.25263	0.000154966	0.209406	-2.25562	down
3.67_164.0473n	Methyl P-Formylbenzoate				207467	131381	207712	120833	167299	209550	246319	262263	693844	1.88262e+06	1.96715e+06	1.73407e+06	1.86117e+06	1.83185e+06	1.84479e+06	1.64923e+06	2.56818e+06	2.23062e+06	2.53367e+06	2.29334e+06	1.15383	7.14338e-06	8.11699	3.02095	up	0.650648	0.136844	1.3267	0.407844	insig	1.15504	5.98358e-05	10.8713	3.44246	up	1.18788	0.0195091	7.08998	2.82578	up
4.03_179.1069m/z	1-Hydroxy-5-Phenyl-3-Pentanone	Lipids and lipid-like molecules	Fatty Acyls	Fatty alcohols	5248.84	3773.45	5830.78	5306.49	3435.99	2085.92	2757.3	1878.06	951.301	3842.27	4110.9	3402.65	7753.18	6208.41	6507.12	4980.09	52073.6	44905.8	47940.4	48170.8	1.06755	0.00229363	2.50548	1.32509	up	0.986523	0.00500659	0.503844	-0.988951	insig	1.15399	3.37914e-05	19.0101	4.24869	up	0.114707	0.53804	1.21166	0.27698	insig
5.27_311.0566m/z	Marshrin				53017.6	58997.1	53306	48410.2	0	0	0	0	0	0	0	0	3601.8	0	0	1037.65	12626.5	14116.6	12650.3	14207.5	0.671642	0.265703	inf	inf	insig	1.14164	0.000146339	0	-inf	down	1.16178	7.78978e-05	inf	inf	up	-	-	-	-	-
5.65_329.1020m/z	Garbogiol	Organoheterocyclic compounds	Benzopyrans	1-benzopyrans	462660	453643	469245	483655	0	0	0	0	1347.41	0	0	0	38567.5	30110.9	32897.6	27629.9	67363.9	66179.6	66346.2	62459.9	1.16225	0.000832738	inf	inf	up	1.14167	5.45199e-06	0	-inf	down	1.16179	9.69704e-06	inf	inf	up	0.47184	0.391002	inf	inf	insig
4.20_249.0761m/z	(2s,3s,4s,5r,6s)-3,4,5-Trihydroxy-6-(4-Methylphenoxy)Oxane-2-Carboxylic Acid	Organic oxygen compounds	Organooxygen compounds	Carbohydrates and carbohydrate conjugates	43959.4	43075.4	45507.7	46176	5856.2	4655.61	3699.24	7385.81	13694	23573.3	14433.7	16521.1	20441.6	20549.9	16962.5	17993.5	181599	186659	172300	184742	1.11367	3.10714e-05	3.5166	1.81418	up	1.12535	3.18701e-08	0.120843	-3.0488	down	1.15559	4.60255e-06	33.5835	5.06968	up	1.1633	0.00970454	3.15889	1.65942	up
0.80_94.9809m/z	Ziprasidone Mesylate Anhydrous				8840.89	4782.81	10147.9	11883.2	0	0	0	0	0	0	0	0	0	0	0	0	2729.08	3776.77	0	3192.6	-	-	-	-	-	1.1412	0.00973168	0	-inf	down	0.89824	0.0625142	inf	inf	insig	-	-	-	-	-
5.05_443.2771m/z	Broussonetine J				10716.1	13792.1	10230.2	11261.6	0	0	0	0	0	0	0	0	4982.32	4481.61	2583.53	0	0	0	0	0	0.899387	0.075848	inf	inf	insig	1.14161	0.000709658	0	-inf	down	-	-	-	-	-	-	-	-	-	-
6.13_165.0194m/z	Terephthalate				20181.9	10566	13357.1	33269	61677.2	53355.6	45841	35490.2	48805.6	106484	111210	38500.9	30437.7	50556.7	64479.4	43045	24737.9	18966.1	18515.5	18645	0.135567	0.835796	0.960048	-0.0588222	insig	0.945038	0.00765103	2.53785	1.34361	insig	1.08491	0.0109968	0.411809	-1.27995	down	0.556461	0.250474	1.55324	0.635281	insig
6.50_234.1622n	(1r,4s,5s,6r,9r)-5,6-Dihydroxy-4,11,11-Trimethyl-8-Methylidenebicyclo[7.2.0]Undecan-3-One				112683	108512	100697	100494	338895	304858	299384	286282	88507.1	82485.5	83954	78877	58156.9	60358	64317.3	57369.8	154753	146491	157124	149426	1.15978	0.00016337	0.195378	-2.35566	down	1.13549	0.000182265	2.91066	1.54135	up	1.15116	0.000542185	0.494374	-1.01632	down	1.25193	0.000194719	0.271529	-1.88082	down
5.85_230.2480m/z	Lauramine Oxide	Organic nitrogen compounds	Organonitrogen compounds	Aminoxides	679129	654842	643185	737998	4.37927e+06	4.09056e+06	4.17299e+06	4.06177e+06	3.37298e+06	3.52796e+06	4.0492e+06	3.77865e+06	736702	678912	671711	662718	2.03676e+06	2.0355e+06	2.0873e+06	1.98974e+06	1.16136	7.9982e-06	0.164628	-2.60272	down	1.14034	4.83726e-06	6.15235	2.62114	up	1.15916	3.04847e-05	0.487848	-1.0355	down	0.960945	0.0360422	0.881721	-0.181606	insig
5.50_134.0373m/z	4-Methylbenzoate				0	0	0	0	0	0	0	0	0	0	0	0	0	0	0	0	41260.1	38833.2	40598	41851.1	-	-	-	-	-	-	-	-	-	-	1.16178	9.14444e-06	inf	inf	up	-	-	-	-	-
6.38_271.1444m/z	Quinolactacin A	Organoheterocyclic compounds	Quinolines and derivatives	Pyrroloquinolines	0.875737	0	0	2.35214	1553.45	581.31	2032.81	0	8597.72	8941.41	12101.8	8781.52	6350.2	5779.33	6045.81	5317.78	45200.5	41039.8	43418.2	42377.7	0.591891	0.000489267	5.63713	2.49496	insig	0.633182	0.108695	1291.12	10.3344	insig	0.707662	4.58188e-07	41.2797	5.36736	insig	0.714317	0.000404574	9.2194	3.20467	insig
4.35_161.1326m/z	Trinoranastreptene	Hydrocarbons	Unsaturated hydrocarbons	Branched unsaturated hydrocarbons	28460.7	30027.4	24491.7	25535.4	54144.1	47976.7	29773.5	47570.7	2326.59	1801.55	3396.76	2008.1	60152.7	61842.2	59665.4	69712.8	78072.4	71157.2	92093.9	71754.8	0.849259	0.0336002	1.40068	0.486128	insig	0.929889	0.0394071	1.65382	0.725804	insig	0.988962	0.0034982	1.74451	0.802821	insig	1.24007	0.00384191	0.053119	-4.23463	down
2.66_195.0655m/z	(2z)-3-(4-Hydroxy-3-Methoxyphenyl)Prop-2-Enoic Acid	Phenylpropanoids and polyketides	Cinnamic acids and derivatives	Hydroxycinnamic acids and derivatives	134653	127927	135904	118784	3.45096e+06	556637	530424	538071	85121.3	319745	337559	314542	339782	337835	346059	331469	1.49561e+06	1.84889e+06	1.49788e+06	1.78078e+06	0.738167	0.290868	0.266966	-1.90527	insig	0.979467	0.215111	9.81326	3.29473	insig	0.573769	0.633317	1.30477	0.3838	insig	0.854435	0.261196	0.208224	-2.26379	insig
6.38_306.2065m/z	(6e)-N-[(4-Hydroxy-3-Methoxyphenyl)Methyl]-8-Methylnon-6-Enamide				448.314	0	0	0	624870	578019	559249	567812	0	0	0	0	0	0	0	0	445645	419254	434149	404922	1.16229	3.49271e-05	0	-inf	down	1.02987	3.49162e-05	5197.14	12.3435	up	1.1264	0.000279614	0.731333	-0.4514	insig	1.25617	3.49271e-05	0	-inf	down
5.78_301.0720m/z	5,7,8-Trihydroxy-4'-Methoxyflavanone	Phenylpropanoids and polyketides	Flavonoids	O-methylated flavonoids	7.66282e+06	7.94564e+06	7.39016e+06	7.66883e+06	76767.3	34933	26198.7	20148.8	41249.4	21277.4	17770.5	31050.7	230952	158257	181597	180867	206476	229537	209735	204543	1.06576	0.000353686	4.75598	2.24974	up	1.13197	5.74385e-06	0.0051536	-7.6002	down	1.08164	0.000194245	5.37996	2.4276	up	0.376906	0.446202	0.704521	-0.505286	insig
4.35_165.1276m/z	3-Methyl-2-[(2z)-Pent-2-En-1-Yl]Cyclopent-2-En-1-One				17626.1	16892.5	17721.1	17551.3	19889.6	18288	19772.9	17889.3	3127.68	3956.07	1257.72	3233.21	51155.3	49627.7	48769	49133.4	69620.8	70425.5	76568.6	60420.5	1.1592	1.24167e-08	2.6198	1.38946	up	0.862918	0.0526885	1.08667	0.119915	insig	1.15547	0.000506531	3.6529	1.86904	up	1.1972	9.08641e-07	0.15262	-2.71198	down
4.58_225.0760m/z	(2z)-3-(4-Hydroxy-3,5-Dimethoxyphenyl)Prop-2-Enoic Acid	Phenylpropanoids and polyketides	Cinnamic acids and derivatives	Hydroxycinnamic acids and derivatives	52136.2	52373.8	48058.5	51366.1	13790.5	8524.2	11567.5	15367.9	14473.9	7424.47	8118.25	12368.6	100786	108309	91153.5	105602	132554	127091	143799	121830	1.14848	3.05344e-05	8.24059	3.04275	up	1.11448	2.45058e-06	0.2415	-2.04991	down	1.15107	4.1779e-05	10.6654	3.41487	up	0.388584	0.475169	0.860609	-0.216569	insig
5.80_177.0885m/z	D-Alanyl-D-Serine	Organic acids and derivatives	Carboxylic acids and derivatives	Amino acids, peptides, and analogues	2279.77	951.352	748.062	2305.13	0	979.733	0	799.673	17753.3	15171.2	15301.8	15349.7	1075.92	1089.24	1473.1	1281.83	3197.87	3248.7	3305.69	2292.89	0.691337	0.0499215	2.76502	1.46729	insig	0.685967	0.0708311	0.28315	-1.82036	insig	0.734985	0.000357796	6.7692	2.75899	insig	0.911242	2.06144e-05	35.7288	5.15902	insig
2.53_181.0508m/z	(3z)-4-(Furan-2-Yl)But-3-En-2-One				130768	137990	126834	128256	55457.2	59135.2	75619.1	61315.2	180623	241908	242925	214970	227733	188702	186628	162758	989188	953567	1.00003e+06	930346	1.13719	0.00125172	3.04469	1.6063	up	1.1123	6.05375e-05	0.480152	-1.05844	down	1.1596	3.49562e-06	15.3985	3.94472	up	1.23448	0.000929689	3.50033	1.80749	up
4.55_194.1673n	(5e)-6,10-Dimethyl-5,9-Undecadien-2-One				183114	190145	183221	186628	33141.6	33514.9	30580.3	35157.8	936.938	3604.96	1516.82	643.445	509700	523451	510589	525081	131831	130336	122220	113661	1.16185	4.26607e-07	15.6262	3.96589	up	1.14062	1.31741e-08	0.178164	-2.48873	down	1.15782	0.000118383	3.76183	1.91143	up	1.20859	5.63908e-07	0.0506226	-4.30408	down
0.81_189.0883m/z	Dl-Alpha,Epsilon-Diaminopimelic Acid				31251.1	19572.4	34690.8	37390	1.38421e+06	1.61745e+06	1.4091e+06	1.71651e+06	539174	661600	569033	733283	53151.3	51214.4	21103.9	74130.1	115830	209942	125575	144072	1.14178	0.000292005	0.0325756	-4.94006	down	1.13629	0.000331644	49.8539	5.63964	up	1.14921	0.000222448	0.0971752	-3.36327	down	1.22216	0.000273798	0.408517	-1.29153	down
5.74_385.1300m/z	(S)-4',5,7-Trihydroxy-6-Prenylflavanone				1.65342e+06	1.67573e+06	1.6221e+06	1.63156e+06	56661.1	13229	0	2616.39	0	0	0	0	235506	202441	227312	221902	819.7	0	0	1025.89	0.659169	6.91374e-05	12.2356	3.61301	insig	0.750707	1.36152e-10	0.0110145	-6.50445	insig	0.405867	0.27202	0.0254542	-5.29595	insig	0.966684	0.262145	0	-inf	insig
6.78_265.2164m/z	Farnesyl Acetate				21803.2	16821.8	15767	15713.9	2880.25	1059.68	3260.46	1510.09	7894.9	6831.17	10745.6	10791.1	3112.48	2109.34	2967.26	2061.28	2798.37	1690.16	447.715	1183.68	0.382816	0.550578	1.17678	0.23485	insig	1.08932	0.000748517	0.124247	-3.00871	down	0.423501	0.405551	0.702593	-0.509239	insig	1.13914	0.00246745	4.16312	2.05766	up
6.99_439.2122m/z	Deoxyschisandrin				65272.9	70392.7	59037.2	68461.7	17520.8	2902.85	0	0	0	0	0	0	30430.3	10123.6	18877.2	13159.9	0	0	0	0	0.71503	0.0778858	3.55425	1.82955	insig	0.763181	7.00739e-05	0.0776081	-3.68765	insig	0.669772	0.310512	0	-inf	insig	0.721745	0.310512	0	-inf	insig
5.75_343.0827m/z	Obtusin				12014.1	13139.8	13543.9	13509.4	0	0	0	0	0	0	0	0	10153.5	5311.27	6686.97	2969.15	42473.5	46466.7	40664.4	40296.1	1.16135	0.0249229	inf	inf	up	1.14166	4.53008e-05	0	-inf	down	1.16178	8.0869e-05	inf	inf	up	-	-	-	-	-
7.21_365.1385m/z	3,5-Dimethoxy-8,8-Dimethyl-2-Phenyl-4h,8h-Benzo[1,2-B:3,4-B']Dipyran-4-One				73781.6	76413.3	74011.5	64227.7	0	0	0	0	0	0	0	0	0	2856.35	2315.98	1572.07	0	0	0	0	0.89941	0.0727481	inf	inf	insig	1.14164	0.000114363	0	-inf	down	-	-	-	-	-	-	-	-	-	-
6.77_337.1435m/z	Eryvarin D				388616	363211	336392	341996	656.225	0	0	0	0	0	0	0	87881.6	91647.6	90666.1	89121.3	3611.14	4637.81	2741.86	2876.32	1.01984	7.81228e-07	547.551	9.09685	up	1.01731	7.99823e-05	0.00045883	-11.0898	down	0.94449	0.00241357	21.1317	4.40133	insig	0.469666	0.391002	0	-inf	insig
4.94_393.1183m/z	Sideritoflavone	Phenylpropanoids and polyketides	Flavonoids	O-methylated flavonoids	1751.71	4838.61	1701.71	3054.92	0	1404.49	0	0	0	0	0	1889.71	10610.8	7667.62	6768.74	9514.18	37410.7	44385.7	49076	48208.2	0.953687	0.000960408	24.6078	4.62104	insig	0.903182	0.0348534	0.123777	-3.01419	insig	0.980731	0.000391583	127.506	6.99442	insig	0.00796922	0.844088	1.34548	0.428122	insig
6.77_393.2063m/z	Isocycloglabrol	Phenylpropanoids and polyketides	Linear 1,3-diarylpropanoids	Chalcones and dihydrochalcones	265933	239505	225647	220461	0	0	0	0	0	0	0	0	57893.4	61159.2	56802.8	52773.5	40924.9	35504.2	36706.4	34617.5	1.16228	6.09122e-05	inf	inf	up	1.14165	0.000171499	0	-inf	down	1.16177	0.000118459	inf	inf	up	-	-	-	-	-
5.07_299.0551m/z	Fallacinal	Benzenoids	Anthracenes	Anthraquinones	1.21024e+06	1.24535e+06	1.24781e+06	1.21292e+06	0	0	0	0	0	0	0	0	12108.8	11387.7	7186.3	9600.31	0	0	2363.09	0	1.16209	0.00272993	inf	inf	up	1.14166	1.2346e-06	0	-inf	down	0.441534	0.391002	inf	inf	insig	-	-	-	-	-
3.27_377.1461m/z	Lamiol				0	0	0	0	594396	1274.25	24220.2	1940.72	0	0	0	0	0	0	0	0	2435.6	1032.95	4191.19	0	1.13693	0.36623	0	-inf	down	1.11868	0.36623	inf	inf	up	0.563578	0.371346	0.012318	-6.34308	insig	1.21906	0.36623	0	-inf	down
5.50_314.0791n	Melannein				6.41227e+06	6.46708e+06	6.36986e+06	6.6191e+06	19018	6416.98	6541.97	2991.35	24672	23296.4	30035.8	25203.8	486964	463988	460239	461982	7.12124e+06	7.14369e+06	7.34327e+06	7.09615e+06	1.13483	4.04701e-08	53.5678	5.74329	up	1.1312	1.20613e-06	0.00135178	-9.53092	down	1.15138	9.94959e-07	820.868	9.68101	up	1.02119	0.0110033	2.95148	1.56144	up
6.06_407.1128m/z	Chrysaloin				2854.63	0	2051.43	1722.2	0	0	0	0	0	0	0	0	0	0	0	0	24893.3	24240.2	25788	26871.9	-	-	-	-	-	0.884845	0.0704189	0	-inf	insig	1.16178	2.48379e-05	inf	inf	up	-	-	-	-	-
4.03_627.1570m/z	Delphinidin-3,5-O-Diglucoside				219.345	839.147	558.244	1177.69	13513.7	6360.63	13313.5	0	0	0	0	0	2640.43	1810.41	2346.35	1333.17	144315	133059	151492	144189	0.269633	0.14721	0.24498	-2.02926	insig	0.143112	0.0996276	11.8764	3.57003	insig	0.62778	2.30251e-07	17.267	4.10995	insig	0.971317	0.0824187	0	-inf	insig
5.63_257.1760m/z	1-Oxacyclotetradecan-2-One				0	0	0	0	1361.91	0	0	0	0	0	0	0	29463.1	23877.2	27831.4	25320.7	0	0	0	0	0.980371	0.000105137	78.1936	6.28898	insig	0.43188	0.391002	inf	inf	insig	0.43972	0.391002	0	-inf	insig	0.469666	0.391002	0	-inf	insig
0.96_441.1257m/z	Quinate				13667.8	0	15743.6	0	0	0	0	0	0	0	0	0	72750.3	0	58466.4	34009	582344	537519	598914	416952	0.901953	0.0807888	inf	inf	insig	0.658692	0.183272	0	-inf	insig	1.16175	0.000984307	inf	inf	up	-	-	-	-	-
5.80_467.1345m/z	Silymonin	Benzenoids	Benzene and substituted derivatives	Cyclohexylphenols	333809	313653	325465	315135	0	0	0	0	0	0	0	0	4473.53	4516.28	3143.21	1123.34	1132.37	0	0	0	1.1605	0.0252732	inf	inf	up	1.14166	6.97542e-06	0	-inf	down	0.437021	0.391002	inf	inf	insig	-	-	-	-	-
3.91_321.0608m/z	2,2',3-Trihydroxy-3'-Methoxy-5,5'-Dicarboxybiphenyl				372.383	0	0	0	39343.8	41706.1	43630.6	37033	0	0	0	0	0	0	0	0	0	897.675	0	0	1.16228	9.74705e-05	0	-inf	down	0.99775	9.28653e-05	434.266	8.76244	insig	0.988044	7.2129e-05	0.00555102	-7.49303	insig	1.25618	9.74705e-05	0	-inf	down
5.37_238.0711m/z	Buntansin				27493.8	26365.2	28034.1	25171.9	0	0	0	0	0	0	0	0	3559.8	4881.99	5208.41	6437.84	3386.76	2853.85	2623.31	2325.45	1.16207	0.00342931	inf	inf	up	1.14166	2.93953e-05	0	-inf	down	1.1617	0.00111071	inf	inf	up	-	-	-	-	-
3.99_409.1861m/z	Sonchuionoside C	Lipids and lipid-like molecules	Prenol lipids	Terpene glycosides	442690	443431	456481	471611	43435.3	33768.2	30284.8	28628	69430.5	67621.6	73400.1	80172.5	341383	341714	344529	347540	48109.6	41332.6	43988.4	40646.9	1.15683	8.2539e-08	10.1029	3.33669	up	1.1373	2.30159e-07	0.0750277	-3.73643	down	0.840697	0.0569271	1.27889	0.354891	insig	1.19908	0.000129787	2.13512	1.09432	up
5.43_809.3062m/z	Hedyotisol A				648675	643161	635854	656920	0	0	0	0	331318	279341	245513	277777	1.53881e+06	1.43163e+06	1.5454e+06	1.49562e+06	0	0	3352.47	2938.38	1.1623	1.16512e-05	inf	inf	up	1.14167	7.18831e-07	0	-inf	down	0.67177	0.183066	inf	inf	insig	1.25611	0.000533555	inf	inf	up
5.03_344.1626n	Malabaricanol	Lignans, neolignans and related compounds	Furanoid lignans	Tetrahydrofuran lignans	140970	141110	134208	138455	369673	327851	330419	316956	5568.09	3234.95	5.14779	5015.19	214667	203388	215700	197190	118372	106859	105803	104958	1.13893	0.000559731	0.617849	-0.694673	insig	1.13623	0.000355447	2.42436	1.27761	up	1.15675	0.000130201	0.324182	-1.62512	down	1.03496	7.80567e-05	0.0102784	-6.60424	down
2.53_324.0751m/z	4-Hydroxy-5-(3-Hydroxy-5-(Sulfooxy)Phenyl)Pentanoic Acid				439.574	154.019	362.7	29.5026	782.309	497821	495785	470596	0	0	0	0	77.16	78.4996	133.633	146.572	0	0	0	94.8212	1.00545	0.057593	0.000297522	-11.7147	down	0.952675	0.0576447	1486.1	10.5373	insig	1.02401	0.0575609	6.4725e-05	-13.9153	down	1.22182	0.057552	0	-inf	down
0.88_258.0742n	Posoquenin	Lipids and lipid-like molecules	Prenol lipids	Terpene lactones	484943	442603	523492	444134	371292	255256	413054	489896	213746	306137	265418	281958	440736	467287	351970	470570	64326.9	131626	66328.9	49620.1	0.413498	0.414732	1.13146	0.178182	insig	0.639961	0.159083	0.80705	-0.309271	insig	1.08754	0.00499411	0.203924	-2.29389	down	0.829108	0.0947178	0.697784	-0.519148	insig
5.86_275.0914m/z	(2r)-7-Hydroxy-8-(2-Hydroxyethyl)-5-Methoxy-2-Methyl-2,3-Dihydrochromen-4-One				42226.2	42589.1	39367.4	39694.5	0	0	0	0	0	0	0	0	4700.4	6678.95	5756.44	5493.09	340955	364385	373106	353043	1.16219	0.00081121	inf	inf	up	1.14166	1.87366e-05	0	-inf	down	1.16179	1.6313e-05	inf	inf	up	-	-	-	-	-
6.91_451.1773m/z	Erythbigenin				178353	191408	172914	148397	0	0	0	0	0	0	0	0	43091	26564.8	53243.8	33276.5	0	0	0	0	1.16208	0.00677179	inf	inf	up	1.14163	0.000309017	0	-inf	down	-	-	-	-	-	-	-	-	-	-
5.97_383.1143m/z	Gibberellin A93	Lipids and lipid-like molecules	Prenol lipids	Diterpenoids	1.66973e+06	1.72553e+06	1.71699e+06	1.65535e+06	117294	30331.6	14394.9	4662.56	0	9465.32	0	0	3.18455e+06	3.1659e+06	3.2566e+06	3.21607e+06	195535	101318	79400.8	74744	1.10287	2.62997e-10	76.9314	6.2655	up	1.06662	2.25009e-08	0.0246295	-5.34347	down	0.771342	0.112437	2.70572	1.43601	insig	0.997222	0.224465	0.0567865	-4.13831	insig
3.80_539.1880m/z	Gibberellin A4 Glucosyl Ester	Lipids and lipid-like molecules	Prenol lipids	Terpene glycosides	0	0	0	0	0	0	0	0	0	0	0	0	0	0	0	0	95968	90168.1	110785	100448	-	-	-	-	-	-	-	-	-	-	1.16178	0.000184663	inf	inf	up	-	-	-	-	-
1.10_321.0832m/z	Galactopyranose, 6-Deoxy-4-O-I(2)-D-Glucopyranuronosyl-, L-				22694.9	38985.8	22428.5	26082.6	0	0	0	0	0	0	0	0	6130.27	6225.44	23008.8	10472.3	285546	348627	279050	302802	1.16104	0.0635994	inf	inf	up	1.14147	0.00584305	0	-inf	down	1.16177	0.000300587	inf	inf	up	-	-	-	-	-
4.60_465.0683m/z	Urolithin C 3-Glucuronide				0	0	0	0	7.08744e+06	8.19447e+06	8.58242e+06	7.88177e+06	56788.3	13371.2	0	0	0	0	0	0	0	0	0	0	1.16228	0.000140033	0	-inf	down	1.14165	0.000140033	inf	inf	up	1.16178	0.000140033	0	-inf	down	0.981602	0.000137859	0.00221002	-8.82173	insig
4.02_362.0517m/z	2,4-Dihydroxy-1,4-Benzoxazin-3-One Glucuronide				42473.7	38672.9	45856.6	46533.2	0	0	0	0	1305.12	0	0	0	23545.3	20261.8	19441.4	23690.2	1799.07	0	0	1087	1.16227	0.000283582	inf	inf	up	1.14165	0.000157585	0	-inf	down	0.6682	0.20049	inf	inf	insig	0.47184	0.391002	inf	inf	insig
4.18_385.1148m/z	3,5-Dihydroxyphenylvaleric Acid Glucuronide				171358	180474	185742	174862	198894	249305	230812	210122	267786	278998	307506	303114	985104	1.43428e+06	958221	932237	4.22897e+06	4.42433e+06	4.44022e+06	4.24764e+06	1.14412	0.00536176	4.84724	2.27716	up	0.98041	0.0245483	1.24802	0.319638	insig	1.16079	2.70514e-06	19.5035	4.28566	up	1.09871	0.00406897	1.30172	0.380422	insig
6.20_523.1596m/z	Enterodiol Glucuronide				109049	117898	100782	103780	0	0	0	0	0	0	0	0	563.436	312.991	199.232	298.587	17527.5	13693.5	9264.16	16091.1	1.16129	0.0213544	inf	inf	up	1.14165	9.23702e-05	0	-inf	down	1.16153	0.00435344	inf	inf	up	-	-	-	-	-
5.78_347.0233m/z	Formononetin 7-Sulfate				71580.1	83329.2	75422.5	69544.7	1564.32	0	0	0	1982.45	0	0	0	0	0	0	0	0	0	0	0	0.439627	0.391002	0	-inf	insig	0.976523	0.000121585	0.00521655	-7.58269	insig	0.43972	0.391002	0	-inf	insig	0.00866033	0.874215	1.26729	0.341746	insig
6.14_599.1557m/z	Malvidin 3-(6''-Acetyl-Galactoside)				100926	130839	148394	99516.9	0	0	0	0	0	0	0	0	7157.25	1578.88	4245.99	2744.03	281491	263017	284922	273449	1.16081	0.0471192	inf	inf	up	1.14156	0.00209492	0	-inf	down	1.16179	1.2132e-05	inf	inf	up	-	-	-	-	-
4.22_610.1188n	Quercetin 3-O-Xylosyl-Glucuronide	Phenylpropanoids and polyketides	Flavonoids	Flavonoid glycosides	2172.4	0	1189.05	0	139763	62106.3	7525.8	31153	31007.5	10177.3	7232.8	17936.5	0	0	0	0	1.4397e+08	1.41107e+08	1.45981e+08	1.39224e+08	1.15791	0.127996	0	-inf	down	0.806832	0.131601	71.5607	6.1611	insig	1.14254	2.54214e-06	2370.76	11.2111	up	0.623185	0.228081	0.275846	-1.85807	insig
4.37_741.1918m/z	Quercetin 3-O-Xylosyl-Rutinoside				1.10195e+06	1.17933e+06	1.0944e+06	1.11918e+06	1.06867e+06	1.10847e+06	1.08251e+06	1.03155e+06	1.7912e+06	1.67932e+06	1.60589e+06	1.91334e+06	732158	736634	691309	722316	3.12296e+07	3.12536e+07	3.23628e+07	3.16624e+07	1.15296	7.2237e-06	0.671705	-0.5741	insig	0.732333	0.089933	0.954692	-0.0668933	insig	1.16172	1.3228e-06	29.4809	4.88171	up	1.23001	0.00142991	1.62886	0.703861	insig
5.50_373.1286m/z	7-Oxomatairesinol				343963	333542	330081	353053	4340.63	1410.87	0	0	8535.67	7594.16	0	13406.6	215438	209462	219524	220642	12496.8	11941.3	14995.1	7454.09	0.873446	1.79828e-07	150.407	7.23273	insig	0.866337	4.03905e-06	0.00422706	-7.88613	insig	0.744224	0.00248573	8.15217	3.02718	insig	0.400218	0.118074	5.13544	2.36049	insig
4.49_215.0927m/z	Isoketocamphoric Acid				154009	158774	159225	145809	86347.9	81417.2	82290.8	68533.3	105473	66758.9	114652	130010	40792.6	33804.6	36801.7	42308.5	66168.1	72782.4	65415.6	66606.9	1.12944	0.00041061	0.482462	-1.05151	down	1.11931	7.69301e-06	0.51567	-0.955481	insig	0.879037	0.0460038	0.85054	-0.233549	insig	0.685849	0.164817	1.30856	0.387983	insig
6.49_475.1390m/z	5-Oxoheptyl Glucosinolate				33456.6	23422.2	30805	35120.5	0	0	0	0	0	0	0	0	0	0	0	0	0	0	0	0	-	-	-	-	-	1.1416	0.0012819	0	-inf	down	-	-	-	-	-	-	-	-	-	-
4.37_637.1798m/z	2''-O-Alpha-L-Rhamnosyl-6-C-Fucosyl-3'-Methoxyluteolin	Phenylpropanoids and polyketides	Flavonoids	Flavonoid glycosides	667679	677618	690603	682088	40425.4	74302.3	82555.3	68666	698158	768430	725915	859392	2.00644e+06	1.81367e+06	1.98148e+06	1.86429e+06	193315	197566	240618	195920	1.15466	1.90831e-05	28.8246	4.84923	up	1.12645	1.02231e-07	0.0978478	-3.35332	down	1.09653	9.06016e-05	3.11119	1.63747	up	1.239	0.000138949	11.4755	3.52048	up
0.90_605.1957m/z	Cichorioside D				1.70586e+06	873917	2.14468e+06	2.39303e+06	0	369884	0	447046	4.70213e+06	7.42824e+06	4.40259e+06	8.11546e+06	2.81798e+06	7.48237e+06	2.87482e+06	6.45432e+06	232660	1.85927e+06	157081	278761	0.7665	0.0294242	24.0284	4.58667	insig	0.716414	0.0130212	0.114778	-3.12308	insig	0.665784	0.380397	3.09423	1.62958	insig	0.847807	0.0074372	30.172	4.91514	insig
5.93_491.1341m/z	Cichorioside J				1.00696e+06	1.05072e+06	1.06834e+06	1.03869e+06	2510.09	0	0	0	0	0	0	3821.17	1443.9	0	1194.14	0	4528.1	3970.76	3109.07	6575.29	0.282694	0.967017	1.05097	0.0717244	insig	1.00666	4.0403e-06	0.000602707	-10.6963	down	0.91452	0.00709721	7.24403	2.85679	insig	0.0178263	0.785401	1.52232	0.606272	insig
6.37_435.1077m/z	Dillanoside				0	0	0	0	0	0	0	0	0	0	0	0	0	0	0	0	79129.2	76913.9	78546.2	78584.9	-	-	-	-	-	-	-	-	-	-	1.16179	5.04158e-07	inf	inf	up	-	-	-	-	-
4.02_757.2191m/z	Kaempferol 3-O-Rhamnodiglucoside				155630	186530	167775	180763	0	5142.93	6662.15	0	0	0	0	0	23607.5	13728.2	19382.6	13863.6	29669.6	15999.9	27625.5	16318.9	0.729901	0.0032215	5.97895	2.57989	insig	0.809656	6.98498e-05	0.0170915	-5.87058	insig	0.732151	0.00701261	7.59113	2.92431	insig	0.72791	0.186918	0	-inf	insig
6.53_589.1711m/z	2-Hydroxyarctiin				87267.9	101187	94371.8	87044.1	0	0	0	0	0	0	0	0	0	0	0	0	0	0	0	0	-	-	-	-	-	1.14165	0.000106032	0	-inf	down	-	-	-	-	-	-	-	-	-	-
5.94_653.1328m/z	Luteolin 7-Glucuronylglucoside				169.389	54.6313	139.096	89.0754	0	0	10263.5	5045.15	0	0	0	0	294305	268163	312736	302398	0	0	0	0	0.838374	3.23729e-05	76.924	6.26536	insig	0.364657	0.227218	33.8543	5.08127	insig	0.670479	0.216616	0	-inf	insig	0.725849	0.216616	0	-inf	insig
5.14_603.1717m/z	Leucopelargonidin 3-O-Alpha-L-Rhamno-Beta-D-Glucopyranoside				0	0	0	0	0	0	0	0	0	0	0	0	65672.5	76943.4	61872.3	81479.4	46591.6	41756.6	47052.1	52132.1	1.16224	0.000585432	inf	inf	up	-	-	-	-	-	1.16176	0.000202492	inf	inf	up	-	-	-	-	-
4.73_347.0881m/z	Apigenin 6-C-Arabinosyl-8-C-Glucoside				22913.6	24089.5	24336.3	18639	0	0	3731.34	0	0	0	0	0	26015.9	26738.3	29592.4	29132.8	174452	167517	183194	159870	0.955862	7.84883e-07	29.8765	4.90094	insig	0.93118	2.47334e-05	0.0414693	-4.59181	insig	0.983169	3.32905e-05	183.589	7.52034	insig	0.474479	0.391002	0	-inf	insig
4.70_264.1364n	Rothin B	Lipids and lipid-like molecules	Prenol lipids	Terpene lactones	165709	163913	169548	162110	2.98344e+06	2.83403e+06	2.75949e+06	2.68319e+06	216882	246430	248291	261181	473200	468608	458908	474146	1.10789e+06	1.09038e+06	1.11233e+06	1.09951e+06	1.16168	4.27889e-05	0.166504	-2.58637	down	1.14141	3.07529e-05	17.0278	4.08982	up	1.15972	0.00010659	0.391656	-1.35234	down	1.25465	2.45856e-05	0.0863917	-3.53296	down
5.33_173.0960m/z	[(1r)-4-Methyl-5-Oxo-1-Prop-1-En-2-Ylcyclohex-3-En-1-Yl] Acetate	Lipids and lipid-like molecules	Prenol lipids	Monoterpenoids	0	0	0	61.3869	11722.5	11199.7	10350	10389	1751.89	1653.2	2158.68	1788.74	916.727	906.175	844.822	744.808	0	0	435.107	50.0813	1.16065	6.57993e-05	0.0781595	-3.67744	down	1.01604	6.07145e-05	711.246	9.4742	up	0.871261	1.71246e-05	0.0111126	-6.49166	insig	1.25073	2.82926e-05	0.168399	-2.57004	down
4.42_468.1455m/z	Malvidin 3-Alpha-L-Galactoside				23565.8	14726	26134.2	17945.2	6.86498e+06	6.65716e+06	7.09355e+06	6.62719e+06	6730.09	0	7044.37	9550.83	0	5147.86	2534.33	0	18676.9	19552.5	22276.6	13795.4	0.951108	8.79438e-06	0.000281989	-11.7921	insig	1.13994	8.79634e-06	330.733	8.36952	up	1.16066	8.83737e-06	0.00272737	-8.51827	down	0.969643	8.77368e-06	0.000856197	-10.1898	insig
6.08_643.1115m/z	Cosmosiin Galacturonide	Phenylpropanoids and polyketides	Flavonoids	Flavonoid glycosides	11201.9	4675.62	12348.8	7543.18	0	28521.3	0	15154.6	0	0	0	0	186908	159134	160304	156832	0	0	0.149863	0	0.768664	4.25375e-06	15.1841	3.92449	insig	0.610778	0.796551	1.22104	0.288109	insig	0.556431	0.210154	3.43124e-06	-18.1528	insig	0.729237	0.210153	0	-inf	insig
4.25_607.2755m/z	Dihydroxyphaseic Acid				0	0	0	0	1.42528e+06	1.47893e+06	1.48849e+06	1.29689e+06	0	0	0	0	0	0	0	0	16693.4	31275.5	0	27054.2	1.16228	6.54424e-05	0	-inf	down	1.14166	6.54424e-05	inf	inf	up	0.703403	4.84208e-05	0.013186	-6.24485	insig	1.25618	6.54424e-05	0	-inf	down
4.17_500.1406m/z	Hmboa Dihexose				181121	174042	155778	140552	0	0	0	0	0	0	0	0	9809.23	1777.7	4258.53	0	1813.24	491.228	4185.92	1987.68	0.89829	0.160684	inf	inf	insig	1.14163	0.000387556	0	-inf	down	1.15925	0.0696459	inf	inf	up	-	-	-	-	-
4.57_646.2031m/z	Hmboa Trihexose				6939.13	11147.1	10164.1	5639.68	0	0	0	0	4517.63	5441.3	4619.37	3614.21	16505.8	14066.3	13630.7	4740.45	321711	306238	297483	306089	1.16116	0.0177302	inf	inf	up	1.1413	0.00739601	0	-inf	down	1.16178	9.68791e-06	inf	inf	up	1.25599	0.0011944	inf	inf	up
5.43_417.1546m/z	Hydroxysyringaresinol				2.05858e+06	2.0524e+06	2.06766e+06	2.10545e+06	4369.66	6013.44	4876.29	3290.97	354853	354387	338155	353138	4.17317e+06	4.14186e+06	4.18063e+06	4.3308e+06	646330	614534	644304	622682	1.16117	2.23091e-06	907.069	9.82507	up	1.1403	3.98577e-07	0.00223928	-8.80275	down	1.15953	3.98572e-06	136.27	7.09032	up	1.2529	2.32961e-06	75.499	6.23839	up
5.43_627.2450m/z	Buddlenol D				682.282	792.826	1276.2	0	0	0	0	0	0	0	0	0	106434	102093	100828	112235	5274.99	8360.98	11433.8	7801.02	1.16229	3.21289e-05	inf	inf	up	0.883016	0.0793553	0	-inf	insig	1.16158	0.00740361	inf	inf	up	-	-	-	-	-
3.51_371.0988m/z	P-Coumaroyl Hexose				1846.87	1683.42	911.668	1317.98	2302.15	0	4392.83	6.489	0	0	0	3.99089	40.3525	4332.28	226.046	7198.5	1.27864e+06	1.20463e+06	1.21541e+06	1.18284e+06	0.445221	0.557125	1.76038	0.815891	insig	0.518638	0.839903	1.16346	0.218426	insig	0.890611	1.01092e-05	728.425	9.50864	insig	0.767438	0.21086	0.000595525	-10.7136	insig
7.31_459.1780m/z	10,14-Dihydroxy-11-Methoxy-3,3-Dimethyl-12-(3-Methyl-2-Butenyl)-[1]Benzopyrano[5,6-B]Xanthen-13(3h)-One	Organoheterocyclic compounds	Benzopyrans	1-benzopyrans	18245.6	20541.8	15779.3	17153.7	0	0	0	0	0	0	0	0	0	0	0	0	0	0	0	0	-	-	-	-	-	1.14163	0.000385365	0	-inf	down	-	-	-	-	-	-	-	-	-	-
3.79_367.1503m/z	Arginine-Betaxanthin				45808.6	47478.9	41646.4	44324.2	86798.7	99676.9	58527	54009.6	1841.59	0	0	0	206343	223943	232866	246739	8001.46	10182.2	20413.5	9119.19	1.10425	5.19367e-05	3.04299	1.60549	up	0.902108	0.0719829	1.66805	0.738167	insig	1.1007	0.00836816	0.15958	-2.64765	down	1.08657	0.00662536	0.00615891	-7.34311	down
[truncated: 3,250 more rows]
