# Supplementary material for: Integrative metabolomic and transcriptomic analyses reveal the regulatory mechanisms underlying the biosynthesis of flavonoid and terpenoid metabolites in different tissues of Canavalia gladiata
Source: Front Plant Sci. 2026 Apr 15;17:1792177. doi: 10.3389/fpls.2026.1792177 (PMC13125093; doi:10.3389/fpls.2026.1792177)
Supplement: Supplementary file 10 [file Table3.xlsx]

## Sheet: sheet
SampleID	Total_Reads	Total_Bases(G)	Q20	Q30	GC_Content
CG-L-1	100450398	14.95	14902041429(99.65%)	14745720291(98.60%)	0.435
CG-L-2	105981242	15.79	15732206806(99.66%)	15573030867(98.65%)	0.4328
CG-L-3	54953550	8.18	8147725411(99.61%)	8053467303(98.46%)	0.4291
CG-Se-1	60834352	9.07	9038919977(99.69%)	8938507375(98.58%)	0.44
CG-Se-2	59747916	8.9	8874435784(99.71%)	8785030012(98.71%)	0.4421
CG-Se-3	45823028	6.76	6693621727(98.96%)	6515649355(96.33%)	0.4458
CG-FP-1	66690770	9.94	9905973907(99.71%)	9805009519(98.69%)	0.4306
CG-FP-2	60024284	8.95	8925369781(99.68%)	8827625296(98.59%)	0.4291
CG-FP-3	54956016	8.17	8149002688(99.69%)	8061785846(98.63%)	0.4269
CG-R-1	58594076	8.74	8710253186(99.69%)	8614573539(98.59%)	0.4121
CG-R-2	46769910	6.91	6845090240(98.99%)	6668020736(96.43%)	0.41
CG-R-3	47180236	6.99	6939321030(99.23%)	6793124924(97.14%)	0.4128
CG-St-1	44681014	6.66	6638542719(99.70%)	6569381929(98.66%)	0.4255
CG-St-2	47953162	7.15	7125096690(99.69%)	7047107285(98.59%)	0.4245
CG-St-3	42199854	6.24	6180869323(99.05%)	6029505279(96.63%)	0.4231
