# Supplementary material for: Integrative metabolomic and transcriptomic analyses reveal the regulatory mechanisms underlying the biosynthesis of flavonoid and terpenoid metabolites in different tissues of Canavalia gladiata
Source: Front Plant Sci. 2026 Apr 15;17:1792177. doi: 10.3389/fpls.2026.1792177 (PMC13125093; doi:10.3389/fpls.2026.1792177)
Supplement: Supplementary file 11 [file Table4.xlsx]

## Sheet: 参考序列比对结果
SampleID	Total Clean Reads	Total_Mapped_Reads	Unique_Mapped_Reads	Multiple_Mapped_Reads	Unmapped_Reads
CG-L-1	100450398	86388862(86.00%)	83411608(83.04%)	2977254(2.96%)	14061536(14.00%)
CG-L-2	105981242	89665092(84.60%)	87581462(82.64%)	2083630(1.97%)	16316150(15.40%)
CG-L-3	54953550	47878756(87.13%)	46747640(85.07%)	1131116(2.06%)	7074794(12.87%)
CG-Se-1	60834352	57717720(94.88%)	26747836(43.97%)	30969884(50.91%)	3116632(5.12%)
CG-Se-2	59747916	56837226(95.13%)	26694906(44.68%)	30142320(50.45%)	2910690(4.87%)
CG-Se-3	45823028	44093676(96.23%)	16213110(35.38%)	27880566(60.84%)	1729352(3.77%)
CG-FP-1	66690770	63476530(95.18%)	62761592(94.11%)	714938(1.07%)	3214240(4.82%)
CG-FP-2	60024284	57869432(96.41%)	57231250(95.35%)	638182(1.06%)	2154852(3.59%)
CG-FP-3	54956016	52970200(96.39%)	52393108(95.34%)	577092(1.05%)	1985816(3.61%)
CG-R-1	58594076	55894614(95.39%)	55239424(94.27%)	655190(1.12%)	2699462(4.61%)
CG-R-2	46769910	44326560(94.78%)	43815342(93.68%)	511218(1.09%)	2443350(5.22%)
CG-R-3	47180236	44826382(95.01%)	44256498(93.80%)	569884(1.21%)	2353854(4.99%)
CG-St-1	44681014	41993134(93.98%)	41243116(92.31%)	750018(1.68%)	2687880(6.02%)
CG-St-2	47953162	44973682(93.79%)	44315432(92.41%)	658250(1.37%)	2979480(6.21%)
CG-St-3	42199854	40122602(95.08%)	39553796(93.73%)	568806(1.35%)	2077252(4.92%)
