# Supplementary material for: Integrative metabolomic and transcriptomic analyses reveal the regulatory mechanisms underlying the biosynthesis of flavonoid and terpenoid metabolites in different tissues of Canavalia gladiata
Source: Front Plant Sci. 2026 Apr 15;17:1792177. doi: 10.3389/fpls.2026.1792177 (PMC13125093; doi:10.3389/fpls.2026.1792177)
Supplement: Supplementary file 12 [file Table5.xlsx]

## Sheet: Sheet1
Geneid	Swissport.Info	NR.Info	CG-L-1	CG-L-2	CG-L-3	CG-Se-1	CG-Se-2	CG-Se-3	CG-FP-1	CG-FP-2	CG-FP-3	CG-R-1	CG-R-2	CG-R-3	CG-St-1	CG-St-2	CG-St-3
gene-VNO77_00001			17.7605	12.0246	29.9906	4.99752	5.1801	7.95192	4.14399	3.23654	5.96701	19.2806	27.288	27.7901	17.0598	19.4348	12.8938
gene-VNO77_00002	E3 ubiquitin-protein ligase RING1-like	E3 ubiquitin-protein ligase RING1 [Spatholobus suberectus]/E3 ubiquitin-protein ligase RING1 [Cajanus cajan]	20.7077	22.3394	26.225	25.966	24.9938	26.8078	17.5877	17.3065	18.7549	14.4325	16.0063	22.1297	24.3143	27.2739	24.8389
gene-VNO77_00003	Cation/H(+) antiporter 2	cation/H(+) antiporter 15 [Cajanus cajan]/Cation/H(+) antiporter 15, partial [Mucuna pruriens]/cation/H(+) antiporter 15 [Glycine max]/hypothetical protein JHK87_020464 [Glycine soja]	0	0	0	0.0680064	0.23758	0.112538	0.0305453	0.0336798	0.0555573	0.175414	0.198045	0.389401	0.0490724	0.0455377	0.140958
gene-VNO77_00004	Probable ADP-ribosylation factor GTPase-activating protein AGD15	probable ADP-ribosylation factor GTPase-activating protein AGD15 [Abrus precatorius]/putative ADP-ribosylation factor GTPase-activating protein AGD15 isoform B [Glycine soja]	0	0	0	0	0	0.350981	0.214344	0	0	0	0	0.607226	0	0.106516	0.0799304
gene-VNO77_00005		uncharacterized protein LOC113854773 isoform X1 [Abrus precatorius]/Small glutamine-rich tetratricopeptide repeat-containing protein beta [Spatholobus suberectus]/uncharacterized protein LOC109799623 [Cajanus cajan]	5.11094	2.38226	5.46249	2.99507	2.47408	2.05088	6.63347	5.4217	5.8217	4.08469	3.08282	4.73093	5.14217	5.56706	5.6436
gene-VNO77_00006	Rhodanese-like domain-containing protein 8, chloroplastic	Rhodanese domain-containing protein 8 [Spatholobus suberectus]/rhodanese-like domain-containing protein 8, chloroplastic isoform X1 [Abrus precatorius]	1.1503	0	1.872	6.87193	5.55719	6.42296	7.71639	7.34228	7.32934	3.48305	3.21955	3.80275	2.29569	3.62155	3.69279
gene-VNO77_00007			28.7801	31.3532	36.5987	15.6303	13.001	12.1243	12.7976	13.3852	9.93146	27.6241	31.5306	32.8626	30.8986	31.3985	25.1569
gene-VNO77_00008		hypothetical protein JHK82_020558 [Glycine max]/uncharacterized protein LOC112789104 isoform X7 [Arachis hypogaea]	73.7326	58.067	48.815	37.1836	42.048	29.9481	37.8082	38.8259	33.9591	46.4187	43.6792	44.0844	56.6253	58.5547	48.3147
gene-VNO77_00009		uncharacterized protein LOC109799749 [Cajanus cajan]/Universal stress protein A protein [Spatholobus suberectus]	0	0	0	0	0	0	0	0	0	0	0	0	0	0	0
gene-VNO77_00010	Homeobox-leucine zipper protein HDG11	homeobox-leucine zipper protein HDG11-like [Abrus precatorius]/Homeobox-leucine zipper protein HDG11 [Spatholobus suberectus]	0	0	0	0.334372	0.519169	0.860728	0	0	0	0	0	0	0	0	0
gene-VNO77_00011		hypothetical protein E2542_SST18219 [Spatholobus suberectus]	1.00884	0.0630663	0	0.680166	0.471075	0.367527	4.15853	3.37536	4.07481	1.75042	2.0717	0.774944	0.120195	0.130127	0.240633
gene-VNO77_00012	Putative D-cysteine desulfhydrase 1, mitochondrial/Bifunctional D-cysteine desulfhydrase/1-aminocyclopropane-1-carboxylate deaminase, mitochondrial	bifunctional D-cysteine desulfhydrase/1-aminocyclopropane-1-carboxylate deaminase, mitochondrial [Abrus precatorius]/bifunctional D-cysteine desulfhydrase/1-aminocyclopropane-1-carboxylate deaminase, mitochondrial [Vigna unguiculata]/putative D-cysteine desulfhydrase 1, mitochondrial [Mucuna pruriens]/hypothetical protein PHAVU_002G332800g [Phaseolus vulgaris]/bifunctional D-cysteine desulfhydras…	40.5829	30.7959	46.2017	46.318	45.5786	39.9745	87.4997	77.0131	77.97	44.7906	46.6108	37.7252	32.1629	30.201	34.0649
gene-VNO77_00013	Transcription factor MYB52	transcription factor MYB52-like [Abrus precatorius]/Transcription factor MYB44 [Spatholobus suberectus]	0	0	0	0	0	0	0	0.127513	0.210342	0.368958	0.656083	0.184286	2.69396	1.76718	1.69806
gene-VNO77_00014	Serine/threonine-protein kinase ICK/Serine/threonine-protein kinase ICK/Serine/threonine-protein kinase MAK/Serine/threonine-protein kinase ICK/Serine/threonine-protein kinase MAK	uncharacterized protein LOC113854353 [Abrus precatorius]/putative serine/threonine-protein kinase dyrk2 [Mucuna pruriens]/uncharacterized protein LOC109799384 [Cajanus cajan]/serine/threonine-protein kinase dyrk2 [Spatholobus suberectus]	4.40922	4.73858	6.12556	12.6227	10.7193	4.58805	14.7281	14.8548	15.0236	5.34427	5.38272	5.79419	7.57198	8.31907	9.60209
gene-VNO77_00015	Albumin-1/Albumin-1	albumin-1 [Vigna radiata var. radiata]/albumin-1 [Vigna unguiculata]/Albumin I chain a [Vigna unguiculata]/Albumin-1 protein [Spatholobus suberectus]/Albumin-1, partial [Cajanus cajan]/Albumin I chain a [Vigna unguiculata]/albumin-1 [Vigna angularis]	0	0	0	0	0	0	0	0	0	0	0	0	0	0	0
gene-VNO77_00016		uncharacterized protein LOC113854719 isoform X1 [Abrus precatorius]/hypothetical protein E2542_SST18213 [Spatholobus suberectus]	11.1899	7.70769	12.1588	13.3212	13.8136	9.73621	20.1105	21.2579	19.9717	20.9344	21.8483	25.0548	13.7778	16.0313	15.9532
gene-VNO77_00017	Protein indeterminate-domain 14	Protein SHOOT GRAVITROPISM 5 [Mucuna pruriens]	6.9231	4.93272	12.5552	1.68269	1.7824	3.18235	8.49877	14.7961	10.4923	19.6248	23.6263	10.1757	2.52753	3.5412	3.18363
gene-VNO77_00018			0	0	0	0	0	0	0.105356	0.3485	0	0	0	0	0	0	0
gene-VNO77_00019	Zinc-finger homeodomain protein 2	zinc-finger homeodomain protein 2-like [Abrus precatorius]	0	0	1.49819	65.6355	83.6086	94.1507	0	0	0	0	0	0	0.233596	0	0
gene-VNO77_00020			0.901415	0.215649	3.7298	4.40742	5.719	6.41826	1.66287	1.30965	2.54443	6.56839	7.50854	7.69717	1.9718	2.00685	3.52127
gene-VNO77_00021	Putative 3,4-dihydroxy-2-butanone kinase [Solanum lycopersicum]	hypothetical protein MLD38_021760 [Melastoma candidum]	14.0349	10.6715	16.0028	6.86473	7.08495	7.29304	24.9687	25.3075	27.689	37.8372	36.9437	35.0324	35.9029	34.1901	30.7961
gene-VNO77_00022	Annexin D5	Annexin D5 [Spatholobus suberectus]/annexin D5-like [Cicer arietinum]/annexin D5-like isoform X1 [Abrus precatorius]/annexin D5 [Glycine max]/Annexin D5 [Glycine soja]/Annexin [Sesbania bispinosa]/unknown [Glycine max]/annexin D5-like isoform X1 [Trifolium pratense]	15.451	22.7294	21.2237	33.9851	30.3812	22.8291	22.5428	17.0695	19.2725	36.0983	41.5139	34.6688	34.0986	36.3932	33.7355
gene-VNO77_00023	Albumin-1	Albumin-1 protein [Spatholobus suberectus]	5.39703	9.59143	8.99458	0.351847	0.468257	1.16448	1.15891	0.580834	1.85238	18.2853	19.5534	34.1652	14.1331	9.18838	12.1989
gene-VNO77_00024			0.986217	1.35664	5.91381	0.337544	1.68458	0.558574	1.21287	1.42092	0.643425	0.386956	1.10585	1.81196	2.1921	3.0513	2.0353
gene-VNO77_00025	UV-B-induced protein At3g17800, chloroplastic	UV-B-induced protein At3g17800, chloroplastic [Abrus precatorius]/cell division control protein 48 [Spatholobus suberectus]/UV-B-induced protein, chloroplastic [Mucuna pruriens]/UV-B-induced protein At3g17800, chloroplastic [Cajanus cajan]	130.755	102.64	92.7331	59.8456	64.3843	58.4636	32.653	30.5981	29.0379	32.5295	28.6918	34.0482	74.3447	73.9076	69.8641
gene-VNO77_00026	Purple acid phosphatase 17	Purple acid phosphatase 17 [Mucuna pruriens]/acid phosphatase [Vigna unguiculata]	128.886	147.036	123.792	8.24747	11.0135	18.7854	10.626	6.26108	19.7089	23.6155	32.0512	32.1122	31.8345	33.0102	39.0737
gene-VNO77_00027		U-box domain-containing protein 21 [Spatholobus suberectus]/U-box domain-containing protein 21-like [Abrus precatorius]	1.98482	2.07603	0.919144	0.189579	0.189227	0	0	0	0.0344168	0.543328	0.0920142	0.995061	19.3797	13.3291	6.35858
gene-VNO77_00028	Potassium channel SKOR/Potassium channel KOR1/Potassium channel GORK	potassium channel SKOR-like [Abrus precatorius]	1.8257	0.79146	0.942693	2.11364	1.82507	0.693986	2.29049	2.15169	2.0008	14.9517	15.9133	16.0287	3.69188	4.03251	7.11831
gene-VNO77_00029	Mitogen-activated protein kinase kinase 9	mitogen-activated protein kinase kinase 9-like [Abrus precatorius]/Mitogen-activated protein kinase kinase 9, partial [Mucuna pruriens]	17.3825	6.883	22.3756	1.77427	1.32823	1.90846	3.04822	4.48136	1.49779	11.7209	7.10456	7.84176	10.1143	12.9796	10.4309
gene-VNO77_00030	Potassium transporter 25	potassium transporter 25-like [Abrus precatorius]/hypothetical protein GLYMA_08G056100v4 [Glycine max]/potassium transporter 25 [Glycine max]/potassium transporter 25 isoform X1 [Cajanus cajan]/hypothetical protein JHK87_020448 [Glycine soja]	14.332	7.29924	12.0361	0	0.134603	0.0557893	17.0428	17.239	18.095	28.0588	35.6265	28.9078	10.4484	9.899	10.4817
gene-VNO77_00031	NF-X1-type zinc finger protein NFXL1	NF-X1-type zinc finger protein NFXL1-like [Abrus precatorius]/NF-X1-type zinc finger protein NFXL1 [Spatholobus suberectus]	75.1765	134.853	68.8555	2.23257	3.32308	4.23462	34.1586	33.2153	36.4349	8.77075	7.85133	7.21411	32.9734	25.8075	22.3478
gene-VNO77_00032		hypothetical protein Lalb_Chr16g0386911 [Lupinus albus]/hypothetical protein TanjilG_31385 [Lupinus angustifolius]	399.45	623.86	402.374	3.19368	2.5502	3.34715	50.6363	37.3271	52.1811	62.3014	68.2038	43.0503	288.909	266.531	307.391
gene-VNO77_00033	Probable inactive receptor kinase At1g48480	probable inactive receptor kinase RLK902 isoform X2 [Abrus precatorius]/probable inactive receptor kinase RLK902 isoform X1 [Abrus precatorius]/putative inactive receptor kinase, partial [Mucuna pruriens]	0.618271	0	2.53225	3.83014	3.992	5.21763	35.2334	34.2797	28.282	1.54043	2.00279	1.99925	0.274851	0.226713	0.191393
gene-VNO77_00034	TPR repeat-containing thioredoxin TDX	TPR repeat-containing thioredoxin TDX [Abrus precatorius]/TPR repeat-containing thioredoxin TDX [Spatholobus suberectus]/TPR repeat-containing thioredoxin TDX isoform X2 [Glycine max]/TPR repeat-containing thioredoxin TDX [Cajanus cajan]/unknown [Glycine max]/TPR repeat-containing thioredoxin TDX isoform X1 [Vigna unguiculata]	5.6427	4.568	6.14819	10.9836	10.5977	6.48271	16.5102	17.2071	17.6667	16.159	13.594	13.3644	5.23089	6.25149	6.73319
gene-VNO77_00035	ABC transporter G family member STR	ABC transporter G family member 19 [Spatholobus suberectus]/ABC transporter G family member 18 [Cajanus cajan]/ABC transporter G family member 17-like [Abrus precatorius]	0.278778	0.28997	0	0.132751	0.0993784	0.329518	0.0894385	0.0821804	0.0722999	0.19023	0.24162	0.0712617	0.167635	0.177782	0.47527
gene-VNO77_00036			30.9731	41.5569	31.2552	1.10714	0.552544	1.4657	2.78476	2.08357	2.89431	4.31533	10.1562	12.2034	22.9284	22.6113	18.1915
gene-VNO77_00037		uncharacterized protein LOC113853899 isoform X1 [Abrus precatorius]	57.6939	61.7722	52.9337	16.6199	13.1673	6.63934	41.6471	43.3238	39.9683	45.2667	44.8594	41.1664	49.8762	48.0689	50.4225
gene-VNO77_00038		uncharacterized protein LOC113855178 isoform X1 [Abrus precatorius]/uncharacterized protein LOC113855178 isoform X2 [Abrus precatorius]	77.3441	80.596	64.9849	5.80575	5.79497	3.57487	37.8113	35.2388	36.8775	30.7243	33.3722	29.8611	32.3944	37.9265	40.0446
gene-VNO77_00039		hypothetical protein E2542_SST18182 [Spatholobus suberectus]/uncharacterized protein LOC113855826 [Abrus precatorius]/uncharacterized protein LOC106773150 [Vigna radiata var. radiata]/uncharacterized protein LOC108332265 [Vigna angularis]/uncharacterized protein LOC109799765 [Cajanus cajan]	0	0	0	0	0	0	0.147999	0.108791	0.119639	0	0	1.02198	0	0	0
gene-VNO77_00040	Uncharacterized protein At3g17950 [Arabidopsis thaliana]	uncharacterized protein At3g17950 [Abrus precatorius]/hypothetical protein E2542_SST18181 [Spatholobus suberectus]	2.92401	1.99864	2.38194	11.3802	13.5853	11.5454	4.75188	5.38112	4.60957	3.34349	2.66461	3.76568	8.66574	8.15641	10.4309
gene-VNO77_00041	ABC transporter I family member 17	ABC transporter I family member 17 [Abrus precatorius]/ABC transporter I family member 17 [Spatholobus suberectus]	6.68848	4.43667	6.84505	53.068	47.0493	36.9352	9.3006	7.13727	8.359	6.024	7.04532	6.40498	3.75422	4.18056	3.99983
gene-VNO77_00042	ERAD-associated E3 ubiquitin-protein ligase component HRD3A	ERAD-associated E3 ubiquitin-protein ligase component HRD3A isoform X1 [Abrus precatorius]/ERAD-associated E3 ubiquitin-protein ligase component HRD3A [Spatholobus suberectus]/ERAD-associated E3 ubiquitin-protein ligase component HRD3A [Mucuna pruriens]	36.1277	23.3564	38.7071	64.5232	70.8297	69.9658	25.6116	23.8593	21.2901	24.4876	21.9472	26.1129	23.6051	21.5825	22.177
gene-VNO77_00043		Phosphoethanolamine N-methyltransferase, partial [Mucuna pruriens]/protection of telomeres protein 1b isoform X1 [Abrus precatorius]	14.0169	14.2176	13.4775	13.7496	12.7097	9.94213	36.7186	37.9996	35.8468	51.9987	45.0027	50.6608	19.0882	19.3544	22.0559
gene-VNO77_00044	Phosphoethanolamine N-methyltransferase [Spinacia oleracea]/Phosphomethylethanolamine N-methyltransferase/Phosphoethanolamine N-methyltransferase 1/Phosphoethanolamine N-methyltransferase 3 [Arabidopsis thaliana]	phosphoethanolamine N-methyltransferase [Cajanus cajan]/phosphoethanolamine N-methyltransferase-like isoform X1 [Abrus precatorius]/phosphoethanolamine N-methyltransferase [Glycine max]/hypothetical protein JHK85_014299 [Glycine max]/Phosphoethanolamine N-methyltransferase, partial [Mucuna pruriens]/hypothetical protein PHAVU_002G330400g [Phaseolus vulgaris]/phosphoethanolamine N-methyltransferas…	11.8175	12.0179	20.4051	274.221	223.634	113.995	17.7997	18.2164	16.7017	27.3521	21.0335	25.8629	18.8132	16.1369	12.3004
gene-VNO77_00045	Auxin efflux carrier component 1/Auxin efflux carrier component 1a/Probable auxin efflux carrier component 1c	probable auxin efflux carrier component 1c isoform X1 [Abrus precatorius]/probable auxin efflux carrier component 1c isoform X2 [Abrus precatorius]/probable auxin efflux carrier component 1c isoform X4 [Abrus precatorius]/probable auxin efflux carrier component 1c isoform X5 [Abrus precatorius]/probable auxin efflux carrier component 1c isoform X3 [Abrus precatorius]/probable auxin efflux carrier…	0.027174	0	1.89388	1.13467	1.31823	1.41595	1.33677	0.396123	0.303922	11.0992	8.05774	11.9024	0.0536894	0	0.0280401
gene-VNO77_00046	Protein C2-DOMAIN ABA-RELATED 4	hypothetical protein JHK87_013828 [Glycine soja]/protein C2-DOMAIN ABA-RELATED 4-like [Abrus precatorius]/C2-DOMAIN ABA-RELATED 4 [Spatholobus suberectus]/Putative ADP-ribosylation factor GTPase-activating protein AGD11 [Glycine soja]	0	0	0	0	0	0.224525	0	0	0	0.155541	0	0.0971116	0	0	0
gene-VNO77_00047		uncharacterized protein LOC113853661 [Abrus precatorius]	0	0.121525	0.137935	2.50359	2.63777	4.77595	0.374833	0.464959	0.303006	0.318898	0.329101	0.796412	0.853096	0.954632	0.497959
gene-VNO77_00048	Translocon at the outer membrane of chloroplasts 64 [Pisum sativum]	translocon at the outer membrane of chloroplasts 64 [Vigna angularis]/translocon at the outer membrane of chloroplasts 64 isoform X1 [Vigna umbellata]/translocon at the outer membrane of chloroplasts 64 isoform X2 [Vigna umbellata]/Translocon at the outer membrane of chloroplasts [Arachis hypogaea]	56.9225	58.8958	57.3251	39.6267	37.4211	26.2889	55.1743	51.9878	55.5843	39.8798	38.1478	42.2491	67.5436	70.9917	66.6606
gene-VNO77_00049	ADP,ATP carrier protein ER-ANT1	ADP,ATP carrier protein ER-ANT1 isoform X1 [Abrus precatorius]/hypothetical protein GYH30_057009 [Glycine max]/ADP,ATP carrier protein ER-ANT1 [Spatholobus suberectus]/ADP,ATP carrier protein ER-ANT1 [Glycine max]/ADP,ATP carrier protein ER-ANT1 isoform X1 [Vigna umbellata]/ADP,ATP carrier protein ER-ANT1 [Glycine max]/ADP,ATP carrier protein ER-ANT1 isoform X1 [Vigna angularis]/ADP,ATP carrier p…	25.1696	34.0666	20.3091	6.83965	8.46382	5.09658	16.1508	14.1435	14.5735	21.7573	20.1511	24.9066	19.7704	18.5606	19.8067
gene-VNO77_00050	Tubulin beta-4 chain/Tubulin beta-1 chain/Tubulin beta-2 chain/Tubulin beta-5 chain/Tubulin beta-4 chain/Tubulin beta-6 chain/Tubulin beta-1 chain/Tubulin beta chain/Tubulin beta-8 chain/Tubulin beta-2 chain/Tubulin beta-2 chain/Tubulin beta-6 chain/Tubulin beta-6 chain/Tubulin beta-5 chain/Tubulin beta-2 chain [Arabidopsis thaliana]/Tubulin beta-2 chain/Tubulin beta-1 chain/Tubulin beta-7 chain/…	tubulin beta-4 chain-like [Abrus precatorius]/Tubulin beta-1 chain [Spatholobus suberectus]/tubulin beta chain-like [Glycine soja]/tubulin beta chain-like [Glycine soja]/Tubulin beta-2 chain, partial [Glycine soja]/tubulin beta chain [Glycine max]/tubulin beta chain-like [Pisum sativum]/tubulin beta-6 chain [Cajanus cajan]/unnamed protein product [Vicia faba]/Tubulin [Corchorus olitorius]/hypothe…	0.135083	0.323165	0.28529	0.061645	0.0615305	0.102011	0.0553762	0	0.0335736	0.388679	0.87516	0.551524	0.533785	0.247668	0.0929258
gene-VNO77_00051			0	4.34063	0	3.01626	2.12517	0.587219	7.73013	6.23875	5.21811	7.93259	8.00878	3.55578	4.09692	1.54449	1.60476
gene-VNO77_00052		pentatricopeptide repeat-containing protein At2g01390 [Abrus precatorius]/Pentatricopeptide repeat-containing protein [Spatholobus suberectus]/pentatricopeptide repeat-containing protein At2g01390 isoform X1 [Vigna unguiculata]/nucleobase:cation symporter-1 [Vigna unguiculata]	0.373768	0	0	1.51186	1.16081	0.3849	1.37901	2.24622	2.14084	0.63994	0.186271	0.665908	0.318888	0.451665	0.438274
gene-VNO77_00053			0	0	0	0.24713	0	0	0	0.12239	0	0	0	0	0	0	0
gene-VNO77_00054	WUSCHEL-related homeobox 1	WUSCHEL-related homeobox 1 [Spatholobus suberectus]/WUSCHEL-related homeobox 1 [Abrus precatorius]/WUSCHEL-related homeobox 1 [Cajanus cajan]/WUSCHEL-related homeobox 1 isoform X1 [Glycine max]	0	0	0	0.301674	0.301114	0	0.0338745	0.0373506	0.041075	0	0	0	0	0	0
gene-VNO77_00055			0	0	0	0	0.134767	0.111715	0.0606437	0.0668668	0	0	0	0	0	0	0
gene-VNO77_00056	Thaumatin-like protein	thaumatin-like protein isoform X1 [Abrus precatorius]/Thaumatin protein [Spatholobus suberectus]/Thaumatin, conserved site [Sesbania bispinosa]/Thaumatin, conserved site [Sesbania bispinosa]/thaumatin-like protein isoform X2 [Abrus precatorius]/thaumatin-like protein [Cicer arietinum]/hypothetical protein L6164_005411 [Bauhinia variegata]	0.641824	0	0.653547	51.9523	55.2544	75.7023	5.47598	6.69066	4.45656	14.1024	5.63752	25.471	0.0792558	0.588375	0.33114
gene-VNO77_00057			0.66651	0	0	6.53945	5.61652	11.3249	0.956304	1.05444	0.828271	5.66614	4.76098	8.27262	0	0.203668	0
gene-VNO77_00058	Probable calcium-binding protein CML27	PREDICTED: probable calcium-binding protein CML27 [Lupinus angustifolius]/probable calcium-binding protein CML18 [Glycine max]/PREDICTED: probable calcium-binding protein CML27 [Lupinus angustifolius]	4531.86	4856.43	4128.86	38.3302	42.1392	81.056	930.616	774.253	875.89	1036.54	973.141	1042.35	3006.25	2806.42	2367.06
gene-VNO77_00059			800.864	840.296	891.253	3.22917	5.1801	11.2599	92.9807	73.2219	108.097	310.825	329.891	312.68	528.771	522.654	452.007
gene-VNO77_00060	Ras-related protein RABA6b	ras-related protein RABA6b [Cajanus cajan]/Ras-related protein RABA6a [Spatholobus suberectus]/ras-related protein RABA6b-like [Abrus precatorius]/ras-related protein RABA6b [Glycine max]/ras-related protein RABA6b isoform X1 [Glycine max]/hypothetical protein GYH30_020319 [Glycine max]	44.3584	37.0814	43.9518	1.45344	2.58611	3.86921	4.71166	3.28609	3.75143	20.248	24.7058	23.6553	41.1305	45.2344	44.391
gene-VNO77_00061	Golgin candidate 2	golgin candidate 2 isoform X2 [Abrus precatorius]/golgin candidate 2 isoform X1 [Abrus precatorius]/Golgin candidate 2 [Spatholobus suberectus]/golgin candidate 2 isoform X2 [Glycine max]/golgin candidate 2 isoform X1 [Glycine max]	7.41226	7.08727	12.1813	7.84668	8.92266	2.93118	9.78496	9.73967	10.4674	10.6369	7.61693	9.83429	12.22	11.3065	12.7142
gene-VNO77_00062			83.0632	101.023	90.3745	6.33213	5.60363	5.18525	28.4117	30.8423	31.0735	57.9603	58.077	69.8049	56.8085	63.4259	59.2398
gene-VNO77_00063		uncharacterized protein LOC100780288 isoform X1 [Glycine max]/uncharacterized protein LOC114413723 isoform X1 [Glycine soja]/hypothetical protein GmHk_05G014682 [Glycine max]/uncharacterized protein LOC100782499 isoform X1 [Glycine max]/uncharacterized protein LOC109799461 isoform X1 [Cajanus cajan]/hypothetical protein KK1_023801 [Cajanus cajan]/oxidoreductase protein [Spatholobus suberectus]/un…	232.517	202.623	255.864	12.3116	15.0694	16.8787	185.369	185.187	196.458	146.444	152.213	147.037	187.274	185.218	165.946
gene-VNO77_00064	Pentatricopeptide repeat-containing protein At3g02330, mitochondrial	pentatricopeptide repeat-containing protein At5g55740, chloroplastic [Abrus precatorius]	0.0382079	0.355179	0.217379	0.851879	0.760792	0.816145	0.973344	1.19165	1.81513	0.599656	0.544037	0.716696	0.30196	0.250187	0.236554
gene-VNO77_00065	Peptidyl-prolyl cis-trans isomerase FKBP17-2, chloroplastic	peptidyl-prolyl cis-trans isomerase FKBP17-2, chloroplastic [Abrus precatorius]	5.52092	2.97643	3.73025	4.15179	5.89734	2.99481	4.85324	3.3742	6.05881	0.24408	0.0775043	0	0.499312	0.784123	0.76226
gene-VNO77_00066	Probable serine/threonine-protein kinase SIS8	probable serine/threonine-protein kinase SIS8 isoform X2 [Abrus precatorius]/probable serine/threonine-protein kinase SIS8 isoform X1 [Abrus precatorius]/putative serine/threonine-protein kinase SIS8, partial [Mucuna pruriens]/probable serine/threonine-protein kinase SIS8 isoform X1 [Glycine soja]/hypothetical protein JHK86_020528 [Glycine max]/probable serine/threonine-protein kinase SIS8 isofor…	10.9188	7.47145	11.6777	10.1243	12.0614	6.86821	21.3861	21.1411	20.4848	14.7732	16.3864	11.9118	7.27611	7.40806	10.5335
gene-VNO77_00067			0.631795	1.20918	0.444775	6.34301	5.1801	5.56634	8.84914	7.09182	9.63096	2.25858	1.8192	3.37058	1.87242	0.965303	2.02823
gene-VNO77_00068	Mitogen-activated protein kinase 9/Mitogen-activated protein kinase 12	mitogen-activated protein kinase 9-like [Abrus precatorius]/Mitogen-activated protein kinase 15 [Spatholobus suberectus]/mitogen-activated protein kinase 9-like [Vigna umbellata]/mitogen-activated protein kinase 9 isoform X2 [Vigna angularis]	171.021	180.934	223.693	4.81989	8.21671	7.10737	190.188	191.376	191.187	424.968	430.331	414.625	91.9078	94.5864	80.6059
gene-VNO77_00069			181.765	190.774	259.665	5.25543	4.02168	2.31914	67.1955	67.9311	66.1181	418.921	418.582	470.944	66.4906	62.9915	67.0748
gene-VNO77_00070	Pentatricopeptide repeat-containing protein At4g02750 [Arabidopsis thaliana]	pentatricopeptide repeat-containing protein At4g02750-like [Abrus precatorius]/pentatricopeptide repeat-containing protein At4g02750 [Cajanus cajan]/pentatricopeptide repeat-containing protein At4g02750-like isoform X1 [Vigna unguiculata]/structure-specific endonuclease subunit SLX1 [Vigna unguiculata]/pentatricopeptide repeat-containing protein At4g02750 [Glycine max]/hypothetical protein JHK87_…	1.71111	0.591992	2.90692	1.51367	1.94254	0.596394	4.45155	4.27473	3.77845	2.63387	2.26962	1.68959	1.17026	1.08597	1.62983
gene-VNO77_00071	Pentatricopeptide repeat-containing protein At4g02750 [Arabidopsis thaliana]	Pentatricopeptide repeat-containing protein At4g02750 family [Cajanus cajan]/pentatricopeptide repeat-containing protein At4g02750 [Cajanus cajan]/Pentatricopeptide repeat-containing protein [Spatholobus suberectus]/pentatricopeptide repeat-containing protein At4g02750-like [Abrus precatorius]/pentatricopeptide repeat-containing protein At4g02750-like isoform X2 [Glycine soja]/pentatricopeptide r…	1.50301	1.57193	2.14295	0.43703	0.563449	0.301336	0.817892	1.00102	0.753727	0.824572	1.14013	0.599536	0.367914	0.121933	0.301948
gene-VNO77_00072		uncharacterized protein At5g39865 [Abrus precatorius]	0.627871	0	0	0.51575	1.37278	1.99144	3.08869	4.21447	3.043	1.99547	1.75227	3.01468	0.186079	0.345351	0.550701
gene-VNO77_00073	Laccase-1	Thioredoxin-like superfamily [Sesbania bispinosa]/Multicopper oxidase, type 1 [Sesbania bispinosa]	0	0	0	0	0	0	0.0213608	0.0235527	0	0	0	0	0.137268	0.286606	0.107535
gene-VNO77_00074	Uncharacterized GPI-anchored protein At4g28100	uncharacterized GPI-anchored protein At4g28100-like [Abrus precatorius]/uncharacterized GPI-anchored protein At4g28100-like [Vigna unguiculata]	0.27435	0	0.95508	77.9797	79.5075	73.8682	4.7366	5.20835	4.15415	0.811476	0.546899	1.22008	0.166785	0.0386927	0.0871058
gene-VNO77_00075	Protein MOTHER of FT and TFL1 [Arabidopsis thaliana]	protein MOTHER of FT and TFL1 [Abrus precatorius]/MOTHER of FT and TF 1 [Spatholobus suberectus]	0.213941	0	0	4666.55	5174.69	10688.5	0	0	0	6.29571	9.06267	7.86141	8.66531	0.196125	1.43494
gene-VNO77_00076			0	0	0	0	0	1.10369	0	0	0	0	0	0	0	0	0
gene-VNO77_00077	Actin-interacting protein 1-2 [Arabidopsis thaliana]	Actin-interacting protein 1-2, partial [Mucuna pruriens]/actin-interacting protein 1-2-like [Glycine soja]/hypothetical protein JHK87_020406 [Glycine soja]/actin-interacting protein 1-2 [Glycine max]/66 kDa stress protein [Spatholobus suberectus]/actin-interacting protein 1-2 [Cajanus cajan]/actin-interacting protein 1-2 [Abrus precatorius]/actin-interacting protein 1-2-like [Glycine soja]/actin-…	9.25668	8.39892	17.3559	30.2607	33.0305	24.7381	54.9468	60.2712	46.7533	23.4472	25.3126	23.3449	16.2133	18.549	19.5815
gene-VNO77_00078			74.0726	67.2135	117.053	49.6306	47.1568	45.803	130.893	145.27	125.448	202.509	231.622	204.142	79.8899	77.4373	83.2076
gene-VNO77_00079	Alpha-dioxygenase 2	Alpha-dioxygenase 2 [Spatholobus suberectus]/alpha-dioxygenase 2 [Abrus precatorius]/Alpha-dioxygenase 2, partial [Mucuna pruriens]/alpha-dioxygenase 2 isoform X2 [Cajanus cajan]/Prostaglandin G/H synthase 1 [Cajanus cajan]/alpha-dioxygenase 2 isoform X1 [Cajanus cajan]	7.78736	5.14021	10.4323	30.7088	25.3956	27.1822	8.78868	8.28135	9.87191	23.8931	22.6128	30.3906	11.6662	12.3476	14.2328
gene-VNO77_00080	Guanine nucleotide-binding protein subunit beta-like protein [Glycine max]/Guanine nucleotide-binding protein subunit beta-like protein [Medicago sativa]	guanine nucleotide-binding protein subunit beta-like protein [Abrus precatorius]/Guanine nucleotide-binding protein subunit beta protein [Spatholobus suberectus]/guanine nucleotide-binding protein subunit beta-like protein [Cajanus cajan]/guanine nucleotide-binding protein subunit beta-like protein [Vigna unguiculata]/hypothetical protein PHAVU_002G327500g [Phaseolus vulgaris]/Rack [Phaseolus vul…	86.2041	51.6857	99.858	295.65	302.624	394.399	225.229	240.791	222.152	163.363	142.949	208.074	197.635	196.059	198.348
gene-VNO77_00081			0	0.52677	0	1.09618	0.410305	0.226748	0.369266	0.339299	0.149253	0	0.399032	0	0	0	0.103276
gene-VNO77_00082		peroxisome biogenesis protein 3-2-like [Glycine soja]/hypothetical protein GYH30_020298 [Glycine max]/peroxisome biogenesis protein 3-2 [Glycine max]/unknown [Glycine max]/peroxisome biogenesis protein 3-2-like [Glycine soja]/peroxisome biogenesis protein 3-2 [Glycine max]/peroxisome biogenesis protein 3-2-like isoform X1 [Abrus precatorius]/Peroxisome biogenesis protein 3-2 [Spatholobus suberect…	9.90382	3.08503	9.74315	11.3707	8.13882	6.43719	7.77837	7.42808	7.59838	8.51146	6.99843	6.77314	7.88103	7.0128	8.4857
gene-VNO77_00083	Pre-mRNA-splicing factor SPF27 homolog	Pre-mRNA-splicing factor SPF27-like [Spatholobus suberectus]/pre-mRNA-splicing factor SPF27 homolog [Cajanus cajan]/hypothetical protein PHAVU_002G327300g [Phaseolus vulgaris]/pre-mRNA-splicing factor SPF27 homolog isoform X1 [Glycine max]/pre-mRNA-splicing factor SPF27 homolog [Vigna unguiculata]/pre-mRNA-splicing factor SPF27 homolog [Vigna radiata var. radiata]/Pre-mRNA-splicing factor SPF27 l…	47.4471	41.3318	49.6179	113.121	109.308	103.102	124.958	131.794	126.823	100.709	108.043	84.2544	94.3759	94.2441	109.339
gene-VNO77_00084	Sialyltransferase-like protein 2 [Arabidopsis thaliana]	Sialyltransferase-like protein 2 [Mucuna pruriens]/CMP-N-acetylneuraminate-beta-galactosamide-alpha-2, 3-sialyltransferase 2 [Spatholobus suberectus]/sialyltransferase-like [Glycine max]/hypothetical protein JHK87_020398 [Glycine soja]/sialyltransferase-like protein 2 isoform X2 [Glycine soja]/hypothetical protein GYH30_020296 [Glycine max]/sialyltransferase-like protein 2 isoform X1 [Abrus preca…	19.1841	8.60933	15.1478	8.73413	8.59513	6.31064	10.9539	10.5701	10.6862	12.2162	11.7996	13.4273	10.6742	11.7793	12.4476
gene-VNO77_00085	Eukaryotic peptide chain release factor GTP-binding subunit ERF3B/Eukaryotic peptide chain release factor GTP-binding subunit ERF3A/Eukaryotic peptide chain release factor GTP-binding subunit ERF3B/Eukaryotic peptide chain release factor GTP-binding subunit ERF3B/Eukaryotic peptide chain release factor GTP-binding subunit ERF3A/Eukaryotic peptide chain release factor GTP-binding subunit/Eukaryoti…	Tr-type G domain, conserved site [Sesbania bispinosa]/eukaryotic peptide chain release factor GTP-binding subunit ERF3A isoform X2 [Glycine max]/eukaryotic peptide chain release factor GTP-binding subunit ERF3A isoform X4 [Glycine max]/Eukaryotic peptide chain release factor GTP-binding subunit ERF3A isoform A [Glycine soja]/hypothetical protein JHK86_020515 [Glycine max]/uncharacterized protein …	110.22	107.935	108.541	106.817	103.477	66.4723	152.841	147.506	157.208	90.7666	86.9699	94.9236	125.225	131.861	132.74
gene-VNO77_00086			169.358	200.969	211.901	51.7469	48.2475	35.514	113.779	118.899	127.806	190.727	179.024	189.925	163.109	167.879	166.592
gene-VNO77_00087			73.7263	83.7717	93.5706	7.01191	7.18307	3.05354	15.0841	13.7077	19.1949	82.0759	73.4844	100.903	45.9367	38.1797	46.4524
gene-VNO77_00088		uncharacterized protein LOC113855057 isoform X1 [Abrus precatorius]/hypothetical protein CR513_34025, partial [Mucuna pruriens]/hypothetical protein E2542_SST18142 [Spatholobus suberectus]/uncharacterized protein LOC109803239 [Cajanus cajan]	18.8461	14.3414	14.0082	6.43688	6.74617	3.81692	6.33644	8.12898	8.55977	5.65735	6.44367	8.1393	4.91571	5.17223	6.30707
gene-VNO77_00089			0	1.22621	2.96398	3.50855	1.55646	1.29023	2.36382	1.25493	1.59238	0	0	0	0	0	0
gene-VNO77_00090	Protein PLASTID MOVEMENT IMPAIRED 1 [Arabidopsis thaliana]	hypothetical protein E2542_SST18141 [Spatholobus suberectus]/protein PLASTID MOVEMENT IMPAIRED 1-like [Abrus precatorius]/protein PLASTID MOVEMENT IMPAIRED 1 [Cajanus cajan]	2.73134	0.116165	1.02884	19.0215	14.8391	9.65064	6.82672	5.70904	6.6486	0	0	0	0.196236	0.101167	0.0683248
gene-VNO77_00091	Cyclin-dependent kinase D-1/Cyclin-dependent kinase D-1	Serine/threonine-protein kinase, active site [Sesbania bispinosa]/Serine/threonine-protein kinase, active site [Sesbania bispinosa]/cyclin-dependent kinase D-3 isoform X1 [Cajanus cajan]/Cyclin-dependent kinase D-1 [Spatholobus suberectus]/cyclin-dependent kinase D-3-like isoform X1 [Abrus precatorius]/cyclin-dependent kinase D-3-like isoform X1 [Vigna umbellata]/cyclin-dependent kinase D-3 isofo…	4.37397	5.23201	7.39011	8.54976	6.94	4.01878	7.57572	6.70556	9.31288	6.99822	5.81282	6.80995	6.6975	7.50709	6.09306
gene-VNO77_00092	Protein DETOXIFICATION 15	protein DETOXIFICATION 16-like [Abrus precatorius]	0.148036	0.22261	0	0	0	0	0.0260083	0.172063	0.047305	0.0663815	0.0210786	0.0414451	0.522293	0.562219	0.611016
gene-VNO77_00093	Protein DETOXIFICATION 15	protein DETOXIFICATION 16-like [Abrus precatorius]	0	0	0	0	0	0	0	0	0	0	0	0	0	0	0
gene-VNO77_00094	Protein DETOXIFICATION 16	protein DETOXIFICATION 16-like [Abrus precatorius]/Protein TRANSPARENT TESTA 12 [Cajanus cajan]/protein DETOXIFICATION 16 [Cajanus cajan]	0	0	0	0	0	0	0	0	0	0	0	0	0	0	0
gene-VNO77_00095	Protein DETOXIFICATION 16	MATE efflux family protein DTX1 [Spatholobus suberectus]/Protein DETOXIFICATION 16, partial [Mucuna pruriens]/protein DETOXIFICATION 16 [Cajanus cajan]/protein DETOXIFICATION 16 isoform X1 [Glycine max]/hypothetical protein JHK87_020394 [Glycine soja]	0.489696	0	0	0	0	0	0.0645257	0.0237157	0	0	0	0	0.0345545	0	0
gene-VNO77_00096	Protein DETOXIFICATION 16	protein DETOXIFICATION 16-like [Abrus precatorius]/protein DETOXIFICATION 16 [Cajanus cajan]/Protein TRANSPARENT TESTA 12 [Cajanus cajan]	0	0	0	1.33361	0.828816	0.624587	0.802426	0.598154	0.575573	0.115383	0.201511	0.0720391	0.0726272	0	0.0379306
gene-VNO77_00097		F-box protein At1g80960-like [Abrus precatorius]	0	0	0	0.713366	0.569633	1.18049	0.448576	0.423949	0.388519	0	0	0	0	0	0
gene-VNO77_00098		transcription factor SRM1-like [Erigeron canadensis]/Homeodomain-like superfamily protein [Arabidopsis thaliana]/Myb domain plants protein [Arabidopsis suecica]/Homeodomain-like superfamily protein [Arabidopsis thaliana]/unnamed protein product [Arabidopsis thaliana]/Transcription factor DIVARICATA [Nymphaea thermarum]	0	0	0	0	0	0	0	0	0	0	0	0	0	0	0
gene-VNO77_00099		Transcription factor DIVARICATA [Nymphaea thermarum]	0	0	0	0	0	0	0	0	0	0	0	0	0	0	0
gene-VNO77_00100	Protein DETOXIFICATION 16	Multi antimicrobial extrusion protein [Sesbania bispinosa]/Protein TRANSPARENT TESTA 12 [Cajanus cajan]/protein DETOXIFICATION 16 [Cajanus cajan]/protein DETOXIFICATION 16-like [Abrus precatorius]/protein DETOXIFICATION 16-like [Abrus precatorius]/Multi antimicrobial extrusion protein [Sesbania bispinosa]/Multi antimicrobial extrusion protein [Sesbania bispinosa]	0.259198	0	0	0	0	0	0.0724473	0.111834	0.0702776	0.0924544	0.258348	0.138537	0.0931118	0.0432024	0.048629
gene-VNO77_00101	Protein DETOXIFICATION 16	protein DETOXIFICATION 16-like [Abrus precatorius]	0.421197	0.184255	0	2.1418	0.592011	0.926966	6.65998	6.07055	7.12451	4.96731	5.73347	4.17441	1.3315	0.992884	1.61431
gene-VNO77_00102	Probable small nuclear ribonucleoprotein F	probable small nuclear ribonucleoprotein F [Arachis duranensis]/small nuclear ribonucleoprotein F [Spatholobus suberectus]/probable small nuclear ribonucleoprotein F [Glycine max]/probable small nuclear ribonucleoprotein F [Vigna radiata var. radiata]/probable small nuclear ribonucleoprotein F [Glycine max]/probable small nuclear ribonucleoprotein F [Vigna unguiculata]/probable small nuclear ribo…	0	0	0	1.24398	0.310418	0.25732	0.419055	0.308038	0.423442	1.06956	1.58492	2.00333	0.44882	0.208245	0.234403
gene-VNO77_00103		O-linked-mannose beta-1,4-N-acetylglucosaminyltransferase 2 [Spatholobus suberectus]/alpha-1,3-arabinosyltransferase XAT2 [Glycine max]/alpha-1,3-arabinosyltransferase XAT2-like [Glycine soja]/alpha-1,3-arabinosyltransferase XAT2 [Abrus precatorius]	0	0	0	0	0	0	0.346814	0.352988	0.388186	0	0	0.361355	0.450024	0.576696	0.514831
gene-VNO77_00104	DExH-box ATP-dependent RNA helicase DExH3 [Arabidopsis thaliana]	DExH-box ATP-dependent RNA helicase DExH3 [Abrus precatorius]/DExH-box ATP-dependent RNA helicase DExH3 [Glycine max]/DExH-box ATP-dependent RNA helicase DExH3-like [Glycine soja]/DExH-box ATP-dependent RNA helicase DExH3 [Cajanus cajan]/ATP-dependent RNA helicase DHX36 [Spatholobus suberectus]/DExH-box ATP-dependent RNA helicase DExH3 [Glycine max]	10.7114	6.46476	9.67447	10.6119	9.57048	4.37289	10.8604	11.111	11.9174	24.6958	28.9112	26.0754	17.5682	17.1141	16.8469
gene-VNO77_00105	T-complex protein 1 subunit delta	TCP-1-like chaperonin intermediate domain superfamily [Sesbania bispinosa]/TCP-1-like chaperonin intermediate domain superfamily [Sesbania bispinosa]/T-complex protein 1 subunit delta [Vigna radiata var. radiata]/T-complex protein 1 subunit delta [Abrus precatorius]/T-complex protein 1 subunit delta [Vigna unguiculata]/T-complex protein 1 subunit delta [Vigna umbellata]/T-complex protein 1 subuni…	27.1743	18.595	25.5128	68.2635	74.9659	126.773	59.0052	55.4853	51.8999	21.8963	21.736	26.0248	34.503	28.547	29.984
gene-VNO77_00106			10.1337	12.9537	12.728	4.52175	5.47073	4.98845	14.0321	15.2345	14.776	27.0179	24.9894	26.6759	12.3592	16.0565	13.8907
gene-VNO77_00107	Pentatricopeptide repeat-containing protein At3g61520, mitochondrial/Pentatricopeptide repeat-containing protein At5g28460 [Arabidopsis thaliana]	Pentatricopeptide repeat-containing protein mitochondrial [Spatholobus suberectus]/pentatricopeptide repeat-containing protein At3g61520, mitochondrial-like [Abrus precatorius]	0.835761	0.717254	1.82513	3.14199	1.88532	0.721308	3.19772	3.67877	4.54017	1.19718	1.61315	1.13093	1.44158	2.05526	1.6016
gene-VNO77_00108		uncharacterized protein LOC113855448 [Abrus precatorius]/Late embryogenesis abundant protein, LEA-14 [Spatholobus suberectus]	32.4679	19.6255	36.1644	11.2122	11.566	7.76323	137.974	130.572	121.95	158.141	152.431	163.019	30.0603	27.2667	26.8022
gene-VNO77_00109		uncharacterized protein LOC113853968 [Abrus precatorius]/putative ribonuclease H protein [Glycine max]/hypothetical protein D0Y65_019647 [Glycine soja]/hypothetical protein JHK87_020388 [Glycine soja]/unknown [Glycine max]	4.95246	2.18432	3.5418	10.9933	13.2009	8.034	9.02319	6.93675	7.38531	6.78109	8.0442	7.06956	2.57709	3.02669	3.32275
gene-VNO77_00110		phosphatase inhibitor protein [Spatholobus suberectus]/hypothetical protein CR513_09363, partial [Mucuna pruriens]/uncharacterized protein LOC109804073 [Cajanus cajan]/uncharacterized protein LOC113853970 [Abrus precatorius]	1.37252	0.604588	2.80011	0.119304	0.178624	0.197427	0.964548	1.09307	0.357371	4.00049	4.4732	3.24487	1.03306	0.758928	0.674413
gene-VNO77_00111	Dirigent protein 11	Dirigent protein [Sesbania bispinosa]/dirigent protein 5 [Abrus precatorius]	0	0	0	0	0	0	0	0	0	0	0	0	0	0	0
gene-VNO77_00112	UDP-N-acetylglucosamine--N-acetylmuramyl-(pentapeptide) pyrophosphoryl-undecaprenol N-acetylglucosamine transferase	uncharacterized protein LOC113856403 [Abrus precatorius]	0.340198	0.837122	0.35191	9.81393	10.2606	6.22085	1.25515	1.4169	1.08711	2.47893	2.20403	3.40497	1.03223	1.55934	1.25372
gene-VNO77_00113		uncharacterized protein LOC113855045 [Abrus precatorius]/putative E3 ubiquitin-protein ligase RHG1A [Mucuna pruriens]/hypothetical protein JHK86_013890 [Glycine max]/E3 ubiquitin-protein ligase MBR2 [Spatholobus suberectus]/uncharacterized protein LOC100788837 [Glycine max]/uncharacterized protein LOC124831997 [Vigna umbellata]/uncharacterized protein LOC108323411 [Vigna angularis]	0.309208	0.295892	0	2.1166	3.34777	2.10155	4.417	2.67703	5.94114	2.27712	3.60349	2.37729	1.78577	1.80977	1.34988
gene-VNO77_00114	Protein SUPPRESSOR OF FRI 4 [Arabidopsis thaliana]	hypothetical protein PHAVU_002G325100g [Phaseolus vulgaris]/hypothetical protein PHAVU_002G325100g [Phaseolus vulgaris]/hypothetical protein GYH30_020274 [Glycine max]/unnamed protein product [Vicia faba]	94.3392	93.3767	77.7235	36.2545	34.5707	26.9215	134.784	134.051	138.738	75.5284	78.4607	69.1796	100.394	95.4295	95.0989
gene-VNO77_00115	IRK-interacting protein [Arabidopsis thaliana]	IRK-interacting protein [Abrus precatorius]	13.1462	10.673	10.9243	3.60834	3.03065	2.29379	5.95904	6.63591	8.85539	10.1522	7.56067	11.2124	6.31879	6.65921	5.88709
gene-VNO77_00116			1.17543	1.96843	0	9.17256	13.1711	4.26075	1.15646	0.318783	0.525856	0.830155	0.117158	2.87947	1.39343	1.07755	0.485159
gene-VNO77_00117	Histidine kinase 4	histidine kinase 4 [Glycine max]/histidine kinase 4 [Cajanus cajan]/Histidine kinase 4 [Glycine soja]/hypothetical protein JHK87_013785 [Glycine soja]/histidine kinase 4-like isoform X2 [Glycine soja]/histidine kinase 4-like isoform X1 [Glycine soja]/histidine kinase 4 [Glycine max]/Histidine kinase 4 [Spatholobus suberectus]/histidine kinase 4-like [Abrus precatorius]/PREDICTED: histidine kinase…	0.849893	0.631498	1.61997	18.028	16.8332	7.2714	1.45101	1.68126	1.37922	3.49944	1.83373	3.92884	0.780329	1.01744	2.17698
gene-VNO77_00118		hypothetical protein JHK87_020380 [Glycine soja]	1.47036	2.77011	2.49536	115.747	120.429	76.616	1.58225	0.934615	2.46674	7.13933	6.04534	7.56411	5.53782	5.81288	6.35338
gene-VNO77_00119	Mediator of RNA polymerase II transcription subunit 17 [Arabidopsis thaliana]	Mediator of RNA polymerase II transcription subunit 17, partial [Mucuna pruriens]/mediator of RNA polymerase II transcription subunit 17 [Cajanus cajan]/mediator of RNA polymerase II transcription subunit 17 [Abrus precatorius]	16.6771	14.1808	14.6312	26.6736	23.155	14.1012	17.6605	14.0499	15.8841	17.9533	19.6938	20.2303	16.5883	16.9356	16.7431
gene-VNO77_00120			1.01871	0.899852	0	15.5558	8.88782	8.69903	3.56576	3.87853	4.44056	1.35284	1.17158	0.844645	2.16756	1.65224	2.91096
gene-VNO77_00121			144.822	166.933	192.905	75.3473	76.9341	98.6038	126.133	150.499	132.426	212.748	212.007	211.04	146.187	160.626	147.916
gene-VNO77_00122	26S proteasome non-ATPase regulatory subunit 1 homolog A/26S proteasome non-ATPase regulatory subunit 1 homolog B	26S proteasome non-ATPase regulatory subunit 1-like A [Spatholobus suberectus]/26S proteasome non-ATPase regulatory subunit 1 homolog A [Cajanus cajan]/hypothetical protein PHAVU_002G324700g [Phaseolus vulgaris]/26S proteasome non-ATPase regulatory subunit 1-like A [Mucuna pruriens]/26S proteasome non-ATPase regulatory subunit 1 homolog A isoform X1 [Glycine max]/hypothetical protein JHK86_013885…	33.0895	30.7559	26.9124	114.195	115.081	134.632	81.7593	78.172	73.9716	33.5519	34.3531	32.7488	39.8854	39.1679	36.7571
gene-VNO77_00123			0	0.0653608	0	1.49614	2.61338	2.16636	0.0839997	0.926195	0	0.535986	0	0	0	0.250457	0
gene-VNO77_00124	Receptor protein kinase TMK1	receptor protein kinase TMK1-like [Abrus precatorius]	0	0	0	0	0	0	0	0	0	0	0	0	0.213153	0.21758	0.044529
gene-VNO77_00125	THO complex subunit 2	THO complex subunit 2 [Spatholobus suberectus]/THO complex subunit 2 [Abrus precatorius]/THO complex subunit 2 [Cajanus cajan]/THO complex subunit 2 isoform X1 [Glycine max]/THO complex subunit 2 [Glycine soja]/THO complex subunit 2 [Glycine max]/hypothetical protein GYH30_020264 [Glycine max]/THO complex subunit 2 [Glycine soja]/THO complex subunit 2 isoform X1 [Glycine max]/THO complex subunit …	18.0463	12.959	13.3437	19.474	14.5065	7.94343	28.3102	29.5074	30.4105	17.7235	22.092	18.7695	23.4682	24.3442	23.1328
gene-VNO77_00126		putative clathrin assembly protein [Spatholobus suberectus]/putative clathrin assembly protein At2g25430 [Abrus precatorius]	0	0.309903	0	0.190013	0.12644	0	0	0	0	0.217829	0	0	0	0	0
gene-VNO77_00127	40S ribosomal protein S16 [Gossypium hirsutum]	40S ribosomal protein S16 [Cajanus cajan]/40S ribosomal protein S16 [Abrus precatorius]/40S ribosomal protein S16-like [Abrus precatorius]/hypothetical protein K1719_030237 [Acacia pycnantha]/hypothetical protein PHAVU_002G324300g [Phaseolus vulgaris]/40S ribosomal protein S16 [Glycine max]/40S ribosomal protein S16-like [Hevea brasiliensis]/40S ribosomal protein S16 [Glycine max]/40S ribosomal p…	170.068	132.599	211.133	261.728	292.779	405.89	484.416	542.316	394.972	290.512	251.826	339.399	462.57	407.103	437.836
gene-VNO77_00128			13.9378	7.84132	17.8834	10.2746	9.31371	11.2773	23.1216	24.1442	22.8402	55.7685	46.6376	64.0098	21.2586	23.9395	22.5213
gene-VNO77_00129	Mitochondrial import receptor subunit TOM40-1	mitochondrial import receptor subunit TOM40-1-like [Abrus precatorius]/Mitochondrial import receptor subunit TOM40-1 [Spatholobus suberectus]/mitochondrial import receptor subunit TOM40-1 [Cajanus cajan]/mitochondrial import receptor subunit TOM40-1 [Vigna angularis]/Mitochondrial import receptor subunit TOM40-1 [Mucuna pruriens]/mitochondrial import receptor subunit TOM40-1 [Vigna radiata var. r…	21.8474	9.75218	22.9189	23.3961	25.2424	25.587	39.1181	34.6041	34.0527	48.5774	42.0417	57.7545	29.6009	28.5856	31.7345
gene-VNO77_00130			0.149759	1.57641	0	0	0.102323	0	0.276266	0.710769	0.390821	1.05768	3.80632	2.12782	2.36711	2.12796	2.54978
gene-VNO77_00131		hypothetical protein CR513_60236 [Mucuna pruriens]/hypothetical protein E2542_SST18108 [Spatholobus suberectus]/uncharacterized protein LOC109804210 [Cajanus cajan]/hypothetical protein SESBI_03277 [Sesbania bispinosa]/uncharacterized protein LOC113856410 [Abrus precatorius]	1.76266	0.528379	7.15058	0.34889	2.84398	1.73205	5.48469	5.96112	6.39718	8.83251	6.30781	4.86945	9.8184	9.77309	8.67783
gene-VNO77_00132	Binding partner of ACD11 1 [Arabidopsis thaliana]	hypothetical protein TSUD_73580 [Trifolium subterraneum]/unnamed protein product [Vicia faba]/binding partner of ACD11 1 [Medicago truncatula]/unnamed protein product [Vicia faba]/binding partner of ACD11 1-like isoform X3 [Pisum sativum]/hypothetical protein KIW84_070148, partial [Pisum sativum]/unnamed protein product [Vicia faba]/binding partner of ACD11 1-like [Trifolium pratense]/binding par…	0	0	0	0.0446429	0.17824	0	0	0	0.0729413	0	0	0	0.128855	0.298933	0.403778
gene-VNO77_00133	Vacuolar fusion protein CCZ1 homolog B [Arabidopsis thaliana]/Vacuolar fusion protein CCZ1 homolog A [Arabidopsis thaliana]	vacuolar fusion protein CCZ1 homolog B-like isoform X2 [Abrus precatorius]/vacuolar fusion protein CCZ1 homolog B isoform X2 [Cajanus cajan]/vacuolar fusion protein CCZ1 homolog B-like isoform X1 [Abrus precatorius]/Vacuolar fusion protein CCZ1-like B [Mucuna pruriens]/vacuolar fusion protein CCZ1 homolog B-like isoform X3 [Glycine soja]/vacuolar fusion protein CCZ1 homolog B isoform X4 [Glycine …	10.5646	7.41628	10.5311	27.1902	25.1082	19.5786	23.2429	19.3789	22.0945	22.3046	22.1267	21.2286	17.7403	20.8778	19.512
gene-VNO77_00134			8.45941	3.56389	14.5431	5.82707	4.07138	2.89282	7.39374	4.68947	9.04472	16.3662	19.1966	28.4649	10.1965	7.51108	7.13695
gene-VNO77_00135	Small nuclear ribonucleoprotein Sm D2/Probable small nuclear ribonucleoprotein Sm D2	small nuclear ribonucleoprotein Sm D2-like [Benincasa hispida]/small nuclear ribonucleoprotein Sm D2 [Jatropha curcas]/small nuclear ribonucleoprotein Sm D2-like [Prosopis alba]/hypothetical protein K1719_031080 [Acacia pycnantha]/hypothetical protein MLD38_016917 [Melastoma candidum]/hypothetical protein MLD38_016917 [Melastoma candidum]/small nuclear ribonucleoprotein Sm D2-like [Prosopis alba]…	121.024	70.2665	176.893	56.6386	56.6613	20.3569	186.652	182.642	200.017	184.58	196.007	229.199	222.933	205.245	224.651
gene-VNO77_00136	Aspartate-semialdehyde dehydrogenase/Aspartate-semialdehyde dehydrogenase	Semialdehyde dehydrogenase, NAD-binding [Sesbania bispinosa]/Aspartate-semialdehyde dehydrogenase [Spatholobus suberectus]/uncharacterized protein LOC113853988 [Abrus precatorius]/uncharacterized protein LOC109803603 [Cajanus cajan]/aspartate-semialdehyde dehydrogenase [Glycine max]	4.01653	2.81174	4.56263	16.3488	14.8082	16.6112	4.90648	4.752	5.32634	10.2383	11.6608	14.1845	19.4399	15.0248	15.7994
gene-VNO77_00137		disease resistance-like protein DSC1 [Abrus precatorius]	0	0	0	0	0	0	0	0	0	0.0164236	0	0	0.0206754	0	0.0215961
gene-VNO77_00138	Vacuolar iron transporter 1/Vacuolar iron transporter 1	Vacuolar iron transporter 1 [Spatholobus suberectus]/Ccc1 family [Sesbania bispinosa]/Ccc1 family [Sesbania bispinosa]/vacuolar iron transporter 1 [Abrus precatorius]/vacuolar iron transporter 1 [Glycine max]/hypothetical protein PHAVU_002G322900g [Phaseolus vulgaris]	0	0.312045	0.664088	1.78572	2.6736	4.80193	3.15812	2.79128	2.52255	0.639725	1.70634	1.31805	0.241602	1.7936	0.925324
gene-VNO77_00139	Heat stress transcription factor A-8	hypothetical protein JHK87_020369 [Glycine soja]/Heat stress transcription factor A-8 [Spatholobus suberectus]/heat stress transcription factor A-8-like [Glycine soja]/heat stress transcription factor 14 [Glycine max]/hypothetical protein JHK85_020925 [Glycine max]/heat stress transcription factor A-8 [Abrus precatorius]/heat stress transcription factor A-8 [Vigna unguiculata]/heat stress transcr…	20.5471	20.3983	25.1616	3.64786	4.27921	2.98716	10.2361	10.4298	10.2409	7.22124	9.91128	11.5204	18.0458	20.1958	19.6147
gene-VNO77_00140		MDIS1-interacting receptor like kinase 2-like [Abrus precatorius]	2.08452	1.27754	1.36524	0	0	0	0.0230435	0.0254081	0.0419125	0.360238	0.224109	0.183603	0.166592	0.343537	0.270682
gene-VNO77_00141	Putative pentatricopeptide repeat-containing protein At3g23330 [Arabidopsis thaliana]	putative pentatricopeptide repeat-containing protein At3g23330 [Abrus precatorius]	0.257365	0.0752528	0.647077	0.802562	1.21138	0.615458	0.800076	1.0179	1.05543	0.415143	0.441786	0.420313	0.254246	0.0262147	0.11803
gene-VNO77_00142	MACPF domain-containing protein At4g24290 [Arabidopsis thaliana]	MACPF domain-containing protein At1g14780 [Abrus precatorius]/MACPF domain-containing protein [Spatholobus suberectus]/MACPF domain-containing protein At1g14780 isoform X1 [Glycine max]/MACPF domain-containing protein At1g14780-like isoform X1 [Glycine soja]/MACPF domain-containing protein At1g14780 isoform X1 [Glycine max]/MACPF domain-containing protein At1g14780 [Vigna radiata var. radiata]	4.7888	3.56604	4.91601	0.961714	0.913102	1.51383	10.3143	14.2537	13.5543	5.75449	5.61841	5.05342	4.7223	3.58111	3.64198
gene-VNO77_00143	Probable phospholipid hydroperoxide glutathione peroxidase/Probable phospholipid hydroperoxide glutathione peroxidase 6, mitochondrial/Probable phospholipid hydroperoxide glutathione peroxidase	probable phospholipid hydroperoxide glutathione peroxidase [Vigna angularis]/probable glutathione peroxidase 2 [Cajanus cajan]/probable phospholipid hydroperoxide glutathione peroxidase [Vigna radiata var. radiata]/glutathione peroxidase 3 [Spatholobus suberectus]/probable phospholipid hydroperoxide glutathione peroxidase [Vigna unguiculata]/hypothetical protein PHAVU_002G322400g [Phaseolus vulga…	209.131	181.073	230.217	41.0715	46.3424	31.3562	168.121	213.943	177.247	316.309	348.383	310.333	243.464	269.338	279.055
gene-VNO77_00144			0.14441	0	0	0	0	0	0.355199	0.685384	0	1.81316	1.43937	1.98108	0.285321	0.397153	1.04309
gene-VNO77_00145	Glutamyl-tRNA(Gln) amidotransferase subunit B, chloroplastic/mitochondrial	Glutamyl-tRNA(Gln) amidotransferase subunit B [Spatholobus suberectus]/glutamyl-tRNA(Gln) amidotransferase subunit B, chloroplastic/mitochondrial [Cajanus cajan]/glutamyl-tRNA(Gln) amidotransferase subunit B, chloroplastic/mitochondrial [Glycine max]/glutamyl-tRNA(Gln) amidotransferase subunit B, chloroplastic/mitochondrial [Glycine max]/glutamyl-tRNA(Gln) amidotransferase subunit B, chloroplasti…	10.4797	4.9077	11.2818	12.7982	11.862	6.42924	16.4923	16.5373	15.8075	7.52505	9.18817	9.0148	8.96013	9.04587	10.0673
gene-VNO77_00146		General transcription and DNA repair factor IIH subunit TFB5 isoform A [Glycine soja]	48.4759	55.4462	46.6633	9.31007	10.1718	8.11963	27.6894	28.4746	23.9137	40.312	50.8358	50.6975	41.2159	47.2613	41.4392
gene-VNO77_00147	Two-component response regulator ARR14 [Arabidopsis thaliana]/Two-component response regulator ORR21 [Oryza sativa Indica Group]/Two-component response regulator ORR21	two-component response regulator ORR21 [Cajanus cajan]/Signal transduction response regulator, receiver domain [Sesbania bispinosa]/Two-component response regulator ARR2 [Spatholobus suberectus]	0.124918	0	0	0	0	0	0.0236349	0	0.0286588	0.180972	0	0.0753261	0.075941	0.0352354	0.198307
gene-VNO77_00148	Prefoldin subunit 6	prefoldin subunit 6-like [Glycine soja]/prefoldin subunit 6 [Vigna radiata var. radiata]/uncharacterized protein LOC100306488 [Glycine max]/prefoldin subunit 6 [Cajanus cajan]/Prefoldin subunit 6 [Spatholobus suberectus]/prefoldin subunit 6 [Vigna unguiculata]/prefoldin subunit 6-like isoform X2 [Glycine max]/hypothetical protein JHK87_032379 [Glycine soja]/hypothetical protein JHK85_020918 [Glyc…	66.9939	70.5978	74.1634	44.0107	43.3284	22.3325	43.396	40.2716	50.9819	59.6669	62.894	72.1062	59.9794	58.5945	53.4504
gene-VNO77_00149	Adagio protein 3	adagio protein 3 isoform X1 [Abrus precatorius]/adagio protein 3 [Vigna radiata var. radiata]/putative LOV domain-containing protein [Codariocalyx motorius]/adagio protein 3 [Vigna unguiculata]/adagio protein 3 [Vigna angularis]/adagio protein 3 [Vigna umbellata]/circadian clock-associated FKF1 [Glycine max]/PAS domain [Sesbania bispinosa]/adagio protein 3 [Cajanus cajan]/circadian clock-associat…	1.70527	2.22724	1.59911	3.80686	6.73885	6.47368	10.3537	9.36414	7.67473	1.9289	1.22499	2.81505	3.17192	2.59136	2.71077
gene-VNO77_00150	Phragmoplastin DRP1C	dynamin-related protein 1C isoform X1 [Abrus precatorius]/dynamin-related protein 1C [Vigna unguiculata]/Dynamin-related protein 1C [Mucuna pruriens]/phragmoplastin DRP1C [Vigna angularis]/phragmoplastin DRP1C [Vigna umbellata]/Dynamin-related protein 1C [Spatholobus suberectus]/dynamin-related protein 1C [Vigna radiata var. radiata]/P-loop containing nucleoside triphosphate hydrolase [Sesbania b…	45.0803	34.9917	62.3746	17.9821	23.5591	17.2317	65.3684	67.7621	68.4086	32.2053	32.5907	26.4945	38.4745	35.8081	38.4155
gene-VNO77_00151	RNA cytidine acetyltransferase 2/RNA cytidine acetyltransferase 1	RNA cytidine acetyltransferase 1 isoform C [Glycine soja]/RNA cytidine acetyltransferase 1-like isoform X2 [Glycine soja]/RNA cytidine acetyltransferase 1 isoform X2 [Glycine max]/RNA cytidine acetyltransferase 1 isoform X1 [Glycine max]/RNA cytidine acetyltransferase 1-like isoform X1 [Glycine soja]/RNA cytidine acetyltransferase 1 [Glycine max]/N-acetyltransferase protein [Spatholobus suberectu…	0	0	0	0	0.28191	0	0.570855	0.279749	0.461465	0	0	0	0	0	0.106438
gene-VNO77_00152	Transcription termination factor MTERF4, chloroplastic	transcription termination factor MTERF4, chloroplastic [Abrus precatorius]	5.62045	4.9818	6.73415	7.5009	8.28816	10.8095	8.29212	8.81404	8.62264	4.74369	3.88917	4.57628	6.03169	6.98725	7.11389
gene-VNO77_00153			0.748795	0.806117	8.64135	0.640708	2.81388	0.212051	2.12955	1.14231	2.23327	5.94944	9.14264	7.06217	1.75684	1.54449	1.83507
gene-VNO77_00154	Microtubule-associated protein 70-2/Microtubule-associated protein 70-1	microtubule-associated protein 70-2-like isoform X2 [Abrus precatorius]/microtubule-associated protein 70-2 [Cajanus cajan]/microtubule-associated protein 70-2-like isoform X1 [Abrus precatorius]/microtubule-associated protein 70-2 [Glycine max]/microtubule-associated protein 70-2 [Vigna radiata var. radiata]/microtubule-associated protein 70-2-like [Vigna umbellata]/microtubule-associated protei…	11.87	4.31149	15.0517	20.187	18.448	8.24009	36.5	36.1687	34.4002	21.7921	19.8245	21.6088	8.90183	9.1768	11.496
gene-VNO77_00155			9.8143	7.27853	16.9669	3.76214	3.35281	5.78097	10.018	10.7133	12.5133	30.9602	25.6291	37.025	15.0278	14.1253	15.1907
gene-VNO77_00156	40S ribosomal protein S2-4 [Arabidopsis thaliana]/40S ribosomal protein S2-3/40S ribosomal protein S2-2 [Arabidopsis thaliana]/40S ribosomal protein S2-1 [Arabidopsis thaliana]	40S ribosomal protein S2-4-like [Abrus precatorius]/40S ribosomal protein S2-4-like [Abrus precatorius]/40S ribosomal protein S2-4-like [Vigna unguiculata]/Ribosomal protein S5, C-terminal [Sesbania bispinosa]/Ribosomal protein S5, C-terminal [Sesbania bispinosa]/40S ribosomal protein S2-4 [Glycine max]/hypothetical protein PHAVU_002G321400g [Phaseolus vulgaris]/Ribosomal protein S5, C-terminal […	65.2863	56.8427	72.9379	93.9189	109.752	140.786	139.971	139.707	128.219	120.938	112.545	154.835	140.921	136.831	148.478
gene-VNO77_00157	Nuclear pore complex protein NUP155	nuclear pore complex protein NUP155 [Abrus precatorius]/Nuclear pore complex protein NUP155, partial [Mucuna pruriens]/Nuclear pore complex protein NUP155 [Spatholobus suberectus]/nuclear pore complex protein NUP155 [Glycine max]/nuclear pore complex protein NUP155-like [Glycine soja]/hypothetical protein JHK85_014227 [Glycine max]/nuclear pore complex protein NUP155 [Glycine max]/hypothetical pr…	1.42759	1.05711	2.22127	18.3717	16.5169	9.3023	7.37808	7.07969	7.81605	4.83851	4.63462	5.60217	3.73393	3.5896	3.55647
gene-VNO77_00158	Protein VAC14 homolog [Arabidopsis thaliana]	protein VAC14 homolog isoform X2 [Cajanus cajan]/protein VAC14 homolog isoform X1 [Cajanus cajan]/Vacuole morphology and inheritance protein 14, Fab1-binding region [Sesbania bispinosa]/protein VAC14 homolog [Glycine soja]/Protein VAC14 [Glycine max]/protein VAC14 homolog isoform X1 [Abrus precatorius]/protein VAC14 homolog [Vigna radiata var. radiata]	40.9417	30.2825	42.5811	26.1008	30.1698	22.6813	43.5631	40.1345	44.7888	29.1697	35.9426	32.4102	58.7103	62.8954	63.7604
gene-VNO77_00159			123.68	171.091	142.426	14.673	13.6472	10.761	51.9746	56.152	55.122	141.257	158.903	155.622	80.7321	88.4264	92.7472
gene-VNO77_00160	Ankyrin repeat-containing protein At2g01680 [Arabidopsis thaliana]	Ankyrin repeat-containing protein [Spatholobus suberectus]/Ankyrin repeat-containing protein At2g01680 family [Cajanus cajan]/ankyrin repeat-containing protein At2g01680 [Cajanus cajan]/ankyrin repeat-containing protein At2g01680-like [Abrus precatorius]	109.416	112.711	117.24	51.943	54.8382	43.9916	162.809	173.476	171.413	143.504	155.46	141.809	120.493	115.426	115.938
gene-VNO77_00161		ubiquitin recognition factor in ER-associated degradation protein 1 [Cajanus cajan]/ubiquitin fusion degradation protein 1 homolog [Abrus precatorius]/Ubiquitin fusion degradation protein 1-like [Spatholobus suberectus]/Ubiquitin fusion degradation protein 1 isogeny [Cajanus cajan]/ubiquitin fusion degradation protein 1 homolog isoform X2 [Arachis ipaensis]/ubiquitin fusion degradation protein 1 …	112.207	108.886	107.852	90.8636	92.3784	82.0877	84.3431	77.8125	81.9207	86.6883	84.6662	82.9575	96.2424	102.052	106.232
gene-VNO77_00162			1.87199	1.07482	1.27079	3.0754	0.511615	2.75666	3.79865	2.91923	3.69885	4.407	1.49268	4.31067	3.05135	1.20127	2.41457
gene-VNO77_00163	Probable calcium-binding protein CML25	probable calcium-binding protein CML25 [Abrus precatorius]	7.07073	6.27742	4.08815	1.17781	1.91039	9.25806	4.52973	6.30699	6.77552	3.1224	1.07187	1.7914	6.21484	6.8516	6.04772
gene-VNO77_00164		Histone-lysine N-methyltransferase setd3 [Mucuna pruriens]/Histone-lysine N-methyltransferase setd3 [Spatholobus suberectus]/actin-histidine N-methyltransferase [Cajanus cajan]/actin-histidine N-methyltransferase-like [Glycine soja]/actin-histidine N-methyltransferase [Glycine max]/SET domain-containing protein 3 [Cajanus cajan]/histone-lysine N-methyltransferase setd3 isoform X1 [Abrus precatori…	8.46192	6.37295	7.42473	6.97637	6.62373	6.42932	8.66161	8.42686	8.01607	6.04698	5.843	4.48584	6.83484	6.22858	7.41707
gene-VNO77_00165		uncharacterized protein LOC113856500 [Abrus precatorius]	31.456	32.3206	20.2907	7.73373	8.12564	10.1036	3.58333	3.83009	5.18741	10.0324	12.9204	12.7605	51.4585	47.9699	55.4066
gene-VNO77_00166	Nudix hydrolase 17, mitochondrial/Nudix hydrolase 18, mitochondrial	nudix hydrolase 17, mitochondrial-like [Abrus precatorius]/nudix hydrolase 17, mitochondrial isoform X2 [Glycine max]/Nudix hydrolase 18 [Spatholobus suberectus]	1860.18	2451.96	1896.48	3.53846	2.90399	3.77355	354.947	327.66	357.378	955.877	1144.61	938.366	1119.71	1131.3	1134.84
gene-VNO77_00167	Putative calcium-transporting ATPase 13, plasma membrane-type/Calcium-transporting ATPase 12, plasma membrane-type	putative calcium-transporting ATPase 13, plasma membrane-type, partial [Abrus precatorius]/putative calcium-transporting ATPase 13, plasma membrane-type [Cajanus cajan]/Putative calcium-transporting ATPase 13, plasma membrane-type [Cajanus cajan]/Calcium-transporting ATPase 12, plasma membrane-type, partial [Mucuna pruriens]/Calcium-transporting ATPase 12 [Spatholobus suberectus]	8.08454	6.85947	10.4915	9.30054	8.59315	9.20859	10.9894	11.5151	11.6612	14.8936	15.296	18.6295	20.7852	19.2582	19.9709
gene-VNO77_00168	Histidine--tRNA ligase, cytoplasmic	histidine--tRNA ligase, cytoplasmic [Abrus precatorius]	19.5922	10.8029	19.3571	56.8611	48.9305	23.1398	61.2975	55.734	58.5816	35.1327	35.6547	40.5834	34.6459	35.7178	38.1784
gene-VNO77_00169			37.1564	27.9091	38.8242	15.7095	11.9469	7.737	28.9799	30.6571	34.2233	122.205	99.394	125.825	65.4503	66.4964	74.2851
gene-VNO77_00170	Ubiquitin-conjugating enzyme E2 variant 1B/Ubiquitin-conjugating enzyme E2 variant 1A	Ubiquitin-conjugating enzyme E2 variant 1A [Spatholobus suberectus]/putative ubiquitin-conjugating enzyme E2 [Glycine max]/Ubiquitin-conjugating enzyme E2 variant 1B-like [Glycine max]/ubiquitin-conjugating enzyme E2 variant 1B-like isoform X1 [Abrus precatorius]/putative aminoacyltransferase, E1 ubiquitin-activating enzyme [Lupinus albus]/ubiquitin-conjugating enzyme E2 variant 1B [Arachis duran…	146.513	145.131	156.345	200.41	207.895	198.528	176.845	179.014	175.713	225.93	254.597	235.438	193.733	190.261	223.091
gene-VNO77_00171			77.0968	62.6046	59.5372	25.3396	19.6503	25.1594	33.7939	37.0687	44.5867	150.161	154.823	169.508	87.7664	92.6691	93.5845
gene-VNO77_00172			1.65143	0.76621	0	0	0	0	0	0	0	0.314162	0	0.392292	0.395495	0.367006	0
gene-VNO77_00173	Plasmodesmata-located protein 6	cysteine-rich repeat secretory protein 12 [Abrus precatorius]	1.59044	1.05763	4.05025	31	48.9185	106.568	56.8389	58.8151	42.3695	15.3575	14.0252	12.3091	7.85584	9.6623	9.26266
gene-VNO77_00174			0	0	0	0.197704	0.296006	0	0.1332	0	0	0	0	0	0.0713303	0	0.298026
gene-VNO77_00175		endoplasmic reticulum [Spatholobus suberectus]/hypothetical protein SESBI_03311 [Sesbania bispinosa]/uncharacterized protein LOC113855451 [Abrus precatorius]/hypothetical protein PHAVU_002G319800g [Phaseolus vulgaris]/B-cell receptor-associated protein 29/31 [Vigna unguiculata]	103.865	102.161	117.758	138.71	155.64	209.086	105.529	117.143	92.5185	108.21	83.681	106.842	122.046	121.743	122.464
gene-VNO77_00176		endoplasmic reticulum [Spatholobus suberectus]/hypothetical protein SESBI_03311 [Sesbania bispinosa]/uncharacterized protein LOC113855451 [Abrus precatorius]/hypothetical protein PHAVU_002G319800g [Phaseolus vulgaris]/B-cell receptor-associated protein 29/31 [Vigna unguiculata]	731.494	710.958	597.941	506.138	571.946	815.889	469.757	511.475	401.892	292.658	242.198	334.666	456.165	422.458	403.939
gene-VNO77_00177	Plant UBX domain-containing protein 2	plant UBX domain-containing protein 2 [Abrus precatorius]	24.7655	29.7643	24.1918	13.2946	16.1612	16.6333	27.2436	25.4414	28.2749	17.9228	21.6111	16.7275	25.3318	25.3638	24.4819
gene-VNO77_00178			39.2579	35.0495	39.6068	3.41243	2.27073	1.88232	7.49323	9.29494	8.98277	19.1252	22.2214	20.6249	19.9725	21.5805	17.4325
gene-VNO77_00179	Protein TIFY 6b/Protein TIFY 6a [Oryza sativa Indica Group]/Protein TIFY 6a	protein TIFY 6B-like isoform X4 [Abrus precatorius]/protein TIFY 6B-like isoform X3 [Abrus precatorius]/protein TIFY 6B-like isoform X2 [Abrus precatorius]/protein TIFY 6B-like isoform X1 [Abrus precatorius]/Protein TIFY 6B, partial [Mucuna pruriens]	220.162	171.897	238.821	42.776	36.1961	38.21	176.491	195.463	194.216	121.746	137.421	138.861	112.545	108.577	115.354
gene-VNO77_00180	Glucan endo-1,3-beta-glucosidase 3	Glucan endo-1,3-beta-glucosidase 3, partial [Mucuna pruriens]/glucan endo-1,3-beta-glucosidase 3 [Glycine max]/glucan endo-1,3-beta-glucosidase 3 isoform X1 [Glycine max]/hypothetical protein JHK86_020446 [Glycine max]/glucan endo-1,3-beta-glucosidase 3-like [Glycine soja]/hypothetical protein PHAVU_002G319500g [Phaseolus vulgaris]/hypothetical protein GLYMA_05G235700v4 [Glycine max]/hypothetical…	0	0	0	0.110493	0.330865	0.228558	0.918129	1.08075	1.0832	1.21918	0.844658	1.18627	0	0	0
gene-VNO77_00181		F-box protein SKIP28 [Abrus precatorius]	1.27959	0.857137	2.95337	7.53278	3.93425	6.81248	4.50462	4.59815	3.86404	1.95804	1.658	1.50461	3.34981	1.29033	1.81551
gene-VNO77_00182		dynein light chain LC6, flagellar outer arm-like [Abrus precatorius]/dynein light chain LC6, flagellar outer arm [Glycine max]/hypothetical protein CR513_17323 [Mucuna pruriens]/dynein light chain LC6, flagellar outer arm [Cajanus cajan]/unknown [Glycine max]	0	0.727324	0	0.20811	0.207723	0.344384	6.82356	4.53487	5.10041	5.30828	3.56054	7.59661	1.50169	2.99607	1.72542
gene-VNO77_00183	Protein PLANT CADMIUM RESISTANCE 2	protein PLANT CADMIUM RESISTANCE 2-like [Abrus precatorius]	9.75843	8.30859	8.69671	0	0	0	0.0615443	0	0	1.68862	1.14722	0.784584	5.19087	2.15616	1.65242
gene-VNO77_00184	Protein PLANT CADMIUM RESISTANCE 2	protein PLANT CADMIUM RESISTANCE 3-like [Abrus precatorius]	394.477	278.06	432.798	0.288319	0.431675	0.238558	38.3966	40.9803	51.6224	138.614	155.961	125.984	68.0312	59.511	45.7983
gene-VNO77_00185	Endoglucanase 8	endoglucanase 8 [Abrus precatorius]/endoglucanase [Vigna unguiculata]/hypothetical protein LR48_Vigan847s000100 [Vigna angularis]/hypothetical protein PHAVU_002G318800g [Phaseolus vulgaris]	0	0	0	0.241524	0.09643	0.559549	0.759369	0.263149	0.42093	2.21503	1.96939	1.38295	0.0697119	0.113208	0.109224
gene-VNO77_00186	Uncharacterized CRM domain-containing protein At3g25440, chloroplastic	CRM domain-containing protein [Spatholobus suberectus]/uncharacterized CRM domain-containing protein At3g25440, chloroplastic [Glycine max]/hypothetical protein GLYMA_05G236500v4 [Glycine max]/putative CRM domain-containing protein, chloroplastic [Glycine max]/uncharacterized CRM domain-containing protein At3g25440, chloroplastic-like isoform X1 [Glycine soja]/putative CRM domain-containing prote…	8.70035	5.35312	5.12286	35.1749	27.9509	13.2399	20.0886	22.0073	23.8288	8.80022	10.233	6.19086	12.3008	12.9592	12.5769
gene-VNO77_00187			7.61199	4.07915	10.1418	7.66997	4.49358	0.551844	5.46707	5.78035	4.26809	11.4688	10.6825	8.95064	10.7081	10.7184	9.17418
gene-VNO77_00188	Pectinesterase inhibitor 9	Pectinesterase inhibitor domain [Sesbania bispinosa]	9.4443	7.28912	13.1446	18.1275	28.0163	29.6752	125.049	204.135	130.009	11.5078	9.98095	12.8816	10.1269	6.87405	5.97452
gene-VNO77_00189	Aspartate--tRNA(Asp/Asn) ligase	aspartate--tRNA ligase, chloroplastic/mitochondrial isoform X1 [Arachis ipaensis]/hypothetical protein Ahy_B05g076257 isoform C [Arachis hypogaea]/hypothetical protein Ahy_B05g076257 isoform A [Arachis hypogaea]/aspartate--tRNA ligase, chloroplastic/mitochondrial isoform X2 [Arachis hypogaea]/aspartate--tRNA ligase, chloroplastic/mitochondrial isoform X2 [Arachis ipaensis]/aspartate--tRNA ligase,…	0	0	0	1.07281	0.428329	0.355062	2.36111	0.95635	2.22028	0.122986	0	0	0.464476	0.359183	0.646879
gene-VNO77_00190	Aspartate--tRNA ligase, chloroplastic/mitochondrial	hypothetical protein PHAVU_002G318600g [Phaseolus vulgaris]/aspartate--tRNA ligase, chloroplastic/mitochondrial-like [Abrus precatorius]/aspartate--tRNA ligase, chloroplastic/mitochondrial [Cajanus cajan]/aspartate--tRNA ligase, chloroplastic/mitochondrial [Glycine max]/aspartate--tRNA ligase, chloroplastic/mitochondrial-like [Glycine soja]/aspartate--tRNA ligase, chloroplastic/mitochondrial [Vig…	7.13513	7.38538	8.45111	7.66548	6.96884	4.59402	15.8005	16.047	15.8305	11.222	9.95489	11.0175	9.79189	10.5848	10.9462
gene-VNO77_00191	Pectinesterase 2/Probable pectinesterase/pectinesterase inhibitor 6	pectinesterase [Vigna radiata var. radiata]/pectinesterase [Vigna angularis]/pectinesterase-like [Vigna unguiculata]/pectinesterase [Cajanus cajan]/hypothetical protein LR48_Vigan847s000400 [Vigna angularis]/pectinesterase-like [Vigna umbellata]/putative pectinesterase/pectinesterase inhibitor 6 [Glycine max]/putative pectinesterase/pectinesterase inhibitor 6, partial [Mucuna pruriens]/pectineste…	1.98025	1.47989	3.36284	0	0	0	4.02415	3.96398	4.41549	0	0	0	0.0372621	0.0691561	0.233528
gene-VNO77_00192			6.43283	3.76188	5.54525	0.559164	0.418594	2.54461	0.125575	0	0	2.48394	3.25675	4.40239	4.5392	8.70528	5.47887
gene-VNO77_00193	Phosphoglucomutase, cytoplasmic/Phosphoglucomutase, cytoplasmic	LEAF RUST 10 DISEASE-RESISTANCE LOCUS RECEPTOR-LIKE PROTEIN KINASE-like 2.1 [Glycine max]	71.1769	54.8473	70.7474	64.3524	61.6494	50.8	42.5653	36.2655	39.1114	32.233	31.7506	32.3127	34.0971	33.2936	32.8118
gene-VNO77_00194	Protein SAR DEFICIENT 1 [Arabidopsis thaliana]	protein SAR DEFICIENT 1-like isoform X1 [Abrus precatorius]/SAR DEFICIENT 1 protein [Spatholobus suberectus]/protein SAR DEFICIENT 1 isoform X1 [Cajanus cajan]/hypothetical protein SESBI_03329 [Sesbania bispinosa]	41.1122	50.5242	34.5857	0.3875	0.221018	0.183212	6.55164	3.35838	9.64771	23.9723	37.7027	28.4086	72.7198	70.3729	86.7018
gene-VNO77_00195		glycosyltransferase BC10-like [Abrus precatorius]	5.3184	9.22824	4.02858	0	0	0	0.154626	0	0.224993	1.53916	2.38104	0.788488	4.96828	3.66527	2.6726
gene-VNO77_00196	AP-3 complex subunit delta	AP-3 complex subunit delta [Abrus precatorius]/AP-3 complex subunit delta [Spatholobus suberectus]	8.53929	7.80309	7.99382	30.4144	27.7737	18.1534	17.3892	16.9396	16.4991	8.95763	9.75493	8.15737	7.32838	8.74861	8.69076
gene-VNO77_00197	Zinc finger protein BRUTUS	RING finger protein [Spatholobus suberectus]/zinc finger protein BRUTUS-like isoform X1 [Abrus precatorius]/zinc finger protein BRUTUS isoform X1 [Glycine max]/zinc finger protein BRUTUS-like [Glycine soja]/zinc finger protein BRUTUS-like isoform X1 [Glycine soja]/zinc finger protein BRUTUS isoform X1 [Glycine max]/hypothetical protein JHK82_020448 [Glycine max]/zinc finger protein BRUTUS-like is…	15.0446	13.4779	11.5758	50.58	42.926	22.9571	19.658	17.7579	18.8218	12.0368	13.0241	9.72921	15.0318	15.5447	18.0285
gene-VNO77_00198		uncharacterized protein LOC113855432 [Abrus precatorius]	36.8998	60.6405	41.9933	50.4774	57.7297	71.6169	52.3867	46.6695	42.6095	83.4985	80.0803	62.2951	95.8794	95.401	109.193
gene-VNO77_00199		uncharacterized protein LOC113855801 [Abrus precatorius]	0	0	0	0	0	0	0.0505364	0	0	0.193478	0.0819151	0	0.811889	1.35613	1.22966
gene-VNO77_00200			0	0	0	0	0	0	0	0	0	0	0	0	0	0.829873	0
gene-VNO77_00201	AMSH-like ubiquitin thioesterase 1	AMSH-like ubiquitin thioesterase 1 [Cajanus cajan]/AMSH ubiquitin thioesterase 1 [Spatholobus suberectus]/AMSH-like ubiquitin thioesterase 1 isoform X1 [Abrus precatorius]/AMSH-like ubiquitin thioesterase 1 [Glycine max]/AMSH-like ubiquitin thioesterase 1 [Mucuna pruriens]/hypothetical protein JHK87_013751 [Glycine soja]	23.7783	25.2152	28.6128	9.23523	8.43413	7.52927	24.8639	25.6717	28.8511	27.6942	33.0068	23.5519	42.3096	45.0651	44.6223
gene-VNO77_00202		uncharacterized protein LOC123916506 [Trifolium pratense]/hypothetical protein E2542_SST18041 [Spatholobus suberectus]/uncharacterized protein LOC109804255 [Cajanus cajan]/uncharacterized protein LOC114755450 [Prosopis alba]/uncharacterized protein LOC106769502 [Vigna radiata var. radiata]/hypothetical protein JHK87_013752 [Glycine soja]/uncharacterized protein LOC114177273 isoform X1 [Vigna ungu…	4.6473	1.89897	5.80297	3.90101	4.31095	2.99718	5.84052	7.06084	7.15788	19.3523	18.8325	25.2288	9.34953	9.08033	9.62585
gene-VNO77_00203	40S ribosomal protein S7 [Avicennia marina]	Ribosomal protein S7e [Sesbania bispinosa]/40S ribosomal protein S7 [Spatholobus suberectus]/40S ribosomal protein S7 [Vigna unguiculata]/hypothetical protein JHK86_020466 [Glycine max]/hypothetical protein PHAVU_002G317200g [Phaseolus vulgaris]/Ribosomal protein S7e [Sesbania bispinosa]/hypothetical protein JHK85_026130 [Glycine max]/40S ribosomal protein S7 [Vigna angularis]/hypothetical protei…	60.6524	26.9473	78.0797	70.5339	69.8805	86.6024	130.797	132.383	124.048	118.856	105.201	143.711	121.261	111.631	132.753
gene-VNO77_00204	Transcription factor MYB62/Transcription factor MYB2	Transcription factor MYB21 [Spatholobus suberectus]/transcription factor MYB62-like [Abrus precatorius]	923.285	1212.12	932.612	0.257875	1.32988	1.42245	25.6168	18.9651	17.7664	475.906	481.875	485.856	419.794	474.972	501.624
gene-VNO77_00205	Transcription factor BEE 1/Transcription factor BEE 3	transcription factor BEE 3 [Abrus precatorius]	0	0	1.32512	0	0	0	0.0857376	0	0	0	0	0	0.275482	0.479323	0.575499
gene-VNO77_00206		synaptotagmin-4-like isoform X2 [Abrus precatorius]/synaptotagmin-4-like isoform X1 [Abrus precatorius]/synaptotagmin-5 isoform X3 [Cajanus cajan]/synaptotagmin-5 isoform X1 [Cajanus cajan]/synaptotagmin-5 isoform X2 [Cajanus cajan]	1.204	0.807092	0.708075	0.217546	0.467691	0.636923	1.39052	1.16026	1.78634	0.844097	0.706629	0.455144	0.748666	0.661122	0.6811
gene-VNO77_00207	CRM-domain containing factor CFM3, chloroplastic/mitochondrial	CRM-domain containing factor CFM3A, chloroplastic/mitochondrial-like [Abrus precatorius]	6.49504	5.38816	7.22628	10.4206	9.33484	5.2494	19.6076	20.879	19.0222	11.7105	12.2414	10.8465	9.53555	8.98076	8.57268
gene-VNO77_00208		Cleavage stimulating factor 64 [Spatholobus suberectus]/arginine-glutamic acid dipeptide repeats protein [Abrus precatorius]	25.7441	26.895	31.0303	15.5867	15.2089	13.7062	14.4098	13.4308	16.5401	17.2874	16.9453	16.4089	22.9734	25.835	20.5458
gene-VNO77_00209	Protein CUP-SHAPED COTYLEDON 2/NAC domain-containing protein 100	NAC domain-containing protein 92-like [Abrus precatorius]	0	0	0.570072	0	0	0	0	0	0	0.197697	0.282492	0.864021	4.38648	2.68481	3.54196
gene-VNO77_00210		uncharacterized protein LOC113855796 [Abrus precatorius]/structural constituent of ribosome [Spatholobus suberectus]	0	0	0	0.217087	0.622966	0.0898099	0.755668	0.456923	0.354695	2.78418	1.3039	1.14592	0.430779	0.109023	0.634036
gene-VNO77_00211		uncharacterized protein LOC109803605 [Cajanus cajan]/hypothetical protein DEO72_LG2g5676 [Vigna unguiculata]/uncharacterized protein LOC106765555 [Vigna radiata var. radiata]/uncharacterized protein LOC114179426 [Vigna unguiculata]/hypothetical protein SESBI_03346 [Sesbania bispinosa]	6.1172	1.22048	7.82424	107.028	102.376	86.3623	11.0668	12.2024	13.7361	6.22745	3.20158	6.48015	7.51301	4.54685	7.94505
gene-VNO77_00212	Kinesin-like protein KIN-14C [Oryza sativa Japonica Group]/Kinesin-like protein KIN-14P [Arabidopsis thaliana]/Kinesin-like protein KIN-14K [Oryza sativa Japonica Group]	kinesin-like protein KIN-14K [Abrus precatorius]/Kinesin KP1 [Spatholobus suberectus]/Kinesin-like protein KIN-14P [Glycine max]	1.63295	1.67424	1.28252	0	0	0.117444	2.28982	2.98757	3.81373	4.0002	2.86766	5.23207	9.20099	8.88673	10.3507
gene-VNO77_00213	Zinc finger protein CONSTANS-LIKE 16 [Arabidopsis thaliana]	zinc finger protein CONSTANS-LIKE 16-like [Cajanus cajan]/Zinc finger protein CONSTANS 16 [Spatholobus suberectus]	1.55107	0.563002	1.59756	2.56283	1.27904	2.1811	0.0328888	0.0725274	0.239278	0.587599	0.852957	0.0524094	0.264186	0.196125	0.469116
gene-VNO77_00214			0	0	0	0.345982	0	0	0	0	0	0	0	0	0	0	0.260773
gene-VNO77_00215	LysM domain-containing GPI-anchored protein 1/LysM domain-containing GPI-anchored protein 3	LysM domain-containing GPI-anchored protein 1 [Spatholobus suberectus]/lysM domain-containing GPI-anchored protein 1 [Cajanus cajan]	0	0	0	0	0	0	0.185157	0	0	0.118145	0.107187	0.105376	0	0	0
gene-VNO77_00216		uncharacterized protein DS421_13g411970 [Arachis hypogaea]	12.7821	12.9112	25.1805	0.228749	1.36994	1.89269	11.8669	9.23286	8.90768	7.73592	13.4896	14.4897	6.60247	9.49667	9.31024
gene-VNO77_00217		uncharacterized protein LOC113855104 isoform X1 [Abrus precatorius]/uncharacterized protein LOC113855104 isoform X2 [Abrus precatorius]	141.658	143.935	125.808	33.0537	33.6706	44.6784	18.9254	16.9204	26.4814	72.9161	72.3281	53.3741	105.034	103.425	91.6431
gene-VNO77_00218	Aluminum-activated malate transporter 9	aluminum-activated malate transporter 9-like isoform X1 [Abrus precatorius]/aluminum-activated malate transporter 9-like isoform X2 [Abrus precatorius]/Aluminum-activated malate transporter 9 [Spatholobus suberectus]	8.51261	9.54612	10.3857	44.48	42.3859	21.6962	2.93351	1.91186	2.60499	32.5654	36.8377	31.732	22.1274	27.1504	23.314
gene-VNO77_00219	Cytochrome P450 CYP736A12 [Panax ginseng]	cytochrome P450 CYP736A12-like [Abrus precatorius]	14.0559	6.89115	11.5721	2.84694	2.73641	0.828817	0.509118	0.378593	0.315847	6.64827	7.88772	7.98091	6.41021	6.28385	5.42408
gene-VNO77_00220	DENN domain and WD repeat-containing protein SCD1	DENN domain and WD repeat-containing protein SCD1 isoform X1 [Abrus precatorius]/DENN domain and WD repeat-containing protein SCD1 [Spatholobus suberectus]/DENN domain and WD repeat-containing protein SCD1 isoform X1 [Glycine max]/DENN domain and WD repeat-containing protein SCD1 [Cajanus cajan]/DENN domain and WD repeat-containing protein SCD1 isoform X2 [Abrus precatorius]/PREDICTED: DENN domai…	39.275	46.712	45.6422	35.0626	30.2938	18.7273	39.2374	39.0334	39.235	39.709	43.466	37.8161	42.6752	42.5341	42.9681
gene-VNO77_00221			25.3794	25.3155	31.5371	3.38621	1.91039	2.1927	5.42245	5.5414	6.17415	25.9919	24.0098	19.7054	9.34882	12.9145	9.87609
gene-VNO77_00222	Peptidyl-tRNA hydrolase, chloroplastic	peptidyl-tRNA hydrolase, chloroplastic [Abrus precatorius]	55.8416	48.9886	56.0371	13.4502	12.4822	10.9449	105.347	95.3207	102.162	92.4513	86.5932	100.526	69.3422	66.4315	69.4976
gene-VNO77_00223		protein ASPARTIC PROTEASE IN GUARD CELL 1-like [Abrus precatorius]/Xylanase inhibitor, C-terminal [Sesbania bispinosa]	0	0	0	7.65578	11.1684	9.01443	0	0	0	0.168779	0.171499	0.126452	0.55243	0.394337	0.133161
gene-VNO77_00224	Actin-related protein 4 [Arabidopsis thaliana]/Actin-related protein 4 [Oryza sativa Indica Group]	actin-related protein 4-like [Abrus precatorius]/actin-related protein 4 isoform X1 [Cajanus cajan]/Actin-related protein 4 [Spatholobus suberectus]	0.203988	0	0.328239	14.615	13.5968	10.7832	3.0383	2.07459	2.07866	1.4051	1.67173	2.06547	0.380641	0.581779	0.631468
gene-VNO77_00225			0	0	1.80734	1.5377	1.19377	1.13094	0.690664	0.423077	0.744422	1.37107	1.61707	1.1006	0	0.114406	0.128777
gene-VNO77_00226	Carbon catabolite repressor protein 4 homolog 3	carbon catabolite repressor protein 4 homolog 3 [Glycine max]/carbon catabolite repressor protein 4 homolog 3-like [Glycine soja]/carbon catabolite repressor protein 4 homolog 3 isoform X4 [Cajanus cajan]/carbon catabolite repressor protein 4 homolog 3-like isoform X1 [Abrus precatorius]/carbon catabolite repressor protein 4 homolog 3 isoform X3 [Cajanus cajan]/Carbon catabolite repressor protein…	9.35993	5.9899	5.46438	1.72991	1.43892	1.32532	4.67637	5.83846	5.42614	7.89587	9.39919	7.22267	5.68661	7.14325	5.65008
gene-VNO77_00227		Galactose oxidase/kelch, beta-propeller [Sesbania bispinosa]/F-box/kelch-repeat protein At3g06240-like [Abrus precatorius]	0.269566	0.709383	0.162661	2.6756	2.42505	4.68209	4.42025	5.26984	4.58936	1.69229	1.32102	1.40876	2.663	2.96541	2.66568
gene-VNO77_00228		lipase 1-like [Abrus precatorius]/AB-hydrolase lipase domain [Sesbania bispinosa]	1.56133	1.41765	2.05079	133.263	117.733	104.57	0.794859	0.581001	0.422347	2.43904	3.60462	3.72875	19.5851	15.3117	19.9327
gene-VNO77_00229			0	0	0	0	1.64749	0	0	0.251517	0	1.01886	0	3.81675	0	0	0
gene-VNO77_00230			18.5214	10.1928	22.9049	10.0312	9.45629	14.7553	12.6405	12.6957	13.1017	52.9727	43.9538	50.7235	15.7501	14.429	17.4315
gene-VNO77_00231	3-hydroxyisobutyryl-CoA hydrolase-like protein 3, mitochondrial	3-hydroxyisobutyryl-CoA hydrolase-like protein 3, mitochondrial isoform X2 [Abrus precatorius]/3-hydroxyisobutyryl-CoA hydrolase-like protein 3, mitochondrial isoform X1 [Glycine soja]/3-hydroxyisobutyryl-CoA hydrolase-like protein 3, mitochondrial isoform X1 [Glycine soja]/3-hydroxyisobutyryl-CoA hydrolase-like protein 3, mitochondrial isoform X1 [Glycine max]/hypothetical protein JHK86_013802 […	11.7204	6.53637	14.0718	56.2878	58.6703	56.1361	49.4716	40.6324	43.7031	24.7098	24.3912	24.323	22.1387	23.117	27.1068
gene-VNO77_00232		strigolactone esterase D14-like [Spatholobus suberectus]	1.30556	2.14171	0	0.102135	0.509727	0.507045	7.59221	9.15532	7.45383	0.819604	0.92948	1.31584	1.69508	0.683905	0.577357
gene-VNO77_00233		VIN3 protein 1 [Spatholobus suberectus]/VIN3-like protein 1 isoform X1 [Abrus precatorius]/VIN3-like protein 1 isoform X2 [Abrus precatorius]/VIN3-like protein 1 isoform X1 [Cajanus cajan]/VIN3-like protein 1 isoform X1 [Vigna unguiculata]/VIN3-like protein 1 isoform X1 [Glycine max]/VIN3-like protein 1 isoform X1 [Vigna umbellata]/VIN3-like protein 1 isoform X1 [Glycine soja]/VIN3-like protein 1…	11.1757	11.0937	11.3287	3.65178	5.40207	3.65681	9.98426	8.86641	8.78158	10.2834	11.8889	11.1251	15.8374	18.1702	18.2929
gene-VNO77_00234		protein SODIUM POTASSIUM ROOT DEFECTIVE 2-like [Abrus precatorius]/Heavy metal-associated domain, HMA [Sesbania bispinosa]	0	0	0	0	0	0	0	0	0.113342	0.238574	0	0.297906	0	0	0
gene-VNO77_00235		Arf-GAP domain and FG repeat-containing protein 1 [Spatholobus suberectus]/probable ADP-ribosylation factor GTPase-activating protein AGD14 [Glycine max]/putative ADP-ribosylation factor GTPase-activating protein AGD14 [Glycine max]	22.063	30.9602	26.4113	15.6003	13.2404	13.2721	49.2464	52.6125	49.3519	32.0156	30.8817	36.0731	37.4173	31.9407	31.2206
gene-VNO77_00236		probable serine incorporator [Abrus precatorius]/probable serine incorporator isoform X1 [Arachis hypogaea]/probable serine incorporator isoform X1 [Glycine max]/uncharacterized protein LOC107478712 [Arachis duranensis]/probable serine incorporator isoform X1 [Arachis ipaensis]/uncharacterized protein LOC127105824 [Pisum sativum]/probable serine incorporator [Cajanus cajan]/hypothetical protein J…	2.87007	3.28118	1.70119	0.173861	0.242953	0	1.93664	1.79095	2.00741	4.36492	3.51885	3.9074	1.63092	1.81613	0.969709
gene-VNO77_00237			0	0	0.889551	0	0	0	0.258999	0	0.209369	0.661049	0.279877	3.43937	0.277395	0	0.289748
gene-VNO77_00238			1.09284	0.836619	0.593492	0.374035	0.0746681	0.371376	14.8847	20.191	17.1116	83.2279	68.3504	92.2003	0.539797	0.651188	1.07128
gene-VNO77_00239	Leucine-rich repeat extensin-like protein 4	hypothetical protein JHK85_020852 [Glycine max]/leucine-rich repeat extensin-like protein 4 [Glycine max]/Leucine-rich repeat extensin-like protein 5 isoform A [Glycine soja]/leucine-rich repeat extensin-like protein 4 [Glycine soja]/hypothetical protein JHK87_020296 [Glycine soja]/Leucine-rich repeat extensin protein 4 [Spatholobus suberectus]	0.324722	0.0135103	3.04137	1.29502	1.02251	1.15147	38.0598	36.9591	34.8441	40.6268	31.1132	54.023	0.850783	0.737729	1.13633
gene-VNO77_00240			0	0.463397	0	0.08287	0	0	0.669986	0.86186	0.315933	0.950011	1.38765	0.593136	0	0	0
gene-VNO77_00241	Aldehyde dehydrogenase family 2 member C4/Aldehyde dehydrogenase 1	aldehyde dehydrogenase family 2 member C4-like [Abrus precatorius]/Aldehyde dehydrogenase family 2 member C4 [Spatholobus suberectus]	3.56291	1.92279	3.03739	0.226874	0.283065	0	0.534982	0.477522	0.586919	15.9139	17.1367	14.5942	2.59888	2.33572	1.98786
gene-VNO77_00242	Aldehyde dehydrogenase family 2 member C4	aldehyde dehydrogenase family 2 member C4-like [Abrus precatorius]/hypothetical protein JHK87_020294 [Glycine soja]/aldehyde dehydrogenase family 2 member C5 [Glycine max]/aldehyde dehydrogenase family 2 member C4 [Cajanus cajan]	48.4293	43.5014	45.0375	7.71913	9.63099	12.0438	48.5391	61.1112	56.8298	5.00923	4.11452	4.69618	19.6542	17.3339	19.2619
gene-VNO77_00243		FRIGIDA-like protein 4a [Abrus precatorius]	28.5101	21.6548	24.9093	47.8061	52.9959	60.3451	54.8802	55.6647	53.9502	25.7131	24.3844	24.142	28.9525	30.3553	28.1794
gene-VNO77_00244			0	0	1.48009	0	0	0	0.0914115	0	0	0	0	0	0.440569	0.272556	0.613584
gene-VNO77_00245		FRIGIDA-like protein 4a, partial [Mucuna pruriens]	0	1.46014	2.24426	0	1.30317	0.864208	15.3054	14.7422	13.368	1.94573	5.70315	6.44784	9.70361	9.35434	9.9389
gene-VNO77_00246		uncharacterized protein LOC107642123 [Arachis ipaensis]/hypothetical protein Ahy_A05g023134 isoform A [Arachis hypogaea]/hypothetical protein E2542_SST18002 [Spatholobus suberectus]	5.30458	0	4.71072	230.746	235.652	319.261	35.2034	28.5011	31.6416	6.67594	9.9758	7.15933	62.9825	67.7127	104.826
gene-VNO77_00247	Ras-related protein RHN1 [Nicotiana plumbaginifolia]/Ras-related protein Rab5 [Nicotiana tabacum]	ras-related protein RHN1-like [Abrus precatorius]/Small GTPase superfamily [Sesbania bispinosa]/ras-related protein RHN1 isoform X1 [Cajanus cajan]/hypothetical protein L6164_007977 [Bauhinia variegata]	0	0	0	0	0.41649	1.84133	4.99777	0	0	0	0	0	0.853096	0.838213	1.78217
gene-VNO77_00248		uncharacterized protein LOC113855789 [Abrus precatorius]/uncharacterized protein LOC109803460 [Cajanus cajan]	2.76091	3.77431	2.59152	0	0.159695	0	3.14392	3.72405	3.55079	1.00877	3.84386	2.86283	4.06954	3.96388	4.40149
gene-VNO77_00249		uncharacterized protein LOC113854268 isoform X1 [Abrus precatorius]/uncharacterized protein LOC113854268 isoform X3 [Abrus precatorius]/uncharacterized protein LOC113854268 isoform X2 [Abrus precatorius]	4.25208	5.32293	5.24048	3.11201	3.05142	2.48403	15.4084	16.0195	14.5063	8.24738	11.395	9.53851	5.64037	6.58245	6.63661
gene-VNO77_00250	Indole-3-pyruvate monooxygenase YUCCA2	Indole-3-pyruvate monooxygenase YUCCA2 [Spatholobus suberectus]/Flavin-containing monooxygenase YUCCA2 [Glycine soja]/indole-3-pyruvate monooxygenase YUCCA2-like [Glycine soja]/indole-3-pyruvate monooxygenase YUCCA2-like [Abrus precatorius]/indole-3-pyruvate monooxygenase YUCCA2 [Glycine max]/indole-3-pyruvate monooxygenase YUCCA2 [Glycine max]/Flavin-containing monooxygenase YUCCA2 [Glycine soja…	0	0.317508	0	0	0	0	0	0	0	0	0.396849	0.130049	5.17886	5.92109	6.48224
gene-VNO77_00251		uncharacterized protein LOC113855787 [Abrus precatorius]	0	0	0	0	0	0	0	0.178022	0	0.755485	0.174469	0.900489	0	0	0
gene-VNO77_00252		transcription repressor OFP8-like [Abrus precatorius]	0.106036	0	0	0	0.579591	0.160151	0.217342	0	0.105416	0	0	0	0.593587	0.453625	0.875322
gene-VNO77_00253	Polyol transporter 5/Probable polyol transporter 6 [Arabidopsis thaliana]	Polyol transporter 5 [Spatholobus suberectus]/Sugar/inositol transporter [Sesbania bispinosa]/Sugar/inositol transporter [Sesbania bispinosa]/Polyol transporter 5 [Spatholobus suberectus]	0.452937	0.453133	0	3.49506	5.14845	9.51509	0.0253197	0.0837537	0.0921051	0	0	0.121043	0	0.0754942	0.084977
gene-VNO77_00254		sym-1 protein [Spatholobus suberectus]/protein sym-1 [Cajanus cajan]/sym-1 protein [Spatholobus suberectus]/Mpv17/PMP22 [Sesbania bispinosa]/protein SYM1-like isoform X1 [Abrus precatorius]/protein sym-1-like isoform X2 [Abrus precatorius]	12.4083	10.8195	8.54258	9.18247	6.8086	3.03906	9.10302	8.90025	9.8949	6.24081	7.49698	7.69897	7.47785	7.81759	6.62438
gene-VNO77_00255		pentatricopeptide repeat-containing protein At5g21222 isoform X1 [Cajanus cajan]/pentatricopeptide repeat-containing protein At5g21222 isoform X2 [Cajanus cajan]/Pentatricopeptide repeat-containing protein [Spatholobus suberectus]/Pentatricopeptide repeat-containing protein [Spatholobus suberectus]	2.32713	0.304736	1.53726	6.14831	6.85101	3.47778	13.1148	9.50016	12.8097	1.6916	0.846412	0.672094	0.822776	1.63181	1.81993
gene-VNO77_00256	Chloroplast processing peptidase	chloroplast processing peptidase isoform X1 [Abrus precatorius]	16.2281	11.1293	17.7485	8.74792	9.23986	10.2636	8.98095	10.8194	9.12539	13.3448	9.26682	9.5741	6.94695	7.96521	8.58196
gene-VNO77_00257			51.7044	51.7689	67.4186	9.60143	8.19563	5.36926	24.1204	19.1514	24.992	85.9301	74.3856	96.0206	51.8902	41.0582	46.9641
gene-VNO77_00258			71.8017	67.9272	113.16	21.166	16.2513	10.7772	63.3481	69.9495	87.122	109.073	81.049	131.683	81.2116	68.2753	62.7389
gene-VNO77_00259			59.9586	76.9131	60.011	5.42718	6.63594	7.40932	25.778	28.0873	33.1788	59.65	53.44	55.8391	56.3929	52.7851	45.3029
gene-VNO77_00260	Protein CONTINUOUS VASCULAR RING 1 [Arabidopsis thaliana]	CONTINUOUS VASCULAR RING 1 [Spatholobus suberectus]	78.4001	83.5614	80.718	24.6381	27.5749	26.0245	42.4759	33.9058	44.1102	62.2889	55.6827	65.2104	76.1072	66.4129	66.5366
gene-VNO77_00261		dynein light chain LC6, flagellar outer arm-like [Abrus precatorius]/dynein light chain type 1-like protein [Glycine max]/dynein light chain 1, cytoplasmic [Vigna radiata var. radiata]/Dynein light chain LC6 [Spatholobus suberectus]/dynein light chain LC6, flagellar outer arm [Cajanus cajan]/dynein light chain 1, cytoplasmic [Vigna angularis]/dynein light chain 1-like [Glycine max]/hypothetical p…	312.887	411.892	301.647	20.9062	28.6559	18.5161	45.8924	30.8423	47.6291	315.531	275.792	352.8	386.914	312.413	327.242
gene-VNO77_00262		uncharacterized protein LOC113855785 [Abrus precatorius]	22.3974	38.198	26.975	0.249357	0.124447	0.41264	1.53299	0.895322	1.60422	8.42391	5.03778	10.1954	30.4985	31.0671	29.6835
gene-VNO77_00263		protein ABIL1-like [Abrus precatorius]/ABIL5 protein [Spatholobus suberectus]/ABIL5 protein [Spatholobus suberectus]	0	0	0	0.216239	1.29502	1.61026	3.81214	2.94501	4.12194	10.9383	14.9559	15.7867	0.156035	0.217193	0.611187
gene-VNO77_00264	Proteinaceous RNase P 1, chloroplastic/mitochondrial	proteinaceous RNase P 1, chloroplastic/mitochondrial-like [Abrus precatorius]	2.64003	0.92938	2.52575	0.561812	0.373846	0.0619798	4.18885	3.41301	3.98792	0.0322027	0.272681	0.187653	0.216211	0.300955	0.338758
gene-VNO77_00265		uncharacterized protein LOC113856223 [Abrus precatorius]	4.59164	1.08996	4.38153	18.3225	20.234	23.2241	25.7832	32.8695	24.098	16.3121	19.5835	16.8112	13.2915	16.6413	17.0421
gene-VNO77_00266	Cyclin-dependent kinase F-1	cyclin-dependent kinase F-1-like [Abrus precatorius]	10.524	11.1494	15.636	25.0472	33.7233	30.6966	32.1743	33.0786	30.3083	17.5038	17.9515	14.9046	19.5974	18.8601	20.4701
gene-VNO77_00267	Protein NRT1/ PTR FAMILY 1.2/Protein NRT1/ PTR FAMILY 1.1	protein NRT1/ PTR FAMILY 1.2-like [Abrus precatorius]/protein NRT1/ PTR FAMILY 1.2 [Glycine max]/hypothetical protein JHK82_013761 [Glycine max]/protein NRT1/ PTR FAMILY 1.2-like [Glycine soja]/protein NRT1/ PTR FAMILY 1.2 isoform X2 [Cajanus cajan]/protein NRT1/ PTR FAMILY 1.2 isoform X1 [Cajanus cajan]/Protein NRT1/ PTR FAMILY 1.2 [Glycine max]/Protein NRT1/ PTR FAMILY 1.2 [Glycine max]	0	0	0	0	0	0	0	0	0	0	0	0	0.0347952	0.0322889	0.145379
gene-VNO77_00268	Putative E3 ubiquitin-protein ligase LIN-1/Putative E3 ubiquitin-protein ligase LIN	hypothetical protein JHK87_020273 [Glycine soja]/putative E3 ubiquitin-protein ligase LIN [Glycine max]/putative E3 ubiquitin-protein ligase LIN-1 [Glycine max]/putative E3 ubiquitin-protein ligase LIN [Cajanus cajan]/Zinc finger, RING/FYVE/PHD-type [Sesbania bispinosa]/hypothetical protein GYH30_013541 [Glycine max]/putative E3 ubiquitin-protein ligase LIN-1 [Glycine soja]/putative E3 ubiquitin-…	0	0	0	0.0628583	0.0627415	0.069346	0.018822	0.0518837	0.0570573	0.0600499	0.0152544	0.359923	0.0604768	0.126271	0.110547
gene-VNO77_00269	Transcription factor bHLH68	transcription factor bHLH68-like isoform X2 [Abrus precatorius]/Transcription factor bHLH68 [Mucuna pruriens]/hypothetical protein JHK87_020272 [Glycine soja]/transcription factor bHLH68 isoform X2 [Glycine max]/uncharacterized protein LOC100777095 isoform X2 [Glycine max]/transcription factor bHLH68-like isoform X1 [Abrus precatorius]/transcription factor bHLH68-like isoform X2 [Glycine soja]/un…	15.134	27.8772	20.7515	12.4434	18.2722	16.4337	11.4646	13.0164	11.1647	40.7603	34.8434	44.617	43.4847	46.0675	72.9263
gene-VNO77_00270	NADPH:adrenodoxin oxidoreductase, mitochondrial	NADPH:adrenodoxin oxidoreductase, mitochondrial isoform X1 [Abrus precatorius]/NADPH:adrenodoxin oxidoreductase, mitochondrial isoform X2 [Abrus precatorius]/NADPH:adrenodoxin oxidoreductase, mitochondrial [Mucuna pruriens]/NADPH:adrenodoxin oxidoreductase, mitochondrial [Glycine max]	18.6677	14.8008	22.134	7.05826	5.76808	3.56403	54.239	51.3985	55.5714	26.7924	29.202	29.0598	19.0185	17.0203	15.3169
gene-VNO77_00271			1.17425	0	1.06284	0	0	0	0	0	0	0	0	0	0	0.0936052	0
gene-VNO77_00272	Auxin-responsive protein IAA27	Auxin-responsive protein IAA27 [Spatholobus suberectus]/auxin-responsive protein IAA27-like [Glycine max]/hypothetical protein JHK87_020268 [Glycine soja]/uncharacterized protein LOC100795749 isoform X1 [Glycine max]/Auxin-responsive protein IAA27 [Glycine soja]/Auxin-responsive protein IAA27 [Glycine max]/hypothetical protein JHK85_020824 [Glycine max]/auxin-responsive protein IAA27-like [Glycin…	0.488526	0	0	0.720261	0.92433	0.681086	10.9993	8.38258	8.60201	6.04528	4.00775	7.14366	0.705348	0.620091	0.58165
gene-VNO77_00273	Protein SPEAR3	hypothetical protein glysoja_036394 [Glycine soja]/protein SPEAR3 isoform X1 [Glycine max]/hypothetical protein L6164_005240 [Bauhinia variegata]/hypothetical protein JHK87_013670 [Glycine soja]	0	0	0	0	0	0	0	0	0	13.2341	9.07798	13.1418	0.346058	0.0917516	0.413106
gene-VNO77_00274		aldehyde oxidase GLOX1-like [Abrus precatorius]	0.135688	0.178536	0	0	0	0	0.020859	0	0.0252929	0.0798583	0.710023	0.864228	0.167554	0.124388	0.245022
gene-VNO77_00275	Probable xyloglucan endotransglucosylase/hydrolase protein 26	probable xyloglucan endotransglucosylase/hydrolase protein 26 [Abrus precatorius]/xyloglucan endotransglucosylase/hydrolase protein 26 [Spatholobus suberectus]/probable xyloglucan endotransglucosylase/hydrolase protein 26 [Cajanus cajan]	3.0849	1.68451	6.24701	7.6832	6.7639	5.21207	5.46577	5.97939	4.88623	21.8283	16.1209	19.9132	5.13086	5.62406	7.6973
gene-VNO77_00276			1.42952	0.0977112	0.369683	10.0649	8.23235	5.08923	6.78107	6.64615	5.02485	10.6569	10.2791	15.0081	5.2453	6.83318	7.58613
gene-VNO77_00277		hypothetical protein GLYMA_08G035800v4 [Glycine max]/putative transmembrane protein [Sesbania bispinosa]/hypothetical protein PHAVU_002G311100g [Phaseolus vulgaris]/transmembrane protein 234 homolog [Cajanus cajan]/transmembrane protein 234 homolog [Abrus precatorius]	0.608044	0.800056	0.963122	20.6029	17.4488	28.756	12.432	11.904	8.04731	15.2687	9.318	9.68195	4.65524	5.85279	5.96053
gene-VNO77_00278	Casein kinase 1-like protein 3/Casein kinase 1-like protein 4	Casein kinase I isoform delta [Spatholobus suberectus]/Casein kinase 1-like protein 3 [Mucuna pruriens]/hypothetical protein KK1_016147 [Cajanus cajan]/casein kinase 1-like protein 3 isoform X1 [Abrus precatorius]/casein kinase 1-like protein 3 [Glycine soja]/casein kinase 1-like protein 3 [Glycine soja]/Serine/threonine-protein kinase, active site [Sesbania bispinosa]/Serine/threonine-protein ki…	22.2392	21.0228	25.2148	46.5065	44.5569	43.7792	64.1113	65.0159	63.2605	28.5758	34.1632	29.624	36.5775	39.4814	39.1281
gene-VNO77_00279			27.6636	41.1983	41.0918	19.029	16.897	16.7672	30.0809	31.699	37.4172	36.6174	43.0011	31.3965	25.9464	31.855	28.3125
gene-VNO77_00280			10.2758	16.7486	8.54473	2.85936	2.16908	0.946344	3.69876	4.92797	5.60623	12.325	14.0725	11.2152	5.69463	6.66299	5.68959
gene-VNO77_00281		hypothetical protein JHK87_020260 [Glycine soja]/hypothetical protein Lalb_Chr05g0223091 [Lupinus albus]	0	0.48367	2.35277	0.197704	0	0	0	0	0.107675	0	0.287873	0.283011	0.0713303	0.397153	0
gene-VNO77_00282	Probable RNA methyltransferase At5g51130 [Arabidopsis thaliana]	putative RNA methyltransferase At5g51130 [Mucuna pruriens]/RNA methyltransferase [Spatholobus suberectus]/probable RNA methyltransferase At5g51130 isoform X1 [Abrus precatorius]	18.1646	15.7156	22.2689	4.34341	4.37785	1.97305	10.7297	9.32123	11.8045	11.8623	13.8578	14.4161	10.2628	9.75164	9.30759
gene-VNO77_00283	Probable lactoylglutathione lyase, chloroplastic	lactoylglutathione lyase, chloroplast [Spatholobus suberectus]/probable lactoylglutathione lyase, chloroplastic [Abrus precatorius]/probable lactoylglutathione lyase, chloroplastic [Vigna angularis]	50.8368	54.1123	52.4463	27.5257	23.5823	11.0712	47.4097	45.8185	48.2427	36.0911	40.6641	44.4374	37.9311	36.0437	39.8219
gene-VNO77_00284			14.9135	6.56836	10.2793	20.5027	19.6119	11.5921	48.1163	50.7692	56.576	7.34499	5.59753	4.40239	14.0547	13.0423	17.9
gene-VNO77_00285	Ninja-family protein mc410 [Nicotiana tabacum]	Ninja-family protein mc410, partial [Mucuna pruriens]	54.7321	25.147	43.1784	16.7891	15.9324	8.85039	52.4891	67.1458	57.4004	33.8004	34.3211	31.196	27.8103	30.0529	31.1265
gene-VNO77_00286	Sugar transport protein 14	sugar transport protein 14-like [Cicer arietinum]/sugar transport protein 14-like [Cicer arietinum]/sugar transport protein 14-like [Trifolium pratense]/sugar transport protein 14-like [Pisum sativum]/sugar transport protein 14-like [Abrus precatorius]/unnamed protein product [Vicia faba]/Sugar/inositol transporter [Sesbania bispinosa]/Sugar/inositol transporter [Sesbania bispinosa]/sugar transpo…	0.236461	0	0	0	0	0	0	0	0	0	0	0	0	0.0361283	0
gene-VNO77_00287	Sugar transport protein 14	sugar transport protein 14-like isoform X2 [Abrus precatorius]/Sugar transport protein 14 [Spatholobus suberectus]/hypothetical protein PHAVU_002G310600g [Phaseolus vulgaris]/sugar transport protein 14-like isoform X1 [Abrus precatorius]/sugar transport protein 14-like [Vigna umbellata]/sugar transport protein 14 [Vigna radiata var. radiata]/Sugar/inositol transporter [Sesbania bispinosa]/sugar t…	31.1376	22.0505	23.9626	0.107074	0	0.44297	46.4455	39.3201	35.31	5.64641	5.63218	5.03891	29.7849	31.3318	30.8892
gene-VNO77_00288	CRS2-associated factor 1, chloroplastic	CRS2-associated factor 1, chloroplastic-like [Abrus precatorius]/CRS2-associated factor 1, chloroplastic [Glycine max]/hypothetical protein JHK86_020375 [Glycine max]/hypothetical protein JHK87_020256 [Glycine soja]/CRS2-associated factor 1, chloroplastic isoform X2 [Cajanus cajan]/CRS2-associated factor 1, chloroplastic isoform X1 [Cajanus cajan]	4.49122	3.62586	6.88427	14.0487	11.9515	6.93031	5.93382	6.40132	5.97176	5.22656	5.30803	6.322	2.58241	3.92601	3.15654
gene-VNO77_00289			0	0	0.571854	8.97392	8.74142	5.54646	9.90672	9.2634	11.4826	2.7888	1.41688	0.309543	0.93621	0.0723978	1.14088
gene-VNO77_00290		glycosyltransferase protein [Spatholobus suberectus]/probable glycosyltransferase At5g03795 [Glycine soja]/Putative glycosyltransferase [Glycine soja]/probable glycosyltransferase At5g03795 [Glycine max]	6.06201	1.58138	5.15125	27.6124	23.0888	11.3594	40.1411	39.6801	42.3385	15.4224	18.1746	14.2656	4.57105	4.67041	5.40678
gene-VNO77_00291		hypothetical protein E2542_SST17951 [Spatholobus suberectus]	36.0679	43.5207	37.0378	0.19375	0.165763	0.45803	22.6013	23.6458	23.2299	12.3114	13.5013	10.361	22.1694	24.131	30.4374
gene-VNO77_00292	Ethylene-responsive transcription factor TINY [Arabidopsis thaliana]	ethylene-responsive transcription factor TINY-like [Abrus precatorius]	4.34599	0.622909	7.83267	0.104843	0.209297	0	1.62463	2.3625	1.17056	2.16343	4.08365	4.16476	0.302613	0.210612	0.158044
gene-VNO77_00293			0	0	0	0	0	0	0	0	0	0	0	0	0	0	0
gene-VNO77_00294			0	0	0	0	0.0827161	0	0	0	0	0	0	0.177941	0	0	0
gene-VNO77_00295	Pentatricopeptide repeat-containing protein At5g48910 [Arabidopsis thaliana]	Pentatricopeptide repeat-containing protein [Glycine soja]/hypothetical protein JHK87_019624 [Glycine soja]/pentatricopeptide repeat-containing protein At2g22070 isoform X1 [Glycine max]/pentatricopeptide repeat-containing protein At4g16835, mitochondrial [Cajanus cajan]	1.88536	2.13319	4.68894	2.36931	2.27094	1.32424	2.45961	2.92959	3.40117	3.44465	3.75834	2.39212	1.67569	2.02779	2.17607
gene-VNO77_00296		protein unc-13 homolog isoform X1 [Abrus precatorius]/protein unc-13 homolog isoform X2 [Abrus precatorius]/protein unc-13 homolog [Cajanus cajan]/hypothetical protein KK1_016161 [Cajanus cajan]	0	0.226399	0	0.0588906	0.323297	0.14618	0.0925784	0	0	0.0168779	0.0428747	0.442581	0.159355	0.177452	0.155354
gene-VNO77_00297		protein phosphatase 1 regulatory inhibitor subunit PPP1R7 homolog isoform X2 [Abrus precatorius]/protein phosphatase 1 regulatory inhibitor subunit PPP1R7 homolog isoform X3 [Abrus precatorius]	103.743	91.3745	108.395	15.7926	23.479	18.1562	58.5198	54.3368	50.3616	63.8657	72.5561	67.5826	103.851	100.238	95.9144
gene-VNO77_00298	Pentatricopeptide repeat-containing protein At1g77170, mitochondrial	pentatricopeptide repeat-containing protein At1g77170, mitochondrial [Abrus precatorius]	5.06538	0.758698	2.43194	5.39702	5.62776	5.58817	11.1048	12.8267	11.1992	8.07085	8.49508	5.0498	4.30779	4.70412	5.45408
gene-VNO77_00299			0	0	0	0	0	0	0.0949004	0	0	0.72665	0.461476	0.302454	0.304923	0.14148	0.318501
gene-VNO77_00300		hypothetical protein E2542_SST17943 [Spatholobus suberectus]/uncharacterized protein LOC102667171 [Glycine max]	42.1804	28.6716	41.2971	7.10667	4.85343	1.92565	1.26933	1.13202	2.6256	13.221	17.8516	12.523	29.269	28.4965	24.4328
gene-VNO77_00301		hypothetical protein E2542_SST17942 [Spatholobus suberectus]/hypothetical protein SESBI_34913 [Sesbania bispinosa]/hypothetical protein SESBI_03422 [Sesbania bispinosa]/uncharacterized protein LOC113856337 [Abrus precatorius]/hypothetical protein L6164_005221 [Bauhinia variegata]	16.4072	14.9814	16.4694	0.141942	0	0.469775	0.605659	0.984142	1.04362	6.83423	3.92688	3.75896	43.9907	45.8118	67.3998
gene-VNO77_00302			14.2571	5.24737	13.7245	0.130559	0	0.648156	0.234565	0.517271	0.426638	2.61925	4.37241	2.61652	23.364	32.1719	51.6626
gene-VNO77_00303	NADP-dependent malic enzyme/NADP-dependent malic enzyme	NADP-dependent malic enzyme [Spatholobus suberectus]/hypothetical protein CR513_38933, partial [Mucuna pruriens]/hypothetical protein PHAVU_002G309600g [Phaseolus vulgaris]	61.5861	48.0052	48.2208	434.258	418.267	372.753	106.564	120.826	108.237	150.501	130.059	138.373	126.619	135.028	137.179
gene-VNO77_00304		Oxoglutarate/iron-dependent dioxygenase [Sesbania bispinosa]/PREDICTED: 2-oxoglutarate-Fe(II) type oxidoreductase-like [Lupinus angustifolius]/putative aminocyclopropanecarboxylate oxidase [Lupinus albus]/hypothetical protein Lal_00016406 [Lupinus albus]	50.9812	74.1676	53.9967	7.31211	11.5457	16.202	18.4809	20.0296	22.2968	29.7176	30.2868	23.9503	24.6824	22.0746	25.9995
gene-VNO77_00305		E3 ubiquitin-protein ligase RNF181-like [Abrus precatorius]	22.9077	23.1304	7.96906	1.33929	1.8938	6.64883	1.35348	0.497456	2.67451	2.62287	0.731291	2.63611	6.6038	8.07118	9.5056
gene-VNO77_00306			0	0.423211	0	0	0	0	0.388499	0.599711	0.0942159	0.297472	0.503778	0.990538	4.36898	3.59093	3.52044
gene-VNO77_00307	Probable protein phosphatase 2C 6/Protein phosphatase 2C 53	probable protein phosphatase 2C 6 [Abrus precatorius]	307.033	449.101	261.95	9.16766	12.4463	14.8221	80.3975	66.7467	80.4804	510.444	484.752	481.894	792.182	748.879	691.141
gene-VNO77_00308	Uncharacterized protein C3F10.06c [Schizosaccharomyces pombe 972h-]	uncharacterized protein C3F10.06c isoform X1 [Abrus precatorius]/uncharacterized protein C3F10.06c isoform X3 [Abrus precatorius]/uncharacterized protein C3F10.06c isoform X2 [Abrus precatorius]	9.38809	4.66666	5.71854	15.5962	13.7057	8.6328	19.8499	19.7048	19.8001	11.8369	8.3635	9.88603	10.2008	12.4162	13.8739
gene-VNO77_00309		Senescence/dehydration-associated protein, chloroplastic, partial [Mucuna pruriens]/senescence/dehydration-associated protein At4g35985, chloroplastic [Cajanus cajan]/PREDICTED: senescence/dehydration-associated protein At4g35985, chloroplastic-like isoform X1 [Lupinus angustifolius]/Senescence/spartin-associated protein [Spatholobus suberectus]/hypothetical protein PHAVU_002G308900g [Phaseolus v…	0.158776	0.557107	0.766464	0.652114	2.53129	0.239807	0.943787	0.35884	0.789243	5.68987	5.0114	9.59421	1.01954	1.38276	1.09224
gene-VNO77_00310		uncharacterized protein LOC113855080 isoform X1 [Abrus precatorius]/Ceramide glucosyltransferase-B [Spatholobus suberectus]/uncharacterized protein LOC109799647 [Cajanus cajan]/hypothetical protein KK1_023822 [Cajanus cajan]/uncharacterized protein LOC106769323 [Vigna radiata var. radiata]/uncharacterized protein LOC114178328 [Vigna unguiculata]/uncharacterized protein LOC100817409 [Glycine max]/…	5.38484	1.78586	4.34609	5.37604	5.20666	4.18393	17.2972	16.6997	13.7265	8.28346	8.44797	8.13384	4.78187	5.4354	6.49927
gene-VNO77_00311			0	0	0	0	0.600591	0	0.337825	0.297993	0.327707	0	0	0	0	0	0
gene-VNO77_00312			5.17665	4.87571	0.811664	1.00447	0.557	0.369379	1.50387	0.38691	1.27647	2.62287	3.00642	2.47634	0.644273	2.54093	0.925324
gene-VNO77_00313	23S rRNA (guanosine-2'-O-)-methyltransferase RlmB/rRNA methyltransferase 1, mitochondrial	mrm1, partial [Mucuna pruriens]/hypothetical protein JHK87_020240 [Glycine soja]/hypothetical protein JHK85_020798 [Glycine max]/uncharacterized tRNA/rRNA methyltransferase slr0955 [Glycine max]/hypothetical protein PHAVU_002G308600g [Phaseolus vulgaris]	4.32691	2.42287	7.18291	6.41523	5.13814	3.2533	4.58937	4.16355	4.76186	4.13681	2.31644	4.35096	5.15178	4.6248	3.50947
gene-VNO77_00314	Probable 3-hydroxyisobutyrate dehydrogenase-like 1, mitochondrial	probable 3-hydroxyisobutyrate dehydrogenase-like 1, mitochondrial [Abrus precatorius]/probable 3-hydroxyisobutyrate dehydrogenase-like 1, mitochondrial [Vigna unguiculata]/putative 3-hydroxyisobutyrate dehydrogenase-like 1, mitochondrial, partial [Mucuna pruriens]/probable 3-hydroxyisobutyrate dehydrogenase-like 1, mitochondrial [Vigna radiata var. radiata]/probable 3-hydroxyisobutyrate dehydroge…	20.5474	12.4434	12.0819	131.74	158.549	262.926	476.491	415.603	352.798	25.6573	22.9316	23.3673	25.1286	27.5533	31.2928
gene-VNO77_00315			27.8638	21.8685	27.9182	6.74222	6.13938	5.28497	21.6762	24.1349	24.0291	58.3079	58.0421	57.739	23.5573	17.6626	26.5676
gene-VNO77_00316	Hexokinase-1/Hexokinase-1	Hexokinase-1 protein [Spatholobus suberectus]/hexokinase-1 [Cajanus cajan]/Hexokinase, binding site [Sesbania bispinosa]/hexokinase-1-like [Abrus precatorius]/hexokinase-1 [Glycine max]/hexokinase-1 [Glycine max]/Hexokinase-1 isoform B [Glycine soja]/hypothetical protein JHK87_013648 [Glycine soja]/Hexokinase-1, partial [Mucuna pruriens]/hypothetical protein PHAVU_002G308400g [Phaseolus vulgaris]…	31.015	16.4293	27.6323	21.4939	24.7482	17.5318	58.0116	65.5854	55.9329	38.7409	36.7485	45.934	34.8217	33.2049	33.5922
gene-VNO77_00317			0	0	0	0.123565	0.123336	0	0.332999	0.305975	0.403782	0	0.179921	0	0.178326	0.0827403	0.465666
gene-VNO77_00318			0	0	0	0	0	0	0	0	0	0	0	0	0	0	0
gene-VNO77_00319	Protein DETOXIFICATION 51	protein DETOXIFICATION 51-like [Abrus precatorius]	0	0	0	0.684831	0.911413	1.22771	0	0	0	0	0	0	0	0.0764281	0
gene-VNO77_00320			0	0	0	0	0	0	0	0	0	0	0	0	0	0	0
gene-VNO77_00321			0	0	0	0	0	0	0	0	0	0	0	0	0	0	0
gene-VNO77_00322	Protein IQ-domain 26	IQ-DOMAIN 14 [Spatholobus suberectus]/protein IQ-DOMAIN 14-like [Abrus precatorius]	0	0	0	2.65184	2.78478	1.05137	1.35238	0.930262	0.872578	0	0	0.0790849	0.0398652	0.0369937	0.0416404
gene-VNO77_00323			0	0	0	1.33391	0.665715	0.275922	0.149783	0.825764	0.998915	0	0	0	0	0	0
gene-VNO77_00324	Probable pectinesterase 53	probable pectinesterase 53 [Abrus precatorius]/pectinesterase 53 [Spatholobus suberectus]/probable pectinesterase 53 [Glycine max]	0.290329	0.378854	0	21.7165	25.5714	15.7261	3.48939	1.53898	2.71578	3.27245	1.76257	6.87945	0.104295	0	0.0544696
gene-VNO77_00325			0	0	0	0	0	0	0	0	0	0	0	0	0	0	0
gene-VNO77_00326		uncharacterized protein LOC113855297 [Abrus precatorius]	8.46057	2.26063	0.895076	2.7829	6.30621	5.97431	3.88499	3.53867	3.68671	1.0778	0.985653	0	2.65938	5.94291	4.4218
gene-VNO77_00327	Glucan endo-1,3-beta-glucosidase 13	Glucan endo-1,3-beta-glucosidase 13 [Spatholobus suberectus]/glucan endo-1,3-beta-glucosidase 13 [Abrus precatorius]/glucan endo-1,3-beta-glucosidase 13 [Cajanus cajan]/glucan endo-1,3-beta-glucosidase 13-like [Glycine soja]/glucan endo-1,3-beta-glucosidase 13 [Glycine max]/glucan endo-1,3-beta-glucosidase 13 [Glycine max]/glucan endo-1,3-beta-glucosidase 13 [Vigna radiata var. radiata]/glucan en…	0	0	0	17.7973	19.1733	16.3059	2.89665	2.24806	2.4873	1.95142	1.63224	2.65464	0.299587	0.203872	0.292066
gene-VNO77_00328			25.4563	19.2409	32.1908	13.1322	14.2169	20.8956	31.2614	28.616	36.476	48.6957	52.1429	54.7326	10.4236	12.649	9.5934
gene-VNO77_00329	Profilin-1 [Ricinus communis]/Profilin-1 [Phaseolus vulgaris]/Profilin/Profilin-1/Profilin/Profilin-1/Profilin-2/Profilin/Profilin-2	profilin [Solanum lycopersicum]/profilin-1 [Cajanus cajan]/Profilin [Sesbania bispinosa]/hypothetical protein EJD97_002495 [Solanum chilense]/Profilin [Sesbania bispinosa]/profilin-1 [Abrus precatorius]/unknown [Lotus japonicus]/hypothetical protein [Datura stramonium]/hypothetical protein K7X08_026818 [Anisodus acutangulus]/PREDICTED: profilin [Nicotiana tabacum]/PREDICTED: profilin-2 [Nicotiana…	218.41	164.118	213.492	345.982	399.862	476.248	536.411	592.234	536.631	344.467	339.668	358.62	155.846	160.486	176.14
gene-VNO77_00330			126.967	111.171	151.829	32.8813	39.1558	57.1677	71.7408	71.6304	67.3821	195.571	197.117	193.862	94.6064	94.3414	88.1531
gene-VNO77_00331	Profilin-1 [Ricinus communis]/Profilin-1 [Phaseolus vulgaris]/Profilin-4/Profilin/Profilin/Profilin-2/Profilin-2/Profilin-3/Profilin-1/Profilin-1/Profilin-2/Profilin/Profilin	hypothetical protein Ahy_A05g023302 [Arachis hypogaea]/hypothetical protein Ahy_B05g074696 [Arachis hypogaea]	117.734	118.344	133.719	82.4856	103.75	130.125	126.582	136.218	120.043	153.194	152.828	149.126	123.255	132.316	133.752
gene-VNO77_00332	Derlin-1	Derlin-1 protein [Spatholobus suberectus]/derlin-1 [Abrus precatorius]/derlin-1 [Glycine max]/derlin-1 [Cajanus cajan]	29.6703	18.3684	23.0488	30.0556	25.4655	25.1742	28.0194	30.2668	31.0984	36.9683	38.6486	50.9257	31.4071	28.9326	30.0984
gene-VNO77_00333			0	0	0	0	0	0	0	0	0	0	0	0	0	0	0
gene-VNO77_00334		uncharacterized protein LOC113856471 [Abrus precatorius]	0.181957	0	0.695374	0.719643	0.607798	0.229015	2.39937	3.41321	2.35163	12.0099	7.81863	7.96392	0.15978	0.203872	0.0834474
gene-VNO77_00335		leucine-rich repeat extensin-like protein 6 [Vigna angularis]/leucine-rich repeat extensin-like protein 6 [Vigna unguiculata]/serine/threonine kinase [Vigna unguiculata]/hypothetical protein PHAVU_002G307200g [Phaseolus vulgaris]/leucine-rich repeat extensin-like protein 4 [Abrus precatorius]/leucine-rich repeat extensin-like protein 6 [Vigna radiata var. radiata]/Pollen-specific leucine-rich rep…	1.76394	1.29844	2.00597	0	0.309029	0	1.76606	1.16531	1.24778	4.5608	3.67409	0.797749	0.0893623	0	0.0466708
gene-VNO77_00336	Phosphatidylglycerophosphate phosphatase PTPMT1/Phosphatidylglycerophosphate phosphatase PTPMT2	phosphatidylglycerophosphate phosphatase PTPMT2 [Glycine max]/putative dual specificity protein phosphatase DSP8 [Abrus precatorius]/putative dual specificity protein phosphatase DSP8 [Spatholobus suberectus]/putative dual specificity protein phosphatase DSP8 [Glycine max]/putative dual specificity protein phosphatase DSP8 [Mucuna pruriens]/protein-tyrosine phosphatase mitochondrial 1-like [Glyci…	16.927	11.8483	13.9087	76.9985	71.4321	60.9426	39.2358	38.6621	37.3828	21.6682	20.354	21.9381	18.1294	18.8759	20.4418
gene-VNO77_00337			14.1214	5.83358	15.7849	13.9449	15.5008	9.2655	9.15789	11.8242	9.66612	17.3185	15.0749	13.4592	8.76654	10.8232	11.8642
gene-VNO77_00338	NAC domain-containing protein 75	NAC domain-containing protein 73 isoform X1 [Vigna radiata var. radiata]/NAC domain-containing protein 73, partial [Mucuna pruriens]/NAC domain-containing protein 73 isoform X2 [Vigna radiata var. radiata]/NAC domain-containing protein 75 isoform X2 [Vigna angularis]/NAC domain-containing protein 75-like [Vigna unguiculata]/NAC domain-containing protein 73 [Mucuna pruriens]	8.89173	10.0721	6.60919	0.840565	1.7679	0.198712	4.65187	4.53454	3.64601	16.1921	15.0806	17.2109	6.347	5.30687	7.03691
gene-VNO77_00339	Mitochondrial-processing peptidase subunit alpha	mitochondrial-processing peptidase subunit alpha-like [Abrus precatorius]/Mitochondrial-processing peptidase subunit alpha [Spatholobus suberectus]/Peptidase M16, zinc-binding site [Sesbania bispinosa]/Peptidase M16, zinc-binding site [Sesbania bispinosa]	81.267	75.0972	85.6186	36.1072	35.1717	33.4749	59.6441	56.9852	57.0552	78.1103	80.1888	79.496	82.6758	81.2357	78.5701
gene-VNO77_00340			1.07349	0	0	0	0.244488	0.202668	0.385061	0.424574	0.133403	0.2808	0	0.350633	0.0883738	0.492048	0.646163
gene-VNO77_00341	ATP-dependent 6-phosphofructokinase 3/ATP-dependent 6-phosphofructokinase 7	ATP-dependent 6-phosphofructokinase 7 [Glycine max]/6-phosphofructokinase 3 [Glycine soja]/ATP-dependent 6-phosphofructokinase 3 [Spatholobus suberectus]/ATP-dependent 6-phosphofructokinase 3-like [Glycine soja]/ATP-dependent 6-phosphofructokinase 3 [Glycine max]/hypothetical protein JHK85_014092 [Glycine max]/hypothetical protein PHAVU_002G306800g [Phaseolus vulgaris]/ATP-dependent 6-phosphofruc…	20.3328	24.8558	19.9508	2.89994	2.89455	1.47292	27.7527	22.6376	26.3804	70.2577	92.8331	79.3869	36.2985	33.1263	40.6633
gene-VNO77_00342			7.47285	3.38049	2.65635	0.14881	0.742666	0.615632	4.81237	4.93771	4.57909	9.33999	8.99217	8.30774	4.0804	4.18506	6.44923
gene-VNO77_00343		uncharacterized protein LOC113853926 isoform X1 [Abrus precatorius]/uncharacterized protein LOC113853926 isoform X3 [Abrus precatorius]/uncharacterized protein LOC114421134 [Glycine soja]/hypothetical protein JHK82_020326 [Glycine max]/hypothetical protein JHK87_013632 [Glycine soja]/uncharacterized protein LOC100797714 [Glycine max]/uncharacterized protein LOC100796396 [Glycine max]/hypothetical…	13.5892	10.602	14.1776	12.3465	11.0865	5.36026	32.9354	35.5061	31.7905	43.8553	44.1165	35.8516	22.8721	22.7209	26.2259
gene-VNO77_00344			32.9242	21.607	35.0595	2.84546	4.38937	6.84905	10.8634	9.7363	7.60771	43.5922	38.0423	60.0803	29.8654	30.2257	29.928
gene-VNO77_00345		ATP synthase, F0 complex, subunit G, mitochondrial [Sesbania bispinosa]/uncharacterized protein J3R85_011641 [Psidium guajava]/uncharacterized protein LOC115671236 [Syzygium oleosum]/ATPase, F0 complex, subunit G, mitochondrial [Trema orientale]/uncharacterized protein LOC104436511 [Eucalyptus grandis]/uncharacterized protein LOC125423916 [Ziziphus jujuba var. spinosa]/ATPase, F0 complex, subunit…	58.7495	50.8707	66.039	22.7127	26.1646	25.3264	49.6547	35.0755	45.933	57.5813	52.3336	74.5817	76.5416	68.5206	75.8389
gene-VNO77_00346	Inositol oxygenase 2/Inositol oxygenase 4	Inositol oxygenase 2, partial [Mucuna pruriens]/inositol oxygenase 2-like isoform X2 [Abrus precatorius]/putative inositol oxygenase [Glycine max]/unknown [Glycine max]/hypothetical protein GLYMA_05G224500v4 [Glycine max]/hypothetical protein GLYMA_05G224500v4 [Glycine max]/inositol oxygenase 2 [Vigna radiata var. radiata]/hypothetical protein PHAVU_002G306200g [Phaseolus vulgaris]/hypothetical p…	10.6408	11.1644	7.20049	1.63019	1.24634	1.60712	14.0677	7.74708	17.228	3.34004	3.03024	1.88674	15.3172	15.77	13.4896
gene-VNO77_00347			0	0	0	0	0	0	0	0	0	0	0	0	0	0	0.205535
gene-VNO77_00348			0	1.33781	0	0	0.440859	0	0	0	0	0	0	0.210753	0.31871	0	0.110967
gene-VNO77_00349	Zinc finger CCCH domain-containing protein 20	zinc finger CCCH domain-containing protein 20-like [Abrus precatorius]	4.90571	5.10828	7.3393	135.285	160.962	166.74	39.4233	35.4421	29.0003	6.04489	8.94408	4.82026	44.7512	42.4692	60.5217
gene-VNO77_00350			7.18667	2.99775	9.34028	29.3364	28.8503	33.7559	10.36	12.3512	8.40092	4.2555	4.25063	2.63112	23.5093	29.3452	38.627
gene-VNO77_00351	Transcription factor RAX3/Transcription factor MYB36/Transcription factor RAX2	transcription factor RAX2-like [Abrus precatorius]	0.273209	0	0	0	0	0	0.215999	0.238164	0.756637	0	0	0	0.308455	0.429355	0.52356
gene-VNO77_00352	Vacuolar protein sorting-associated protein 32 homolog 1	hypothetical protein PHAVU_002G305900g [Phaseolus vulgaris]/vacuolar protein sorting-associated protein 32 homolog 2 [Cajanus cajan]/vacuolar protein sorting-associated protein 32 homolog 2 [Vigna unguiculata]/Vacuolar protein sorting-associated protein 32-like 1 [Mucuna pruriens]/vacuolar protein sorting-associated protein 32 homolog 2 [Abrus precatorius]/Vacuolar protein sorting-associated prot…	163.263	178.273	144.598	39.7485	36.647	25.4113	122.106	114.638	125.07	125.835	119.48	118.457	137.983	125.167	120.027
gene-VNO77_00353	Asparagine--tRNA ligase, cytoplasmic 1	hypothetical protein PHAVU_002G305800g [Phaseolus vulgaris]/asparagine--tRNA ligase, cytoplasmic 1 isoform X2 [Abrus precatorius]/asparagine--tRNA ligase, cytoplasmic 1 isoform X1 [Abrus precatorius]/asparagine--tRNA ligase, cytoplasmic 1 [Senna tora]/WHEP-TRS domain [Sesbania bispinosa]/asparagine--tRNA ligase, cytoplasmic 1 [Vigna angularis]/asparagine--tRNA ligase, cytoplasmic 1-like [Prosopis…	30.3084	34.206	30.8157	29.043	22.593	19.7163	71.429	63.1084	66.8269	41.5623	37.2157	40.7376	51.5663	49.5486	51.5119
gene-VNO77_00354		uncharacterized protein LOC109799553 isoform X2 [Cajanus cajan]/uncharacterized protein LOC109799553 isoform X1 [Cajanus cajan]/hypothetical protein CR513_20316, partial [Mucuna pruriens]	20.5862	12.455	15.8254	8.13727	9.54502	4.42304	8.1368	9.82482	8.24894	9.63486	5.83777	6.80198	10.372	10.301	11.5054
gene-VNO77_00355			35.4343	19.9128	42.3415	10.4531	7.64156	6.82173	28.7654	31.4256	32.9555	119.58	111.581	146.262	71.1785	65.5585	73.1274
gene-VNO77_00356	60S ribosomal protein L31 [Nicotiana glutinosa]	60S ribosomal protein L31 [Spatholobus suberectus]/60S ribosomal protein L31 [Spatholobus suberectus]/60S ribosomal protein L31 [Abrus precatorius]/60S ribosomal protein L31 [Cajanus cajan]/60S ribosomal protein L31 [Vigna umbellata]/60S ribosomal protein L31 [Vigna angularis]/60S ribosomal protein L31 [Vigna angularis]/hypothetical protein PHAVU_004G172800g [Phaseolus vulgaris]/60S ribosomal pro…	157.019	89.9787	158.871	107.398	103.773	92.5524	268.006	271.718	252.654	367.653	348.398	373.375	331.527	339.736	334.738
gene-VNO77_00357			3.03262	1.87422	0.800595	0	0.17267	0.286269	0.0776997	0	0.0942159	3.76798	3.27456	1.23817	2.74621	2.78007	2.60773
gene-VNO77_00358	Zinc protease PQQL-like [Arabidopsis thaliana]	zinc protease PQQL-like isoform X2 [Abrus precatorius]/zinc protease PQQL-like isoform X3 [Abrus precatorius]/zinc protease PQQL-like isoform X1 [Abrus precatorius]/zinc protease PQQL-like isoform X2 [Cajanus cajan]/zinc protease PQQL-like isoform X1 [Glycine max]/zinc protease PQQL-like isoform X1 [Cajanus cajan]/zinc protease PQQL-like isoform X1 [Glycine soja]/Putative zinc protease pqqL [Glyc…	8.22573	8.19394	8.22573	11.2885	8.5861	5.18652	10.7256	9.25269	11.6015	14.5897	14.0169	12.3137	16.0465	13.7823	12.0262
gene-VNO77_00359		F-box/LRR-repeat protein At4g29420 [Abrus precatorius]/F-box/LRR-repeat protein [Spatholobus suberectus]/F-box/LRR-repeat protein At4g29420 [Glycine max]/hypothetical protein JHK87_020212 [Glycine soja]/F-box/LRR-repeat protein At4g29420 [Glycine soja]/F-box/LRR-repeat protein At4g29420 [Vigna unguiculata]/F-box/LRR-repeat protein At4g29420 [Vigna radiata var. radiata]	13.6614	14.5101	14.6273	8.68408	8.30041	9.29264	14.4856	16.7015	15.108	15.232	18.0735	13.0022	16.2747	14.301	16.028
gene-VNO77_00360	Probable caffeoyl-CoA O-methyltransferase At4g26220	probable caffeoyl-CoA O-methyltransferase At4g26220 [Abrus precatorius]/probable caffeoyl-CoA O-methyltransferase At4g26220 [Glycine soja]/anthocyanin 3'-O-methyltransferase [Glycine max]/anthocyanin 3'-O-methyltransferase [Glycine max]/hypothetical protein GYH30_013477 [Glycine max]/hypothetical protein JHK82_013704 [Glycine max]/putative caffeoyl-CoA O-methyltransferase [Glycine max]/probable c…	13.6219	10.606	14.5656	2.66856	2.84944	3.49171	5.54699	5.1327	4.56292	17.0391	19.88	31.8038	12.4044	10.5551	11.46
gene-VNO77_00361		ATP synthase, F0 complex, subunit G, mitochondrial [Sesbania bispinosa]/uncharacterized protein J3R85_011641 [Psidium guajava]/uncharacterized protein LOC115671236 [Syzygium oleosum]/ATPase, F0 complex, subunit G, mitochondrial [Trema orientale]/uncharacterized protein LOC104436511 [Eucalyptus grandis]/ATPase, F0 complex, subunit G, mitochondrial [Parasponia andersonii]/uncharacterized protein LO…	88.4719	65.7477	86.8102	47.8187	46.9438	35.004	69.5381	61.1831	64.2813	82.5505	90.5981	126.354	101.892	90.0322	96.3376
gene-VNO77_00362	Probable inositol oxygenase/Inositol oxygenase 2/Inositol oxygenase 5/Inositol oxygenase 4	inositol oxygenase 4 isoform X3 [Cajanus cajan]/inositol oxygenase 2 isoform X2 [Cajanus cajan]/inositol oxygenase 4 isoform X1 [Cajanus cajan]/inositol oxygenase 2-like [Abrus precatorius]/hypothetical protein PHAVU_002G306400g [Phaseolus vulgaris]/inositol oxygenase 4 [Cajanus cajan]/Inositol oxygenase 2, partial [Mucuna pruriens]/inositol oxygenase 2-like isoform X2 [Abrus precatorius]/putativ…	0.642504	0	0.930474	0.586411	0	1.16448	0.368744	0.290417	0.191625	0.134451	0.0853861	0	0.507775	1.80626	0.707181
gene-VNO77_00363	40S ribosomal protein S15a-5 [Arabidopsis thaliana]/40S ribosomal protein S15a-2 [Arabidopsis thaliana]	40S ribosomal protein S15a-5 [Spatholobus suberectus]/40S ribosomal protein S15a-5 [Trifolium pratense]/40S ribosomal protein S15a-5 [Abrus precatorius]/40S ribosomal protein S15a-5 [Cicer arietinum]/40S ribosomal protein S15a-5 isoform X1 [Vigna unguiculata]/40S ribosomal protein S15a-5 [Vigna angularis]/40S ribosomal protein S15a-5 [Cajanus cajan]/40S ribosomal protein S15a-5, partial [Pisum sa…	6.33739	4.42744	8.02355	1.17102	1.2751	0.528497	2.67765	4.90313	2.84097	10.9836	4.10773	9.06723	6.45264	6.48684	5.9376
gene-VNO77_00364	Inositol oxygenase 2/Inositol oxygenase 4	hypothetical protein PHAVU_002G306200g [Phaseolus vulgaris]/hypothetical protein GYH30_013489 [Glycine max]/hypothetical protein JHK86_013727 [Glycine max]/hypothetical protein GLYMA_05G224500v4 [Glycine max]/putative inositol oxygenase [Glycine max]/inositol oxygenase 4-like isoform X1 [Abrus precatorius]/hypothetical protein GYH30_013489 [Glycine max]/inositol oxygenase 2-like isoform X2 [Abrus…	2.96633	4.21824	8.63968	0.635246	0.815229	0.300348	2.11955	1.43818	2.32296	6.39809	6.47479	7.98926	5.10771	4.9221	5.60876
gene-VNO77_00365	1-aminocyclopropane-1-carboxylate synthase 7	1-aminocyclopropane-1-carboxylate synthase 7, partial [Mucuna pruriens]/1-aminocyclopropane-1-carboxylate synthase 7-like [Abrus precatorius]/1-aminocyclopropane-1-carboxylate synthase 7 [Spatholobus suberectus]/1-aminocyclopropane-1-carboxylate synthase 7-like [Abrus precatorius]/1-aminocyclopropane-1-carboxylate synthase 7 [Glycine max]/1-aminocyclopropane-1-carboxylate synthase 7 [Cajanus caja…	0	0.484772	0	0	0	0	0.0283188	0.343473	0.326214	0	0	0	0.454954	0.25331	0.0475213
gene-VNO77_00366	Xaa-Pro dipeptidase/Xaa-Pro dipeptidase	Xaa-Pro dipeptidase, partial [Mucuna pruriens]/Xaa-Pro dipeptidase [Spatholobus suberectus]/xaa-Pro dipeptidase isoform X1 [Abrus precatorius]/xaa-Pro dipeptidase [Vigna radiata var. radiata]/xaa-Pro dipeptidase [Cajanus cajan]/uncharacterized protein LOC108347692 [Vigna angularis]/xaa-Pro dipeptidase [Vigna umbellata]/xaa-Pro dipeptidase [Vigna unguiculata]	49.7794	42.8087	52.9979	36.5235	39.2406	33.475	68.2755	66.1617	66.559	53.0332	51.2513	48.5284	50.2735	50.1833	47.0653
gene-VNO77_00367	Probable caffeoyl-CoA O-methyltransferase At4g26220	anthocyanin 3'-O-methyltransferase [Glycine max]/probable caffeoyl-CoA O-methyltransferase At4g26220 [Glycine soja]/probable caffeoyl-CoA O-methyltransferase At4g26220 [Abrus precatorius]/anthocyanin 3'-O-methyltransferase [Glycine max]/hypothetical protein JHK82_013704 [Glycine max]/probable caffeoyl-CoA O-methyltransferase At4g26220 [Glycine max]/putative caffeoyl-CoA O-methyltransferase [Glyci…	0.169184	0.323796	0	0	0	0	0	0	0	0	0	0	0.376051	0.271416	0.174576
gene-VNO77_00368	40S ribosomal protein S15a-5 [Arabidopsis thaliana]/40S ribosomal protein S15a-2 [Arabidopsis thaliana]	40S ribosomal protein S15a-5 [Spatholobus suberectus]/40S ribosomal protein S15a-5 [Trifolium pratense]/40S ribosomal protein S15a-5 [Abrus precatorius]/40S ribosomal protein S15a-5 [Cicer arietinum]/40S ribosomal protein S15a-5 isoform X1 [Vigna unguiculata]/40S ribosomal protein S15a-5 [Vigna angularis]/40S ribosomal protein S15a-5 [Cajanus cajan]/40S ribosomal protein S15a-5, partial [Pisum sa…	3.69357	7.88755	9.64234	1.7033	1.80639	1.05699	3.29925	3.95414	3.47874	11.7158	7.1304	10.3625	5.53084	7.12839	4.97475
gene-VNO77_00369	Inositol oxygenase 2/Inositol oxygenase 4	hypothetical protein PHAVU_002G306200g [Phaseolus vulgaris]/hypothetical protein GYH30_013489 [Glycine max]/hypothetical protein JHK86_013727 [Glycine max]/hypothetical protein GLYMA_05G224500v4 [Glycine max]/putative inositol oxygenase [Glycine max]/inositol oxygenase 4-like isoform X1 [Abrus precatorius]/hypothetical protein GYH30_013489 [Glycine max]/inositol oxygenase 2-like isoform X2 [Abrus…	3.82806	2.66415	10.5296	0.771371	0.498195	0.600696	1.10053	1.52807	1.82871	8.2707	5.58285	6.23552	4.25643	4.0106	6.36115
gene-VNO77_00370	Protein NDL1	protein NDL1 isoform X1 [Abrus precatorius]/Pollen-specific protein SF21 [Spatholobus suberectus]/hypothetical protein L6164_005146 [Bauhinia variegata]/protein NDL1 isoform X1 [Arachis duranensis]/protein NDL1 isoform X1 [Arachis hypogaea]/Pollen-specific protein [Arachis hypogaea]/protein NDL1 isoform X1 [Arachis hypogaea]/Pollen-specific protein SF21 [Mucuna pruriens]/Pollen-specific protein S…	72.2425	63.8917	66.0721	8.78875	7.50221	2.50074	13.3786	16.1892	15.2478	10.2349	11.5811	11.414	24.3343	22.5814	18.8836
gene-VNO77_00371		Inorganic pyrophosphatase 3 [Spatholobus suberectus]/Inorganic pyrophosphatase 2, partial [Mucuna pruriens]/thiamine phosphate phosphatase-like protein [Abrus precatorius]	43.6615	43.3697	39.4009	4.90248	3.67003	4.81693	18.1892	17.299	18.9405	46.6003	45.2471	46.2373	42.1191	43.4964	48.1901
gene-VNO77_00372	Inactive protein kinase SELMODRAFT_444075 [Selaginella moellendorffii]	inactive protein kinase SELMODRAFT_444075-like [Abrus precatorius]/tyrosine kinase [Spatholobus suberectus]	0.0370555	0	0	7.06169	6.03585	3.76095	2.63404	1.79888	1.98931	1.0003	0.738677	1.29264	0.336779	0.407635	0.703552
gene-VNO77_00373	Transcription factor KUA1	transcription factor KUA1-like [Abrus precatorius]	0	0	0.576357	0.217942	0	0	0.92995	0.215869	1.60241	1.37415	4.16509	2.49584	2.7128	2.55387	2.9568
gene-VNO77_00374	K(+) efflux antiporter 4	K(+) efflux antiporter 4 [Spatholobus suberectus]/K(+) efflux antiporter 4 isoform X2 [Abrus precatorius]/Sodium/solute symporter superfamily [Sesbania bispinosa]/K(+) efflux antiporter 4 isoform X1 [Abrus precatorius]/K(+) efflux antiporter 4 [Mucuna pruriens]/K(+) efflux antiporter 4-like [Glycine soja]/K(+) efflux antiporter 4 [Glycine max]/K(+) efflux antiporter 4 isoform X1 [Cajanus cajan]/K…	9.51098	6.37894	12.3137	10.9181	10.0293	8.33094	12.5343	11.9224	12.9194	10.7945	10.0756	11.151	11.9596	11.0704	12.4297
gene-VNO77_00375			0	0	0	0	0	0	0.117283	0	0.142213	0	0	0	0	0	0
gene-VNO77_00376	1-aminocyclopropane-1-carboxylate oxidase 1	1-aminocyclopropane-1-carboxylate oxidase 1 [Spatholobus suberectus]/1-aminocyclopropane-1-carboxylate oxidase 1 [Cajanus cajan]	0.362202	0.488397	0	0	0	0	0	0	0	0.697655	0.525111	0.451711	0.0975854	0.301854	0.747493
gene-VNO77_00377	Tetraspanin-2 [Arabidopsis thaliana]	tetraspanin-2-like [Abrus precatorius]/Tetraspanin-2 protein [Spatholobus suberectus]/Tetraspanin/Peripherin [Sesbania bispinosa]	7.67515	2.77663	6.13366	38.2887	47.6825	79.8161	67.5009	71.2292	62.2523	26.9708	24.8904	21.9019	7.73009	9.78174	11.7831
gene-VNO77_00378	Cytidine deaminase 2 [Arabidopsis thaliana]	cytidine deaminase 1-like [Vigna umbellata]/cytidine deaminase 1 [Vigna angularis]/Cytidine deaminase 1 [Spatholobus suberectus]/cytidine deaminase 1-like [Vigna unguiculata]/Cytidine deaminase 1, partial [Mucuna pruriens]	6.8423	9.54179	15.654	0.0941449	2.58418	0.701067	4.2497	3.5668	4.51211	2.72514	1.85061	2.22366	2.78528	2.45857	2.34164
gene-VNO77_00379			0	0	0	0	0	0	0	0	0	0	0	0	0	0	0
gene-VNO77_00380			13.8083	11.5183	12.8284	1.28406	0.996857	4.95806	22.7492	21.4801	18.4158	42.1163	38.1209	26.5505	21.3108	19.8713	21.9372
gene-VNO77_00381	Uncharacterized pyrophosphatase/phosphodiesterase C725.05c [Schizosaccharomyces pombe 972h-]	uncharacterized protein LOC113855768 [Abrus precatorius]/Venom phosphodiesterase 2 [Spatholobus suberectus]	5.4607	2.87357	9.40083	1.32966	3.65654	6.42141	25.4124	23.0074	24.8139	14.9008	15.2911	13.1101	12.473	11.4837	14.0511
gene-VNO77_00382			0.167548	0	0	0	0.0763182	0.126528	0.171712	0.530131	0.374781	0.175306	0.222664	0.164178	0.331035	0.153595	0.230518
gene-VNO77_00383	Galacturonokinase	Galacturonokinase protein [Spatholobus suberectus]/Galacturonokinase, partial [Mucuna pruriens]/galacturonokinase isoform X2 [Cajanus cajan]/galacturonokinase isoform X1 [Cajanus cajan]/uncharacterized protein LOC113855768 [Abrus precatorius]	100.396	101.428	86.3278	17.9375	17.6839	13.2505	40.9207	32.6924	39.7466	34.6938	36.4694	36.3724	90.2173	92.1836	90.1954
gene-VNO77_00384		indole-3-acetic acid-induced protein ARG7-like [Abrus precatorius]	0	0	0	4.44578	9.44764	15.9005	0.289864	0.603706	0.820117	0.123305	0	0.821171	0	0.19206	0.162139
gene-VNO77_00385	Isoamylase 1, chloroplastic	isoamylase 1, chloroplastic isoform X1 [Abrus precatorius]/Isoamylase 1, chloroplastic, partial [Mucuna pruriens]/isoamylase 1, chloroplastic isoform X1 [Cajanus cajan]/hypothetical protein KK1_023884 [Cajanus cajan]/isoamylase 1, chloroplastic [Vigna unguiculata]/glycogen operon protein GlgX [Vigna unguiculata]/isoamylase 1, chloroplastic [Vigna radiata var. radiata]/isoamylase 1, chloroplastic …	2.61237	1.97453	3.38115	53.4221	38.854	23.216	20.9605	25.5671	19.9865	11.3691	13.0819	7.38266	3.42848	3.75998	4.51876
gene-VNO77_00386			23.7274	9.60623	14.487	45.5544	32.4236	21.3111	25.8136	35.6019	31.3006	61.5878	45.34	48.2887	13.1763	15.831	12.0245
gene-VNO77_00387		uncharacterized protein LOC113856136 isoform X1 [Abrus precatorius]	9.70361	13.2917	10.1973	41.0953	46.1332	48.6876	19.5258	16.7945	22.5543	9.32534	7.84509	8.77117	19.3626	18.6046	13.5761
gene-VNO77_00388	Ethanolamine-phosphate cytidylyltransferase	Rossmann-like alpha/beta/alpha sandwich fold [Sesbania bispinosa]/ethanolamine-phosphate cytidylyltransferase-like [Abrus precatorius]/Rossmann-like alpha/beta/alpha sandwich fold [Sesbania bispinosa]/Ethanolamine-phosphate cytidylyltransferase, partial [Mucuna pruriens]/ethanolamine-phosphate cytidylyltransferase [Glycine max]/ethanolamine-phosphate cytidylyltransferase [Glycine max]/hypothetica…	141.306	197.88	137.484	43.819	47.0843	27.7429	65.851	59.8612	66.7075	95.7564	94.6289	69.3141	71.4218	66.3432	61.7679
gene-VNO77_00389			6.50677	16.8451	4.73258	3.02238	4.1282	3.15883	8.50232	8.35066	7.6239	10.7591	11.3495	10.3608	6.88706	6.49749	6.59426
gene-VNO77_00390	ABC transporter I family member 6, chloroplastic	ABC transporter I family member 6, chloroplastic isoform X1 [Abrus precatorius]/hypothetical protein PHAVU_002G303300g [Phaseolus vulgaris]/ABC transporter I family member 6, chloroplastic, partial [Mucuna pruriens]	10.0185	10.3356	15.0861	16.393	14.4714	16.0174	7.82547	9.7912	7.51484	13.0557	15.7131	15.1234	11.0562	12.0801	13.5664
gene-VNO77_00391	Homeobox-DDT domain protein RLT3	homeobox-DDT domain protein RLT3 isoform X1 [Abrus precatorius]/homeobox-DDT domain protein RLT3 isoform X3 [Abrus precatorius]/homeobox-DDT domain protein RLT3 isoform X2 [Abrus precatorius]	0.395159	0.140704	0.291126	4.2147	4.30733	1.66557	4.75805	4.43631	4.39217	3.56967	3.75544	4.52045	1.4707	1.37319	1.68791
gene-VNO77_00392	Mitochondrial import receptor subunit TOM7-1	mitochondrial import receptor subunit TOM7-1 [Glycine max]/mitochondrial import receptor subunit TOM7-1 [Glycine max]/hypothetical protein JHK85_014057 [Glycine max]/mitochondrial import receptor subunit TOM7-1-like [Abrus precatorius]	127.154	77.822	132.516	97.8081	116.096	138.953	116.008	100.959	94.0888	141.271	155.209	160.489	139.92	132.965	136.657
gene-VNO77_00393		mitochondrial import receptor subunit TOM7-1 [Glycine max]/mitochondrial import receptor subunit TOM7-1 [Glycine max]/hypothetical protein JHK85_014057 [Glycine max]/mitochondrial import receptor subunit TOM7-1-like [Abrus precatorius]	43.375	48.8412	41.9808	17.7288	26.2729	22.4525	35.427	32.7013	34.8291	62.7349	53.868	61.8924	65.3348	53.3605	51.0638
gene-VNO77_00394	Auxin response factor 19/Auxin response factor 5 [Oryza sativa Japonica Group]	Auxin response factor 5 [Spatholobus suberectus]/auxin response factor 19 isoform X1 [Glycine max]/auxin response factor 19-like isoform X1 [Glycine soja]/Auxin response factor 5 isoform C [Glycine soja]/auxin response factor 19-like isoform X3 [Abrus precatorius]/auxin response factor 19-like isoform X1 [Abrus precatorius]/auxin response factor 19-like isoform X2 [Abrus precatorius]/Auxin respon…	6.29058	2.689	10.1654	0.549575	0.199474	0.124015	3.41093	2.78979	4.18359	6.6797	7.05653	5.98971	0.234334	0.543637	0.40481
gene-VNO77_00395	DExH-box ATP-dependent RNA helicase DExH10	DExH-box ATP-dependent RNA helicase DExH10 isoform X1 [Abrus precatorius]/rRNA-processing arch domain [Sesbania bispinosa]/rRNA-processing arch domain [Sesbania bispinosa]/DExH-box ATP-dependent RNA helicase DExH10 [Glycine max]/HUA ENHANCER 2 [Spatholobus suberectus]/LOW QUALITY PROTEIN: DExH-box ATP-dependent RNA helicase DExH10 [Cajanus cajan]	9.48147	7.74865	11.1016	14.0806	11.4334	5.09706	21.3256	20.6248	21.7305	12.2284	13.2067	13.9082	17.5963	16.0341	17.5988
gene-VNO77_00396	Biotin carboxylase 1, chloroplastic/Biotin carboxylase 2, chloroplastic	biotin carboxylase precursor [Glycine max]/biotin carboxylase precursor [Glycine max]/Biotin carboxylase 1, chloroplastic [Glycine soja]/acetyl-CoA carboxylase [Glycine max]/biotin carboxylase 1, chloroplastic [Abrus precatorius]/biotin carboxylase 1, chloroplastic [Cajanus cajan]/hypothetical protein JHK87_020181 [Glycine soja]/Rudiment single hybrid motif [Sesbania bispinosa]/Biotin carboxylase…	10.3046	15.0902	14.366	40.9051	35.426	24.4649	13.7738	9.72436	14.7547	16.3774	14.8717	18.6594	17.1535	15.7811	18.8218
gene-VNO77_00397	U-box domain-containing protein 52	U-box domain-containing protein 35 [Glycine max]/hypothetical protein GLYMA_05G221000v4 [Glycine max]/U-box domain-containing protein 35-like [Glycine soja]/U-box domain-containing protein 35 [Glycine max]/U-box domain-containing protein 35, partial [Mucuna pruriens]/U-box domain-containing protein 35 [Cajanus cajan]/U-box domain-containing protein 35-like [Abrus precatorius]/U-box domain-contain…	0.603506	0.192506	0.204843	0.378687	0.6357	0.227876	0.11597	0	0.0187494	0	0.200509	0.0616006	0.0248414	0.023052	0.0259476
gene-VNO77_00398	Pollen receptor-like kinase 1/Pollen receptor-like kinase 2/Pollen receptor-like kinase 4	pollen receptor-like kinase 1 [Abrus precatorius]	0	0	0	0.0443567	0	0	0	0	0.0483158	0	0	0	0.0320072	0	0
gene-VNO77_00399		uncharacterized protein LOC109799346 [Cajanus cajan]/tRNA pseudouridine synthase A [Glycine max]/uncharacterized protein LOC114421720 [Glycine soja]/hypothetical protein JHK86_020300 [Glycine max]/hypothetical protein JHK82_020285 [Glycine max]/uncharacterized protein LOC113854902 [Abrus precatorius]	3.17026	1.53306	3.51282	5.25152	3.20673	1.63582	5.84135	6.34898	5.70342	5.18806	5.60003	7.53959	5.61726	5.06784	5.63456
gene-VNO77_00400	26S proteasome regulatory subunit RPN13	26S proteasome regulatory subunit RPN13 [Abrus precatorius]/26S proteasome regulatory subunit RPN13 [Glycine soja]/26S proteasome regulatory subunit RPN13 isoform X2 [Glycine max]/26S proteasome regulatory subunit RPN13 isoform X2 [Glycine max]/26S proteasome regulatory subunit RPN13 [Cajanus cajan]/26S proteasome regulatory subunit RPN13 isoform X1 [Glycine max]/26S proteasome regulatory subunit…	34.0498	30.8202	35.0235	29.3954	25.7388	26.3223	46.9582	47.9595	49.7841	57.7171	58.0301	52.6866	54.2291	54.5223	58.3603
gene-VNO77_00401	Probable serine/threonine-protein kinase PBL17	probable serine/threonine-protein kinase PBL17 [Abrus precatorius]/Serine/threonine-protein kinase [Spatholobus suberectus]/probable serine/threonine-protein kinase PBL17 [Cajanus cajan]	68.1621	88.5979	87.4301	13.8035	12.6714	9.88257	72.7125	75.2506	86.9805	121.797	151.836	119.069	44.8477	47.891	44.0417
gene-VNO77_00402	Lupeol synthase/Lupeol synthase [Betula platyphylla]	hypothetical protein JHK86_020298 [Glycine max]/lupeol synthase isoform X1 [Glycine max]/hypothetical protein JHK87_020175 [Glycine soja]/Lupeol synthase [Spatholobus suberectus]/lupeol synthase [Cajanus cajan]/lupeol synthase-like [Vigna unguiculata]/hypothetical protein PHAVU_002G302200g, partial [Phaseolus vulgaris]/lupeol synthase-like [Vigna angularis]/hypothetical protein LR48_Vigan818s0022…	7.14698	3.05813	3.32825	0.183059	0.109632	0	7.43286	8.75769	8.41462	1.12273	2.0391	0.694425	10.0127	7.83275	7.38167
gene-VNO77_00403	Beta-amyrin 28-monooxygenase	beta-amyrin 28-monooxygenase-like [Abrus precatorius]/beta-amyrin 28-monooxygenase [Glycine max]/Beta-amyrin 28-oxidase [Spatholobus suberectus]	0	0.703886	0.836975	0.172632	0.114874	0	2.04184	1.88089	2.60122	8.69122	5.23678	5.5396	8.76131	6.18436	5.92025
gene-VNO77_00404			44.8985	64.8244	54.185	19.0515	17.9397	11.0046	28.6581	33.3791	28.0935	94.0579	84.2683	88.1193	57.7127	63.4242	53.6447
gene-VNO77_00405		hypothetical protein E2542_SST17862 [Spatholobus suberectus]/uncharacterized protein LOC113853777 isoform X1 [Abrus precatorius]/uncharacterized protein LOC106768158 [Vigna radiata var. radiata]/uncharacterized protein LOC109818461 [Cajanus cajan]/uncharacterized protein LOC124845222 [Vigna umbellata]/uncharacterized protein LOC114421100 [Glycine soja]/hypothetical protein KK1_036282, partial [Ca…	17.1009	17.9104	17.1096	55.3572	49.124	34.3139	32.0968	31.0838	29.3144	15.9051	15.1472	15.4148	23.8849	24.4267	24.3534
gene-VNO77_00406	Serine/threonine-protein kinase STY13	serine/threonine-protein kinase STY13-like [Abrus precatorius]/Serine/threonine-protein kinase HT1 [Spatholobus suberectus]/hypothetical protein PHAVU_002G301900g [Phaseolus vulgaris]/serine/threonine-protein kinase STY13 [Glycine max]/serine/threonine-protein kinase STY13 [Cajanus cajan]/serine/threonine-protein kinase HT1 isoform X1 [Vigna radiata var. radiata]/Serine-threonine/tyrosine-protein…	150.613	143.164	154.71	124.919	131.444	134.938	148.766	151.836	152.282	97.588	104.766	104.398	113.68	105.869	104.259
gene-VNO77_00407			82.998	86.5515	76.809	16.5707	12.1778	14.4641	23.7189	18.5775	23.8019	60.1207	61.3814	69.2073	42.7043	43.1643	48.3116
gene-VNO77_00408	Probable methyltransferase PMT18 [Arabidopsis thaliana]/Probable methyltransferase PMT17 [Arabidopsis thaliana]	probable methyltransferase PMT18 [Abrus precatorius]/S-adenosyl-L-methionine-dependent methyltransferase [Sesbania bispinosa]/putative methyltransferase PMT17, partial [Mucuna pruriens]/S-adenosyl-L-methionine-dependent methyltransferase [Sesbania bispinosa]/probable methyltransferase PMT18 [Glycine soja]/hypothetical protein GYH30_020041 [Glycine max]/probable methyltransferase PMT18 [Glycine ma…	0	0	0.377605	0	0	0	0	0	0	0	0	0	0.0317023	0.0882563	0.0993421
gene-VNO77_00409	Putative GEM-like protein 8 [Arabidopsis thaliana]	putative GEM-like protein 8 [Abrus precatorius]/PH-like domain superfamily [Sesbania bispinosa]/PH-like domain superfamily [Sesbania bispinosa]	600.44	745.714	573.967	3.47241	2.81295	1.49901	35.9397	36.4874	52.6513	137.277	149.888	151.174	70.5573	54.8264	47.9822
gene-VNO77_00410		WD repeat-containing protein 44-like [Abrus precatorius]/WD repeat-containing protein [Spatholobus suberectus]	38.0809	54.2049	41.6534	11.1876	10.9543	3.33113	52.4489	63.3525	53.1193	54.3632	57.8887	49.5269	71.9987	75.3536	72.5788
gene-VNO77_00411	Very-long-chain 3-oxoacyl-CoA reductase	Short-chain dehydrogenase/reductase SDR [Sesbania bispinosa]/Short-chain dehydrogenase TIC 32 [Spatholobus suberectus]/short-chain dehydrogenase TIC 32, chloroplastic [Glycine soja]/short-chain dehydrogenase TIC 32 A, chloroplastic [Glycine max]/hypothetical protein JHK87_020168 [Glycine soja]/short-chain dehydrogenase TIC 32, chloroplastic [Abrus precatorius]	1.98885	1.80303	0.16242	10.9322	8.54154	8.26623	4.6344	4.96802	4.21463	3.19181	2.74246	1.5239	0.768172	0.274169	0.493771
gene-VNO77_00412	Trehalase	Six-hairpin glycosidase superfamily [Sesbania bispinosa]/hypothetical protein JHK87_013585 [Glycine soja]/trehalase isoform X1 [Glycine soja]/Trehalase protein [Spatholobus suberectus]/trehalase [Abrus precatorius]/trehalase 1 isoform 2 precursor [Glycine max]/hypothetical protein JHK82_013666 [Glycine max]/trehalase 1 GMTRE1 [Glycine max]/trehalase isoform X2 [Glycine soja]/trehalase 1 isoform 1…	14.7262	17.4859	18.563	3.30736	2.57542	1.55265	31.2906	37.2315	33.1512	37.7403	38.697	37.2879	18.6184	18.4396	16.7779
gene-VNO77_00413	Small polypeptide DEVIL 5	hypothetical protein JHK87_020167 [Glycine soja]/hypothetical protein JHK85_020729 [Glycine max]/hypothetical protein glysoja_002809, partial [Glycine soja]/hypothetical protein JHK85_014039 [Glycine max]	0	0.345479	0	0.395409	0.986685	0.327165	3.64079	3.42692	4.30701	0	1.43937	0	0.570642	0	0
gene-VNO77_00414		Trehalase 1 [Spatholobus suberectus]	145.236	133.108	90.563	86.7074	107.549	146.523	72.4986	72.1752	57.7601	131.454	100.447	118.46	147.959	138.342	136.773
gene-VNO77_00415			7.72596	5.38947	12.2867	0.395409	0.394674	0	1.95359	1.56659	2.79956	29.6906	24.4692	49.3854	6.99037	5.82492	8.49375
gene-VNO77_00416	Endoplasmic reticulum chaperone BiP/Luminal-binding protein 5/Luminal-binding protein/Luminal-binding protein 4/Heat shock 70 kDa protein BIP2/Heat shock 70 kDa protein BIP1/Luminal-binding protein 3/Luminal-binding protein 2	Heat shock protein 70 family [Sesbania bispinosa]/Heat shock protein 70 family [Sesbania bispinosa]/luminal-binding protein 5-like isoform X1 [Abrus precatorius]/Luminal-binding protein 5 [Spatholobus suberectus]/Luminal-binding protein 5 [Glycine max]/luminal-binding protein 5 isoform X1 [Abrus precatorius]/Luminal-binding protein 5 [Glycine max]/Luminal-binding protein 4 isoform D [Glycine soja…	44.148	22.5012	52.3191	15.2087	17.3136	10.5409	29.0017	28.3299	30.2169	88.0078	70.6951	100.613	49.6916	46.6263	53.5152
gene-VNO77_00417			0	0.537411	0	4.35682	3.06969	2.54461	1.036	1.07885	1.25621	0.807949	0.279877	1.28403	1.10958	1.37288	1.06241
gene-VNO77_00418	Glutamine-dependent NAD(+) synthetase	glutamine-dependent NAD(+) synthetase [Abrus precatorius]/glutamine-dependent NAD(+) synthetase [Glycine max]/glutamine-dependent NAD(+) synthetase-like [Glycine soja]/glutamine-dependent NAD(+) synthetase isoform X1 [Glycine max]/hypothetical protein JHK82_013663 [Glycine max]/hypothetical protein JHK85_014037 [Glycine max]/Glutamine-dependent NAD(+) synthetase [Glycine soja]/glutamine-dependent…	10.9124	11.4678	14.4327	9.32271	7.68706	6.26039	11.7037	8.95683	11.9839	11.9597	13.3498	11.3698	10.5016	9.84852	10.8965
gene-VNO77_00419			12.5132	13.1953	11.4593	0.537448	0.134113	0.88938	2.59502	1.33084	2.92709	20.7172	22.1075	21.061	8.53193	9.44685	10.5322
gene-VNO77_00420	Luminal-binding protein 5/Luminal-binding protein 4/Endoplasmic reticulum chaperone BiP/Heat shock 70 kDa protein BIP2/Luminal-binding protein/Heat shock 70 kDa protein BIP1/Luminal-binding protein 2	luminal-binding protein 5 isoform X1 [Abrus precatorius]/luminal-binding protein 4 [Cajanus cajan]/Luminal-binding protein 5 [Glycine soja]/luminal-binding protein 5 [Glycine max]/Luminal-binding protein 5 [Glycine max]/Luminal-binding protein 5 [Glycine max]/luminal-binding protein 5 [Vigna unguiculata]/Luminal-binding protein 5 [Glycine max]/luminal-binding protein 5 [Prosopis alba]/Luminal-bin…	166.809	93.9526	182.98	197.781	192.478	110.312	77.1864	75.0527	75.135	157.711	134.598	168.02	135.564	128.832	133.535
gene-VNO77_00421	Importin subunit beta-1	Importin subunit beta-1 [Spatholobus suberectus]/Importin-beta, N-terminal domain [Sesbania bispinosa]/hypothetical protein JHK85_020724 [Glycine max]/importin subunit beta-1-like [Abrus precatorius]/hypothetical protein GLYMA_08G025600v4 [Glycine max]/Importin subunit beta-1 [Glycine max]/importin subunit beta-1 [Glycine max]/Importin-beta, N-terminal domain [Sesbania bispinosa]/hypothetical pro…	9.0735	7.44312	14.421	40.7448	40.2153	54.0055	31.005	35.3052	29.274	11.4775	10.9253	13.0083	14.6567	16.1283	15.1723
gene-VNO77_00422			11.9369	8.07832	14.1138	1.47227	2.35125	4.87266	8.06755	9.84328	10.3437	22.8695	18.4361	29.1893	13.1733	10.1542	14.5367
gene-VNO77_00423	Beta-amylase 6	beta-amylase 3, chloroplastic-like [Abrus precatorius]/Glycoside hydrolase, family 14 [Sesbania bispinosa]/Beta-amylase 3 [Spatholobus suberectus]	0.436348	0.504548	1.0532	8.98559	8.37263	6.26085	8.27307	9.60278	8.32353	2.55384	2.51889	1.87062	2.19122	3.46676	3.0017
gene-VNO77_00424		hypothetical protein glysoja_017574 [Glycine soja]/hypothetical protein DEO72_LG2g5514 [Vigna unguiculata]/hypothetical protein JHK87_020160 [Glycine soja]/hypothetical protein JHK87_013578 [Glycine soja]	0	0.127282	0	0	0	0	0.899681	0.721457	0.694222	0	0	0	0.131398	0	0
gene-VNO77_00425	Protein KINESIN LIGHT CHAIN-RELATED 1 [Arabidopsis thaliana]	protein KINESIN LIGHT CHAIN-RELATED 1 isoform X1 [Abrus precatorius]/Protein KINESIN LIGHT CHAIN-RELATED 1, partial [Mucuna pruriens]/Nephrocystin-3 protein [Spatholobus suberectus]/protein KINESIN LIGHT CHAIN-RELATED 1 [Vigna unguiculata]/protein KINESIN LIGHT CHAIN-RELATED 1 [Vigna radiata var. radiata]/protein KINESIN LIGHT CHAIN-RELATED 1 [Vigna angularis]/hypothetical protein PHAVU_002G30100…	23.0996	18.5588	16.9372	79.1289	88.7407	86.0737	75.2116	72.851	67.5496	19.7758	19.8964	17.2092	26.3541	25.7703	29.2124
gene-VNO77_00426	Bidirectional sugar transporter SWEET4	bidirectional sugar transporter SWEET4-like [Abrus precatorius]/SWEET sugar transporter [Sesbania bispinosa]	0.649557	0.077698	0.808404	1.33391	1.60881	1.37961	10.2601	7.84476	16.6789	136.192	169.747	252.368	1.24327	5.32196	14.7876
gene-VNO77_00427		Protein kish-A [Parasponia andersonii]/protein kish-like [Cynara cardunculus var. scolymus]/protein kish-like [Prosopis alba]/hypothetical protein L484_007831 [Morus notabilis]/hypothetical protein L2E82_06533 [Cichorium intybus]/protein kish [Morus notabilis]/protein kish isoform X2 [Mangifera indica]/protein kish [Helianthus annuus]/protein kish [Camellia sinensis]/protein kish [Prunus persica]…	15.8172	11.9495	16.7923	16.6072	12.8385	10.7772	18.2092	20.4809	19.8629	25.5709	26.1965	31.1145	31.1336	28.0188	26.3841
gene-VNO77_00428		uncharacterized protein LOC102665532 isoform X3 [Glycine max]/uncharacterized protein LOC114413475 isoform X3 [Glycine soja]/uncharacterized protein LOC102665532 isoform X1 [Glycine max]/hypothetical protein GLYMA_05G218900v4 [Glycine max]/uncharacterized protein LOC114413475 isoform X1 [Glycine soja]/uncharacterized protein LOC102665532 isoform X2 [Glycine max]/uncharacterized protein LOC1144134…	0.461165	0.300087	0.233751	0.707117	1.28557	0.37612	2.58621	1.58839	2.11814	2.30161	1.89376	2.69325	1.80408	1.52194	1.61794
gene-VNO77_00429	30S ribosomal protein S6 alpha, chloroplastic/30S ribosomal protein S6 alpha, chloroplastic	30S ribosomal protein S6 alpha, chloroplastic [Abrus precatorius]	3.5664	0.519833	5.55821	11.8992	12.7808	11.9858	11.3572	12.2665	8.9461	2.37236	2.6366	0.833163	1.35327	1.81874	1.80348
gene-VNO77_00430	Probable E3 ubiquitin-protein ligase RHA4A	RING-H2 zinc finger protein RHA4a [Spatholobus suberectus]/probable E3 ubiquitin-protein ligase RHA4A [Abrus precatorius]/probable E3 ubiquitin-protein ligase RHA4A [Glycine max]/probable E3 ubiquitin-protein ligase RHA4A [Glycine soja]	1.02347	1.97386	0.399051	0.948488	1.67829	1.85495	15.9563	16.3766	13.8535	4.62117	4.206	5.46184	6.09751	6.92853	10.3984
gene-VNO77_00431	3-oxoacyl-[acyl-carrier-protein] synthase I, chloroplastic	3-oxoacyl-[acyl-carrier-protein] synthase I, chloroplastic [Cajanus cajan]/3-oxoacyl-[acyl-carrier-protein] synthase I, chloroplastic-like [Abrus precatorius]/3-oxoacyl-of acyl-carrier-protein synthase I [Spatholobus suberectus]/Thiolase-like [Sesbania bispinosa]/Thiolase-like [Sesbania bispinosa]/hypothetical protein PHAVU_002G300400g [Phaseolus vulgaris]/3-oxoacyl-[acyl-carrier-protein] synthas…	1.64036	1.61877	0.44542	0	0.112078	0.13936	0.756509	0.18073	2.04867	3.7008	2.2481	4.15905	5.61093	6.07143	4.14698
gene-VNO77_00432	DCD domain-containing protein NRP-B	B2 protein [Abrus precatorius]	782.216	903.467	836.806	115.202	136.169	68.9822	706.964	632.257	748.976	774.437	798.748	760.163	1405.31	1263.75	1315.72
gene-VNO77_00433			749.83	790.232	808.4	21.0303	29.794	12.3489	244.922	261.924	285.677	1062.11	1128.46	1062.01	1036.32	797.227	936.226
gene-VNO77_00434		glutaredoxin domain-containing cysteine-rich protein CG12206 [Abrus precatorius]	51.1161	46.0422	25.1489	179.643	167.862	147.658	133.747	95.9349	116.349	21.7818	23.6581	19.9476	19.4759	20.4026	21.6687
gene-VNO77_00435		hypothetical protein SESBI_23727 [Sesbania bispinosa]/uncharacterized protein LOC113855759 [Abrus precatorius]/hypothetical protein SESBI_03495 [Sesbania bispinosa]/hypothetical protein E2542_SST17841 [Spatholobus suberectus]	0	0.19697	0	22.8568	18.814	8.80828	0	0.0620257	0.0682106	0	1.18536	0.0448207	0.903732	1.17409	1.74635
gene-VNO77_00436	RNA polymerase II transcriptional coactivator KELP [Arabidopsis thaliana]	RNA polymerase II transcriptional coactivator KELP isoform X2 [Abrus precatorius]	22.2851	11.5421	16.8437	41.2034	40.8914	19.7786	38.9558	31.2707	40.5985	26.0063	27.4788	32.699	23.1499	28.8011	27.1441
gene-VNO77_00437		hypothetical protein E2542_SST17839 [Spatholobus suberectus]/uncharacterized protein LOC109814746 [Cajanus cajan]/hypothetical protein SESBI_23729 [Sesbania bispinosa]	10.9724	2.35713	5.6172	4.02916	8.04336	3.76861	30.8045	31.4062	29.7674	2.71114	4.20878	3.13461	4.04506	7.44872	3.89509
gene-VNO77_00438	F-box protein SKIP8	F-box protein SKIP8 [Cajanus cajan]/F-box protein SKIP8 [Spatholobus suberectus]	0.526496	1.67941	2.22388	3.31567	4.17286	1.35183	4.48932	4.11707	3.24521	2.28613	1.95914	1.20378	4.19561	3.08897	3.04235
gene-VNO77_00439	Probable inactive ATP-dependent zinc metalloprotease FTSHI 1, chloroplastic	probable inactive ATP-dependent zinc metalloprotease FTSHI 1, chloroplastic [Abrus precatorius]/ATP-dependent zinc metalloprotease FtsH [Spatholobus suberectus]	6.17695	6.6842	5.86089	16.0518	14.94	8.15805	7.46318	7.63336	7.39979	8.55392	8.73503	9.84161	5.96817	4.96158	4.52156
gene-VNO77_00440	Uncharacterized protein At4g10930 [Arabidopsis thaliana]	uncharacterized protein At4g10930 isoform X1 [Abrus precatorius]/uncharacterized protein At4g10930 isoform X2 [Abrus precatorius]/PHD and RING finger domain-containing protein 1 [Spatholobus suberectus]	23.5061	27.2285	27.0894	10.2636	9.53078	3.20021	51.465	59.2902	61.5105	42.1109	37.7797	37.1344	12.9152	12.6526	10.7346
gene-VNO77_00441			0	0	0	0	0.12673	0	0.0570273	0.125759	0	0	0	0	0	0	0
gene-VNO77_00442	Calcineurin B-like protein 8 [Arabidopsis thaliana]	calcineurin B-like protein 7 isoform X1 [Cajanus cajan]/calcineurin B-like protein 8 [Abrus precatorius]/hypothetical protein PHAVU_002G299400g [Phaseolus vulgaris]	0.799295	0.224963	0.680905	0	0	0	0.0867346	0.255027	0.140228	1.58652	1.45276	3.45536	1.76501	2.1551	2.03767
gene-VNO77_00443	Calcineurin B-like protein 7 [Oryza sativa Japonica Group]/Calcineurin B-like protein 4	Calcineurin B-like protein [Vigna angularis]/uncharacterized protein LOC106766823 [Vigna radiata var. radiata]/hypothetical protein JHK87_020144 [Glycine soja]/calcineurin B-like protein 7 isoform X1 [Glycine max]/calcineurin B-like protein 7 isoform X1 [Glycine soja]/calcineurin B-like protein 7 isoform X2 [Cajanus cajan]/calcineurin B-like protein 2 [Abrus precatorius]/calcineurin B-like protei…	2.20079	0.7496	2.22833	0	0	0	0.275246	0	0.222502	1.60994	2.30511	1.53515	0.368496	1.23103	4.88829
gene-VNO77_00444	Phosphatidylinositol 4-kinase gamma 4	phosphatidylinositol 4-kinase gamma 2 [Abrus precatorius]/Ubiquitin-like domain superfamily [Sesbania bispinosa]/Phosphatidylinositol 4-kinase gamma 2 [Spatholobus suberectus]	0	0	0	0.142919	0.285307	0.275922	0.51354	0.436475	0.0778376	0.423254	0.069367	0.136391	0.034376	0.0318999	0
gene-VNO77_00445		uncharacterized protein LOC113854401 isoform X1 [Abrus precatorius]/uncharacterized protein LOC113854401 isoform X2 [Abrus precatorius]/Late embryogenesis abundant protein, LEA-14 [Spatholobus suberectus]/uncharacterized protein LOC106767456 [Vigna radiata var. radiata]/uncharacterized protein LOC108322892 [Vigna angularis]/hypothetical protein LR48_Vigan818s005200, partial [Vigna angularis]/hypo…	1.71334	1.76253	3.25666	10.9659	14.2819	13.7797	6.82177	6.73768	4.95033	10.3527	6.36126	9.31777	2.6235	2.98426	3.7127
gene-VNO77_00446		GDSL esterase/lipase [Spatholobus suberectus]/GDSL esterase/lipase At4g10955 [Glycine max]/GDSL esterase/lipase At4g10955 [Glycine max]/GDSL esterase/lipase At4g10955 [Cajanus cajan]/GDSL esterase/lipase [Glycine soja]/GDSL esterase/lipase At4g10955 [Abrus precatorius]/Fungal lipase-like domain [Sesbania bispinosa]/hypothetical protein PHAVU_002G298800g [Phaseolus vulgaris]/Fungal lipase-like dom…	11.0785	13.8774	5.69194	8.44841	10.6011	11.251	5.24021	6.01704	5.56531	17.5486	19.8289	11.9786	7.17035	8.351	6.27675
gene-VNO77_00447			0.761616	0	0	3.79159	2.83841	3.45091	0.681203	0.56333	0.309751	2.82531	0.828128	0.678451	1.23118	2.79277	1.85756
gene-VNO77_00448	Dynamin-related protein 5A/Dynamin-related protein 12A	dynamin-related protein 5A isoform X1 [Vigna unguiculata]/dynamin-related protein 5A [Vigna radiata var. radiata]/dynamin-related protein 5A [Vigna angularis]/dynamin-related protein 12A [Glycine max]/dynamin-related protein 5A isoform X1 [Abrus precatorius]/dynamin-related protein 5A [Glycine max]/dynamin-related protein 5A [Cajanus cajan]/hypothetical protein PHAVU_002G298700g [Phaseolus vulgar…	91.599	94.1455	109.541	29.8757	30.0463	23.6137	92.9752	84.5345	96.1958	74.2106	76.6963	69.2566	63.7256	62.1535	59.3419
gene-VNO77_00449			0.566845	0.497231	4.61759	3.49216	5.16396	2.14033	6.27407	6.2133	5.14225	1.77927	1.69495	1.7589	1.77326	1.99195	1.55976
gene-VNO77_00450	UDP-glucose 4-epimerase GEPI48	RecName: Full=UDP-glucose 4-epimerase GEPI48; AltName: Full=Galactowaldenase; AltName: Full=UDP-galactose 4-epimerase [Cyamopsis tetragonoloba]/UDP-glucose 4-epimerase GEPI48 [Abrus precatorius]/hypothetical protein CR513_55401, partial [Mucuna pruriens]/UDP-glucose 4-epimerase GEPI48 [Cajanus cajan]	33.3961	32.2097	33.8597	2.28153	2.96648	2.28518	3.24957	2.09629	2.59962	21.3027	20.8505	22.9478	20.2757	17.6091	12.3542
gene-VNO77_00451		uncharacterized protein LOC113853557 isoform X2 [Abrus precatorius]/Pentatricopeptide repeat [Spatholobus suberectus]/uncharacterized protein LOC113853557 isoform X1 [Abrus precatorius]	6.62236	5.63304	8.2458	6.11615	5.24294	3.49278	11.9903	9.38394	13.7291	10.7372	10.32	9.80238	6.80172	7.14693	7.32153
gene-VNO77_00452		putative RING-H2 finger protein ATL21A [Abrus precatorius]	13.2066	13.2379	12.6007	0	0.479877	0.340966	3.70182	4.84701	5.72309	6.92871	7.42541	8.16026	8.47467	8.4161	8.1532
gene-VNO77_00453		putative RING-H2 finger protein ATL21A [Abrus precatorius]	38.7666	46.3448	45.2562	0.43988	0.472837	0.671927	3.16118	6.25057	6.30256	30.3339	32.3945	19.7381	50.8346	50.8207	57.5103
gene-VNO77_00454		uncharacterized protein LOC113856548 [Abrus precatorius]/hypothetical protein E2542_SST17819 [Spatholobus suberectus]	13.798	21.4651	8.34823	0	0	0	0.544465	0.450252	1.48545	7.87469	10.4433	7.37481	32.5828	35.2413	52.383
gene-VNO77_00455			3.61917	3.82159	3.38876	3.24626	1.36431	2.26188	7.82753	5.33077	6.32758	6.16979	10.3243	7.33732	9.73966	10.411	9.91581
gene-VNO77_00456		uncharacterized protein LOC113853674 isoform X2 [Abrus precatorius]/nucleoside diphosphate kinase III, chloroplastic/mitochondrial-like isoform X1 [Abrus precatorius]/hypothetical protein CR513_04464, partial [Mucuna pruriens]/PREDICTED: uncharacterized protein LOC109331536 isoform X4 [Lupinus angustifolius]	42.6279	36.3952	34.557	6.86246	5.59394	5.67806	18.9562	21.5528	19.9333	39.7613	40.677	34.7507	32.7648	27.8773	31.1635
gene-VNO77_00457	Nucleoside diphosphate kinase IV, chloroplastic/mitochondrial/Nucleoside diphosphate kinase III, chloroplastic/mitochondrial	nucleoside diphosphate kinase III, chloroplastic/mitochondrial [Arachis duranensis]/nucleoside diphosphate kinase III, chloroplastic/mitochondrial [Arachis ipaensis]/nucleoside diphosphate kinase III, chloroplastic/mitochondrial [Arachis hypogaea]/nucleoside diphosphate kinase III, chloroplastic/mitochondrial-like [Vigna unguiculata]/nucleoside diphosphate kinase III, chloroplastic/mitochondrial-…	57.1122	49.6323	56.6353	6.13133	6.06166	7.15069	18.4119	17.5539	20.0676	127.758	113.042	187.199	84.3563	78.5146	69.6275
gene-VNO77_00458	Long chain acyl-CoA synthetase 5 [Arabidopsis thaliana]/Long chain acyl-CoA synthetase 4 [Arabidopsis thaliana]	long chain acyl-CoA synthetase 4-like [Abrus precatorius]/Long chain acyl-CoA synthetase 4 [Spatholobus suberectus]/Fatty acyl-CoA synthetase B [Cajanus cajan]	1.02155	0.561729	0.124204	4.94708	3.87531	1.10535	0.52503	0.268778	0.341053	1.10075	0.531892	0.926295	0.527177	0.363408	0.550652
gene-VNO77_00459		Internalin-I protein [Spatholobus suberectus]/systemin receptor SR160 [Abrus precatorius]	26.2158	29.3323	27.7286	14.0038	11.5621	5.4046	11.5455	12.0088	13.0271	17.2524	17.2944	12.4784	23.4312	20.6736	19.3565
gene-VNO77_00460	Endoglucanase 6	hypothetical protein JHK87_020130 [Glycine soja]/Endoglucanase 6 [Glycine max]/endoglucanase 6 [Glycine max]/endoglucanase 6-like [Glycine soja]/endo-1,4-beta-glucanase precursor [Glycine max]/endoglucanase 6 isoform X1 [Abrus precatorius]/Endoglucanase 6, partial [Mucuna pruriens]/endoglucanase 6 isoform X2 [Abrus precatorius]/hypothetical protein JHK85_014004 [Glycine max]/Endoglucanase 6 [Spat…	25.1258	26.9473	32.3249	146.101	145.675	150.827	7.59287	7.26089	9.64238	6.13725	3.47712	10.5573	1.52278	1.32384	1.27247
gene-VNO77_00461			0	0	0	0	0	0	0	0	0	0	0	0	0	0	0
gene-VNO77_00462		hypothetical protein PHAVU_002G297500g [Phaseolus vulgaris]/subtilisin-like protease SBT2.5 [Cajanus cajan]/Subtilisin-like protease SBT2.5, partial [Mucuna pruriens]/subtilisin-like protease SBT2.5 [Abrus precatorius]/subtilisin-like protease SBT2.5 [Sesbania bispinosa]	0	0	0	0	0	0	0	0	0	0	0	0	0	0	0
gene-VNO77_00463			0	0	0	0	0	0	0	0	0	0	0.579888	0	0	0	0
gene-VNO77_00464		KAT8 regulatory NSL complex subunit 3 [Abrus precatorius]/KAT8 regulatory NSL complex subunit 3 [Spatholobus suberectus]	0.127421	0	0	2.32593	3.94674	1.73205	0.887997	1.75666	0.855068	1.13323	0.169337	0.54105	1.09093	0.700859	0.569756
gene-VNO77_00465		uncharacterized protein LOC113855754 [Abrus precatorius]	7.27119	1.69709	21.0282	1.21397	0.969375	0.803562	0.327157	0.120243	0	5.21881	4.72844	6.47325	0.0875986	0.243866	0.0914993
gene-VNO77_00466		hypothetical protein E2542_SST17810 [Spatholobus suberectus]	235.83	113.816	262.072	0	0.65779	0	0.591998	0.815934	0.478557	1541.32	1681.58	2059.22	138.064	221.818	521.381
gene-VNO77_00467			17.8154	16.5214	15.7628	2.60343	3.82951	3.17447	79.146	77.5638	77.0145	18.0643	25.2388	26.2836	30.3542	43.0315	58.7643
gene-VNO77_00468	Probable WRKY transcription factor 53	probable WRKY transcription factor 41 [Abrus precatorius]/probable WRKY transcription factor 41 [Cajanus cajan]/putative WRKY transcription factor 41 [Mucuna pruriens]/probable WRKY transcription factor 41 [Vigna unguiculata]/WRKY transcription factor 53 [Spatholobus suberectus]	157.902	279.748	124.078	8.78188	10.37	12.9105	271.46	299.86	270.274	186.562	214.184	166.427	228.382	255.037	328.618
gene-VNO77_00469		uncharacterized protein LOC114413446 isoform X1 [Glycine soja]/uncharacterized protein LOC100816295 [Glycine max]/hypothetical protein SESBI_25380 [Sesbania bispinosa]/uncharacterized protein LOC113854566 isoform X1 [Abrus precatorius]	16.6577	11.0516	16.676	19.2709	21.166	18.5921	6.81752	7.84876	7.45622	10.193	6.6087	8.52076	33.1801	41.452	67.0159
gene-VNO77_00470		uncharacterized protein LOC113854565 [Abrus precatorius]	26.8215	36.3437	31.2038	3.19871	4.43078	13.2872	2.19905	1.4225	3.51976	10.4396	14.2579	8.64384	6.87731	7.56215	8.65963
gene-VNO77_00471	Probable GABA transporter 2 [Arabidopsis thaliana]	probable GABA transporter 2 [Abrus precatorius]/GABA transporter 2 [Spatholobus suberectus]/putative GABA transporter 2, partial [Mucuna pruriens]/putative GABA transporter [Glycine max]/Amino acid transporter, transmembrane domain [Sesbania bispinosa]/probable GABA transporter 2 [Vigna radiata var. radiata]	44.3885	47.0772	44.569	0.61508	0.859513	0.763384	2.69359	1.96477	4.8741	12.3925	11.9116	12.7229	4.12764	6.21913	5.95722
gene-VNO77_00472	Protein trichome birefringence-like 24 [Arabidopsis thaliana]/Protein trichome birefringence-like 23 [Arabidopsis thaliana]	hypothetical protein CCACVL1_13488 [Corchorus capsularis]	5.04394	3.13638	7.7442	6.87685	6.67894	6.23299	3.21052	3.20788	3.58992	10.8521	8.61097	11.3452	2.02813	1.67187	1.25816
gene-VNO77_00473		Protein Networked [Sesbania bispinosa]	23.7292	18.6132	20.174	30.8274	16.9481	16.0241	22.5486	22.9216	25.1473	26.3498	25.0995	20.3499	10.823	10.1908	10.0928
gene-VNO77_00474			0.665048	2.13197	0	14.0214	6.63416	9.19074	5.3163	4.19347	4.3141	2.71378	1.06059	1.95501	0.459892	0.731598	0.274498
gene-VNO77_00475		COP1-interactive protein 1-like [Abrus precatorius]	0.263465	0.145964	0.0753059	15.4529	8.45112	2.45037	0.136428	0	0.0206784	0.0217629	0.290242	0.0271752	0.0547942	0	0
gene-VNO77_00476			32.5873	18.3922	38.6453	104.887	120.869	178.993	16.5214	15.6015	21.5209	43.4205	33.4084	37.9272	31.5355	25.1182	22.6461
gene-VNO77_00477		hypothetical protein KK1_014096 [Cajanus cajan]/mitochondrial carrier protein MTM [Spatholobus suberectus]	13.6765	20.9116	29.3327	35.4123	34.534	18.5233	22.3958	21.0655	24.2744	54.1283	53.6375	46.7592	31.8678	32.4342	36.5082
gene-VNO77_00478		Early nodulin protein 1 [Spatholobus suberectus]	0	0	0	0	0	0	0	0	0	0	0	0	0	0	0
gene-VNO77_00479	Ethylene-responsive transcription factor CRF2	ethylene-responsive transcription factor CRF2-like [Abrus precatorius]	0	0	0	0.803572	0.53472	1.92077	0.160412	0.176873	0.19451	0	0	0	0	0	0
gene-VNO77_00480	Probable inactive receptor kinase At4g23740	inactive receptor kinase [Spatholobus suberectus]/probable inactive receptor kinase At4g23740 [Abrus precatorius]/probable inactive receptor kinase At4g23740 [Glycine max]/hypothetical protein PHAVU_002G295600g [Phaseolus vulgaris]	4.02757	2.25459	2.27661	2.41915	1.87082	1.7672	1.75222	1.09014	1.49558	5.22177	5.8708	6.58279	9.12129	8.09943	8.27903
gene-VNO77_00481	Putative glucose-6-phosphate 1-epimerase	putative glucose-6-phosphate 1-epimerase [Abrus precatorius]/putative glucose-6-phosphate 1-epimerase [Spatholobus suberectus]	21.3314	10.628	15.5003	9.2869	10.2693	7.30739	17.6051	17.2248	19.0911	18.4485	24.1283	14.4996	7.35828	6.98067	5.76446
gene-VNO77_00482	V-type proton ATPase subunit E/V-type proton ATPase subunit E/V-type proton ATPase subunit E	V-type proton ATPase subunit E-like isoform X1 [Abrus precatorius]/V-type ATPase subunit E [Sesbania bispinosa]/V-type proton ATPase subunit E-like [Vigna umbellata]/V-type proton ATPase subunit E [Vigna angularis]	0.127268	1.0091	3.75202	1.79214	3.13042	3.70708	11.4481	12.2777	11.5499	10.9002	12.1414	16.1408	10.4532	11.4003	10.6185
gene-VNO77_00483	6-phosphogluconate dehydrogenase, decarboxylating 1, chloroplastic [Arabidopsis thaliana]/6-phosphogluconate dehydrogenase, decarboxylating 3, chloroplastic [Arabidopsis thaliana]	6-phosphogluconate dehydrogenase, decarboxylating 3, chloroplastic [Abrus precatorius]/hypothetical protein SESBI_23774 [Sesbania bispinosa]/hypothetical protein SESBI_25397 [Sesbania bispinosa]/6-phosphogluconate dehydrogenase, decarboxylating 3, chloroplastic [Arachis hypogaea]/6-phosphogluconate dehydrogenase, decarboxylating 3, chloroplastic [Glycine max]/6-phosphogluconate dehydrogenase, dec…	52.0416	46.251	44.5862	48.8003	53.6948	67.3194	31.3932	25.7434	31.7599	38.2396	36.5848	43.8353	49.5285	47.7545	53.6898
gene-VNO77_00484		hypothetical protein E2542_SST17791 [Spatholobus suberectus]/uncharacterized protein LOC113855749 [Abrus precatorius]/hypothetical protein JHK87_013530 [Glycine soja]/hypothetical protein JHK82_013609 [Glycine max]/hypothetical protein PHAVU_002G295100g [Phaseolus vulgaris]/uncharacterized protein LOC106766653 [Vigna radiata var. radiata]/uncharacterized protein LOC100815056 [Glycine max]/unchara…	1.22061	0.921277	1.33822	0.894376	0.56382	0.311585	0.549712	0	0	0.215853	1.1652	0.977061	0.475535	0.788003	0.567669
gene-VNO77_00485			0	0	0	0	0	0	0	0	0.878128	0	0	0	0.581722	0.44985	0.810169
gene-VNO77_00486		uncharacterized protein LOC113855084 [Abrus precatorius]/unknown [Lotus japonicus]	0.606524	0.580404	0.731973	0.369048	0.405199	0.427495	1.95596	1.55354	1.70845	1.29037	1.93451	0.924502	0.958679	0.370677	0.611947
gene-VNO77_00487		putative glyoxalase/Bleomycin resistance protein/Dihydroxybiphenyl dioxygenase [Lupinus albus]/PREDICTED: uncharacterized protein LOC109330633 [Lupinus angustifolius]/hypothetical protein TSUD_227210 [Trifolium subterraneum]/uncharacterized protein LOC127120784 isoform X2 [Pisum sativum]/Glyoxalase-like domain containing protein [Trema orientale]/unnamed protein product [Vicia faba]/uncharacteriz…	2.20318	2.06697	1.79865	0.827992	0.118065	0.587219	3.13455	2.34319	3.99411	2.7798	2.06678	0.677291	1.19493	1.42568	1.06984
gene-VNO77_00488	Dirigent protein 5/Dirigent protein 6	Dirigent protein [Sesbania bispinosa]/Dirigent protein [Sesbania bispinosa]	0	0	0	0	0	0	0	0	0	0	0	0	0	0	0
gene-VNO77_00489	Disease resistance response protein 206	disease resistance response protein 206-like [Abrus precatorius]/PREDICTED: disease resistance response protein 206-like [Lupinus angustifolius]/putative allene oxide cyclase/dirigent protein [Lupinus albus]	2.03273	0	4.57483	0	0.150148	0	14.2224	22.6847	27.6913	0	0.657102	0	0	0	0
gene-VNO77_00490		hypothetical protein JHK87_020106 [Glycine soja]/uncharacterized protein LOC113855359 isoform X1 [Abrus precatorius]/hypothetical protein JHK87_013525 [Glycine soja]/uncharacterized protein LOC100776565 [Glycine max]/Putative WRKY transcription factor 19 [Glycine soja]/uncharacterized protein LOC114421056 [Glycine soja]	71.358	69.0115	64.3883	48.6418	57.0276	53.7113	33.8647	28.9903	30.3619	54.4386	63.4411	52.5023	77.1209	67.7353	71.3962
gene-VNO77_00491	Calcium-dependent protein kinase 1/Calcium-dependent protein kinase 3/Calcium-dependent protein kinase 15	hypothetical protein JHK82_013603 [Glycine max]/hypothetical protein PHAVU_002G294500g [Phaseolus vulgaris]/calcium-dependent protein kinase 1 [Glycine max]/hypothetical protein JHK87_013524 [Glycine soja]/calcium-dependent protein kinase 1 isoform X2 [Abrus precatorius]	36.6073	44.7325	43.4565	39.2606	31.6774	27.3484	47.1207	46.0738	49.7313	25.9696	26.9203	24.2153	28.7371	27.4049	27.9913
gene-VNO77_00492	Potassium transporter 3	potassium transporter 3 isoform X1 [Abrus precatorius]/potassium transporter 3 isoform X2 [Abrus precatorius]/Potassium transporter [Sesbania bispinosa]/potassium transporter 3 [Cajanus cajan]	16.8397	19.4229	21.2126	37.8989	38.2132	27.4763	31.7421	28.4194	30.1035	31.7784	33.3494	28.6129	24.1193	21.3947	23.0718
gene-VNO77_00493		uncharacterized protein LOC113855033 isoform X1 [Abrus precatorius]/putative protease [Glycine max]	26.2324	15.2597	14.5806	17.9263	15.308	17.3436	17.6665	15.3911	18.733	11.203	9.45689	13.0044	12.6142	9.51078	7.89944
gene-VNO77_00494	Spastin [Danio rerio]/Spastin [Xenopus tropicalis]	putative cell division cycle ATPase [Abrus precatorius]/ribosome biogenesis ATPase RIX7-like isoform X1 [Glycine soja]/ribosome biogenesis ATPase RIX7 isoform X3 [Glycine max]/hypothetical protein JHK87_020102 [Glycine soja]/putative cell division cycle ATPase isoform X3 [Cajanus cajan]/uncharacterized AAA domain-containing protein C16E9.10c isoform X1 [Glycine max]/hypothetical protein GLYMA_08G…	0.168479	0	0.0980321	21.4344	16.0007	6.13434	0.221999	0.114231	0.0179459	0.613831	0.515773	0	0.36854	0.319929	0.235938
gene-VNO77_00495			227.241	193.403	220.086	149.24	132.163	168.048	90.9717	83.2649	100.123	432.433	383.961	379.751	225.095	239.813	235.541
gene-VNO77_00496	Reticulon-like protein B2/Reticulon-like protein B1	reticulon-like protein B2-like [Glycine max]/hypothetical protein GLYMA_08G019300v4 [Glycine max]/Reticulon-like protein B2 [Mucuna pruriens]/reticulon-like protein B2 [Glycine max]/reticulon-like protein B2 [Vigna angularis]/reticulon-like protein B2 [Vigna radiata var. radiata]/reticulon-like protein B2 [Abrus precatorius]/hypothetical protein PHAVU_002G294100g [Phaseolus vulgaris]/unknown [Gly…	209.607	147.112	205.67	512.271	509.315	574.694	210.295	196.638	208.708	323.059	315.385	334.724	281.534	281.75	277.953
gene-VNO77_00497			0.824659	0.178194	0	3.20489	2.3992	3.97763	2.0938	2.5251	1.86448	1.50302	1.43179	1.19907	2.41772	1.65829	1.42739
gene-VNO77_00498		membrane-associated kinase regulator 2 [Spatholobus suberectus]	0.459488	0.112744	0.0213279	4.38728	4.25034	2.72256	0	0	0.087847	0.0369818	0.187889	0.207805	0	0.17281	0
gene-VNO77_00499		uncharacterized protein LOC100781009 [Glycine max]/uncharacterized protein LOC100527705 [Glycine max]/Late embryogenesis abundant protein [Spatholobus suberectus]/hypothetical protein JHK85_020660 [Glycine max]/Late embryogenesis abundant protein [Sesbania bispinosa]	50.6347	90.4594	44.0997	0.74807	0.808904	1.23792	17.5839	16.1158	19.5901	50.9901	63.358	45.4666	32.6577	39.1548	47.315
gene-VNO77_00500	Respiratory burst oxidase homolog protein A/Respiratory burst oxidase homolog protein F	respiratory burst oxidase homolog protein A isoform X1 [Abrus precatorius]/respiratory burst oxidase homolog protein A isoform X2 [Abrus precatorius]/respiratory burst oxidase homolog protein A isoform X3 [Abrus precatorius]/respiratory burst oxidase homolog protein A [Cajanus cajan]/respiratory burst oxidase homolog protein A-like [Glycine soja]/Respiratory burst oxidase-like protein F [Spatholo…	7.76529	12.288	10.8658	20.0517	22.5326	15.7825	52.564	38.877	35.4387	106.074	129.443	79.8693	28.233	29.1385	32.8316
gene-VNO77_00501			0	0	0	0	0	0	0	0	0	0	0	0	0.0916168	0.170035	0
gene-VNO77_00502		protein LURP-one-related 17-like [Abrus precatorius]/LURP-one-related 17 [Spatholobus suberectus]	74.409	95.283	80.2783	0.240683	1.3213	1.19486	186.128	206.211	151.434	244.945	288.117	200.649	153.528	175.266	250.932
gene-VNO77_00503		uncharacterized protein LOC113854084 isoform X1 [Abrus precatorius]/hypothetical protein E2542_SST17770 [Spatholobus suberectus]	19.9042	17.648	25.8232	9.75995	12.006	9.36881	13.3566	13.0657	15.3652	15.5592	16.6955	14.9809	17.359	19.1848	18.8791
gene-VNO77_00504			9.60329	6.90958	8.75753	11.0714	13.8136	11.4508	15.8951	11.0641	12.598	11.3323	4.46203	5.80172	13.1248	10.7231	14.0072
gene-VNO77_00505	Serine/threonine-protein phosphatase PP1 [Medicago sativa subsp. x varia]	Serine/threonine-protein phosphatase PP1 [Spatholobus suberectus]/serine/threonine-protein phosphatase PP1 isoform X1 [Abrus precatorius]/serine/threonine-protein phosphatase PP1 isoform X1 [Cajanus cajan]/Serine/threonine-protein phosphatase PP1 [Cajanus cajan]/serine/threonine-protein phosphatase PP1 isoform X2 [Cajanus cajan]/hypothetical protein PHAVU_002G293400g [Phaseolus vulgaris]/Serine/t…	80.5245	68.8855	79.3634	37.8647	46.4171	55.9736	47.1411	51.34	52.4332	41.2643	44.0571	38.8832	78.9905	83.8915	80.3051
gene-VNO77_00506		uncharacterized protein LOC113855028 isoform X1 [Abrus precatorius]/WD repeat-containing protein 7 [Spatholobus suberectus]/uncharacterized protein LOC100816646 [Glycine max]	8.93422	7.0972	9.13175	11.1835	8.56587	4.06607	13.1745	15.1527	16.7276	8.99925	8.4248	7.32558	10.0319	10.4646	10.2335
gene-VNO77_00507	Probable WRKY transcription factor 29	WRKY transcription factor 29 [Spatholobus suberectus]	22.6918	15.3764	14.6395	0.413113	0.247408	0	1.83696	1.35031	3.3299	10.8688	8.0003	9.55056	8.82366	7.5795	6.28969
gene-VNO77_00508	G-patch domain-containing protein 1 [Arabidopsis thaliana]	uncharacterized protein LOC113854814 isoform X1 [Abrus precatorius]/PIN2/TERF1-interacting telomerase inhibitor 1 [Spatholobus suberectus]/uncharacterized protein LOC113854814 isoform X2 [Abrus precatorius]	28.8726	21.6124	33.6684	9.1659	7.58394	2.89387	29.7121	26.0118	31.512	35.3597	37.6681	41.9306	62.7675	60.0835	56.586
gene-VNO77_00509	1-aminocyclopropane-1-carboxylate synthase	1-aminocyclopropane-1-carboxylate synthase [Abrus precatorius]/1-aminocyclopropane-1-carboxylate synthase [Vigna angularis]/1-aminocyclopropane-1-carboxylate synthase [Vigna umbellata]/hypothetical protein PHAVU_002G293000g [Phaseolus vulgaris]/1-aminocyclopropane-1-carboxylate synthase [Glycine max]/1-aminocyclopropane-1-carboxylate synthase [Vigna unguiculata]/hypothetical protein JHK85_013961 …	445.805	564.169	429.091	9.53057	8.54449	4.01367	195.553	256.913	209.039	66.4539	63.9434	67.0298	404.206	420.966	494.985
gene-VNO77_00510	Heavy metal-associated isoprenylated plant protein 39	heavy metal-associated isoprenylated plant protein 39-like isoform X1 [Abrus precatorius]/Putative late blight resistance protein isogeny R1A-3 [Cajanus cajan]/heavy metal-associated isoprenylated plant protein 39-like isoform X2 [Abrus precatorius]/heavy metal-associated isoprenylated plant protein 39 isoform X1 [Cajanus cajan]	324.165	504.575	325.201	0.390941	0.0780429	0	11.3784	12.8558	18.098	50.2846	62.4457	53.1085	111.372	99.1088	78.2025
gene-VNO77_00511	Monodehydroascorbate reductase, chloroplastic/mitochondrial	monodehydroascorbate reductase, chloroplastic/mitochondrial isoform X2 [Abrus precatorius]/monodehydroascorbate reductase, chloroplastic/mitochondrial [Cajanus cajan]/hypothetical protein KK1_014061, partial [Cajanus cajan]/hypothetical protein SESBI_25428 [Sesbania bispinosa]/monodehydroascorbate reductase, chloroplastic/mitochondrial isoform X1 [Abrus precatorius]/Monodehydroascorbate reductase…	33.3527	25.7668	32.6904	2.0165	4.02552	2.23987	22.5438	21.8748	24.5525	96.4103	86.2959	94.2494	36.8155	34.7186	32.2297
gene-VNO77_00512	Protein ROH1 [Arabidopsis thaliana]	uncharacterized protein LOC113856520 [Abrus precatorius]/BYPASS-related protein [Spatholobus suberectus]/hypothetical protein CR513_63020, partial [Mucuna pruriens]	5.38875	10.2518	5.07539	1.65508	2.95252	5.82736	56.6714	47.2619	45.7414	2.5029	1.38443	0.604909	9.55426	8.39446	7.59095
gene-VNO77_00513			0	1.06917	0	0	0	0	0.654314	1.44291	1.03142	0	0	1.45974	1.05118	0.0975464	0.658795
gene-VNO77_00514	40S ribosomal protein S10-1 [Arabidopsis thaliana]	transcription factor MYB51 [Cajanus cajan]/transcription factor MYB102-like [Abrus precatorius]/uncharacterized protein LOC114424718 [Glycine soja]/uncharacterized protein LOC106766667 [Vigna radiata var. radiata]	42.6595	27.3155	29.9794	30.9692	32.7986	28.6173	40.3881	34.6622	36.9364	28.9078	25.1124	29.7997	41.9826	41.287	38.8917
gene-VNO77_00515	Heat shock protein 83 [Ipomoea nil]/Heat shock protein 90-1	heat shock protein 83-like [Abrus precatorius]/hypothetical protein Pfo_027831 [Paulownia fortunei]/hypothetical protein F0562_026652 [Nyssa sinensis]/Molecular chaperone (HSP90 family) [Handroanthus impetiginosus]/hypothetical protein Pfo_014760 [Paulownia fortunei]/Heat shock protein 83 [Turnera subulata]/hypothetical protein Vadar_010913 [Vaccinium darrowii]/heat shock protein 83 [Ricinus comm…	0	0.150506	0.414129	103.55	80.6737	18.6257	3.6487	3.22819	2.93175	28.3307	23.0156	23.7197	2.35884	3.00159	0.78195
gene-VNO77_00516	Mitogen-activated protein kinase 2/Mitogen-activated protein kinase homolog MMK2 [Medicago sativa]/Mitogen-activated protein kinase 4/Mitogen-activated protein kinase 6	mitogen-activated protein kinase homolog MMK2 [Vigna radiata var. radiata]/mitogen-activated protein kinase homolog MMK2-like isoform X1 [Abrus precatorius]/mitogen-activated protein kinase homolog MMK2-like [Vigna unguiculata]/mitogen-activated protein kinase homolog MMK2 [Cajanus cajan]/mitogen-activated protein kinase homolog MMK2 [Vigna angularis]/mitogen-activated protein kinase homolog MMK2…	3.00627	5.71923	2.25489	0.426329	0.196402	0.054269	0.0441894	0	0.196469	0.225571	0.668521	1.15015	0	0.175676	0
gene-VNO77_00517	Probable polygalacturonase	putative polygalacturonase [Glycine max]/probable polygalacturonase isoform X1 [Glycine max]/probable polygalacturonase isoform X1 [Glycine soja]/hypothetical protein JHK82_013581 [Glycine max]/hypothetical protein JHK85_013953 [Glycine max]/probable polygalacturonase isoform X2 [Glycine max]/probable polygalacturonase isoform X1 [Vigna unguiculata]/hypothetical protein JHK87_013502 [Glycine soja…	0	0	0	2.23989	5.00377	4.50088	0.766518	0.316941	0.914929	12.2122	10.2115	7.27158	0	0	0
gene-VNO77_00518	Protein SPIRAL1-like 4 [Oryza sativa Japonica Group]	SPIRAL 2 protein [Spatholobus suberectus]	0	0	0	0	0	0	0	0	0	0	0	0	0	0	0
gene-VNO77_00519		hypothetical protein JHK87_020082 [Glycine soja]/hypothetical protein MtrunA17_Chr8g0387381 [Medicago truncatula]	0	0	0	0	0	0	0	0	0	0	0	0	0	0	0
gene-VNO77_00520		uncharacterized protein LOC113854613 [Abrus precatorius]	0.367942	0.676397	0.490787	69.9388	64.3841	62.6063	3.79865	5.81658	3.59536	2.6442	3.01109	3.73824	0.172176	0.230785	0.259774
gene-VNO77_00521			0.348577	0.458653	0	15.0323	13.5754	10.8585	1.50041	2.83607	2.40413	2.53022	2.95318	3.15947	0.344353	0.159774	0.0899217
gene-VNO77_00522	Homeobox protein BEL1 homolog [Arabidopsis thaliana]	homeobox protein BEL1 homolog [Abrus precatorius]/Homeobox protein BEL1-like [Spatholobus suberectus]	28.2612	27.0184	23.2345	4.84098	10.2542	9.41745	7.33635	5.82897	7.07437	0.540136	0.457369	0.872837	2.34657	1.63315	1.93578
gene-VNO77_00523	BTB/POZ domain-containing protein At1g63850 [Arabidopsis thaliana]	BTB/POZ domain-containing protein At1g63850-like [Abrus precatorius]	2.17212	0.687531	1.84506	29.9661	30.5954	28.0875	5.14745	4.56545	3.81224	2.51745	1.61542	1.81735	2.06327	1.82275	2.15515
gene-VNO77_00524		E3 ubiquitin-protein ligase RHA1B, partial [Mucuna pruriens]/E3 ubiquitin-protein ligase RHA1B [Spatholobus suberectus]/hypothetical protein TSUD_76530 [Trifolium subterraneum]/brassinosteroid-responsive RING protein 1 [Medicago truncatula]/E3 ubiquitin-protein ligase RHA1B [Cicer arietinum]/brassinosteroid-responsive RING protein 1-like [Pisum sativum]/E3 ubiquitin-protein ligase RHA1B [Abrus pr…	2.05919	0.0597124	4.63131	16.7438	22.5963	44.1066	24.25	23.1423	28.9394	28.4496	27.8633	28.4932	2.21916	2.17372	1.80288
gene-VNO77_00525		uncharacterized protein LOC108347708 [Vigna angularis]/hypothetical protein SESBI_20847 [Sesbania bispinosa]/hypothetical protein SESBI_25439 [Sesbania bispinosa]/uncharacterized protein LOC113853934 [Abrus precatorius]/uncharacterized protein LOC109801223 isoform X1 [Cajanus cajan]/uncharacterized protein LOC129322670 [Prosopis cineraria]/uncharacterized protein LOC114178315 [Vigna unguiculata]	144.885	158.202	154.644	27.1882	26.5939	17.5819	163.965	161.74	179.144	217.928	198.496	186.603	149.99	145.607	130.181
gene-VNO77_00526		two-component response regulator-like APRR5 [Abrus precatorius]	0.0924579	0	0	21.9825	18.0672	15.1513	0.871753	0.814939	1.33281	0	0.245745	0	0.121783	0	0
gene-VNO77_00527			0	0	0	0	0	0	0	0	0	0	0	0	0	0	0
gene-VNO77_00528	General transcription and DNA repair factor IIH helicase subunit XPB1/General transcription and DNA repair factor IIH helicase subunit XPB2	general transcription and DNA repair factor IIH helicase subunit XPB1 isoform X1 [Abrus precatorius]/general transcription and DNA repair factor IIH helicase subunit XPB1 isoform X2 [Abrus precatorius]/general transcription and DNA repair factor IIH helicase subunit XPB1 isoform X2 [Cajanus cajan]/general transcription and DNA repair factor IIH helicase subunit XPB1 isoform X1 [Cajanus cajan]/DNA…	74.3525	65.2671	84.8998	53.5889	55.4525	31.5904	44.0873	44.7332	46.1179	45.9201	48.2629	47.9642	59.3055	61.4613	56.6969
gene-VNO77_00529		putative E3 ubiquitin-protein ligase RHB1A, partial [Mucuna pruriens]/E3 ubiquitin-protein ligase At3g02290-like isoform 2 [Glycine max]/hypothetical protein PHAVU_002G291400g [Phaseolus vulgaris]/E3 ubiquitin-protein ligase At3g02290-like isoform 1 [Glycine max]	52.1552	63.3444	53.7929	80.6958	74.2731	61.7345	60.7184	66.022	67.617	78.1763	86.3967	72.2088	69.9037	71.0911	70.6985
gene-VNO77_00530			0	0	0	0	0	0	0.102743	0	0	0	0	0	0	0	0
gene-VNO77_00531		AT-rich interactive domain-containing protein 2 [Abrus precatorius]	3.06201	2.5004	4.40485	5.83531	6.31542	2.29385	6.69799	7.45175	6.90409	5.66431	5.59934	4.20859	5.43677	6.40749	4.85316
gene-VNO77_00532	Ubiquitin-conjugating enzyme E2 5	ubiquitin-conjugating enzyme E2 5-like [Abrus precatorius]	3.15898	0.236578	3.18249	15.7196	16.0658	11.5752	16.4183	13.6332	15.4022	20.1333	19.6583	19.9723	5.69867	9.26691	9.29713
gene-VNO77_00533			0	0	0	0	0.336917	0	0.151609	0.167167	0.551508	0	0	0	0.121783	0	0
gene-VNO77_00534		uncharacterized protein LOC113855744 [Abrus precatorius]/hypothetical protein CR513_61719, partial [Mucuna pruriens]/uncharacterized protein LOC100815488 [Glycine max]/hypothetical protein glysoja_017659 [Glycine soja]/hypothetical protein JHK87_013488 [Glycine soja]/uncharacterized protein LOC114413392 [Glycine soja]/hypothetical protein JHK86_020194 [Glycine max]/hypothetical protein JHK86_0135…	0.0897224	0	0	0.109186	0.599407	0.0903413	0.343289	0.378516	0.20813	0.422446	0.953899	0.117223	0	0.0365559	0
gene-VNO77_00535			0	0	0	0	0	0	0.0828797	1.64492	0	0	0	0	0	0	0
gene-VNO77_00536	Puromycin-sensitive aminopeptidase	puromycin-sensitive aminopeptidase isoform X2 [Cajanus cajan]/Puromycin-sensitive aminopeptidase [Spatholobus suberectus]/puromycin-sensitive aminopeptidase-like isoform X1 [Glycine soja]/puromycin-sensitive aminopeptidase isoform X1 [Glycine max]/puromycin-sensitive aminopeptidase isoform X1 [Cajanus cajan]/puromycin-sensitive aminopeptidase-like isoform X1 [Glycine soja]/hypothetical protein GY…	75.5379	65.9413	71.915	126.257	124.362	83.1915	73.1378	63.9173	68.2209	79.5738	76.4827	87.4506	65.9413	69.1859	68.7097
gene-VNO77_00537		uncharacterized protein LOC113855027 [Abrus precatorius]	120.145	145.865	100.389	10.3645	10.4648	13.3344	32.7079	36.8505	33.0367	85.5072	96.4375	71.9534	98.1331	99.8299	118.962
gene-VNO77_00538	BTB/POZ domain-containing protein At5g41330 [Arabidopsis thaliana]	BTB/POZ domain-containing protein At5g41330 [Abrus precatorius]	242.566	381.526	179.72	9.7233	11.5213	20.3843	99.5092	118.303	110.427	38.6714	39.1079	33.0677	96.9569	103.434	111.323
gene-VNO77_00539			0	0	0	0.228749	0.228324	0	0.513717	0.113287	0.249166	0	0	0	0	0	0
gene-VNO77_00540	Cytochrome P450 86A22	cytochrome P450 86A22 [Abrus precatorius]	1.86519	2.12704	3.49892	0.714457	1.66397	2.89006	67.6389	77.3187	119.4	0.0910049	0.0385299	0.0378791	0.0381883	0.070875	0.0398888
gene-VNO77_00541	Mitogen-activated protein kinase kinase kinase YODA	Mitogen-activated protein kinase kinase kinase YODA [Spatholobus suberectus]/mitogen-activated protein kinase kinase kinase YODA [Abrus precatorius]/Mitogen-activated protein kinase kinase kinase YODA, partial [Mucuna pruriens]	0.0341896	0	0	3.41692	4.70316	3.53721	3.18858	4.00258	3.29702	1.71709	1.18135	1.15023	0.934451	0.856693	1.23478
gene-VNO77_00542	Short-chain dehydrogenase TIC 32, chloroplastic/Short-chain dehydrogenase TIC 32, chloroplastic	Short-chain dehydrogenase/reductase SDR [Sesbania bispinosa]/short-chain dehydrogenase TIC 32, chloroplastic isoform X1 [Abrus precatorius]/short-chain dehydrogenase TIC 32, chloroplastic isoform X1 [Cajanus cajan]/Short-chain dehydrogenase TIC 32, chloroplastic [Glycine soja]/short-chain dehydrogenase TIC 32, chloroplastic [Glycine max]/short-chain dehydrogenase TIC 32, chloroplastic isoform X1 …	51.1008	46.4755	44.8838	20.9587	19.5783	10.3387	52.9745	45.3145	50.3869	41.4119	48.1829	49.2929	48.0702	53.3152	54.0711
gene-VNO77_00543	Probable aquaporin PIP1-2/Aquaporin PIP1-1/Aquaporin PIP1-2/Aquaporin PIP1-2/Aquaporin PIP1-3/PIP1-4/Aquaporin PIP1-1/Aquaporin PIP1-3/Aquaporin PIP1-2	probable aquaporin PIP1-2 [Abrus precatorius]/probable aquaporin PIP1-2 [Medicago truncatula]/Major intrinsic protein [Sesbania bispinosa]/probable aquaporin PIP1-2 [Trifolium pratense]/probable aquaporin PIP1-2 [Cicer arietinum]/putative aquaporin PIP1-2 [Mucuna pruriens]/probable aquaporin PIP1-2 [Cajanus cajan]/probable aquaporin PIP1-2 [Vigna angularis]/hypothetical protein PHAVU_002G290400g …	0.246554	0	0	6.65444	6.35329	2.87267	8.23022	7.11653	6.30294	5.0857	4.17767	3.62392	1.11345	0.774933	2.50778
gene-VNO77_00544			35.8265	25.3927	49.5158	9.5654	6.29737	6.73574	8.04421	8.26493	11.1951	18.7816	19.5584	21.4131	24.9656	26.7105	30.5258
gene-VNO77_00545	UDP-N-acetylmuramoyl-L-alanyl-D-glutamate--2,6-diaminopimelate ligase MurE homolog, chloroplastic	UDP-N-acetylmuramoyl-L-alanyl-D-glutamate--2,6-diaminopimelate ligase MurE homolog, chloroplastic isoform X1 [Abrus precatorius]/UDP-N-acetylmuramoyl-L-alanyl-D-glutamate--2,6-diaminopimelate ligase MurE homolog, chloroplastic [Glycine max]/UDP-N-acetylmuramoyl-L-alanyl-D-glutamate--2,6-diaminopimelate ligase MurE homolog, chloroplastic-like [Glycine soja]/UDP-N-acetylmuramoyl-L-alanyl-D-glutamat…	13.0283	5.46038	10.9194	6.91965	8.30633	5.60485	7.18927	6.49311	6.40668	4.1333	5.06429	4.97876	11.471	10.3765	10.3897
gene-VNO77_00546		hypothetical protein E2542_SST17733 [Spatholobus suberectus]	0	0	0	0.12398	0.185625	0.0512912	0.480294	0.913334	1.15633	0.159895	0.0225656	0.554612	0.536774	0.549996	0.735888
gene-VNO77_00547	GMP synthase [glutamine-hydrolyzing]/GMP synthase [glutamine-hydrolyzing]	uncharacterized protein LOC113853707 [Abrus precatorius]/uncharacterized protein LOC106765655 [Vigna radiata var. radiata]/uncharacterized protein LOC114179204 [Vigna unguiculata]/uncharacterized protein LOC108346256 [Vigna angularis]/Thil, AANH domain [Sesbania bispinosa]/GMP synthase of glutamine-hydrolyzing [Spatholobus suberectus]/hypothetical protein PHAVU_002G290100g [Phaseolus vulgaris]/gu…	10.5528	3.86936	8.20904	5.69093	3.92461	3.2533	5.82094	7.49439	6.74832	4.77438	4.65171	6.72085	3.78917	3.06588	4.26985
gene-VNO77_00548	Transcription factor GLABRA 3	transcription factor EGL1-like [Abrus precatorius]	5.75152	5.38254	8.26051	1.45334	0.649542	0.143583	0.0389717	0.0859416	0.106325	13.4531	16.3294	11.8771	25.2943	26.2901	18.8509
gene-VNO77_00549		uncharacterized protein LOC100305606 [Glycine max]/hypothetical protein JHK86_013571 [Glycine max]/BLOC-1-related complex subunit 6 [Sesbania bispinosa]/uncharacterized protein LOC114175864 [Vigna unguiculata]	10.7276	5.36315	18.3616	40.4823	48.0187	34.2744	45.0341	41.7292	42.6599	21.6932	27.3479	16.3068	26.8338	19.3533	27.8868
gene-VNO77_00550	Kinesin-like protein KIN-14J	Kinesin KP1 [Spatholobus suberectus]/Kinesin-4, partial [Glycine soja]/Kinesin-like protein KIN-14J [Glycine max]/kinesin-like protein KIN-14J isoform X1 [Glycine max]/kinesin-like protein KIN-14J isoform X2 [Glycine max]/kinesin-like protein KIN-14J isoform X1 [Glycine soja]/hypothetical protein JHK86_013570 [Glycine max]/kinesin-like protein KIN-14J isoform X2 [Glycine soja]/Kinesin-like protei…	1.07072	0.711411	2.68311	10.2162	9.52001	3.34731	2.39209	2.30152	2.66349	4.00666	3.8494	3.97681	2.27254	2.94038	2.1711
gene-VNO77_00551			0	0	0	2.71079	6.69319	0.472196	3.65269	3.81554	4.50682	0	0.103872	0.816938	1.95607	0.382141	1.72056
gene-VNO77_00552		S-adenosylmethionine carrier 1 [Spatholobus suberectus]/Mitochondrial substrate carrier family protein B [Glycine soja]	2.02952	1.39148	2.06923	6.23833	6.86429	2.92435	6.29248	6.5586	6.86471	5.15008	5.89033	4.60219	5.85347	5.85954	7.55841
gene-VNO77_00553			6.71861	2.89022	2.67795	3.03789	1.01075	0.279287	2.04672	1.75525	2.11411	7.64237	9.70694	11.4757	5.48025	3.84238	7.50518
gene-VNO77_00554		hypothetical protein E2542_SST17727 [Spatholobus suberectus]/uncharacterized protein LOC113853818 [Abrus precatorius]	0.530769	0.484825	0.469493	1.46981	2.62096	1.44843	1.32776	1.36586	1.69094	3.61605	2.5249	3.48698	2.14501	3.54974	3.70933
gene-VNO77_00555		polybromo-1 protein [Spatholobus suberectus]/uncharacterized protein LOC109800163 [Cajanus cajan]/hypothetical protein KK1_011882 [Cajanus cajan]/uncharacterized protein LOC113853819 isoform X1 [Abrus precatorius]/uncharacterized protein LOC108347508 isoform X2 [Vigna angularis]	5.92393	5.1116	7.19605	26.892	20.8795	6.47293	8.00152	6.54853	8.10459	8.11537	8.21831	8.12515	8.65167	8.76869	8.89272
gene-VNO77_00556			23.1405	30.1274	36.1577	24.1771	15.6443	7.17397	9.06185	6.11065	10.7156	8.02816	7.64771	12.8889	22.7397	25.5677	22.9983
gene-VNO77_00557	5-amino-6-(5-phospho-D-ribitylamino)uracil phosphatase, chloroplastic	5-amino-6-(5-phospho-D-ribitylamino)uracil phosphatase, chloroplastic [Abrus precatorius]/Phosphoglycolate phosphatase-like, domain 2 [Sesbania bispinosa]/5-amino-6-(5-phospho-D-ribitylamino)uracil phosphatase, chloroplastic [Cajanus cajan]/riboflavin kinase [Spatholobus suberectus]	206.705	270.534	180.73	23.7771	25.9005	19.6125	19.8382	19.723	19.9457	46.3508	53.1111	45.9441	97.9501	84.0677	77.3164
gene-VNO77_00558	Glutamate--cysteine ligase, chloroplastic	glutamate--cysteine ligase, chloroplastic [Abrus precatorius]/glutamate--cysteine ligase, chloroplastic [Cajanus cajan]/glutamate--cysteine ligase, chloroplastic-like [Vigna unguiculata]/hypothetical protein PHAVU_002G289200g [Phaseolus vulgaris]/glutamate--cysteine ligase, chloroplastic [Vigna angularis]/Glutamine synthetase/guanido kinase, catalytic domain [Sesbania bispinosa]/gamma-glutamylcys…	40.1358	47.5466	42.6082	26.0681	27.4092	19.4686	18.697	17.4117	16.7693	70.6423	66.0178	64.9222	48.0403	50.3374	51.1053
gene-VNO77_00559	Tubulin beta-1 chain	hypothetical protein LR48_Vigan11g013300 [Vigna angularis]/tubulin beta-1 chain [Vigna radiata var. radiata]/tubulin beta-1 chain [Arachis ipaensis]/tubulin beta-1 chain [Arachis duranensis]/hypothetical protein PHAVU_002G289100g [Phaseolus vulgaris]/tubulin beta-1 chain-like [Glycine max]/tubulin beta-1 chain [Vigna unguiculata]/tubulin beta-1 chain [Cajanus cajan]/Tubulin beta-1 chain [Mucuna p…	21.5227	25.1934	23.4104	20.2774	27.7284	55.7858	64.8693	67.8857	55.4114	14.0055	14.8734	14.0054	11.6506	14.0531	11.5581
gene-VNO77_00560			35.6645	21.7923	38.4491	9.64086	17.3834	33.1943	45.8865	49.9791	41.4126	12.1217	11.0944	12.4652	7.62993	4.68552	5.39126
gene-VNO77_00561	Serine/threonine-protein kinase BSK7/Serine/threonine-protein kinase BSK8	serine/threonine-protein kinase BSK7-like [Abrus precatorius]	34.8331	37.2531	40.1165	25.7301	26.2059	22.6535	21.4754	18.3965	22.4485	24.3132	25.1343	24.835	26.8763	27.6836	24.9664
gene-VNO77_00562	AT-hook motif nuclear-localized protein 5 [Arabidopsis thaliana]	AT-hook motif nuclear-localized protein 5-like [Abrus precatorius]/AT-hook motif nuclear-localized protein 5 [Spatholobus suberectus]	19.2009	14.7803	19.5772	11.7518	13.8522	13.05	20.7141	25.2712	22.1907	32.1514	20.3763	34.6135	10.851	8.85275	10.6349
gene-VNO77_00563	Probable glutathione peroxidase 8 [Arabidopsis thaliana]/Probable phospholipid hydroperoxide glutathione peroxidase/Probable phospholipid hydroperoxide glutathione peroxidase 6, mitochondrial/Probable phospholipid hydroperoxide glutathione peroxidase	Thioredoxin-like superfamily [Sesbania bispinosa]/hypothetical protein TSUD_77020 [Trifolium subterraneum]/glutathione peroxidase 8 [Spatholobus suberectus]/probable glutathione peroxidase 8 [Cajanus cajan]/probable glutathione peroxidase 8 [Abrus precatorius]/probable glutathione peroxidase 8 isoform X2 [Vigna unguiculata]/probable glutathione peroxidase 8 [Vigna radiata var. radiata]/probable g…	168.746	178.455	161.116	27.8841	36.2436	42.5152	152.199	146.475	143.469	252.311	243.011	228.069	109.305	109.184	106.581
gene-VNO77_00564	Probable phospholipid hydroperoxide glutathione peroxidase/Probable phospholipid hydroperoxide glutathione peroxidase 6, mitochondrial	probable phospholipid hydroperoxide glutathione peroxidase [Glycine max]/hypothetical protein JHK86_020171 [Glycine max]/probable phospholipid hydroperoxide glutathione peroxidase [Cajanus cajan]/unknown, partial [Glycine max]/hypothetical protein GLYMA_08G013800v4 [Glycine max]	351.932	474.414	377.779	146.148	150.997	169.985	149.719	138.17	139.082	263.348	268.826	265.14	239.497	239.462	232.628
gene-VNO77_00565	Glutathione S-transferase T1/Glutathione S-transferase T2	theta class glutathione S-transferase [Glycine max]/glutathione S-transferase GST 23 [Glycine max]/glutathione S-transferase T1-like [Abrus precatorius]/glutathione S-transferase T1-like [Vigna unguiculata]/glutathione S-transferase T1 [Vigna radiata var. radiata]/glutathione S-transferase T1 [Vigna angularis]/hypothetical protein PHAVU_002G288600g [Phaseolus vulgaris]	25.8759	26.4959	20.7417	31.869	31.3145	28.2848	19.0442	20.6161	21.7109	22.9445	24.5667	23.5598	21.2456	24.7364	24.8514
gene-VNO77_00566	Glutathione S-transferase T2/Glutathione S-transferase T1/Glutathione S-transferase T3	glutathione S-transferase GSTT2 [Glycine max]/glutathione S-transferase T1-like [Glycine soja]/hypothetical protein JHK87_020048 [Glycine soja]/Thioredoxin-like superfamily [Sesbania bispinosa]/glutathione S-transferase T1-like [Glycine max]	27.9487	21.7062	32.2629	4.58095	5.10189	5.26655	11.6739	11.9166	11.6342	48.0101	49.4299	45.2817	31.4201	36.1959	32.7102
gene-VNO77_00567	Probable copper-transporting ATPase HMA5	probable copper-transporting ATPase HMA5 [Glycine max]/hypothetical protein JHK86_020169 [Glycine max]/putative copper-transporting ATPase HMA5, partial [Mucuna pruriens]/copper-transporting ATPase HMA5 [Spatholobus suberectus]/probable copper-transporting ATPase HMA5 [Glycine soja]/probable copper-transporting ATPase HMA5 [Glycine max]/putative copper-transporting ATPase HMA5 [Glycine max]/hypot…	0.165378	0	0	0.113205	0	0	0	0	0	0.0486662	0	0.0810256	0	0.0568522	0.0426623
gene-VNO77_00568	Serine racemase/Serine racemase	serine racemase isoform X1 [Abrus precatorius]/Tryptophan synthase beta subunit-like PLP-dependent enzyme [Sesbania bispinosa]/serine racemase [Glycine max]/Tryptophan synthase beta subunit-like PLP-dependent enzyme [Sesbania bispinosa]/hypothetical protein TSUD_77070 [Trifolium subterraneum]/PREDICTED: serine racemase [Lupinus angustifolius]/serine racemase [Medicago truncatula]/hypothetical pro…	15.269	6.00968	4.98574	2.23749	3.10186	3.56551	19.2807	16.3753	15.9772	10.9014	18.2808	19.6328	5.35191	6.10395	5.24669
gene-VNO77_00569	Actin-depolymerizing factor 6/Actin-depolymerizing factor 7/Actin-depolymerizing factor 1	unnamed protein product [Vicia faba]/hypothetical protein PHAVU_002G288100g, partial [Phaseolus vulgaris]/hypothetical protein JHK86_013556 [Glycine max]/actin-depolymerizing factor 7 [Glycine max]/hypothetical protein JHK87_013461 [Glycine soja]/Actin-depolymerizing factor 7, partial [Glycine soja]/PREDICTED: actin-depolymerizing factor 7-like [Lupinus angustifolius]/actin-depolymerizing factor …	0	0	0	0	0	0	0.237553	0	0	0	0	0	0	0	0
gene-VNO77_00570	RNA-binding NOB1-like protein	uncharacterized protein LOC113854772 [Abrus precatorius]	15.7989	6.96607	16.8032	22.7391	22.1104	18.4725	29.3207	26.7688	30.9549	14.144	12.4677	15.2007	10.6457	9.42719	11.6774
gene-VNO77_00571	Probable LRR receptor-like serine/threonine-protein kinase At1g63430	probable LRR receptor-like serine/threonine-protein kinase At1g63430 isoform X1 [Abrus precatorius]/LRR receptor serine/threonine-protein kinase [Spatholobus suberectus]/probable LRR receptor-like serine/threonine-protein kinase At1g63430 isoform X2 [Abrus precatorius]	1.02155	0	0.124204	0.918445	0.854234	1.17444	4.20961	3.61817	3.51285	4.16371	3.78403	3.31673	0.346431	0.0978407	0.220261
gene-VNO77_00572	Protein LURP-one-related 4 [Arabidopsis thaliana]	hypothetical protein PHAVU_002G287800g [Phaseolus vulgaris]	12.6942	0.6883	11.3667	0.691965	0.106258	0.352331	1.21929	2.66245	2.14522	0	0.155009	0	0.883398	2.38801	2.76821
gene-VNO77_00573		hypothetical protein glysoja_002934 [Glycine soja]/intracellular protein transport protein USO1 [Glycine max]/hypothetical protein JHK86_020163 [Glycine max]/hypothetical protein GmHk_08G021042 [Glycine max]/intracellular protein transport protein USO1-like [Glycine soja]/hypothetical protein JHK86_013552 [Glycine max]/hypothetical protein glysoja_039111 [Glycine soja]/intracellular protein trans…	1.49464	0.909791	1.31281	25.6081	21.8745	7.47355	11.3008	10.3377	10.175	3.60194	3.25274	3.88242	2.16674	2.85385	3.08456
gene-VNO77_00574			0	0	0	2.41852	0.804676	6.22566	0.0603493	0	0	2.61853	1.56514	0.961687	0	0	0
gene-VNO77_00575		uncharacterized protein LOC100527523 isoform X1 [Glycine max]/remorin 1.4 isoform X2 [Cajanus cajan]	0	0	0	0	0	0	0	0	0	0	0	0	0	0	0
gene-VNO77_00576	LIM domain-containing protein WLIM2a/LIM domain-containing protein WLIM2b	LIM domain-containing protein WLIM2b-like [Abrus precatorius]	0	0	0	0	0	0	0	0	0	0	0	0	0	0	0
gene-VNO77_00577			0	0	0	0	0	0	0	0	0	0	0	0.566022	0	0	0
gene-VNO77_00578		30S ribosomal protein S1 [Spatholobus suberectus]/uncharacterized protein LOC113854539 isoform X1 [Abrus precatorius]	9.00459	5.83423	8.15648	24.8056	16.9999	8.29675	22.0806	21.1753	26.539	17.1568	16.3232	10.8731	9.03775	9.71957	11.1952
gene-VNO77_00579	Tetraspanin-10 [Arabidopsis thaliana]	tetraspanin-10 [Abrus precatorius]/tetraspanin-10 isoform X1 [Cajanus cajan]/hypothetical protein PHAVU_002G287500g [Phaseolus vulgaris]/tetraspanin-10 [Vigna angularis]/tetraspanin-10 isoform X1 [Vigna radiata var. radiata]/tetraspanin-10 [Vigna unguiculata]/tetraspanin-10 isoform X1 [Glycine max]/tetraspanin-10 [Glycine max]	7.97254	8.63306	4.35041	1.56671	0.469141	0.518525	20.759	27.0533	21.3888	4.40034	6.19742	4.03691	1.24357	1.78344	1.85001
gene-VNO77_00580	Probable DEAD-box ATP-dependent RNA helicase 48 [Arabidopsis thaliana]/Putative DEAD-box ATP-dependent RNA helicase 33 [Arabidopsis thaliana]	probable DEAD-box ATP-dependent RNA helicase 48 isoform X2 [Abrus precatorius]/probable DEAD-box ATP-dependent RNA helicase 48 isoform X1 [Abrus precatorius]	5.22605	3.30552	8.00595	9.4017	7.67631	4.44962	6.39334	6.61172	5.73488	6.34823	5.48954	4.89886	4.39611	3.31141	3.55728
gene-VNO77_00581		hypothetical protein KK1_011848 [Cajanus cajan]/hypothetical protein CR513_29970, partial [Mucuna pruriens]/hypothetical protein SESBI_25486 [Sesbania bispinosa]/CLE15 protein [Glycine max]	1.83345	1.23289	2.51167	0.678397	1.08342	0.449049	0.670351	0.201584	0.812843	2.95528	2.17316	3.30179	1.46856	2.54386	3.88603
gene-VNO77_00582			1.82519	0	6.73517	2.49876	2.11041	1.27231	0.345332	0.761538	1.57026	0	0.559753	1.23817	0.832186	1.8019	0
gene-VNO77_00583		Stress-response A/B barrel domain-containing protein UP3 [Glycine max]/Stress-response A/B barrel domain-containing protein UP3 [Glycine max]/Stress-response A/B barrel domain-containing protein UP3 [Glycine max]	9.97572	11.1053	6.56127	5.91812	2.36285	1.65735	3.43515	3.42692	5.00832	9.23729	7.22524	9.05821	2.62796	3.41413	1.92149
gene-VNO77_00584		hypothetical protein glysoja_039116 [Glycine soja]/hypothetical protein GLYMA_05G205300v4 [Glycine max]/Stress-response A/B barrel domain-containing protein UP3 [Glycine max]/Stress-response A/B barrel domain-containing protein UP3 [Glycine max]/uncharacterized protein LOC100801905 [Glycine max]/uncharacterized protein LOC109801464 isoform X1 [Cajanus cajan]/uncharacterized protein LOC109801464 i…	3.20457	1.64548	2.64114	1.99742	1.63769	1.06244	2.8837	3.07363	3.61323	3.9663	3.3239	2.04235	1.90459	0.955352	2.41954
gene-VNO77_00585		general transcription factor IIE subunit 2 [Abrus precatorius]/General transcription factor IIE subunit 2 [Mucuna pruriens]/General transcription factor IIE subunit 2 [Spatholobus suberectus]	26.4447	22.7138	33.5909	24.2761	22.0178	20.8138	26.3063	21.3567	25.5684	23.3157	27.8887	31.5495	28.3035	29.0039	33.8573
gene-VNO77_00586			0	0.502515	6.77313	13.4798	8.96987	7.73298	7.74979	5.6967	10.0823	1.64833	0.785109	5.40293	1.68599	4.81398	3.38666
gene-VNO77_00587		methyl-CpG-binding domain-containing protein 13-like isoform X2 [Abrus precatorius]/methyl-CpG-binding domain-containing protein 13-like isoform X1 [Abrus precatorius]/methyl-CpG-binding domain-containing protein 13-like isoform X3 [Abrus precatorius]/methyl-CpG-binding domain-containing protein 13-like isoform X5 [Abrus precatorius]/methyl-CpG-binding domain-containing protein 13-like isoform X4…	30.7993	29.4205	26.7729	42.3769	33.9148	10.8528	31.0983	31.3656	33.3422	12.2389	16.3691	12.1304	21.1039	22.9527	23.3797
gene-VNO77_00588	16 kDa phloem protein 2	C2 domain [Sesbania bispinosa]/elicitor-responsive protein 3-like [Abrus precatorius]/C2 domain [Sesbania bispinosa]/elicitor-responsive protein 3 [Glycine max]	17.415	14.2467	9.05907	2.3979	1.43607	0.793617	2.61563	2.68046	2.79849	7.89332	9.17774	7.99295	6.37735	5.00046	8.15884
gene-VNO77_00589	Protein P21 [Glycine max]/Thaumatin-like protein/Thaumatin-like protein	P21 protein [Spatholobus suberectus]/protein P21-like [Abrus precatorius]	26.5502	28.5309	28.4814	0.215398	0.214998	0.356444	51.0097	57.2576	79.0973	14.754	11.7221	18.3847	125.003	104.496	91.9707
gene-VNO77_00590	Bifunctional UDP-glucose 4-epimerase and UDP-xylose 4-epimerase 1/UDP-glucose 4-epimerase	bifunctional UDP-glucose 4-epimerase and UDP-xylose 4-epimerase 1 [Cajanus cajan]/UDP-glucose 4-epimerase [Glycyrrhiza glabra]/bifunctional UDP-glucose 4-epimerase and UDP-xylose 4-epimerase 1 [Abrus precatorius]/hypothetical protein LR48_Vigan11g010700 [Vigna angularis]/bifunctional UDP-glucose 4-epimerase and UDP-xylose 4-epimerase 1 [Vigna angularis]/bifunctional UDP-glucose 4-epimerase and UD…	215.091	267.19	187.451	3896.14	3561.15	3415	393.626	409.668	373.943	168.234	162.616	162.691	252.416	260.398	264.517
gene-VNO77_00591		hypothetical protein CR513_02200, partial [Mucuna pruriens]	0	0.795074	0	6.06654	7.88447	7.4247	18.279	16.1175	14.1797	1.34021	1.24219	1.17598	1.13998	1.22713	1.57178
gene-VNO77_00592		CBS domain-containing protein CBSCBSPB5-like isoform X1 [Senna tora]/CBS domain-containing protein CBSCBSPB1-like [Prosopis cineraria]/hypothetical protein L6164_010932 [Bauhinia variegata]/hypothetical protein K1719_038524 [Acacia pycnantha]/CBS domain-containing protein CBSCBSPB5-like isoform X2 [Prosopis alba]/CBS domain-containing protein CBSCBSPB5-like isoform X2 [Prosopis alba]/hypothetical…	0	0	0	3.15407	4.6902	3.4086	9.04931	8.32025	8.83438	1.06998	2.39002	1.52036	0.278686	0.517223	0.679223
gene-VNO77_00593		Elongation of fatty acids protein A [Glycine soja]/elongation of fatty acids protein A [Glycine max]/elongation of fatty acids protein 3-like [Abrus precatorius]	0	0	0	4.49525	6.85638	8.9433	6.60164	6.05339	4.04372	0	0.735442	0.578416	0	0.202925	0.380691
gene-VNO77_00594	CBS domain-containing protein CBSCBSPB1 [Arabidopsis thaliana]/CBS domain-containing protein CBSCBSPB5 [Arabidopsis thaliana]	CBS domain-containing protein CBSCBSPB5 [Spatholobus suberectus]	0.499882	0.690958	0	0	0	0.0838884	0.455383	1.01678	0.552181	0.232457	0.11072	0.41726	0.329217	0.424309	0.515815
gene-VNO77_00595		hypothetical protein TanjilG_27514 [Lupinus angustifolius]/hypothetical protein Lalb_Chr07g0183501 [Lupinus albus]/uncharacterized protein LOC107479995 [Arachis duranensis]/hypothetical protein SESBI_20910 [Sesbania bispinosa]/hypothetical protein CR513_02204, partial [Mucuna pruriens]/uncharacterized protein LOC100805083 [Glycine max]/hypothetical protein JHK86_013538 [Glycine max]/hypothetical …	8.08127	5.68381	8.42596	141.13	166.856	270.678	13.029	17.5799	13.9674	25.3664	17.1911	15.8934	8.46291	7.48683	7.30754
gene-VNO77_00596	Gamma carbonic anhydrase-like 2, mitochondrial/Gamma carbonic anhydrase-like 1, mitochondrial	gamma carbonic anhydrase-like 2, mitochondrial [Abrus precatorius]/Gamma carbonic anhydrase 2 [Spatholobus suberectus]/Gamma carbonic anhydrase-like 2, mitochondrial [Mucuna pruriens]/gamma carbonic anhydrase-like 2, mitochondrial [Vigna umbellata]/gamma carbonic anhydrase-like 2, mitochondrial [Vigna unguiculata]/Trimeric LpxA-like superfamily [Sesbania bispinosa]/gamma carbonic anhydrase-like 2…	44.5603	41.0291	56.0666	55.7883	62.6991	70.2028	53.9686	49.258	50.6946	43.2462	38.3248	49.2492	28.6832	33.8632	34.9972
gene-VNO77_00597			12.5488	14.6769	21.6121	5.72661	4.76331	5.1331	7.71639	9.21724	5.523	25.9861	20.846	29.8869	10.1584	12.6222	12.4991
gene-VNO77_00598	Squamosa promoter-binding-like protein 13A [Arabidopsis thaliana]	squamosa promoter-binding-like protein 13A [Abrus precatorius]/Squamosa promoter-binding protein 13B [Spatholobus suberectus]	0	0	0	0	0.216805	0	0.19512	0.0614694	0.0675988	0.0711443	0.0903638	0	0.179125	0	0.327428
gene-VNO77_00599	SUMO-activating enzyme subunit 1A/SUMO-activating enzyme subunit 1B-1	SUMO-activating enzyme subunit 1A, partial [Mucuna pruriens]/Ubiquitin-activating enzyme [Sesbania bispinosa]/SUMO-activating enzyme subunit 1A isoform X1 [Vigna angularis]/SUMO-activating enzyme subunit 1A-like isoform X1 [Abrus precatorius]/SUMO-activating enzyme subunit 1 [Cajanus cajan]/SUMO-activating enzyme subunit 1B-2 [Glycine max]/SUMO-activating enzyme subunit 1B-2 [Glycine max]/SUMO-ac…	67.9921	61.0605	61.5961	32.3469	34.567	26.9011	24.5814	21.0042	26.1821	37.12	36.1563	39.6926	59.5352	58.8826	59.6659
gene-VNO77_00600			77.6406	79.6712	123.648	7.11186	16.3077	6.04346	10.1873	10.376	14.9699	68.4186	74.867	83.6454	59.0852	62.9378	58.0944
gene-VNO77_00601	Probable WRKY transcription factor 75	WRKY transcription factor 75 [Spatholobus suberectus]	107.034	187.18	134.769	0	0	0	0.292517	2.62059	0.177348	63.6474	83.9235	66.5991	133.992	141.184	145.91
gene-VNO77_00602	Heavy metal-associated isoprenylated plant protein 7	heavy metal-associated isoprenylated plant protein 7 [Abrus precatorius]/heavy metal-associated isoprenylated plant protein 7-like isoform X1 [Glycine soja]/hypothetical protein JHK87_020024 [Glycine soja]/heavy metal-associated isoprenylated plant protein 7 [Glycine max]	2.25863	0.263581	0.947377	107.811	97.6738	31.5754	109.466	101.575	94.3699	26.6293	18.9981	18.7042	3.67341	3.0048	3.15486
gene-VNO77_00603	Protein HVA22 [Hordeum vulgare]/HVA22-like protein e/HVA22-like protein d	HVA22-like protein e [Abrus precatorius]/hypothetical protein K1719_038400 [Acacia pycnantha]/HVA22-like protein e [Arachis hypogaea]/HVA22-like protein e [Arachis ipaensis]/HVA22-like protein d [Cajanus cajan]/HVA22-like protein e isoform X1 [Cajanus cajan]/HVA22-like protein e [Prosopis cineraria]	0	0	0	1.89579	2.93302	1.25488	3.02284	1.68999	0.826002	11.2469	8.76436	10.3803	1.64157	2.7293	3.14357
gene-VNO77_00604		hypothetical protein E2542_SST30464 [Spatholobus suberectus]/hypothetical protein E2542_SST17672 [Spatholobus suberectus]	0	0	0	0	0	0	0	0	0	0.0766434	0.194697	0	0	0	0
gene-VNO77_00605	11-beta-hydroxysteroid dehydrogenase A	11-beta-hydroxysteroid dehydrogenase 1B-like [Abrus precatorius]/11-beta-hydroxysteroid dehydrogenase 1B [Spatholobus suberectus]	0	0	0	2645.16	2409.98	2297.2	0.053128	0	0.17179	0.0903999	0	0.169323	6.65749	0	0.237742
gene-VNO77_00606	11-beta-hydroxysteroid dehydrogenase-like 6/11-beta-hydroxysteroid dehydrogenase-like 3	hypothetical protein JHK87_013435 [Glycine soja]/11-beta-hydroxysteroid dehydrogenase-like 3-like [Glycine max]/11-beta-hydroxysteroid dehydrogenase-like 4A [Abrus precatorius]	0	0	0	1.29339	0.473363	0.99882	0.34856	1.04623	1.4558	0	0	0	0	0	0
gene-VNO77_00607	11-beta-hydroxysteroid dehydrogenase A	11-beta-hydroxysteroid dehydrogenase 1B-like [Abrus precatorius]	0	0	0	108.699	75.5389	54.0854	0	0.0499066	0.054883	0	0	0	0.872584	0	0
gene-VNO77_00608	RecQ-mediated genome instability protein 1	recQ-mediated genome instability protein 1-like [Abrus precatorius]/recQ-mediated genome instability protein 1-like [Abrus precatorius]	0	0	0.800595	0.908204	0.625929	0.143135	0.718723	0.535456	1.10704	1.1527	0.377833	0.696472	0.468105	0.376468	0.440055
gene-VNO77_00609	DEK domain-containing chromatin-associated protein 1	protein DEK-like isoform X2 [Glycine soja]/Protein DEK [Glycine soja]/protein DEK-like isoform X1 [Glycine soja]/protein DEK-like isoform X3 [Glycine soja]/protein DEK isoform X2 [Glycine max]/hypothetical protein GLYMA_05G203100v4 [Glycine max]/hypothetical protein JHK87_013434 [Glycine soja]/protein DEK isoform X1 [Glycine max]	20.4145	16.6786	17.8713	8.38991	8.15891	4.28567	29.6622	26.7474	31.9269	21.6484	23.5882	23.7111	28.9465	28.1078	32.9398
gene-VNO77_00610	Omega-hydroxypalmitate O-feruloyl transferase	Omega-hydroxypalmitate O-feruloyl transferase [Spatholobus suberectus]/Omega-hydroxypalmitate O-feruloyl transferase [Spatholobus suberectus]	0	0	0	0	0	0	0.0587799	0	0.0356372	0	0.0476386	0	0	0	0
gene-VNO77_00611		Auxin-responsive protein SAUR72, partial [Mucuna pruriens]	8.79459	10.1248	6.58776	0	0	0	14.3796	10.8291	14.0193	15.6536	15.0462	15.9807	62.3141	51.8947	71.5561
gene-VNO77_00612	Protein MICRORCHIDIA 4	MORC family CW-type zinc finger protein 4 [Spatholobus suberectus]	21.6132	20.0706	22.4512	9.24303	7.09165	4.20697	13.7477	13.049	13.5983	19.5613	23.5832	21.3653	23.8965	22.2428	21.9785
gene-VNO77_00613			0	2.2544	0	0	0.468257	0	0.0526778	0	0.12775	0	0	0	0.507775	1.25653	0
gene-VNO77_00614		protein TAPETUM DETERMINANT 1-like [Abrus precatorius]	0	0	0	0	0	0	0	0	0	0	0	0	0	0	0
gene-VNO77_00615			29.1904	34.5091	44.8231	4.50943	4.81148	2.31588	10.8256	8.70207	14.7358	58.6477	56.2646	56.4273	33.7737	42.1697	31.6444
gene-VNO77_00616	Membrane-anchored ubiquitin-fold protein 3	Membrane-anchored ubiquitin-fold protein 3 [Spatholobus suberectus]/Membrane-anchored ubiquitin-fold protein 3, partial [Mucuna pruriens]/membrane-anchored ubiquitin-fold protein 3 isoform X1 [Vigna radiata var. radiata]/Membrane-anchored ubiquitin-fold protein 3-like [Glycine max]/membrane-anchored ubiquitin-fold protein 3 isoform X2 [Vigna angularis]/membrane-anchored ubiquitin-fold protein 3 […	172.57	162.375	195.68	65.3587	66.9785	39.4522	98.8811	99.4095	105.078	141.987	144.868	130.185	175.892	168.751	160.058
gene-VNO77_00617	Bidirectional sugar transporter SWEET14/Bidirectional sugar transporter SWEET14/Bidirectional sugar transporter SWEET13	bidirectional sugar transporter SWEET14-like [Abrus precatorius]/sugar efflux transporter SWEET21 [Glycine max]	88.2555	78.9995	68.6225	0	3.9085	0.887656	46.0416	20.8006	16.4768	6.73348	4.6082	2.84108	2.01273	2.04734	6.02406
gene-VNO77_00618			0.0732517	1.26175	0	0	0	0	0	0	0.218472	0	0	0	0	0	0
gene-VNO77_00619	Bidirectional sugar transporter SWEET14/Bidirectional sugar transporter SWEET14/Bidirectional sugar transporter SWEET13	bidirectional sugar transporter SWEET14-like [Abrus precatorius]/sugar efflux transporter SWEET20 [Glycine max]/Bidirectional sugar transporter SWEET13 [Spatholobus suberectus]/bidirectional sugar transporter N3-like [Glycine soja]/Bidirectional sugar transporter SWEET10 [Glycine max]	0.570925	0.771301	0.911927	0	0.183569	0.760848	1.38362	2.27702	3.3805	0	0	0	0	0.123148	0.207925
gene-VNO77_00620	Probable protein S-acyltransferase 5/Probable protein S-acyltransferase 7	Palmitoyltransferase, DHHC domain [Sesbania bispinosa]/S-acyltransferase 7 [Spatholobus suberectus]	16.805	18.5707	19.7139	2.1937	2.86544	1.88232	9.71931	9.38883	8.30427	10.6492	11.1403	10.7777	20.1093	18.9691	15.5749
gene-VNO77_00621		mitochondrial import inner membrane translocase subunit TIM8-like [Cicer arietinum]	5.11834	16.8978	42.6212	39.0654	38.1185	29.5691	43.3545	39.9085	41.3119	54.1224	50.6329	65.4507	55.2403	56.8918	53.607
gene-VNO77_00622	NAC domain-containing protein 83	NAC domain-containing protein 83-like [Abrus precatorius]/NAC domain-containing protein 83 [Spatholobus suberectus]	0.806999	0.690958	0.768879	0	0	0	0.365646	0.172786	0.221684	0	0	0	0.083918	0.11681	0.0438274
gene-VNO77_00623		gelsolin-related protein of 125 kDa [Spatholobus suberectus]	0	0.141424	0.267534	1.21397	1.09055	0.468745	0.0727015	0.0601214	0.110194	0.463894	0.235686	0.579262	0	0.108385	0
gene-VNO77_00624		hypothetical protein CR513_48797, partial [Mucuna pruriens]	0	0	0	5.88983	2.81321	2.69078	0.194757	0.501064	0.314873	0	0.315683	0	0	0	0.0544696
gene-VNO77_00625		hypothetical protein CFP56_26177 [Quercus suber]/hypothetical protein CR513_48798, partial [Mucuna pruriens]/LOW QUALITY PROTEIN: uncharacterized protein LOC129319757 [Prosopis cineraria]/uncharacterized protein LOC129298083 [Prosopis cineraria]/uncharacterized protein LOC107630845 [Arachis ipaensis]/uncharacterized protein LOC112790970 [Arachis hypogaea]/uncharacterized protein LOC107480041 [Ara…	0	0	0	2.34887	1.83759	3.15159	0.114055	0.0314396	0.0691493	0.145552	0	0.408938	0	0.212544	0
gene-VNO77_00626	Probable serine/threonine-protein kinase At1g54610 [Arabidopsis thaliana]	probable serine/threonine-protein kinase At1g54610 isoform X2 [Abrus precatorius]/putative serine/threonine-protein kinase, partial [Mucuna pruriens]/probable serine/threonine-protein kinase At1g54610 isoform X1 [Abrus precatorius]/probable serine/threonine-protein kinase At1g54610 [Cajanus cajan]/probable serine/threonine-protein kinase At1g54610 [Glycine max]	2.18444	0.787167	0.959639	4.70486	6.09497	5.79785	0.786833	0.272666	0.667859	2.16604	1.33005	2.83011	1.20991	1.13951	1.47127
gene-VNO77_00627			0	0	0	0.211287	0.316342	0.349642	0	0	0	0	0	0	0	0	0.318501
gene-VNO77_00628	Protein BASIC PENTACYSTEINE4	BASIC PENTACYSTEINE4 [Spatholobus suberectus]/protein BASIC PENTACYSTEINE4-like isoform X1 [Abrus precatorius]/protein BASIC PENTACYSTEINE4 [Glycine max]/protein BASIC PENTACYSTEINE4 [Cajanus cajan]/Protein BASIC PENTACYSTEINE4, partial [Mucuna pruriens]/protein BASIC PENTACYSTEINE4 [Glycine max]	0	0	0	17.4514	16.6806	19.0846	4.0267	4.54768	3.27089	5.18861	3.04168	7.00852	1.8842	1.69019	2.72254
gene-VNO77_00629		Protein bicaudal C-like 1-A, partial [Mucuna pruriens]/uncharacterized protein LOC113856178 [Abrus precatorius]/Sterile alpha motif domain [Sesbania bispinosa]	0.836462	0.749348	3.93049	9.16123	10.5061	11.4508	4.6401	4.36812	4.53829	1.53624	1.95125	1.77878	1.16037	1.10942	1.32223
gene-VNO77_00630		Protein bicaudal C-like 1-A, partial [Mucuna pruriens]/uncharacterized protein LOC113856178 [Abrus precatorius]/Sterile alpha motif domain [Sesbania bispinosa]	8.59781	4.50967	21.067	10.3918	9.83174	10.921	6.769	6.73189	7.13492	17.9542	8.35447	13.6067	11.0168	7.98076	6.34764
gene-VNO77_00631			7.20247	3.0834	16.4694	2.94085	2.41738	2.86269	3.80729	3.68394	2.63804	8.62669	4.15617	9.28629	6.49105	10.0778	6.25855
gene-VNO77_00632	Basic helix-loop-helix protein 80/Transcription factor bHLH137	transcription factor bHLH137-like [Abrus precatorius]	0	0	1.75875	0	0	0	2.74527	1.12924	2.81138	0.435657	0.645574	0	0	0	0.0954775
gene-VNO77_00633		Poly(A) polymerase I [Spatholobus suberectus]/uncharacterized protein LOC113854114 isoform X1 [Abrus precatorius]/uncharacterized protein LOC113854114 isoform X2 [Abrus precatorius]	1.89539	0.207827	1.84065	2.59487	2.56307	1.16297	2.46454	2.89146	2.57622	3.0367	2.95182	3.48236	1.93093	1.39366	2.07804
gene-VNO77_00634	Mitochondrial phosphate carrier protein 3, mitochondrial	mitochondrial phosphate carrier protein 3, mitochondrial [Cajanus cajan]/Mitochondrial phosphate carrier protein 3 [Spatholobus suberectus]	0	0	0	0	0	0	0	0	0	0	0	0	0	0	0
gene-VNO77_00635	Acyl carrier protein 1, chloroplastic	acyl carrier protein 1, chloroplastic [Vigna angularis]/acyl carrier protein 1, chloroplastic [Vigna radiata var. radiata]/hypothetical protein JHK87_013417 [Glycine soja]/acyl carrier protein 1, chloroplastic isoform X2 [Glycine max]/acyl carrier protein 1, chloroplastic-like [Vigna unguiculata]/acyl carrier protein 1, chloroplastic [Glycine max]/acyl carrier protein 1, chloroplastic-like [Vigna…	0	0	0	0	0.0965986	0.320301	0.0869368	0	0	0	0	0	0	0	0
gene-VNO77_00636	Coiled-coil domain-containing protein SCD2	hypothetical protein SESBI_20943 [Sesbania bispinosa]	1.15334	1.20918	1.02857	3.2044	2.22501	1.03749	1.00123	1.02348	1.45434	1.41083	1.25099	1.79493	0.98857	1.0573	0.805071
gene-VNO77_00637	Serine carboxypeptidase-like 45/Serine carboxypeptidase-like 46	Serine carboxypeptidase 45 [Spatholobus suberectus]/serine carboxypeptidase-like 45 [Abrus precatorius]/serine carboxypeptidase-like 45 isoform X4 [Glycine max]/Serine carboxypeptidase-like 45 [Mucuna pruriens]/Serine carboxypeptidase, serine active site [Sesbania bispinosa]/serine carboxypeptidase-like 45 [Cajanus cajan]/serine carboxypeptidase-like 45 isoform X3 [Glycine max]/serine carboxypept…	0	0	0	0	0	0	0.0800341	0.117663	0.194093	0.0510682	0	0	0.0857188	0.0397722	0.0447679
gene-VNO77_00638	Dual specificity protein phosphatase PHS1	Dual specificity protein phosphatase PHS1 [Spatholobus suberectus]/Tyrosine specific protein phosphatases domain [Sesbania bispinosa]/Dual specificity protein phosphatase 1 [Glycine soja]/dual specificity protein phosphatase PHS1 isoform X2 [Glycine max]/dual specificity protein phosphatase PHS1-like [Abrus precatorius]/dual specificity protein phosphatase PHS1-like isoform X2 [Glycine soja]/hypo…	2.28333	0.906882	2.66865	4.30961	4.3016	2.00891	2.71267	2.66789	2.76036	5.41017	4.83892	4.96355	3.3397	2.95688	3.11098
gene-VNO77_00639	Chaperone protein ClpC, chloroplastic	chaperone protein ClpC, chloroplastic isoform X3 [Abrus precatorius]/Chaperone protein ClpC [Spatholobus suberectus]/chaperone protein ClpC, chloroplastic isoform X2 [Abrus precatorius]/chaperone protein ClpC, chloroplastic-like [Abrus precatorius]/Chaperone protein ClpC [Spatholobus suberectus]/chaperone protein ClpC, chloroplastic [Cajanus cajan]/chaperone protein ClpC, chloroplastic isoform X1…	41.6319	35.6039	38.7745	51.2261	50.9248	23.0382	38.4339	34.9034	39.0963	32.9143	31.6302	33.4516	39.1103	36.4314	37.0843
gene-VNO77_00640		uncharacterized protein LOC113856111 [Abrus precatorius]/uncharacterized protein LOC101502406 [Cicer arietinum]/regulation of transcription [Spatholobus suberectus]	21.345	14.0636	13.3022	26.9334	27.7335	28.0103	21.8516	19.3489	20.8145	16.6584	16.3534	19.506	25.4265	23.8088	29.3671
gene-VNO77_00641		ICE73 transcription factor, partial [Vitis amurensis]/inducer of CBF expression 3 [Vitis riparia]/transcription factor ICE1-like [Vitis riparia]/unnamed protein product, partial [Vitis vinifera]/Transcription factor ICE1 [Vitis vinifera]/inducer of CBF expression 3 [Vitis pseudoreticulata]/inducer of CBF expression 3 [Vitis riparia]/hypothetical protein VITISV_040396 [Vitis vinifera]/PREDICTED: t…	0	0	0	0	0	0	0	0	0	0	0	0	0	0	0
gene-VNO77_00642	Auxin response factor 2B/Auxin response factor 2/Auxin response factor 2A	Auxin response factor 2, partial [Mucuna pruriens]/auxin response factor 2B [Cajanus cajan]/Auxin response factor 2 [Spatholobus suberectus]/auxin response factor 2B isoform X1 [Glycine max]/auxin response factor 2B isoform X3 [Abrus precatorius]/Auxin response factor 2B [Glycine max]/auxin response factor 2B isoform X2 [Abrus precatorius]/hypothetical protein JHK86_013506 [Glycine max]/hypotheti…	81.5321	66.5062	72.7562	67.4174	65.3969	42.6042	76.5664	84.1777	70.8727	22.9545	29.8281	24.1451	56.2266	53.1731	55.6359
gene-VNO77_00643			13.5204	5.8645	12.5808	26.4677	21.2384	14.5997	14.3745	12.6796	21.1986	1.88399	2.64483	2.35253	3.99449	6.371	7.17126
gene-VNO77_00644	ADP-ribosylation factor GTPase-activating protein AGD1	ADP-ribosylation factor GTPase-activating protein AGD3-like isoform X1 [Abrus precatorius]/ADP-ribosylation factor GTPase-activating protein AGD3 isoform X2 [Cajanus cajan]/ADP-ribosylation factor GTPase-activating protein AGD3 isoform X1 [Cajanus cajan]	10.8245	7.61255	3.77353	17.0026	13.5219	8.62008	9.93784	10.302	9.61587	6.25739	6.83386	7.09988	5.81807	5.05363	6.20672
gene-VNO77_00645			0	0	0	0.481367	0	0	0	0	0.131083	0	0.175227	0	0	0	0.362815
gene-VNO77_00646	Cytochrome P450 71D11 [Lotus japonicus]	cytochrome P450 71D11-like [Abrus precatorius]/cytochrome P450 71D11-like [Abrus precatorius]/cytochrome P450 71D11-like [Abrus precatorius]/cytochrome P450 71D11 [Glycine max]/hypothetical protein GLYMA_07G160700v4 [Glycine max]	0	0	0	0	0	0	0	0.0812709	3.23239	0.0627082	0	0	0	0.109884	0.0206145
gene-VNO77_00647		signal recognition particle subunit SRP68 isoform X1 [Abrus precatorius]/signal recognition particle subunit SRP68 [Glycine max]/signal recognition particle subunit SRP68 [Cajanus cajan]/Signal recognition particle subunit SRP68 isoform C [Glycine soja]/ADP-ribosylation factor GTPase-activating protein AGD3 [Glycine max]/ADP-ribosylation factor GTPase-activating protein AGD3 [Glycine max]/signal …	4.8619	3.73964	6.27146	14.8475	12.0526	8.11412	11.125	12.2779	12.3292	12.7526	13.5953	14.9893	9.88704	11.8751	11.9334
gene-VNO77_00648	Magnesium protoporphyrin IX methyltransferase, chloroplastic	hypothetical protein PHAVU_002G281900g [Phaseolus vulgaris]/magnesium protoporphyrin IX methyltransferase, chloroplastic [Vigna unguiculata]/magnesium protoporphyrin IX methyltransferase, chloroplastic [Vigna umbellata]/magnesium protoporphyrin IX methyltransferase, chloroplastic [Vigna radiata var. radiata]/magnesium protoporphyrin IX methyltransferase, chloroplastic [Vigna angularis]/magnesium …	1.39967	0	0	12.3915	17.2564	23.1129	6.34986	7.73957	5.72832	1.26921	1.42608	2.2249	1.2598	1.2546	2.69599
gene-VNO77_00649	Trihelix transcription factor ASR3	Trihelix transcription factor PTL [Spatholobus suberectus]/Trihelix transcription factor ASR3, partial [Mucuna pruriens]	0.494314	0	0	1.04894	2.46551	2.12777	0.729504	0.62003	0.423856	0.601248	0.32025	0.557026	0.219746	0.249232	0.382552
gene-VNO77_00650	Protein MEI2-like 4/Protein MEI2-like 1	protein MEI2-like 1 isoform X2 [Abrus precatorius]/protein MEI2-like 1 isoform X3 [Abrus precatorius]	36.2778	26.9067	34.3305	19.0872	17.0058	8.75647	22.1607	22.455	23.0552	19.1649	19.1245	17.0535	33.4728	31.8599	32.4104
gene-VNO77_00651			30.7474	27.6599	38.6954	12.2535	10.2163	2.62413	15.4752	14.7072	13.9754	29.4993	22.8799	30.0257	28.2943	24.1326	24.8821
gene-VNO77_00652	Protein MEI2-like 4/Protein MEI2-like 1	protein MEI2-like 1 isoform X2 [Abrus precatorius]/protein MEI2-like 1 isoform X3 [Abrus precatorius]	20.9433	22.2529	25.0529	12.5971	10.2399	3.82095	22.7175	24.6434	25.3338	34.2936	35.6102	32.8227	24.6123	25.8926	23.7918
gene-VNO77_00653			13.7375	16.0603	15.836	2.30655	1.23968	0.880828	2.94861	3.16331	4.44506	30.3066	24.2847	16.255	14.0832	15.0884	10.9658
gene-VNO77_00654		uncharacterized protein LOC108340082 [Vigna angularis]/U5 small nuclear ribonucleoprotein 40 kDa protein-like [Vigna umbellata]/U5 small nuclear ribonucleoprotein 40 kDa protein [Vigna radiata var. radiata]/WD40/YVTN repeat-like-containing domain superfamily [Sesbania bispinosa]/WD40/YVTN repeat-like-containing domain superfamily [Sesbania bispinosa]	0	0.365494	0	0	0.13918	0	0	0	0	0	0	0	0.201234	0.443505	0.499213
gene-VNO77_00655	Protein BONZAI 1/Protein BONZAI 2 [Arabidopsis thaliana]	BONZAI 1 [Spatholobus suberectus]/protein BONZAI 1-like isoform X1 [Abrus precatorius]/protein BONZAI 1 isoform X1 [Cajanus cajan]/protein BONZAI 1 [Glycine max]	18.187	14.0264	16.7376	7.96953	7.85946	7.54171	10.5243	9.22905	9.30463	14.6343	13.3588	14.1066	11.9663	13.3571	13.5782
gene-VNO77_00656	Ethylene-responsive transcription factor ERF114	ethylene-responsive transcription factor ERF114 [Glycine max]/ethylene-responsive transcription factor ERF114-like, partial [Glycine soja]/Ethylene-responsive transcription factor ERF114 [Glycine soja]/Ethylene-responsive transcription factor [Glycine max]	31.5539	46.8565	52.9353	0.0873142	0.305032	0.0722446	1.13731	1.47022	2.28258	95.4163	93.0003	92.3044	16.0032	19.8786	20.3354
gene-VNO77_00657	Patellin-5 [Arabidopsis thaliana]	Random slug protein 5 [Spatholobus suberectus]/polyphosphoinositide binding protein Ssh2p [Glycine max]/hypothetical protein JHK87_013407 [Glycine soja]/unknown [Glycine max]	3.92919	12.989	6.53085	0.440119	0.878603	1.05201	4.32702	5.30386	8.70914	0.925002	0.53404	0.840032	46.7201	39.851	42.2766
gene-VNO77_00658			1.11493	0.35564	0	4.88446	3.75811	2.02072	1.27976	0.604751	1.21926	0.349967	0.29634	1.16534	0.146856	0.953947	0.306792
gene-VNO77_00659	Probable beta-1,4-xylosyltransferase IRX10L	probable beta-1,4-xylosyltransferase IRX10L [Abrus precatorius]/Exostosin-like [Sesbania bispinosa]/probable beta-1,4-xylosyltransferase IRX10L [Prosopis alba]/probable beta-1,4-xylosyltransferase IRX10L [Medicago truncatula]/beta-1,4-xylosyltransferase IRX10L [Spatholobus suberectus]/hypothetical protein JHK87_015382 [Glycine soja]/hypothetical protein TSUD_71150 [Trifolium subterraneum]/Exostos…	4.19379	5.09188	6.51667	6.04017	7.45338	7.90844	84.2511	83.6925	72.2999	6.50587	5.00154	8.5039	2.03556	3.06675	2.85162
gene-VNO77_00660	Transaldolase [Renibacterium salmoninarum ATCC 33209]	Transaldolase/Fructose-6-phosphate aldolase [Sesbania bispinosa]/uncharacterized protein LOC109813681 [Cajanus cajan]/Transaldolase [Cajanus cajan]	1.31459	0.943482	0	9.24689	19.3576	21.4638	13.5609	11.9097	11.4918	1.2806	1.12955	1.82117	0.246297	0.207778	0.350816
gene-VNO77_00661		uncharacterized protein LOC113855126 [Abrus precatorius]/uncharacterized protein LOC106768301 [Vigna radiata var. radiata]/hypothetical protein PHAVU_002G280900g [Phaseolus vulgaris]	136.847	71.4623	117.516	51.1189	54.391	48.3795	196.813	258.476	221.03	267.08	272.544	218.661	108.039	118.848	119.369
gene-VNO77_00662		uncharacterized protein At4g14100-like isoform X1 [Abrus precatorius]/hypothetical protein PHAVU_002G280800g [Phaseolus vulgaris]	1.75218	2.36461	1.30129	14.7004	13.568	16.5909	4.30975	3.89907	4.48886	5.07686	3.13462	6.47151	2.21916	2.3888	2.59614
gene-VNO77_00663	Succinate dehydrogenase assembly factor 2, mitochondrial	Flavinator of succinate dehydrogenase [Sesbania bispinosa]	90.7588	71.9722	106.912	33.9213	39.5639	43.4382	76.3484	66.9367	67.9993	152.271	146.096	166.615	117.067	111.958	126.702
gene-VNO77_00664		(+)-neomenthol dehydrogenase [Glycine max]/(+)-neomenthol dehydrogenase [Glycine max]/(+)-neomenthol dehydrogenase [Cajanus cajan]/(+)-neomenthol dehydrogenase [Spatholobus suberectus]/(+)-neomenthol dehydrogenase, partial [Mucuna pruriens]	0	0	0	0	0	0	0	0	0	0	0	0	0.126809	0.117675	0.198684
gene-VNO77_00665	Calcium-dependent mitochondrial ATP-magnesium/phosphate carrier protein 2/Calcium-dependent mitochondrial ATP-magnesium/phosphate carrier protein 3	Mitochondrial carrier protein [Sesbania bispinosa]/Calcium-binding mitochondrial carrier protein SCaMC-2 [Spatholobus suberectus]/calcium-binding mitochondrial carrier protein SCaMC-2-B-like isoform X1 [Abrus precatorius]/calcium-binding mitochondrial carrier protein SCaMC-2-B [Cajanus cajan]/calcium-dependent mitochondrial ATP-magnesium/phosphate carrier protein 3 [Glycine max]/Calcium-binding m…	14.1662	9.12009	17.794	10.3454	12.1244	5.2398	15.1905	15.3029	13.9001	10.1856	9.06204	8.51823	6.48022	5.84894	5.34919
gene-VNO77_00666	Putative pentatricopeptide repeat-containing protein At3g49142 [Arabidopsis thaliana]	Pentatricopeptide repeat-containing protein, partial [Mucuna pruriens]/pentatricopeptide repeat-containing protein At5g61800 [Abrus precatorius]/hypothetical protein JHK86_020105 [Glycine max]/pentatricopeptide repeat-containing protein At5g61800 [Glycine max]/Pentatricopeptide repeat-containing protein [Glycine max]/hypothetical protein JHK85_020538 [Glycine max]/Pentatricopeptide repeat-contain…	0	0	0	0.49623	0.660411	0.364965	0.86677	0.518817	0.630608	0.284436	0.280992	0	0.0397858	0.29536	0.103894
gene-VNO77_00667		hypothetical protein E2542_SST17613 [Spatholobus suberectus]/hypothetical protein SESBI_26135 [Sesbania bispinosa]/hypothetical protein SESBI_39659 [Sesbania bispinosa]	2.79165	0.0562407	1.2235	968.188	953.54	893.293	6.03528	3.14799	4.5136	171.888	158.924	144.953	30.5974	29.2016	27.836
gene-VNO77_00668			0	0	0	4.64914	6.25929	6.26214	0.0971247	0.321274	0	4.70998	4.17191	4.41099	0.702157	2.46152	1.05939
gene-VNO77_00669	Calnexin homolog	calnexin homolog [Abrus precatorius]	115.189	86.1788	130.336	241.716	221.781	142.976	86.6574	85.1745	90.1974	145.65	135.918	174.557	129.895	128.969	128.859
gene-VNO77_00670			252.508	181.175	354.677	107.831	103.794	67.4323	65.6131	66.5394	77.1523	361.153	348.726	397.728	216.646	239.395	224.555
gene-VNO77_00671	Ribonuclease TUDOR 1/Ribonuclease TUDOR 2	ribonuclease TUDOR 1 isoform X1 [Abrus precatorius]/ribonuclease TUDOR 1 [Glycine max]/ribonuclease TUDOR 1 [Glycine max]/ribonuclease TUDOR 1 [Vigna umbellata]/hypothetical protein JHK87_013397 [Glycine soja]/Ribonuclease TUDOR 1 [Glycine max]/ribonuclease TUDOR 1 [Vigna angularis]/ribonuclease TUDOR 1 [Vigna unguiculata]/ribonuclease TUDOR 1 [Vigna radiata var. radiata]/Ribonuclease TUDOR 1 [Gl…	29.4957	34.091	35.2428	92.7735	85.3881	32.8979	20.4588	20.1193	20.9326	29.5473	29.9017	32.8615	36.18	36.6099	36.6449
gene-VNO77_00672		uncharacterized protein LOC109813702 isoform X1 [Cajanus cajan]/Amidase signature domain [Sesbania bispinosa]/uncharacterized protein LOC113854626 [Abrus precatorius]/gatA, partial [Mucuna pruriens]	20.9903	13.8445	18.2014	26.1127	24.2055	15.933	20.1211	16.9879	18.1747	39.1293	39.8247	36.9104	29.241	27.0781	28.6292
gene-VNO77_00673		hypothetical protein E2542_SST17608 [Spatholobus suberectus]	1.66742	2.79232	2.64114	0	0	0	1.53797	1.83711	0.777038	8.25971	11.5298	5.82069	1.85312	0.573211	1.93564
gene-VNO77_00674		uncharacterized protein LOC109813707 [Cajanus cajan]/uncharacterized protein LOC100794173 isoform X1 [Glycine max]/hypothetical protein CR513_33345, partial [Mucuna pruriens]/uncharacterized protein LOC113855719 [Abrus precatorius]/hypothetical protein D0Y65_019226 [Glycine soja]	0.635406	0.152011	0.182993	0.0197704	0.118402	0.327165	0.657118	0.509143	0.78603	2.07381	2.51889	3.38198	1.38381	1.12527	0.56625
gene-VNO77_00675	Respiratory burst oxidase homolog protein C	respiratory burst oxidase homolog protein C isoform X1 [Abrus precatorius]/respiratory burst oxidase homolog protein D isoform X2 [Abrus precatorius]/respiratory burst oxidase homolog protein C isoform X3 [Abrus precatorius]/Respiratory burst oxidase-like protein C [Spatholobus suberectus]	1.33098	0	1.28095	2.24504	5.09568	3.76603	37.3235	33.6143	35.4084	17.487	15.7962	21.9239	1.35369	1.22529	1.68054
gene-VNO77_00676		uncharacterized protein LOC113854452 isoform X2 [Abrus precatorius]/uncharacterized protein LOC113854452 isoform X1 [Abrus precatorius]	1.48053	1.24984	1.65989	1.48191	1.40581	0.405337	1.82079	1.55273	1.70089	2.53422	2.48768	3.02421	1.62608	1.50075	0.950783
gene-VNO77_00677	Protein SUPPRESSOR OF GENE SILENCING 3	Zinc finger-XS domainprobable mediator of RNA polymerase II transcription [Spatholobus suberectus]/protein SUPPRESSOR OF GENE SILENCING 3-like isoform X1 [Abrus precatorius]/hypothetical protein JHK87_013391 [Glycine soja]/hypothetical protein JHK86_013482 [Glycine max]/Protein SUPPRESSOR OF GENE SILENCING 3 [Glycine max]/protein SUPPRESSOR OF GENE SILENCING 3 [Glycine max]/Protein SGS3 isoform B…	0.47994	0	0.162902	3.65489	3.99652	1.7329	1.99206	1.47449	2.2254	2.48335	1.89851	2.11628	0.340777	0.274983	0.20119
gene-VNO77_00678	VQ motif-containing protein 31	VQ motif-containing protein 31, partial [Mucuna pruriens]	0	0	0	0.473138	0.826454	2.251	0.212512	0.234319	0.386527	0	0	0.423307	0.0853524	0.0792044	0.0891532
gene-VNO77_00679			1.17425	1.46567	1.29389	0.838745	0.139531	0.462657	0.879027	0.9	2.43629	3.60572	3.86739	2.50136	2.52178	0.936052	1.89653
gene-VNO77_00680	Calcium-dependent protein kinase SK5	calcium-dependent protein kinase SK5 isoform X1 [Abrus precatorius]/calcium-dependent protein kinase SK5-like [Glycine max]/hypothetical protein JHK86_013480 [Glycine max]/Calcium-dependent protein kinase SK5 [Glycine soja]/seed calcium dependent protein kinase a [Glycine max]/hypothetical protein JHK87_013390 [Glycine soja]/hypothetical protein CR513_40772, partial [Mucuna pruriens]/calcium-depe…	30.9291	34.8666	22.0647	31.2278	31.8564	17.2558	33.0324	27.6606	28.4558	41.7289	43.8277	43.245	41.5531	39.7759	36.4564
gene-VNO77_00681		DYAD protein [Spatholobus suberectus]	5.94699	3.36129	2.24544	5.39606	6.01969	2.41622	10.3647	14.3208	13.2075	5.02155	5.13022	5.06628	5.79477	5.75994	5.43078
gene-VNO77_00682		E3 ubiquitin-protein ligase CHFR [Abrus precatorius]/E3 ubiquitin-protein ligase CHFR [Spatholobus suberectus]/E3 ubiquitin-protein ligase CHFR isoform X2 [Cajanus cajan]	6.17872	4.68587	10.1388	34.6989	29.58	24.2823	17.6012	17.1417	16.5632	21.0601	19.3761	16.1451	16.1316	19.1696	18.8884
gene-VNO77_00683	Myb-related protein 330 [Antirrhinum majus]/MYB31 transcription factor31/Transcription repressor MYB4/Myb-related protein 308 [Antirrhinum majus]/MYB-like transcription factor 4/Transcription factor MYB32/Myb-related protein Zm38 [Zea mays]/Transcription factor MYB7	myb-related protein 308-like [Abrus precatorius]	2.50987	1.07666	1.03404	2.18016	2.12881	2.43133	1.57528	2.15943	1.98757	3.66747	4.00262	3.93501	5.19831	3.74485	2.35767
gene-VNO77_00684		defensin protein [Salix suchowensis]/hypothetical protein OIU76_024133 [Salix suchowensis]/defensin protein [Salix suchowensis]	0.406673	0	0	12554.6	13679.1	21401.2	0	0	0	9.89294	10.3072	11.784	35.3536	0.426065	2.39791
gene-VNO77_00685	Patellin-5 [Arabidopsis thaliana]/Patellin-3 [Arabidopsis thaliana]	patellin-3-like [Abrus precatorius]	0.671559	0	1.21569	5.8067	5.62687	2.40226	16.6158	20.8132	16.2078	50.2721	47.3481	43.2408	2.9854	5.4921	7.54965
gene-VNO77_00686			2.13565	4.15548	4.38153	6.62727	14.3973	8.70903	8.7549	5.50238	10.2974	4.58079	3.97346	3.06927	2.67237	1.69676	2.0568
gene-VNO77_00687	Serine/threonine-protein kinase SRK2A/Serine/threonine-protein kinase SAPK7/Serine/threonine-protein kinase SRK2B/Serine/threonine-protein kinase SRK2H	serine/threonine-protein kinase SRK2A [Abrus precatorius]/Serine/threonine-protein kinase SAPK7 [Spatholobus suberectus]/serine/threonine-protein kinase SRK2A [Cajanus cajan]/serine/threonine-protein kinase SRK2A [Vigna unguiculata]/serine/threonine-protein kinase SRK2A [Vigna radiata var. radiata]/serine/threonine-protein kinase SRK2A [Vigna angularis]/serine/threonine-protein kinase SRK2A isofo…	48.8924	40.3562	75.8486	54.9247	70.9909	59.8563	67.9519	53.1757	68.0281	114.775	92.3688	122.298	23.8592	23.2989	24.0622
gene-VNO77_00688			24.2499	16.4924	42.6484	7.41121	13.2852	12.2642	13.6548	11.3482	16.3925	57.3487	50.4879	69.4459	8.73114	10.2797	9.86093
gene-VNO77_00689	Ferrochelatase-2, chloroplastic/Ferrochelatase-2, chloroplastic	ferrochelatase-2, chloroplastic-like [Abrus precatorius]/ferrochelatase-2, chloroplastic [Cajanus cajan]/Ferrochelatase-2 [Spatholobus suberectus]/ferrochelatase-2, chloroplastic isoform X1 [Glycine max]/hypothetical protein PHAVU_002G278100g [Phaseolus vulgaris]/ferrochelatase-2, chloroplastic isoform X1 [Vigna radiata var. radiata]/Ferrochelatase-2, chloroplastic [Glycine soja]	16.2292	10.5934	12.6303	7.76669	9.23508	6.94378	34.0064	29.7387	35.0604	16.6271	17.5516	16.7515	6.92078	8.02783	8.54511
gene-VNO77_00690	TOM1-like protein 5 [Arabidopsis thaliana]	TOM1-like protein 5 isoform X1 [Glycine max]/TOM1-like protein 5 isoform X1 [Vigna unguiculata]/TOM1-like protein 5 isoform X2 [Glycine soja]/TOM1-like protein 5 [Glycine max]/TOM1-like protein 5 [Vigna umbellata]/TOM1-like protein 5 [Vigna radiata var. radiata]/hypothetical protein JHK85_013822 [Glycine max]/TOM1-like protein 5 isoform X1 [Vigna angularis]/TOM1-like protein 5, partial [Mucuna pr…	4.34717	1.63214	3.40759	32.1208	26.5471	23.2785	17.5096	19.3769	19.6962	8.19375	9.55727	10.4557	10.7465	8.80929	10.2807
gene-VNO77_00691		uncharacterized protein LOC113855348 [Abrus precatorius]/Succinate-semialdehyde dehydrogenase (acetylating) [Spatholobus suberectus]/hypothetical protein CR513_28268 [Mucuna pruriens]/Polyketide synthase, enoylreductase domain [Sesbania bispinosa]/alcohol dehydrogenase [Glycine max]/hypothetical protein JHK87_013380 [Glycine soja]/hypothetical protein JHK86_013473 [Glycine max]/alcohol dehydrogen…	49.8465	41.5178	51.4695	156.273	153.537	133.355	128.035	118.422	101.346	88.5532	90.7264	81.338	74.0818	81.7619	97.1395
gene-VNO77_00692		DDT domain-containing protein DDB_G0282237-like [Abrus precatorius]	22.7379	29.5283	30.2109	2.04277	1.04704	0.974533	25.0788	28.3997	29.0065	44.1567	37.9709	41.3866	16.9182	17.2276	11.0829
gene-VNO77_00693	Phosphatidylinositol 4-phosphate 5-kinase 2/Phosphatidylinositol 4-phosphate 5-kinase 1	phosphatidylinositol 4-phosphate 5-kinase 1-like [Abrus precatorius]	0.361026	0.592249	1.55217	1.1827	1.23336	0.496589	25.2128	25.8855	22.9867	23.2919	20.5624	19.8234	7.06934	7.61211	5.69443
gene-VNO77_00694		Protein OPAQUE10, partial [Mucuna pruriens]/uncharacterized protein LOC100788653 [Glycine max]/hypothetical protein JHK86_013470 [Glycine max]	4.17856	4.09454	3.15176	2.23913	2.07637	0.812789	9.33694	8.57088	11.597	11.9651	14.5664	8.737	5.82704	7.34195	6.85958
gene-VNO77_00695	MACPF domain-containing protein At4g24290 [Arabidopsis thaliana]	Membrane attack complex component/perforin [Sesbania bispinosa]/MACPF domain-containing protein [Spatholobus suberectus]/Membrane attack complex component/perforin [Sesbania bispinosa]/MACPF domain-containing protein At4g24290-like [Abrus precatorius]/MACPF domain-containing protein At4g24290 [Cajanus cajan]/MACPF domain-containing protein At4g24290-like [Arachis ipaensis]/MACPF domain-containing…	30.5134	44.9208	32.1287	0.927501	0.877054	1.17133	39.4994	50.5154	46.7789	20.1882	23.7406	21.8373	32.9704	31.2329	27.1719
gene-VNO77_00696	MACPF domain-containing protein At4g24290 [Arabidopsis thaliana]	MACPF domain-containing protein At4g24290-like [Abrus precatorius]/Membrane attack complex component/perforin [Sesbania bispinosa]/Membrane attack complex component/perforin [Sesbania bispinosa]	43.4622	32.5863	42.9441	0.339317	0.217727	0.0802155	40.3549	50.7256	42.1876	55.6532	72.6817	50.9841	31.9	31.1927	34.654
gene-VNO77_00697	MACPF domain-containing protein At4g24290 [Arabidopsis thaliana]	MACPF domain-containing protein At4g24290-like isoform X1 [Abrus precatorius]/MACPF domain-containing protein [Spatholobus suberectus]/MACPF domain-containing protein At4g24290 isoform X1 [Cajanus cajan]/Membrane attack complex component/perforin [Sesbania bispinosa]	64.2953	87.951	49.8592	19.6902	19.9554	18.507	47.5653	48.4794	47.3402	44.774	56.3351	39.3279	50.1181	52.9125	59.0055
gene-VNO77_00698	Protein PSK SIMULATOR 1	uncharacterized protein LOC113853866 isoform X1 [Abrus precatorius]/uncharacterized protein LOC113853866 isoform X2 [Abrus precatorius]/uncharacterized protein LOC113853866 isoform X3 [Abrus precatorius]	37.5019	52.0888	33.3839	6.86464	6.30287	2.36661	21.751	23.1658	24.7687	44.1274	52.9407	41.5585	36.8014	41.016	35.3723
gene-VNO77_00699	Probable magnesium transporter NIPA6 [Arabidopsis thaliana]/Probable magnesium transporter NIPA7 [Arabidopsis thaliana]	probable magnesium transporter NIPA7 isoform X1 [Abrus precatorius]/probable magnesium transporter NIPA7 isoform X2 [Abrus precatorius]/magnesium transporter NIPA7 [Spatholobus suberectus]	13.9798	15.3349	12.1114	7.55962	6.0684	5.75848	22.4386	20.5417	23.4396	29.1855	28.5668	27.8839	16.9997	18.0517	15.8574
gene-VNO77_00700			30.2014	31.2893	34.4524	1.02513	4.26346	1.69641	7.2136	10.0692	6.79285	32.9056	32.0925	30.6944	14.0547	10.7542	13.9079
gene-VNO77_00701	Ammonium transporter 3 member 1/Ammonium transporter 3 member 3/Ammonium transporter 3 member 2	ammonium transporter 3 member 1-like [Abrus precatorius]/ammonium transporter 3 member 1-like [Vigna unguiculata]/Ammonium transporter 3 member 1, partial [Mucuna pruriens]/hypothetical protein PHAVU_002G277000g [Phaseolus vulgaris]/ammonium transporter 3 member 1 [Cajanus cajan]/ammonium transporter 3 member 1 isoform X1 [Vigna radiata var. radiata]/ammonium transporter 3 member 1 [Vigna angular…	0	0	0	0	0	0	0.0776997	0	0.0942159	0	0	0	0.166437	0.0386121	0.130387
gene-VNO77_00702	Probable LRR receptor-like serine/threonine-protein kinase At5g63710	LRR receptor serine/threonine-protein kinase [Spatholobus suberectus]/probable LRR receptor-like serine/threonine-protein kinase At5g63710 [Abrus precatorius]/putative LRR receptor-like serine/threonine-protein kinase isoform C, partial [Glycine soja]/probable LRR receptor-like serine/threonine-protein kinase At5g63710 isoform X1 [Glycine soja]/probable LRR receptor-like serine/threonine-protein …	13.7839	12.1171	14.1566	0	0	0	1.74271	1.17142	0.565013	23.667	24.8037	24.9491	4.37179	7.29405	15.9201
gene-VNO77_00703		auxin-induced protein 6B-like [Abrus precatorius]	7.55995	4.63001	7.70292	1.30113	1.06258	0.978698	5.57844	5.00858	4.284	2.2374	2.49736	4.36006	3.75551	5.4255	8.29125
gene-VNO77_00704	Diacylglycerol kinase 2	Diacylglycerol kinase 2 [Spatholobus suberectus]/Protein kinase C-like, phorbol ester/diacylglycerol-binding domain [Sesbania bispinosa]/Protein kinase C-like, phorbol ester/diacylglycerol-binding domain [Sesbania bispinosa]/diacylglycerol kinase 2 [Abrus precatorius]/hypothetical protein GLYMA_05G196100v4 [Glycine max]/diacylglycerol kinase 2 [Glycine soja]	18.5544	14.4824	18.8884	3.20739	2.6481	2.06409	21.5736	25.17	27.1946	22.8672	25.9601	26.2301	12.2149	12.0642	10.9383
gene-VNO77_00705	Magnesium transporter MRS2-F [Oryza sativa Indica Group]	magnesium transporter MRS2-F-like [Abrus precatorius]	0	0	0	0	0	0	0.932397	1.13088	1.20596	0	0	0	0.0499312	0	0
gene-VNO77_00706	Magnesium transporter MRS2-F [Oryza sativa Indica Group]	Magnesium transporter MRS2-F [Spatholobus suberectus]/magnesium transporter MRS2-F [Cajanus cajan]/Magnesium transporter MRS2-F, partial [Mucuna pruriens]/hypothetical protein JHK85_039085 [Glycine max]/hypothetical protein GYH30_038526 [Glycine max]/hypothetical protein GLYMA_13G368400v4 [Glycine max]/magnesium transporter MRS2-F [Glycine max]/hypothetical protein JHK87_038287 [Glycine soja]	0	0	0	0	0.170538	0	0	0	0	0	0	0	0	0	0
gene-VNO77_00707	Magnesium transporter MRS2-F [Oryza sativa Indica Group]	magnesium transporter MRS2-F-like [Abrus precatorius]/magnesium transporter MRS2-F [Glycine max]/hypothetical protein JHK85_039085 [Glycine max]/hypothetical protein JHK87_038287 [Glycine soja]/Magnesium transporter MRS2-F, partial [Mucuna pruriens]/magnesium transporter MRS2-F [Cajanus cajan]	0	0	0	0	0	0	0.045594	0	0	0	0	0	0	0	0
gene-VNO77_00708		S-protein homolog 5-like [Abrus precatorius]	0	0	0	0.451281	0.450443	1.74251	0	0	0	0	0	0	0	0	0
gene-VNO77_00709			0	0	0	0	0.101571	0	0.0457057	0	0	0.174984	0.074085	0	0	0.340695	0.076698
gene-VNO77_00710		uncharacterized protein LOC109808828 [Cajanus cajan]/uncharacterized protein LOC113854243 isoform X1 [Abrus precatorius]/uncharacterized protein LOC100797103 isoform X1 [Glycine max]/hypothetical protein JHK87_013366 [Glycine soja]/hypothetical protein JHK87_019949 [Glycine soja]/uncharacterized protein LOC100785172 [Glycine max]/hypothetical protein GmHk_05G014214 [Glycine max]/hypothetical prot…	0.506806	0.314582	0	2.98164	2.73277	0.930956	0.286373	0.0557223	0.234901	0.300966	0.491491	0.295282	0.162378	0.062784	0.113072
gene-VNO77_00711		uncharacterized protein At4g08330, chloroplastic-like [Abrus precatorius]	36.4458	32.9243	24.7	2.9168	4.08833	2.36204	9.11491	7.56074	9.43004	36.1769	25.7085	31.2708	15.1361	13.7549	19.2247
gene-VNO77_00712	CBS domain-containing protein CBSCBSPB3 [Arabidopsis thaliana]	CBS domain-containing protein CBSCBSPB3-like isoform X1 [Abrus precatorius]/hypothetical protein JHK86_013458 [Glycine max]/CBS domain-containing protein CBSCBSPB3 [Glycine max]/CBS domain-containing protein CBSCBSPB3 [Glycine soja]/CBS domain-containing protein CBSCBSPB3 [Glycine max]/PB1 domain [Sesbania bispinosa]	71.6364	60.0039	74.2707	90.6126	84.5536	74.4193	109.723	100.153	112.245	65.6913	65.5005	60.2808	49.2617	52.5125	61.5755
gene-VNO77_00713	Filament-like plant protein 3	filament-like plant protein 3 isoform X1 [Abrus precatorius]/filament-like plant protein isoform X2 [Abrus precatorius]/Filament plant protein 3 [Spatholobus suberectus]/Filament-like plant protein 3, partial [Mucuna pruriens]/filament-like plant protein 3 [Glycine max]/Filament-like plant protein 3 [Glycine soja]	12.2515	11.8867	11.1918	7.02318	5.63223	3.68366	6.92903	5.81124	7.20834	36.0725	39.2846	32.8656	12.5513	14.8363	18.4037
gene-VNO77_00714	1-carboxybiuret hydrolase subunit AtzE [Pseudomonas sp. ADP]	fatty acid amide hydrolase-like [Abrus precatorius]/Fatty acid amide hydrolase [Spatholobus suberectus]/fatty acid amide hydrolase isoform X2 [Cajanus cajan]/fatty acid amide hydrolase isoform X1 [Cajanus cajan]/Amidase, conserved site [Sesbania bispinosa]/Amidase, conserved site [Sesbania bispinosa]	0.944586	0.864263	2.6249	0.226874	0.452905	0.150174	1.37567	2.02245	6.12867	0.559183	0.875417	0.77944	6.17182	4.36001	4.51437
gene-VNO77_00715	Alternative NAD(P)H-ubiquinone oxidoreductase C1, chloroplastic/mitochondrial	alternative NAD(P)H-ubiquinone oxidoreductase C1, chloroplastic/mitochondrial isoform X1 [Abrus precatorius]/hypothetical protein PHAVU_002G275600g [Phaseolus vulgaris]/hypothetical protein PHAVU_002G275600g [Phaseolus vulgaris]/Alternative NAD(P)H-ubiquinone oxidoreductase C1, chloroplastic/mitochondrial [Mucuna pruriens]/alternative NAD(P)H-ubiquinone oxidoreductase C1, chloroplastic/mitochondr…	2.31895	0.996325	2.58726	9.12253	8.56236	5.44662	3.41064	2.83652	3.20405	11.7206	11.9435	9.79408	4.95572	5.43173	5.78193
gene-VNO77_00716	Cyclin-dependent kinase E-1/Cyclin-dependent kinase E-1	cyclin-dependent kinase E-1-like isoform X2 [Abrus precatorius]/cyclin-dependent kinase E-1-like isoform X1 [Abrus precatorius]/cyclin-dependent kinase E-1 [Glycine max]/cyclin-dependent kinase E-1 [Glycine max]/cyclin-dependent kinase E-1 isoform X2 [Cajanus cajan]/cyclin-dependent kinase E-1 isoform X1 [Vigna unguiculata]	9.67394	9.13253	10.0351	9.67263	8.82288	7.43684	23.2732	22.1829	22.158	15.1316	16.7059	12.5255	13.8948	15.2655	15.1192
gene-VNO77_00717			87.1878	68.7416	100.532	12.4554	9.49685	7.443	31.8569	32.8128	37.6863	86.5644	67.1284	70.9473	56.0478	49.1146	63.8894
gene-VNO77_00718		protein DOG1-like 3 [Abrus precatorius]	2.71471	0.0512725	0.905267	0.195608	0.0976226	0	0.0439292	0	0.159801	0.168182	0.284821	0	0	0.163726	0
gene-VNO77_00719			0	1.74821	2.86616	36.0155	24.465	19.8664	10.1103	6.85384	12.1686	4.39638	4.12734	5.48973	4.57201	3.79608	4.52426
gene-VNO77_00720		uncharacterized protein LOC113854044 isoform X4 [Abrus precatorius]/queuine tRNA-ribosyltransferase subunit QTRTD1 [Spatholobus suberectus]/uncharacterized protein LOC109789426 [Cajanus cajan]	5.54305	1.54988	7.15291	23.6262	22.3612	13.9181	16.0551	15.601	15.6367	18.4948	18.175	18.3605	11.2828	10.4957	11.5835
gene-VNO77_00721	Aldehyde dehydrogenase family 3 member I1, chloroplastic	aldehyde dehydrogenase family 3 member H1-like isoform X1 [Abrus precatorius]/Aldehyde/histidinol dehydrogenase [Sesbania bispinosa]/Aldehyde dehydrogenase family 3 member I1 [Spatholobus suberectus]	8.51849	0.641603	7.20458	0.847304	1.45654	0.350534	23.5319	22.1235	24.6628	3.85837	5.63752	4.22832	3.56651	3.98729	5.09128
gene-VNO77_00722	Aspartic proteinase Asp1	aspartic proteinase Asp1-like [Abrus precatorius]/Xylanase inhibitor, C-terminal [Sesbania bispinosa]/aspartic proteinase Asp1 [Cajanus cajan]/aspartic proteinase Asp1-like [Vigna unguiculata]/hypothetical protein JHK87_019940 [Glycine soja]/aspartic proteinase Asp1 [Glycine max]/aspartic proteinase Asp1 [Vigna angularis]/aspartic proteinase Asp1-like [Vigna radiata var. radiata]/aspartic protein…	7.42945	2.93337	9.80624	0	0.479639	0.106026	13.6694	11.5341	14.8128	19.4459	17.4456	18.9853	12.9451	13.2354	18.737
gene-VNO77_00723	Protein ATAF2/NAC domain-containing protein 2/NAC domain-containing protein 102	NAC domain-containing protein 2 [Spatholobus suberectus]	297.221	389.951	243.155	9.47897	8.2787	6.50968	79.8711	76.7302	79.9931	22.4395	34.4363	33.5833	212.379	191.178	136.138
gene-VNO77_00724	Beta-galactosidase 6	beta-galactosidase 6-like [Abrus precatorius]/beta-galactosidase 6 isoform X1 [Cajanus cajan]/Beta-galactosidase 6 [Cajanus cajan]/beta-galactosidase 6 isoform X2 [Cajanus cajan]	0	0	0	0.643235	0.622585	0.193534	0.087549	0.0193066	0.169854	1.553	2.22798	3.13903	0.365693	0.221884	0.249754
gene-VNO77_00725		uncharacterized protein LOC113855706 [Abrus precatorius]	0	0	0	1.56671	0.912219	2.16052	0	0	0	0	0	0	0	0	0
gene-VNO77_00726		uncharacterized protein LOC113854973 isoform X2 [Abrus precatorius]/uncharacterized protein LOC113854973 isoform X1 [Abrus precatorius]/hypothetical protein JHK85_013795 [Glycine max]/uncharacterized protein LOC100793945 [Glycine max]/hypothetical protein JHK87_013355 [Glycine soja]	11.2219	10.5083	17.4279	29.2849	24.0093	19.698	16.6314	14.8704	15.8148	10.2463	12.3546	8.43136	10.8779	9.07385	10.8655
gene-VNO77_00727			0	0	0	125.596	91.113	48.7834	0	0	0	0	0	0	0.61559	0	0
gene-VNO77_00728			0	0	0	0	0	0	0	0	0	0	0	0	0	0	0
gene-VNO77_00729	Amino acid permease 2/Amino acid permease 3/Amino acid permease 4	Amino acid permease 2 [Spatholobus suberectus]/amino acid permease 4 [Glycine max]/Amino acid permease 2 isoform B, partial [Glycine soja]/Amino acid transporter, transmembrane domain [Sesbania bispinosa]/hypothetical protein JHK85_013794 [Glycine max]/amino acid permease 4-like [Abrus precatorius]/amino acid permease 4-like [Cicer arietinum]	3.27655	12.1857	1.92723	0	0	0	0	0	0	0.47044	0.638737	0.830512	8.92431	14.2131	30.6528
gene-VNO77_00730	Auxilin-related protein 2 [Arabidopsis thaliana]	auxilin-related protein 2 [Glycine max]/Auxilin-related protein 2, partial [Mucuna pruriens]/hypothetical protein JHK87_019937 [Glycine soja]/auxilin-related protein 2 [Glycine max]/hypothetical protein JHK86_013447 [Glycine max]/hypothetical protein JHK85_013793 [Glycine max]/auxilin-related protein 2-like isoform X3 [Abrus precatorius]/Auxilin-related protein 2 [Glycine max]/auxilin-related pro…	34.7634	26.9328	28.6336	84.5654	80.8023	70.8983	64.7967	68.3653	64.8047	15.3475	16.0785	15.6296	32.1767	31.9562	29.7117
gene-VNO77_00731			1.94867	0	3.08663	0	0.499287	0.275922	26.8111	19.6532	31.602	47.5955	48.0713	48.8108	4.93296	3.01454	7.1634
gene-VNO77_00732	Ultraviolet-B receptor UVR8	ultraviolet-B receptor UVR8-like [Abrus precatorius]/ultraviolet-B receptor UVR8 [Glycine max]	1.58568	0.663861	2.11698	0.596989	0.866735	0.943004	39.0266	32.8984	41.6471	29.2573	27.0065	42.0299	5.91342	4.3609	4.94957
gene-VNO77_00733	Lipase-like PAD4	lipase-like PAD4 isoform X2 [Abrus precatorius]/lipase-like PAD4 isoform X3 [Abrus precatorius]/lipase-like PAD4 isoform X1 [Abrus precatorius]/Lipase PAD4 [Spatholobus suberectus]/lipase-like PAD4 [Glycine soja]/hypothetical protein JHK85_020489 [Glycine max]/lipase-like PAD4 isoform X1 [Glycine soja]/hypothetical protein JHK86_013445 [Glycine max]	129.403	130.3	118.946	6.18492	6.41424	8.27504	37.621	37.1911	45.6895	44.767	44.9488	44.6134	45.1359	45.659	46.4184
gene-VNO77_00734	F-box protein At5g39450 [Arabidopsis thaliana]	F-box protein At5g39450-like [Abrus precatorius]	21.4564	17.1326	29.781	7.84077	7.75894	7.10096	48.4766	47.3983	57.9366	14.0752	14.7208	15.5978	23.004	23.8442	26.4668
gene-VNO77_00735	Protein CHROMATIN REMODELING 24	protein CHROMATIN REMODELING 24 [Abrus precatorius]	0.328863	0.40669	1.83176	3.962	3.87168	1.78811	3.09243	1.9896	2.79158	4.13702	3.87289	4.7296	2.07922	2.04076	1.93165
gene-VNO77_00736		uncharacterized protein LOC113855705 [Abrus precatorius]/hypothetical protein PHAVU_002G274200g [Phaseolus vulgaris]	0	0	0	0	0	0.75087	1.22282	1.29212	2.03877	0.260085	1.40397	0.893108	1.14596	0.835541	1.88099
gene-VNO77_00737	tRNA uridine 5-carboxymethylaminomethyl modification enzyme MnmG/tRNA uridine 5-carboxymethylaminomethyl modification enzyme MnmG/tRNA uridine 5-carboxymethylaminomethyl modification enzyme MnmG/tRNA uridine 5-carboxymethylaminomethyl modification enzyme MnmG/tRNA uridine 5-carboxymethylaminomethyl modification enzyme MnmG/tRNA uridine 5-carboxymethylaminomethyl modification enzyme MnmG/tRNA urid…	uncharacterized protein LOC113853790 isoform X1 [Abrus precatorius]/tRNA uridine 5-carboxymethylaminomethyl modification enzyme MnmG [Spatholobus suberectus]/uncharacterized protein LOC113853790 isoform X2 [Abrus precatorius]/hypothetical protein SESBI_26177 [Sesbania bispinosa]/hypothetical protein SESBI_39705 [Sesbania bispinosa]	9.17711	7.03883	6.72066	6.52941	4.23718	2.39411	9.73865	8.40939	9.6419	12.2208	11.8495	10.4231	10.1099	10.0572	10.0866
gene-VNO77_00738			96.8246	25.0576	125.339	1.00043	5.32572	2.75922	927.005	660.942	691.431	100.639	122.728	107.766	166.517	128.397	84.4528
gene-VNO77_00739			0	0	0	0	0	0	0	0	0	0	0	0	0	0	0
gene-VNO77_00740			0	0	0	0	0	0	0	0	0	0	0	0	0	0	0
gene-VNO77_00741	E3 ubiquitin-protein ligase RGLG3	E3 ubiquitin-protein ligase RGLG3-like isoform X1 [Abrus precatorius]/E3 ubiquitin-protein ligase RGLG1 [Spatholobus suberectus]/E3 ubiquitin-protein ligase RGLG3 isoform C [Glycine soja]/E3 ubiquitin-protein ligase RGLG3 [Cajanus cajan]	36.2437	47.4713	38.1612	14.9499	16.1443	11.0738	31.7066	34.1423	31.9791	56.3279	66.8802	53.4809	21.2464	22.9385	19.9819
gene-VNO77_00742		U-box domain-containing protein 35 [Abrus precatorius]	0	0	0	0	0	0	0	0	0	0	0	0	0	0	0
gene-VNO77_00743	Gibberellin 20 oxidase 3	gibberellin 20 oxidase 1-D-like [Abrus precatorius]	0	0	0	0	0	0	0	0	0	0	0	0	0	0	0
gene-VNO77_00744	Gibberellin 20 oxidase 3/Gibberellin 20 oxidase 4	gibberellin 20 oxidase 3-like [Abrus precatorius]/gibberellin 20 oxidase 1-D-like [Abrus precatorius]	0	0	0	0	0	0	0	0	0	0	0	0	0	0	0
gene-VNO77_00745			260.413	207.401	333.348	19.6229	16.7	4.78539	156.513	177.586	168.07	310.555	242.415	279.864	125.648	94.7438	63.0526
gene-VNO77_00746	Probable methyltransferase PMT26 [Arabidopsis thaliana]	S-adenosyl-L-methionine-dependent methyltransferase [Sesbania bispinosa]/probable methyltransferase PMT26 [Cajanus cajan]	151.933	117.235	175.411	60.4036	51.6522	21.2061	301.65	295.488	304.739	203.057	179.089	209.83	99.3437	84.5183	58.5054
gene-VNO77_00747			9.61469	5.70949	9.76881	5.09869	1.86951	1.54973	18.9751	19.5824	23.8019	4.77148	5.60595	7.14975	7.50845	7.45534	6.35267
gene-VNO77_00748	Protein trichome birefringence-like 14 [Arabidopsis thaliana]	trichome birefringence 14 [Spatholobus suberectus]/protein trichome birefringence-like 14 [Glycine max]/protein trichome birefringence-like 14 [Abrus precatorius]/PMR5 N-terminal domain [Sesbania bispinosa]/protein trichome birefringence-like 14 isoform X2 [Cajanus cajan]/protein trichome birefringence-like 14 isoform X3 [Cajanus cajan]	63.6081	51.3742	64.8234	6.70905	5.91582	7.61725	58.9842	70.4009	66.541	51.6826	44.6391	43.8636	46.1755	42.93	36.1908
gene-VNO77_00749	Phosphoribosylformylglycinamidine cyclo-ligase, chloroplastic/mitochondrial	Phosphoribosylformylglycinamidine cyclo-ligase, chloroplastic/mitochondrial [Mucuna pruriens]/phosphoribosylformylglycinamidine cyclo-ligase, chloroplastic/mitochondrial isoform X2 [Abrus precatorius]/phosphoribosylformylglycinamidine cyclo-ligase, chloroplastic/mitochondrial isoform X1 [Abrus precatorius]/Phosphoribosylformylglycinamidine cyclo-ligase, chloroplastic/mitochondrial [Glycine soja]/…	62.7703	51.4754	58.0263	51.0168	54.2246	40.9755	71.5237	68.3622	68.9399	79.02	67.8093	72.1132	53.4225	49.0503	53.6562
gene-VNO77_00750			9.6561	6.71363	21.4403	1.65245	3.29877	1.70907	5.65932	6.24007	5.73732	23.7978	24.6626	17.2975	5.21669	6.77729	7.00584
gene-VNO77_00751		hypothetical protein E2542_SST17540 [Spatholobus suberectus]	40.1229	33.5385	45.6354	5.58128	6.02568	4.14678	18.52	18.3051	21.6503	12.9272	16.8755	13.7371	15.8218	11.7076	13.3069
gene-VNO77_00752			32.1131	21.4476	49.3527	9.64557	5.02313	3.00727	16.9527	13.0154	16.5211	6.08967	3.46029	6.10331	4.84181	2.99537	2.21262
gene-VNO77_00753	ABC transporter G family member 5	ABC transporter G family member 5 [Abrus precatorius]/ABC transporter G family member 5 [Spatholobus suberectus]/ABC transporter G family member 5 [Glycine max]/ABC transporter G family member 5 [Vigna angularis]/hypothetical protein JHK87_013340 [Glycine soja]/ABC transporter G family member 5 [Glycine soja]/hypothetical protein LR48_Vigan01g012700 [Vigna angularis]/ABC transporter G family memb…	6.25964	3.98842	8.99482	53.2068	41.2283	23.5005	45.4723	40.1319	50.2446	3.61238	3.23968	4.54124	3.07269	3.67825	3.14532
gene-VNO77_00754			2.42742	1.84558	4.03308	0	0.0908789	0	0.98147	0.270546	0.396698	0.104376	0.662866	0.195501	0.788387	0.914498	0.686245
gene-VNO77_00755			0	0	0	0	0	0	0	0	0	0	0	0	0	0	0
gene-VNO77_00756	Histone deacetylase 14, chloroplastic	histone deacetylase 14 isoform X1 [Abrus precatorius]/Histone deacetylase 14 [Spatholobus suberectus]/histone deacetylase 14 isoform X2 [Abrus precatorius]/histone deacetylase 14 [Cajanus cajan]/histone deacetylase 14 isoform X3 [Glycine max]/Ureohydrolase domain superfamily [Sesbania bispinosa]	17.8264	12.4372	11.4853	2.81972	1.94102	1.71627	17.0466	17.9452	18.4284	17.6486	13.4262	15.5888	13.1201	14.4538	15.683
gene-VNO77_00757		NAC domain-containing protein 104-like [Abrus precatorius]/NAC transcription factor 25 [Spatholobus suberectus]	0.715008	1.29765	2.00846	0	0	0	17.4957	14.3429	14.0083	7.35216	7.96215	4.3487	2.09467	0.994498	0.865003
gene-VNO77_00758	Cation/H(+) antiporter 15	cation/H(+) antiporter 15-like [Abrus precatorius]/Cation/H(+) antiporter 15 [Spatholobus suberectus]	0	0	0	0	0	0	0	0	0	0	0	0	0	0	0
gene-VNO77_00759			0	0	0	0	0	0	0	0	0	0	0	0	0	0	0
gene-VNO77_00760			0	0	0	0	0	0	0	0	0	0	0	0	0	0	0.0821332
gene-VNO77_00761	U-box domain-containing protein 25	U-box domain-containing protein 26-like [Abrus precatorius]	6.02685	6.93057	11.3271	0	0	0	0.157367	0.121461	0	1.30536	0.79074	1.63	0.530914	0.609974	1.0563
gene-VNO77_00762		DNA-directed RNA polymerase III subunit RPC2 [Spatholobus suberectus]/uncharacterized protein LOC109799582 [Cajanus cajan]	42.3052	44.8727	41.9595	6.09661	4.80737	3.12752	13.1165	14.1002	13.0823	13.419	11.9398	12.1308	11.7019	13.3084	13.6475
gene-VNO77_00763	Ras-related protein RABC1	ras-related protein RABC1-like [Abrus precatorius]/Ras-related protein RABC1 [Spatholobus suberectus]/ras-related protein RABC1-like [Glycine soja]/hypothetical protein JHK85_013771 [Glycine max]/ras-related protein RABC1-like [Glycine soja]/ras-related protein RABC1 [Cajanus cajan]/ras-related protein RABC1-like [Glycine max]/hypothetical protein L6164_025000 [Bauhinia variegata]/uncharacterized…	18.4859	22.3698	23.7213	27.3582	23.5343	17.0701	47.1378	45.8827	48.4688	37.1289	40.1157	39.0712	29.5888	32.3484	27.0431
gene-VNO77_00764	Mitogen-activated protein kinase kinase kinase 3	mitogen-activated protein kinase kinase kinase 3-like [Abrus precatorius]/Mitogen-activated protein kinase kinase kinase YODA [Spatholobus suberectus]	29.1804	20.6376	30.2733	33.953	36.5772	36.9664	51.5666	54.4671	52.8578	93.903	106.603	78.622	24.4518	28.7542	29.5487
gene-VNO77_00765	Callose synthase 5	callose synthase 5-like [Abrus precatorius]/callose synthase 5-like [Glycine soja]/Callose synthase 5 [Spatholobus suberectus]/callose synthase 5 [Glycine max]/Vacuolar protein sorting-associate protein Vta1/Callose synthase, N-terminal [Sesbania bispinosa]/hypothetical protein JHK85_021937 [Glycine max]/callose synthase 5 [Cajanus cajan]/callose synthase 5-like [Glycine soja]/callose synthase 5 …	3.77824	6.88318	3.86682	0.0137295	0.013704	0.0681593	0.354582	0.312775	0.358918	0.975835	1.05454	1.15956	0.708349	1.02506	1.30387
gene-VNO77_00766		hypothetical protein GmHk_05G014175 [Glycine max]/uncharacterized protein LOC102660360 [Glycine max]/hypothetical protein E2542_SST17528 [Spatholobus suberectus]/uncharacterized protein LOC114177437 [Vigna unguiculata]/uncharacterized protein LOC106759226 [Vigna radiata var. radiata]	371.298	328.801	309.564	5.96989	2.16684	2.02072	23.1576	29.9688	27.6367	127.233	147.775	147.415	846.676	698.562	658.887
gene-VNO77_00767	NAC domain-containing protein 76	NAC domain-containing protein 82 [Spatholobus suberectus]	20.8639	10.2358	28.8321	15.8106	14.0545	14.5132	18.1781	19.4458	19.8072	11.9911	11.4815	14.2822	18.2887	14.3044	14.4941
gene-VNO77_00768	Phosphatidylinositol 4-kinase beta 1	phosphatidylinositol 4-kinase beta 1 [Cajanus cajan]/Phosphatidylinositol 4-kinase beta 1, partial [Mucuna pruriens]/Phosphatidylinositol 4-kinase beta 1 [Spatholobus suberectus]/phosphatidylinositol 4-kinase beta 1-like [Abrus precatorius]/phosphatidylinositol 4-kinase beta 1-like isoform X1 [Glycine soja]/hypothetical protein JHK87_013325 [Glycine soja]/phosphatidylinositol 4-kinase beta 1-like…	7.8502	7.95224	7.1219	12.0689	9.25884	3.63123	14.7447	15.1958	15.6992	7.69676	8.79569	7.3978	16.4278	16.8975	17.0184
gene-VNO77_00769		uncharacterized protein LOC113855695 [Abrus precatorius]/cysteine desulfurase [Spatholobus suberectus]	0	2.17725	0	0	0	0	0.093897	0	0.0227712	25.4993	45.5835	16.3244	0.0905097	0.237972	0.14181
gene-VNO77_00770		uncharacterized protein LOC113856271 [Abrus precatorius]/hypothetical protein JHK87_013324 [Glycine soja]/uncharacterized protein LOC100776921 [Glycine max]/Putative cysteine desulfurase [Glycine soja]/uncharacterized protein LOC114413219 [Glycine soja]	0	0	0	0	0	0	0	0.0208323	0	0	0.0306248	0	0.242826	0.253502	0.0634099
gene-VNO77_00771	Chromatin assembly factor 1 subunit FAS2/Chromatin assembly factor 1 subunit FAS2 homolog	chromatin assembly factor 1 subunit FAS2 isoform X2 [Cajanus cajan]/chromatin assembly factor 1 subunit FAS2 isoform X3 [Cajanus cajan]/chromatin assembly factor 1 subunit FAS2 isoform X1 [Cajanus cajan]/Chromatin assembly factor 1 subunit FAS2 [Spatholobus suberectus]	1.30543	0.304296	0.424157	2.31419	2.33276	0.872078	1.40992	1.28226	1.22293	1.51034	2.18526	2.83714	1.25655	1.07398	1.45066
gene-VNO77_00772			71.5567	105.646	77.6027	19.2212	15.0926	9.5423	49.6127	52.4192	58.7628	239.226	285.847	212.232	119.465	151.531	139.369
gene-VNO77_00773	Protein trichome berefringence-like 7 [Arabidopsis thaliana]	trichome berefringence 7 [Spatholobus suberectus]/protein trichome berefringence-like 7 isoform X1 [Abrus precatorius]	14.4103	13.8309	14.0554	14.5165	10.9921	7.99117	38.4862	38.0461	36.5958	57.9923	54.6224	45.1011	35.0156	33.4595	37.4404
gene-VNO77_00774	Transcription factor HEC3	transcription factor HEC3-like [Abrus precatorius]	0	0	0	0	0	0	0.575144	0.5366	0.88516	0	0	0	0	0	0
gene-VNO77_00775		zinc finger CCCH domain-containing protein 38-like isoform X3 [Abrus precatorius]/zinc finger CCCH domain-containing protein 38-like isoform X1 [Abrus precatorius]/Zinc finger CCCH domain-containing protein 38 [Spatholobus suberectus]/zinc finger CCCH domain-containing protein 38-like isoform X2 [Abrus precatorius]	6.2056	5.3787	4.98161	10.2657	9.01838	3.76578	7.83622	6.51992	7.46382	3.09187	3.96395	4.94666	5.96012	6.94172	6.97512
gene-VNO77_00776		uncharacterized protein LOC113855691 [Abrus precatorius]	0	0	0	0	0	0	0	0	0	0	0	0	0	0.0232545	0.0130877
gene-VNO77_00777		uncharacterized protein LOC113855315 [Abrus precatorius]/hypothetical protein JHK87_031027 [Glycine soja]/uncharacterized protein LOC114376907 [Glycine soja]	0	0	0	0	0	0	0	0	0	0	0	0	0	0	0
gene-VNO77_00778		probable disease resistance protein At1g61300 [Abrus precatorius]	0	0	0	0	0	0	0	0	0	0	0	0	0	0	0
gene-VNO77_00779		uncharacterized protein LOC113855691 [Abrus precatorius]	0	0	0	0	0	0	0	0	0	0	0	0	0	0	0
gene-VNO77_00780		probable disease resistance protein At1g61300 [Abrus precatorius]	0	0	0	0	0	0	0	0	0	0.00509807	0	0	0	0	0
gene-VNO77_00781	Probable pectinesterase/pectinesterase inhibitor 51	pectinesterase/pectinesterase inhibitor 51 [Spatholobus suberectus]/probable pectinesterase/pectinesterase inhibitor 51 [Abrus precatorius]/Pectinesterase, catalytic [Sesbania bispinosa]/hypothetical protein JHK82_021401 [Glycine max]/hypothetical protein JHK86_021417 [Glycine max]/probable pectinesterase/pectinesterase inhibitor 51 [Cicer arietinum]	0	0.5224	0	4.32961	5.40196	5.03236	13.3927	14.6394	14.9623	14.8459	12.0832	24.164	3.99821	4.40049	3.82661
gene-VNO77_00782	Probable pectinesterase/pectinesterase inhibitor 51	pectinesterase/pectinesterase inhibitor 51 [Spatholobus suberectus]/probable pectinesterase/pectinesterase inhibitor 51 [Medicago truncatula]/pectinesterase/pectinesterase inhibitor [Medicago truncatula]/probable pectinesterase/pectinesterase inhibitor 51 [Abrus precatorius]/Pectinesterase, catalytic [Sesbania bispinosa]/putative pectinesterase/pectinesterase inhibitor 51 [Glycine max]/hypothetic…	0	0	0	1.90158	6.74863	12.15	0.581265	0.523194	0.24453	0	0	0	0	0	0
gene-VNO77_00783	Probable pectinesterase/pectinesterase inhibitor 51	pectinesterase/pectinesterase inhibitor 51 [Spatholobus suberectus]/probable pectinesterase/pectinesterase inhibitor 51 [Abrus precatorius]/hypothetical protein JHK87_013318 [Glycine soja]/hypothetical protein JHK82_021401 [Glycine max]/probable pectinesterase/pectinesterase inhibitor 51 [Glycine max]/hypothetical protein JHK86_021417 [Glycine max]/putative pectinesterase/pectinesterase inhibitor…	0	0	0.482408	0.753986	1.69939	1.52945	0.360505	0.361363	0.503368	0.892242	1.02703	1.14895	0	0	0.036664
gene-VNO77_00784	Probable pectinesterase/pectinesterase inhibitor 51	Pectinesterase, catalytic [Sesbania bispinosa]/probable pectinesterase/pectinesterase inhibitor 51 [Abrus precatorius]	1.25012	0	0.975444	0.708194	1.53157	2.2462	0.0795221	0.131524	0.128567	0.947175	1.03119	0.570246	0	0.0790355	0
gene-VNO77_00785		uncharacterized protein LOC113855242 [Abrus precatorius]	98.4749	92.622	106.403	22.288	50.1325	56.7821	22.7686	17.7892	27.3826	132.626	139.058	95.381	73.382	87.2895	90.0888
gene-VNO77_00786		protein MKS1 [Abrus precatorius]	21.6337	20.6319	21.5702	1.0697	1.86851	1.10635	10.0296	9.23779	9.28504	5.59497	3.50454	5.16802	15.1	13.7884	13.5552
gene-VNO77_00787	Uridylate kinase PUMPKIN, chloroplastic	Uridylate kinase [Spatholobus suberectus]/uridylate kinase [Glycine max]/uncharacterized protein LOC113854682 [Abrus precatorius]	2.92498	2.36237	3.38876	8.71363	9.59278	9.59531	4.93537	4.55336	5.09464	3.02981	4.29144	3.04957	4.55391	4.07573	4.66011
gene-VNO77_00788		WD repeat-containing protein 44-like isoform X1 [Abrus precatorius]/WD repeat-containing protein 44 [Spatholobus suberectus]	0.571624	0.201529	0	6.05469	4.62509	2.21518	2.45124	1.94804	2.78161	3.57675	3.91328	3.5229	0.594419	0.786033	0.745066
gene-VNO77_00789			0	1.17968	0	0	0	0	0	0	0	0	0	0	0	0	0
gene-VNO77_00790	U-box domain-containing protein 27	U-box domain-containing protein 27 [Abrus precatorius]	72.5379	91.0242	53.2028	3.55022	3.21552	4.07984	29.9725	33.0157	27.4278	31.8999	32.0455	37.7628	90.4217	80.9809	89.2946
gene-VNO77_00791			0.129599	0.144688	0	0	0	0	0.212512	0.234319	0.128842	0.339	0.731985	0.592629	0.298734	0.514828	0.757802
gene-VNO77_00792		Protein IDA-LIKE 2 [Cajanus cajan]	0	1.52738	0	0	0	0	8.26071	11.904	7.63644	97.8005	134.562	99.0538	130.872	144.978	152.758
gene-VNO77_00793	Protein TONSOKU	LOW QUALITY PROTEIN: protein TONSOKU [Abrus precatorius]/TONSOKU protein [Spatholobus suberectus]/protein TONSOKU isoform X2 [Glycine max]/protein TONSOKU [Cajanus cajan]/hypothetical protein JHK85_021851 [Glycine max]/protein TONSOKU isoform X1 [Glycine max]/hypothetical protein JHK87_021307 [Glycine soja]/Protein TONSOKU [Glycine soja]	0.178258	0.0852909	0	0.33556	0.730771	0.235578	0.44302	0.468338	0.465195	0.722734	0.525617	0.567685	0.359534	0.24512	0.298902
gene-VNO77_00794	Probable serine/threonine-protein kinase WNK6/Probable serine/threonine-protein kinase WNK7	probable serine/threonine-protein kinase WNK7 [Cajanus cajan]/probable serine/threonine-protein kinase WNK6 [Abrus precatorius]/serine/threonine-protein kinase WN [Vigna unguiculata]/probable serine/threonine-protein kinase WNK7 isoform X1 [Vigna unguiculata]	4.2762	4.29772	7.86173	6.5341	5.02313	2.92146	8.98674	9.93908	9.9576	9.95645	9.46984	8.84513	9.70803	10.0142	8.39674
gene-VNO77_00795		transcription factor MAMYB isoform X1 [Abrus precatorius]/transcription factor MAMYB isoform X2 [Abrus precatorius]	12.4644	8.67468	19.6488	4.69475	6.96792	5.87738	10.1216	11.5039	8.84907	9.71099	11.6508	12.5351	15.8484	16.2923	14.9233
gene-VNO77_00796			5.19674	8.58344	9.27853	1.55936	1.3619	0.96767	3.06421	2.70292	2.54781	9.38504	9.64983	13.3932	5.20409	5.35132	4.26052
gene-VNO77_00797	Protein NODULATION SIGNALING PATHWAY 2 [Medicago truncatula]/Protein NODULATION SIGNALING PATHWAY 2	Nodulation-signaling pathway 2 protein [Spatholobus suberectus]/nodulation-signaling pathway 2 protein-like [Abrus precatorius]	0	0	0	0	0	0	1.16793	1.17331	0.7553	0	0	0	0	0	0
gene-VNO77_00798		autophagy-related protein 13b isoform X2 [Abrus precatorius]/autophagy-related protein 13b isoform X1 [Abrus precatorius]	6.94676	4.89019	4.5387	2.1863	3.68799	7.27205	5.7348	5.72778	5.64402	3.73446	3.83603	1.78391	5.07989	5.37276	6.62438
gene-VNO77_00799	RING-H2 finger protein ATL78	RING-H2 finger protein ATL78-like [Abrus precatorius]/RING-H2 finger protein ATL78 [Spatholobus suberectus]/RING-H2 finger protein ATL78, partial [Mucuna pruriens]/RING-H2 finger protein ATL78 [Cajanus cajan]/RING-H2 finger protein [Glycine max]/hypothetical protein GYH30_021260 [Glycine max]	0	0	0	0	0	0	0	0	0	0	0	0	0	0	0
gene-VNO77_00800	Photosystem I reaction center subunit N, chloroplastic	Photosystem I reaction center subunit N [Spatholobus suberectus]/photosystem I reaction center subunit N, chloroplastic isoform X1 [Vigna unguiculata]/photosystem I reaction center subunit N, chloroplastic [Vigna angularis]/photosystem I reaction center subunit N, chloroplastic [Vigna umbellata]	16.0246	1.64888	10.3973	20.7589	20.0925	18.087	46.0901	36.9173	46.3799	0	1.14495	0.675367	0.68088	1.15836	0.237066
gene-VNO77_00801			0	0	0	0	0	0	0	0	0	0	0	0	0	0	0
gene-VNO77_00802			0	0	0	93.6936	87.6449	136.356	11.1459	12.8411	12.5621	1.27651	0.926488	1.59397	1.26263	0.426065	0.719374
gene-VNO77_00803	Actin-7/Actin-101 [Solanum tuberosum]/Actin-97 [Solanum tuberosum]/Actin-3 [Oryza sativa Indica Group]/Actin [Nicotiana tabacum]/Actin-1 [Oryza sativa Indica Group]/Actin [Gossypium hirsutum]/Actin-100 [Solanum tuberosum]/Actin-11 [Arabidopsis thaliana]/Actin-2 [Oryza sativa Japonica Group]/Actin-58 [Solanum tuberosum]/Actin-1 [Pisum sativum]/Actin-2 [Pisum sativum]/Actin-3 [Pisum sativum]/Actin-…	actin-3 [Glycine max]/actin-7-like isoform X2 [Abrus precatorius]/putative Actin family [Lupinus albus]/PREDICTED: actin-7-like [Ipomoea nil]/Actin-7 protein [Spatholobus suberectus]/actin-7 [Cajanus cajan]/actin-7 isoform X2 [Glycine max]/actin-7 [Solanum dulcamara]/PREDICTED: actin-7 [Lupinus angustifolius]/Actin-7 isoform B [Glycine soja]/Actin [Paeonia delavayi]/actin-7 [Prosopis alba]/actin …	5.75441	1.99631	8.18654	601.339	585.566	759.303	136.459	126.976	124.96	36.5646	28.4125	39.402	16.9296	15.8385	17.9724
gene-VNO77_00804	Histone H3.2 [Pisum sativum]/Histone H3.2 [Oryza sativa Indica Group]/Histone H3.2 [Encephalartos altensteinii]/Histone H3.2 [Lilium longiflorum]/Histone H3 [Drosophila melanogaster]/Histone H3.1/Histone H3.3 [Trichinella pseudospiralis]/Histone H3, embryonic [Dermasterias imbricata]/Histone H3.2 [Cricetulus longicaudatus]/Histone H3.3	hypothetical protein KIW84_074756, partial [Pisum sativum]/PREDICTED: histone H3-like centromeric protein CSE4 [Raphanus sativus]/histone H3-like centromeric protein CSE4 [Vigna unguiculata]/histone H3-like centromeric protein CSE4 [Glycine soja]/histone H3 [Quillaja saponaria]/histone H3-like centromeric protein CSE4 [Glycine max]/histone H3.2 [Glycine max]/LOW QUALITY PROTEIN: uncharacterized p…	3.7408	1.14769	4.03205	41.2833	41.3627	51.6255	16.3652	15.9149	14.7339	28.638	20.5496	24.3437	4.23146	3.76959	4.12522
gene-VNO77_00805			0	0	0	0.288319	0.215837	0.119279	0	0.107091	0	0.908943	0.262384	0.825448	0	0	0
gene-VNO77_00806	Protein BOLA2 [Arabidopsis thaliana]	hypothetical protein L6164_012285 [Bauhinia variegata]/Protein BOLA2-like [Glycine max]/protein BOLA2 [Abrus precatorius]/PREDICTED: protein BOLA2-like [Lupinus angustifolius]/Protein BOLA2-like [Glycine max]/hypothetical protein K1719_020305 [Acacia pycnantha]/protein BOLA2 [Cicer arietinum]/protein BOLA2 [Pisum sativum]/PREDICTED: protein BOLA2-like [Lupinus angustifolius]/BOLA2 protein [Spatho…	163.245	174.327	152.916	91.1333	108.892	42.6358	118.17	104.412	115.625	190.889	217.911	217.497	102.093	115.245	117.514
gene-VNO77_00807	Fibrillin protein 5 homolog	probable plastid-lipid-associated protein 7, chloroplastic isoform X1 [Cajanus cajan]/probable plastid-lipid-associated protein 7, chloroplastic isoform X1 [Abrus precatorius]/fibrillin protein 5 homolog [Glycine max]/probable plastid-lipid-associated protein 7, chloroplastic isoform X1 [Glycine soja]/hypothetical protein PHAVU_002G269000g [Phaseolus vulgaris]/putative plastid-lipid-associated pr…	2.25473	1.31256	2.44898	1.18329	0.410813	0.851358	55.135	61.6081	60.046	0.589784	0.59929	0.662813	2.0418	2.13587	1.86128
gene-VNO77_00808		variable charge X-linked protein 1-like [Abrus precatorius]	7.80824	6.15434	9.42324	9.33348	9.82096	2.58688	6.7116	6.53506	5.23352	2.92531	3.71557	3.94899	4.64476	3.84839	6.06449
gene-VNO77_00809		WAT1-related protein At5g64700 [Cajanus cajan]/WAT1-related protein At5g64700 isoform X2 [Glycine max]/auxin-induced protein 5NG4-like [Glycine max]/WAT1-related protein At5g64700-like [Glycine soja]/WAT1-related protein At5g64700 [Vigna radiata var. radiata]/WAT1-related protein At5g64700 isoform X1 [Glycine max]/hypothetical protein JHK87_013293 [Glycine soja]	43.0288	59.0333	61.4181	0	0	0	0.911434	0.964764	0.83993	9.11899	12.1143	13.275	3.01637	2.66322	5.659
gene-VNO77_00810	Probable mannitol dehydrogenase/Probable mannitol dehydrogenase 1	probable mannitol dehydrogenase [Abrus precatorius]/mannitol dehydrogenase [Spatholobus suberectus]/Polyketide synthase, enoylreductase domain [Sesbania bispinosa]/cinnamyl-alcohol dehydrogenase [Glycine max]	1.86731	1.27635	0.660809	5.45883	8.55676	17.1761	23.4653	17.4773	22.2349	3.67984	2.15505	6.21838	1.58115	1.13262	3.24518
gene-VNO77_00811	Probable mannitol dehydrogenase	probable mannitol dehydrogenase [Abrus precatorius]/Polyketide synthase, enoylreductase domain [Sesbania bispinosa]	8.09142	5.8691	12.6009	7.93129	9.24945	9.70971	13.7224	13.5674	14.5346	15.123	13.4046	14.1195	12.6726	11.5972	12.6269
gene-VNO77_00812			4.16242	9.17551	11.7062	2.84927	4.26596	2.35751	5.48469	2.92296	4.76621	11.4323	15.4097	15.2951	7.04911	9.40319	7.82319
gene-VNO77_00813			1.53022	0	0.671535	23.7426	21.9243	18.9095	12.9452	12.3243	11.133	7.85982	3.42014	5.816	2.29042	2.04042	1.62684
gene-VNO77_00814	Cellulose synthase A catalytic subunit 2 [UDP-forming]/Cellulose synthase A catalytic subunit 6 [UDP-forming]/Probable cellulose synthase A catalytic subunit 9 [UDP-forming]	cellulose synthase A catalytic subunit 2 [UDP-forming] isoform X1 [Abrus precatorius]/cellulose synthase A catalytic subunit 2 [UDP-forming] [Abrus precatorius]/cellulose synthase A catalytic subunit 6 [UDP-forming]-like [Vigna unguiculata]/cellulose synthase A catalytic subunit 2 [UDP-forming] [Cajanus cajan]/cellulose synthase A catalytic subunit 6 [UDP-forming] [Vigna radiata var. radiata]/cel…	17.3752	13.3086	17.0172	73.6543	69.797	55.5138	69.49	80.8429	67.6297	79.0083	72.9126	73.4026	27.678	26.6118	20.2639
gene-VNO77_00815			31.5108	32.1565	58.1147	20.7589	21.1521	16.9972	26.1751	34.1621	24.8494	124.504	112.878	121.418	35.2639	28.6695	24.04
gene-VNO77_00816		hypothetical protein DEO72_LG2g5144 [Vigna unguiculata]	28.4356	62.9879	48.123	0.422574	0.421789	0	3.60622	5.07498	5.40842	58.9797	74.6053	48.6951	69.37	65.788	72.8572
gene-VNO77_00817	Albumin-1/Albumin-1	albumin-1 [Glycine max]/Albumin-1 [Glycine max]/albumin-1-like [Glycine soja]/hypothetical protein GLYMA_13G194300v4 [Glycine max]/albumin-1 [Vigna angularis]/leginsulin 1 [Glycine max]/leginsulin 2 [Glycine max]/hypothetical protein PHAVU_011G205000g [Phaseolus vulgaris]/Albumin I chain a [Vigna unguiculata]/albumin-1 [Vigna umbellata]/albumin-1 [Vigna angularis]/hypothetical protein PHAVU_011G2…	0	0	0	0	0	0	0	0	0	0	0	0	0	0	0
gene-VNO77_00818	Albumin-1/Albumin-1	Albumin I chain a [Vigna unguiculata]/albumin-1 [Vigna unguiculata]/Albumin I chain a [Vigna unguiculata]/albumin-1 [Vigna radiata var. radiata]/Albumin-1 protein [Spatholobus suberectus]/albumin-1-like [Vigna unguiculata]/albumin-1-like [Vigna unguiculata]	0	0	0	0	0	0	0	0	0	0	0	0	0	0	0
gene-VNO77_00819	Albumin-1/Albumin-1	albumin-1-like [Vigna radiata var. radiata]/albumin-1 [Glycine max]/Albumin-1 [Glycine max]/albumin-1-like [Glycine soja]/hypothetical protein GLYMA_13G194300v4 [Glycine max]/leginsulin 1 [Glycine max]/Albumin-1 protein [Spatholobus suberectus]	0	0	0	139.799	119.142	79.4397	0	0	0	0	0	0	0	0	0
gene-VNO77_00820			24.0376	15.6349	16.0651	0.482766	0.160623	0	4.69812	3.8254	5.87206	0	1.40589	0	0.116119	0.21551	0.727739
gene-VNO77_00821	Albumin-1/Albumin-1	Albumin-1 protein [Spatholobus suberectus]	0	0	0	39.7649	27.5351	18.3212	0	0	0	0	0	0	0	0	0
gene-VNO77_00822	Albumin-1/Albumin-1	Albumin-1 protein [Spatholobus suberectus]/putative albumin 1, partial [Canavalia brasiliensis]/Albumin-1 protein [Spatholobus suberectus]	0	0	0	0	0	0	0	0	0	0	0	0	0	0	0
gene-VNO77_00823	Cleavage and termination factor 1	RNA-binding protein 39-like isoform X3 [Abrus precatorius]/RNA-binding protein 39 [Cajanus cajan]/uncharacterized protein LOC108321732 [Vigna angularis]/RNA-binding protein 39 [Vigna radiata var. radiata]/hypothetical protein PHAVU_002G268000g [Phaseolus vulgaris]/RNA-binding protein 39 isoform X1 [Glycine max]/hypothetical protein JHK87_021289 [Glycine soja]/RNA-binding protein 39-like isoform X…	61.7264	40.9651	72.7235	24.6636	22.9404	10.7555	46.309	44.5745	50.9304	49.2246	45.9158	50.9243	60.0422	57.0412	54.4829
gene-VNO77_00824	Ethylene-responsive transcription factor ABR1	ethylene-responsive transcription factor RAP2-6-like [Abrus precatorius]	59.9873	45.6559	67.0333	0.145677	0.218109	0.241069	51.1837	52.0171	53.2171	19.247	18.4542	21.5051	31.5092	25.923	10.678
gene-VNO77_00825	26S proteasome non-ATPase regulatory subunit 12 homolog A	26S proteasome non-ATPase regulatory subunit 12 homolog A isoform X2 [Glycine max]/26S proteasome non-ATPase regulatory subunit 12 homolog A [Abrus precatorius]/regulatory particle non-ATPase subunit 5A, partial [Caragana microphylla]/Winged helix-like DNA-binding domain superfamily [Sesbania bispinosa]/Winged helix-like DNA-binding domain superfamily [Sesbania bispinosa]/Winged helix-like DNA-bi…	103.011	105.648	112.286	170.327	175.482	188.178	242.561	242.204	252.048	134.679	148.726	112.268	137.819	157.804	152.287
gene-VNO77_00826		Ubiquitin carboxyl-terminal hydrolase 27 [Spatholobus suberectus]/ubiquitin carboxyl-terminal hydrolase 27 isoform X1 [Cajanus cajan]/hypothetical protein GYH30_021244 [Glycine max]/Ubiquitin carboxyl-terminal hydrolase 27 [Glycine soja]/ubiquitin carboxyl-terminal hydrolase 27 [Glycine soja]/Ubiquitin carboxyl-terminal hydrolase 27 [Glycine soja]/Ubiquitin carboxyl-terminal hydrolase 27 [Cajanus…	1.06503	0.94143	1.16005	8.97083	10.8042	6.54329	8.64687	6.91504	7.67186	12.6355	9.73371	10.3653	2.38956	2.38292	2.25382
gene-VNO77_00827		uncharacterized protein LOC109799451 [Cajanus cajan]	0	0	0	0	0	0	0	0	0	0	0	0	0	0	0
gene-VNO77_00828			0	0	0	0	0	0	0	0	0	0	0	0	0	0	0
gene-VNO77_00829		Root meristem growth factor 9 [Sesbania bispinosa]/Root meristem growth factor 9 [Sesbania bispinosa]/Root meristem growth factor 9 [Spatholobus suberectus]/uncharacterized protein LOC109799371 [Cajanus cajan]	0	0	0	0	0	0	0	0	0	0	0	0	0	0	0
gene-VNO77_00830	Crossover junction endonuclease EME1B	crossover junction endonuclease EME1B-like isoform X1 [Abrus precatorius]/crossover junction endonuclease EME1B-like isoform X2 [Abrus precatorius]/crossover junction endonuclease EME1B-like isoform X5 [Glycine soja]/Crossover junction endonuclease EME1B [Spatholobus suberectus]	0.119467	0.0967341	1.6303	0	0.100463	0.0832783	0.847633	0.797538	1.28819	2.22113	1.02588	1.90904	0.526547	0.892993	0.739647
gene-VNO77_00831			10.9199	16.0626	13.8939	0.512567	1.70538	0	1.30459	1.52308	1.02358	2.25246	3.23413	5.86985	4.56161	6.40675	3.47697
gene-VNO77_00832		TSL-kinase interacting protein 1 isoform X2 [Abrus precatorius]/TSL-kinase interacting protein 1 isoform X1 [Abrus precatorius]/TSL-kinase interacting protein 1 [Spatholobus suberectus]	4.50456	9.26727	7.61308	0.660272	0.843578	0.305936	2.07595	1.8181	2.50283	2.2405	2.7304	4.68804	6.46056	6.01288	4.89696
gene-VNO77_00833		uncharacterized protein LOC106766828 [Vigna radiata var. radiata]/hypothetical protein E2542_SST17473 [Spatholobus suberectus]/uncharacterized protein LOC114421929 [Glycine soja]/uncharacterized protein LOC100527566 [Glycine max]/uncharacterized protein LOC124848065 isoform X1 [Vigna umbellata]/hypothetical protein glysoja_008467 [Glycine soja]/hypothetical protein SESBI_30907 [Sesbania bispinosa…	141.594	127.896	117.595	120.665	126.427	121.814	175.202	180.028	192.954	213.085	213.41	206.126	137.239	128.457	132.87
gene-VNO77_00834	Small nuclear ribonucleoprotein SmD3b	small nuclear ribonucleoprotein D3 [Vigna unguiculata]/Small nuclear ribonucleoprotein SmD3b-like [Glycine max]/small nuclear ribonucleoprotein SmD3b [Cajanus cajan]/small nuclear ribonucleoprotein SmD3b [Arachis duranensis]/small nuclear ribonucleoprotein SmD3b-like [Cicer arietinum]/hypothetical protein Ahy_B02g060913 [Arachis hypogaea]/Small nuclear ribonucleoprotein Sm D3 [Glycine soja]/PREDI…	78.2661	62.071	75.0688	64.0592	57.9752	32.4438	67.999	58.3615	60.4124	97.3545	82.7417	106.558	88.6657	84.8063	85.1068
gene-VNO77_00835	UDP-rhamnose/UDP-galactose transporter 4	UDP-rhamnose/UDP-galactose transporter 4-like isoform X1 [Abrus precatorius]/UDP-rhamnose/UDP-galactose transporter 4 [Glycine max]/UDP-galactose transporter 2 [Spatholobus suberectus]/TPT domain-containing protein isoform X1 [Glycine max]/hypothetical protein GYH30_013089 [Glycine max]/TPT domain-containing protein [Glycine max]/Sugar phosphate transporter domain [Sesbania bispinosa]/UDP-rhamnos…	28.9453	45.737	33.7834	20.4102	15.2792	11.2989	227.6	203.234	252.628	98.6629	109.094	97.7401	28.1575	30.0376	31.5694
gene-VNO77_00836	Mediator of RNA polymerase II transcription subunit 28 [Arabidopsis thaliana]	mediator of RNA polymerase II transcription subunit 28 [Cajanus cajan]/hypothetical protein JHK87_013270 [Glycine soja]/Sugar phosphate transporter domain [Sesbania bispinosa]/Mediator of RNA polymerase II transcription subunit 28, partial [Glycine soja]/mediator of RNA polymerase II transcription subunit 28 [Glycine max]/Mediator of RNA polymerase II transcription subunit 28 [Spatholobus suberec…	7.77594	7.25505	8.68045	18.5411	18.241	10.4231	12.2327	13.7077	16.2341	10.9327	12.4653	13.9691	16.1316	15.8013	15.2452
gene-VNO77_00837	Neutral/alkaline invertase 3, chloroplastic/Alkaline/neutral invertase E, chloroplastic	Alkaline/neutral invertase E [Spatholobus suberectus]/neutral/alkaline invertase 3, chloroplastic-like isoform X1 [Abrus precatorius]/neutral/alkaline invertase 3, chloroplastic [Cajanus cajan]/Alkaline/neutral invertase E, chloroplastic [Glycine max]/neutral/alkaline invertase 3, chloroplastic [Glycine max]/Alkaline/neutral invertase E, chloroplastic, partial [Mucuna pruriens]/neutral/alkaline i…	59.216	60.5294	49.9788	12.7126	13.2407	5.87489	11.4867	11.9705	12.0411	10.4184	11.2363	10.8792	18.3771	21.0961	18.5706
gene-VNO77_00838		uncharacterized protein LOC114411382 [Glycine soja]	41.3269	36.8727	47.0939	0.814076	0.406282	0.538859	2.63265	2.25774	3.3696	9.56577	12.8612	11.3621	10.6324	10.3571	11.7808
gene-VNO77_00839	Systemin receptor SR160/Brassinosteroid LRR receptor kinase/Protein BRASSINOSTEROID INSENSITIVE 1	systemin receptor SR160-like [Abrus precatorius]	0	0	0	9.61714	10.6399	8.022	2.96166	2.96871	3.04472	0.366005	0.113848	0.093271	0.0752259	0.0349036	0.176795
gene-VNO77_00840	Probable WRKY transcription factor 13	probable WRKY transcription factor 13 isoform X1 [Abrus precatorius]/probable WRKY transcription factor 13 isoform X2 [Abrus precatorius]	1.75648	5.35125	4.99662	0.294453	0.293906	0.162422	0.132255	0.243044	0.267279	36.203	27.2254	23.8502	3.50581	3.54903	4.47568
gene-VNO77_00841		uncharacterized protein LOC113873502 isoform X1 [Abrus precatorius]/uncharacterized protein LOC114413176 isoform X1 [Glycine soja]/uncharacterized protein LOC100811665 isoform X1 [Glycine max]/uncharacterized protein LOC100800361 isoform X1 [Glycine max]/uncharacterized protein LOC113873502 isoform X2 [Abrus precatorius]/uncharacterized protein LOC114421923 isoform X1 [Glycine soja]/uncharacteriz…	8.10016	8.49614	9.26329	11.8929	8.98034	5.11925	18.1964	19.9572	21.5096	12.2745	11.8961	9.52712	12.9719	13.4818	12.8209
gene-VNO77_00842	Glucan endo-1,3-beta-glucosidase 8/S-adenosylmethionine carrier 1, chloroplastic/mitochondrial	X8 domain [Sesbania bispinosa]	2.18055	0.720119	2.33837	1.44396	1.89471	1.63774	3.78934	3.65592	4.11766	2.81779	2.30332	2.98439	1.94339	1.72736	2.11553
gene-VNO77_00843	RNA cytidine acetyltransferase 1/RNA cytidine acetyltransferase 2	RNA cytidine acetyltransferase 1 isoform X2 [Abrus precatorius]/RNA cytidine acetyltransferase 1 isoform X1 [Abrus precatorius]/RNA cytidine acetyltransferase 1, partial [Mucuna pruriens]/N-acetyltransferase protein [Spatholobus suberectus]/RNA cytidine acetyltransferase 1 isoform X1 [Arachis ipaensis]/RNA cytidine acetyltransferase 1 [Arachis duranensis]	2.33736	0.993603	2.64968	7.75251	5.73796	3.89637	10.48	10.5382	12.0051	6.34607	7.25805	8.04084	4.12102	3.75708	4.94643
gene-VNO77_00844		Violaxanthin de-epoxidase [Spatholobus suberectus]/uncharacterized protein LOC114413175 [Glycine soja]/uncharacterized protein LOC100812383 [Glycine max]/uncharacterized protein LOC113872447 isoform X2 [Abrus precatorius]/Violaxanthin de-epoxidase, chloroplastic [Glycine soja]/Violaxanthin de-epoxidase, chloroplastic [Mucuna pruriens]/uncharacterized protein LOC113872447 isoform X1 [Abrus precato…	14.2104	11.3194	21.9081	16.81	15.9109	11.3508	9.50296	8.54039	8.73429	24.7669	25.4966	26.9848	13.0013	15.5904	16.2198
gene-VNO77_00845	Probable ATP synthase 24 kDa subunit, mitochondrial	probable ATP synthase 24 kDa subunit, mitochondrial [Glycine max]/probable ATP synthase 24 kDa subunit, mitochondrial [Glycine max]/unknown [Glycine max]/unknown [Glycine max]/probable ATP synthase 24 kDa subunit, mitochondrial [Abrus precatorius]/hypothetical protein JHK82_021358 [Glycine max]	89.8089	87.3005	126.167	128.385	129.288	97.6627	113.146	110.115	114.429	132.986	136.353	148.622	128.542	130.464	142.671
gene-VNO77_00846	Iron-sulfur assembly protein IscA, chloroplastic	iron-sulfur assembly protein IscA, chloroplastic isoform X2 [Abrus precatorius]/Small GTPase superfamily [Sesbania bispinosa]	207.842	214.828	218.428	28.7985	32.977	22.9015	51.1291	48.4523	51.7588	56.0784	63.0742	72.4295	106.616	103.543	91.9489
gene-VNO77_00847			0	0.0218855	0	0.0626213	0	0	0	0	0	0	0	0	0	0.0419317	0
gene-VNO77_00848	Ras-related protein Rab7 [Glycine max]/Ras-related protein Rab7 [Vigna aconitifolia]	Ras-related protein Rab7 [Spatholobus suberectus]/hypothetical protein JHK86_021371 [Glycine max]/ras-related protein Rab7 isoform X1 [Glycine max]/ras-related protein Rab7-like [Glycine soja]/hypothetical protein PHAVU_002G265500g [Phaseolus vulgaris]/ras-related protein Rab7 [Vigna angularis]/ras-related protein Rab7 isoform X2 [Abrus precatorius]/ras-related protein Rab7 [Vigna umbellata]/ras-…	0.680395	0.906882	0	0	0	0	0.239076	0.263609	0.724737	0	0.0968804	0.571464	0	0	0
gene-VNO77_00849	Probable WRKY transcription factor 50	probable WRKY transcription factor 51 [Abrus precatorius]	21.267	13.7172	28.4989	1.13437	0.830325	1.00116	4.11002	1.3483	1.15324	29.5196	35.7324	26.3061	87.5296	118.596	161.708
gene-VNO77_00850	Small GTPase LIP1	small GTPase LIP1 [Abrus precatorius]/small GTPase LIP1 [Cicer arietinum]/GTP-binding protein [Spatholobus suberectus]/hypothetical protein PHAVU_002G265300g [Phaseolus vulgaris]	41.6534	48.8133	45.2037	11.8211	14.2247	12.405	50.2088	53.872	49.239	42.9918	42.0715	44.6921	42.6198	43.6041	48.3982
gene-VNO77_00851		PREDICTED: uncharacterized protein LOC109362312 isoform X1 [Lupinus angustifolius]	3.01253	1.85781	5.33225	0	0	0	0.905639	0.635456	1.09815	1.15574	0.667256	0	3.57124	2.33207	1.10526
gene-VNO77_00852		hypothetical protein GYH30_013073 [Glycine max]/uncharacterized protein LOC100785896 isoform X1 [Glycine max]	864.464	1391.66	869.269	16.1331	29.3062	61.1129	696.67	727.189	702.882	544.632	590.951	537.572	504.664	527.19	561.368
gene-VNO77_00853	60S ribosomal protein L6/60S ribosomal protein L6-1 [Arabidopsis thaliana]/60S ribosomal protein L6-3 [Arabidopsis thaliana]	60S ribosomal protein L6 [Cajanus cajan]/60S ribosomal protein L6 [Prosopis alba]/hypothetical protein PHAVU_002G265000g [Phaseolus vulgaris]/60S ribosomal protein L6, partial [Mucuna pruriens]/Translation protein SH3-like domain superfamily [Sesbania bispinosa]/60S ribosomal protein L6 [Glycine max]/hypothetical protein JHK87_013254 [Glycine soja]/60S ribosomal protein L6-1-like [Glycine soja]/6…	132.537	104.34	147.646	117.457	121.607	112.746	147.855	145.337	154.289	173.67	164.611	194.298	198.53	198.763	197.029
gene-VNO77_00854	Pentatricopeptide repeat-containing protein At4g39530 [Arabidopsis thaliana]	Pentatricopeptide repeat-containing protein [Spatholobus suberectus]/hypothetical protein JHK87_021258 [Glycine soja]/pentatricopeptide repeat-containing protein At4g39530 [Glycine max]/Pentatricopeptide repeat-containing protein [Glycine soja]/pentatricopeptide repeat-containing protein At4g39530 [Glycine soja]/pentatricopeptide repeat-containing protein At4g39530 [Abrus precatorius]/Pentatricop…	0	0	0.216304	0.392604	0.26125	0.324844	0.675969	1.05319	0.7662	0.112519	0.238193	0.163919	0.141649	0.109538	0.110967
gene-VNO77_00855	Shikimate kinase 1, chloroplastic/Shikimate kinase, chloroplastic	Shikimate kinase/Threonine synthase-like 1 [Sesbania bispinosa]/shikimate kinase, chloroplastic-like isoform X2 [Abrus precatorius]/shikimate kinase 1, chloroplastic-like isoform X1 [Abrus precatorius]	36.7946	34.9958	46.9649	4.63866	4.63004	2.47413	20.8519	20.6944	19.5009	28.5002	26.0402	29.9905	25.0624	27.159	23.6357
gene-VNO77_00856		hypothetical protein E2542_SST17446 [Spatholobus suberectus]/uncharacterized protein LOC113872144 [Abrus precatorius]/uncharacterized protein LOC109791905 [Cajanus cajan]	2.46554	0.693064	0	3.41763	2.27419	1.53608	12.811	11.6181	9.72032	4.03885	2.58033	3.53332	2.67923	2.20372	1.43107
gene-VNO77_00857	Stress enhanced protein 2, chloroplastic	Stress enhanced protein 2 [Spatholobus suberectus]	288.886	235.759	266.949	179.702	364.915	760.814	177.577	153.988	192.295	245.671	250.674	213.289	319.61	343.807	377.924
gene-VNO77_00858		hypothetical protein CR513_31647, partial [Mucuna pruriens]	21.9994	10.3245	11.8476	2.12912	0.70839	2.64248	0.358614	0.17574	1.35284	1.6272	2.4543	2.15886	8.00179	8.37586	7.82319
gene-VNO77_00859	Protein HEAT INTOLERANT 4 [Arabidopsis thaliana]	protein HEAT INTOLERANT 4-like [Glycine soja]/hypothetical protein E2542_SST17443 [Spatholobus suberectus]/protein HEAT INTOLERANT 4 [Glycine max]/protein HEAT INTOLERANT 4-like isoform X2 [Abrus precatorius]/protein HEAT INTOLERANT 4 [Cajanus cajan]/protein HEAT INTOLERANT 4 [Vigna radiata var. radiata]/protein HEAT INTOLERANT 4 isoform X1 [Vigna angularis]/protein HEAT INTOLERANT 4-like isoform…	19.4296	23.6145	31.3241	12.9031	10.6446	5.8601	19.0684	18.5659	21.3039	23.8911	20.3289	25.8705	28.6076	31.2622	28.3169
gene-VNO77_00860	Nuclear transcription factor Y subunit B-11/Nuclear transcription factor Y subunit B-3	nuclear transcription factor Y subunit B-like [Abrus precatorius]	0.543967	1.30135	1.14884	1.73767	1.61055	0.821579	1.44947	1.29086	0.811186	0.782587	0.72291	2.70954	1.56735	0.831113	1.49681
gene-VNO77_00861			0	0	0	0	0	0	0	0	0	0	0	0	0	0	0
gene-VNO77_00862	Protein ACTIVITY OF BC1 COMPLEX KINASE 8, chloroplastic	protein ACTIVITY OF BC1 COMPLEX KINASE 8, chloroplastic-like [Abrus precatorius]/UbiB domain [Sesbania bispinosa]/hypothetical protein GYH30_021206 [Glycine max]/protein ACTIVITY OF BC1 COMPLEX KINASE 8, chloroplastic [Glycine max]/hypothetical protein PHAVU_002G264200g [Phaseolus vulgaris]/Protein ACTIVITY OF BC1 COMPLEX KINASE 8, chloroplastic, partial [Mucuna pruriens]/UbiB domain [Sesbania bi…	3.26456	3.80393	3.57978	10.976	9.12357	6.13542	16.5457	15.7075	16.8039	3.20881	4.23601	2.81134	4.88716	4.60888	5.47831
gene-VNO77_00863			0	2.48036	0	0	0	0	0	0	0	0	0	0	0	0	0
gene-VNO77_00864	Putative pentatricopeptide repeat-containing protein At3g08820 [Arabidopsis thaliana]	Pentatricopeptide repeat-containing protein, mitochondrial, partial [Mucuna pruriens]/pentatricopeptide repeat-containing protein At4g19191, mitochondrial [Abrus precatorius]	1.83936	1.41995	2.26643	0.740635	1.03496	0.700352	2.15753	2.0331	2.55852	2.65633	1.72548	2.15071	2.09192	2.33798	2.63165
gene-VNO77_00865	Cytochrome P450 71AU50 [Prunus mume]	Cytochrome P450 [Sesbania bispinosa]/cytochrome P450 CYP736A12-like [Abrus precatorius]/Cytochrome P450 CYP736A12 [Glycine max]/cytochrome P450 CYP736A12-like [Glycine soja]/cytochrome P450 71AU50 [Glycine max]/Cytochrome P450 [Sesbania bispinosa]/Cytochrome P450 [Sesbania bispinosa]/cytochrome P450 CYP736A12-like [Vigna unguiculata]	0	0	0.871396	0.0470724	0.046985	0	1.37428	1.02575	1.12803	1.37606	1.78207	3.03226	0.577435	1.13472	0.957942
gene-VNO77_00866	Cytochrome P450 71AU50 [Prunus mume]	cytochrome P450 CYP736A12-like [Abrus precatorius]/Cytochrome P450 CYP736A12 [Glycine max]/cytochrome P450 71AU50 [Glycine max]/cytochrome P450 CYP736A12-like [Glycine soja]/hypothetical protein CR513_31642, partial [Mucuna pruriens]	52.5895	13.0898	51.2127	0	0	0	0	0	0.119639	0.472178	0.199912	0.66822	2.06065	1.72835	1.61431
gene-VNO77_00867	Cytochrome P450 71AU50 [Prunus mume]	cytochrome P450 CYP736A12-like [Abrus precatorius]/Cytochrome P450 CYP736A12 [Glycine max]/cytochrome P450 CYP736A12-like [Glycine soja]/cytochrome P450 71AU50 [Glycine max]/cytochrome P450 CYP736A12-like [Vigna unguiculata]/hypothetical protein CR513_31642, partial [Mucuna pruriens]	5.92248	1.97529	6.91463	0	0	0	0	0.0523194	0.201377	0	0	0.415875	0.114346	0	0.0796254
gene-VNO77_00868	Pentatricopeptide repeat-containing protein PPR5 homolog, chloroplastic/Pentatricopeptide repeat-containing protein PPR5, chloroplastic/Pentatricopeptide repeat-containing protein At4g39620, chloroplastic	pentatricopeptide repeat-containing protein At4g39620, chloroplastic isoform X2 [Abrus precatorius]/pentatricopeptide repeat-containing protein At4g39620, chloroplastic isoform X1 [Abrus precatorius]/Tetratricopeptide-like helical domain superfamily [Sesbania bispinosa]	0.358947	0	0.456605	4.54226	4.61337	2.72533	0.572681	0.684069	0.491876	1.27896	1.29571	0.779502	0.306679	0.462456	0.120126
gene-VNO77_00869	Alanine--glyoxylate aminotransferase 2 homolog 1, mitochondrial	Alanine--glyoxylate aminotransferase 1 [Spatholobus suberectus]/alanine--glyoxylate aminotransferase 2 homolog 1, mitochondrial isoform X2 [Glycine max]/alanine--glyoxylate aminotransferase 2 homolog 1, mitochondrial [Abrus precatorius]/alanine--glyoxylate aminotransferase 2 homolog 1, mitochondrial [Glycine max]/alanine--glyoxylate aminotransferase 2 homolog 1, mitochondrial isoform X1 [Glycine …	11.2237	7.44812	10.3222	71.9004	76.1779	54.8001	72.5807	70.3959	64.6052	21.9646	23.305	18.5414	4.8043	5.62634	5.82904
gene-VNO77_00870	Transcription factor TGA1/Transcription factor TGA4	transcription factor TGA1 isoform X2 [Glycine max]/transcription factor TGA1 isoform X1 [Glycine max]/transcription factor TGA1-like isoform X1 [Abrus precatorius]/hypothetical protein JHK82_021336 [Glycine max]/transcription factor TGA1-like isoform X2 [Glycine soja]/Transcription factor TGA1 [Glycine max]/transcription factor TGA1-like isoform X1 [Glycine soja]/transcription factor TGA1 isoform…	6.70702	16.5529	4.31306	0.0754185	0.0752785	0.062402	0.0846864	0.186753	0.205375	15.1303	21.9631	16.2481	5.79583	5.9086	4.83176
gene-VNO77_00871			12.1202	4.29381	3.08101	31.7739	27.2043	12.1518	29.9382	27.2755	32.1488	11.2513	13.7768	8.5914	14.8775	13.333	17.7751
gene-VNO77_00872		nucleolin-like [Glycine soja]/hypothetical protein KK1_033249 [Cajanus cajan]/nucleolin [Glycine max]/nucleolin-like [Glycine soja]/uncharacterized protein LOC100527462 [Glycine max]	182.926	123.273	188.54	239.714	242.561	135.155	346.227	320.71	364.523	299.877	304.198	276.786	202.364	191.724	230.94
gene-VNO77_00873		uncharacterized protein LOC113872811 [Abrus precatorius]/E3 ubiquitin-protein ligase MARCH1 [Spatholobus suberectus]/hypothetical protein CR513_25871, partial [Mucuna pruriens]/uncharacterized protein LOC124836337 isoform X1 [Vigna umbellata]/uncharacterized protein LOC109816377 isoform X1 [Cajanus cajan]/uncharacterized protein LOC108329610 isoform X1 [Vigna angularis]/uncharacterized protein LO…	15.6512	11.8281	15.1639	12.3303	11.1886	6.99174	21.6688	25.1521	20.9682	18.4847	21.6891	17.9284	18.3548	17.2347	22.3566
gene-VNO77_00874		uncharacterized protein LOC100500548 [Glycine max]/uncharacterized protein LOC100527077 [Glycine max]/hypothetical protein E2542_SST17432 [Spatholobus suberectus]	5.54576	190.244	4.06652	565.297	499.784	362.289	27.3676	19.8952	14.6558	250.097	342.289	180.223	20.9434	22.395	16.5156
gene-VNO77_00875		probable E3 ubiquitin-protein ligase XERICO [Glycine max]/E3 ubiquitin-protein ligase RNF13 [Glycine max]/hypothetical protein JHK86_013338 [Glycine max]/E3 ubiquitin-protein ligase RHA2A [Spatholobus suberectus]/hypothetical protein JHK87_013235 [Glycine soja]/E3 ubiquitin-protein ligase RNF13-like [Glycine soja]	0	0	0	0.0881484	0.263954	0	0.0791844	0	0.0960162	0	0	0	0	0.11805	0.132878
gene-VNO77_00876		Regulation of nuclear pre-mRNA domain-containing protein 1B [Spatholobus suberectus]/hypothetical protein JHK86_013337 [Glycine max]/regulation of nuclear pre-mRNA domain-containing protein 1B-like isoform X3 [Glycine soja]/Regulation of nuclear pre-mRNA domain-containing protein 1B isoform B [Glycine soja]/regulation of nuclear pre-mRNA domain-containing protein 1B isoform X3 [Glycine max]/regul…	24.2849	26.225	20.2303	16.296	15.1214	9.48584	16.294	17.9119	18.5533	30.3066	31.2601	29.931	22.6118	19.6488	20.9441
gene-VNO77_00877	18S rRNA aminocarboxypropyltransferase	Ribosome biogenesis protein TSR3-like [Spatholobus suberectus]/ribosome biogenesis protein TSR3 homolog [Abrus precatorius]	10.34	10.8589	16.1465	9.63324	10.5633	4.64018	18.262	19.2624	20.4196	29.0862	24.2999	26.3172	24.2803	21.8348	23.5207
gene-VNO77_00878	MICOS complex subunit MIC60, mitochondrial	uncharacterized protein LOC113872363 [Abrus precatorius]/MICOS complex subunit MIC60 [Spatholobus suberectus]/MICOS complex subunit MIC60 isoform X1 [Cajanus cajan]/MICOS complex subunit MIC60-like isoform X1 [Glycine soja]/MICOS complex subunit MIC60 isoform X2 [Cajanus cajan]	10.3973	8.54633	13.2303	19.1785	16.0093	7.20974	12.8061	12.0365	13.0972	12.817	12.3301	14.9039	11.1729	12.3845	12.2982
gene-VNO77_00879	Protein CELLULOSE SYNTHASE INTERACTIVE 1	protein CELLULOSE SYNTHASE INTERACTIVE 1-like [Abrus precatorius]/U-box domain-containing protein 13 [Spatholobus suberectus]/protein CELLULOSE SYNTHASE INTERACTIVE 1 isoform X1 [Cajanus cajan]/protein CELLULOSE SYNTHASE INTERACTIVE 1 isoform X2 [Cajanus cajan]	2.50267	1.18181	4.12897	25.2943	22.2294	11.3185	16.4917	16.9494	15.8996	2.59779	2.68992	1.885	2.85519	1.95611	2.35117
gene-VNO77_00880	Heavy metal-associated isoprenylated plant protein 23	heavy metal-associated isoprenylated plant protein 23 isoform X1 [Abrus precatorius]/heavy metal-associated isoprenylated plant protein 23 isoform X2 [Abrus precatorius]/Heavy metal-associated isoprenylated plant protein 26 [Spatholobus suberectus]/Heavy metal-associated isoprenylated plant protein 23, partial [Mucuna pruriens]	0.913046	1.74745	3.65987	0.178572	0.53472	0.886511	2.16557	3.847	1.89647	8.64908	4.94027	7.60477	0.515419	1.49466	0.269185
gene-VNO77_00881			0.570654	0.780113	0	0	0	0	0.300773	0.276365	0.182353	0.25589	0.406273	0.798821	1.44961	1.64413	0.672963
gene-VNO77_00882	Photosynthetic NDH subunit of lumenal location 4, chloroplastic	Photosynthetic NDH subunit of lumenal location 4 [Spatholobus suberectus]	2.69407	2.66931	0.474747	0	0.0651585	0	4.28082	4.7201	5.15521	0.561268	0.332684	1.21481	3.8155	2.36044	1.57448
gene-VNO77_00883		fasciclin-like arabinogalactan protein 21 [Abrus precatorius]/FAS1 domain [Sesbania bispinosa]	1.58455	1.48311	1.08875	0	0	0	0.0995695	0.0627354	0.172478	0.580876	0.207506	0.136001	1.07403	1.31476	0.811559
gene-VNO77_00884		L-ascorbate oxidase [Spatholobus suberectus]/L-ascorbate oxidase [Abrus precatorius]/L-ascorbate oxidase-like [Glycine soja]/Multicopper oxidase, type 1 [Sesbania bispinosa]/syringolide-induced protein B13-1-1, partial [Glycine max]/Multicopper oxidase, type 1 [Sesbania bispinosa]	45.7311	71.6922	43.0655	0.128142	0.575567	0.353419	11.6741	5.37307	8.14211	55.8587	50.751	58.5763	107.46	99.5192	89.7574
gene-VNO77_00885	Bifunctional aspartate aminotransferase and glutamate/aspartate-prephenate aminotransferase	bifunctional aspartate aminotransferase and glutamate/aspartate-prephenate aminotransferase-like isoform X1 [Abrus precatorius]/Pyridoxal phosphate-dependent transferase, major domain [Sesbania bispinosa]/Pyridoxal phosphate-dependent transferase, major domain [Sesbania bispinosa]/bifunctional aspartate aminotransferase and glutamate/aspartate-prephenate aminotransferase-like isoform X2 [Abrus pr…	27.9124	35.6457	40.1797	52.2514	48.732	40.0057	18.9939	13.9907	15.291	58.1486	59.2595	74.068	63.7004	59.4613	55.2633
gene-VNO77_00886	Protein NEN4	protein NEN4 [Abrus precatorius]/NEN4 protein [Spatholobus suberectus]/Ribonuclease H-like superfamily [Sesbania bispinosa]/Ribonuclease H-like superfamily [Sesbania bispinosa]/protein NEN4 [Cajanus cajan]/Protein NEN4 [Mucuna pruriens]/protein NEN4-like [Glycine soja]	0.0732517	0.665923	0.861925	0	0.200197	0	0.360347	0.595986	0.983122	4.19623	2.99346	8.93637	2.93074	2.88752	2.68332
gene-VNO77_00887		protein UPSTREAM OF FLC [Abrus precatorius]	0	0	0	1.40145	0.489596	0.347871	0.440626	0.416436	0.22898	0.040165	0	0	0	0	0
gene-VNO77_00888		probable glucan 1,3-beta-glucosidase A [Abrus precatorius]	0.645238	0.205817	0	35.1202	63.9647	104.541	24.6475	18.8381	26.0524	4.80252	6.31428	9.59883	1.50663	2.65281	3.34919
gene-VNO77_00889			2.26315	0	0	4.13113	7.00988	13.6726	2.22662	2.762	3.82488	0	0.300763	1.7741	0.149048	0.553249	0.155685
gene-VNO77_00890	Inositol-3-phosphate synthase/Inositol-3-phosphate synthase/Inositol-3-phosphate synthase/Inositol-3-phosphate synthase 1/Inositol-3-phosphate synthase/Inositol-3-phosphate synthase	inositol-3-phosphate synthase [Glycine max]/inositol-3-phosphate synthase [Abrus precatorius]/inositol-3-phosphate synthase [Glycine max]/inositol-3-phosphate synthase-like [Glycine soja]/hypothetical protein GYH30_021179 [Glycine max]/inositol-3-phosphate synthase-like [Abrus precatorius]/inositol-3-phosphate synthase [Cajanus cajan]/Inositol-3-phosphate synthase [Mucuna pruriens]/hypothetical p…	5.34121	0.265025	2.54257	0	0	0	10.7289	6.92091	14.6763	0.388092	0.197173	0.27138	0.879414	0.943013	0.816511
gene-VNO77_00891	2,3-bisphosphoglycerate-dependent phosphoglycerate mutase 1	2,3-bisphosphoglycerate-dependent phosphoglycerate mutase [Spatholobus suberectus]	3.58697	0.737562	1.66358	3.6526	3.48378	1.3432	5.97901	5.3464	7.91303	9.21204	10.7256	9.41156	5.62275	5.9243	6.17902
gene-VNO77_00892	Type I inositol polyphosphate 5-phosphatase 5	Type I inositol polyphosphate 5-phosphatase 5 [Spatholobus suberectus]/type I inositol polyphosphate 5-phosphatase 5 [Abrus precatorius]/type I inositol polyphosphate 5-phosphatase 5 [Cajanus cajan]/type I inositol polyphosphate 5-phosphatase 5-like [Glycine soja]/type I inositol polyphosphate 5-phosphatase 5 [Glycine max]/Inositol polyphosphate-related phosphatase [Sesbania bispinosa]/hypothetic…	0.540294	0	0	0	0	0	0	0	0	0.164123	0	0.307408	0.137741	0.287594	0
gene-VNO77_00893	Putative ETHYLENE INSENSITIVE 3-like 4 protein [Arabidopsis thaliana]/ETHYLENE INSENSITIVE 3-like 5 protein [Arabidopsis thaliana]	putative ETHYLENE INSENSITIVE 3-like 4 protein [Abrus precatorius]	0	0	0	0	0	0	0	0	0	0	0	0	0	0	0.0887738
gene-VNO77_00894			11.2821	10.5371	1.38879	0.370695	0.246671	0	0.221999	0.061195	0	0.42496	2.15905	1.68038	5.17144	4.38524	4.65666
gene-VNO77_00895		nitrate regulatory gene2 protein-like [Abrus precatorius]	3.51668	4.80371	6.56579	2.47333	2.75141	1.49969	0.585133	0.271162	0.442159	1.96962	1.95188	1.79729	2.82012	2.71813	3.41531
gene-VNO77_00896	Acyl-coenzyme A oxidase 2, peroxisomal/Acyl-coenzyme A oxidase, peroxisomal	acyl-coenzyme A oxidase 2, peroxisomal [Abrus precatorius]/acyl-coenzyme A oxidase 2, peroxisomal [Cajanus cajan]/Acyl-coenzyme A oxidase 2 [Spatholobus suberectus]/acyl-coenzyme A oxidase 2, peroxisomal [Glycine max]/acyl-coenzyme A oxidase 2, peroxisomal [Glycine soja]/Acyl-coenzyme A oxidase 2, peroxisomal [Mucuna pruriens]/hypothetical protein GLYMA_05G180100v4 [Glycine max]/acyl-coenzyme A o…	29.6386	27.8093	24.7345	14.2399	15.033	11.6662	12.432	10.1072	10.2533	10.1597	11.592	9.41799	23.73	25.8964	29.7379
gene-VNO77_00897			0	0	0	0.31453	0.470918	0.260245	0.141272	0.311538	0	0.450715	0	0	0.22696	0.105306	0.118533
gene-VNO77_00898		hypothetical protein SESBI_30971 [Sesbania bispinosa]	1.75416	1.40833	1.10334	0.488446	0.771936	0.740932	1.77338	1.63283	1.97299	2.96306	1.5706	3.35035	4.52318	4.98778	3.19064
gene-VNO77_00899	Ethylene-responsive transcription factor RAP2-4	regulation of transcription [Spatholobus suberectus]	18.1988	17.5036	29.2343	28.1849	66.7096	127.844	39.4753	33.3916	30.4019	19.9524	19.1989	21.1697	8.22038	7.62825	17.9679
gene-VNO77_00900			0	0	0	0	0	0	0	0	0	0	0	0	0	0	0
gene-VNO77_00901	Probable trehalose-phosphate phosphatase J	probable trehalose-phosphate phosphatase J [Vigna umbellata]/probable trehalose-phosphate phosphatase J [Vigna radiata var. radiata]/probable trehalose-phosphate phosphatase J [Vigna angularis]/probable trehalose-phosphate phosphatase J [Vigna unguiculata]/hypothetical protein PHAVU_002G254600g [Phaseolus vulgaris]/hypothetical protein LR48_Vigan01g025000 [Vigna angularis]	5.89843	12.4812	8.18558	0.93546	1.94983	2.73179	4.37466	2.91595	3.85105	11.0079	10.4361	7.4438	15.0091	19.4181	23.6199
gene-VNO77_00902			0	0	0	0	0	0	0	0	0	0	0	0	0	0	0.365997
gene-VNO77_00903			0	2.59359	3.4477	0	0	0	0	0.198662	0.327707	0	0	0	0	0	0
gene-VNO77_00904			0	0	0	2.05027	2.72861	3.39282	1.61155	2.36923	1.39579	2.15453	1.61707	1.71204	1.23287	1.60169	2.31798
gene-VNO77_00905		NDR1/HIN1-like protein 13 [Abrus precatorius]	0	0	0	0.425825	0.425034	0.352331	0.621598	0.738106	0.5508	0	0	0.761952	0.0768172	0.213852	0.160476
gene-VNO77_00906	PLAT domain-containing protein 3	PLAT domain-containing protein 3-like [Abrus precatorius]	8.7609	9.07458	3.39845	40.8589	44.5982	62.0522	35.2239	31.5277	25.0166	28.7462	24.0374	28.0652	17.0242	13.8562	17.9809
gene-VNO77_00907		Inactive TPR repeat-containing thioredoxin TTL3 [Spatholobus suberectus]/PREDICTED: inactive TPR repeat-containing thioredoxin TTL3-like [Lupinus angustifolius]/Inactive TPR repeat-containing thioredoxin TTL3, partial [Mucuna pruriens]/putative acetyltransferase A, auxiliary subunit, methylthioribose-1-phosphate isomerase [Lupinus albus]/DnaJ-like protein subfamily C member 7 [Vigna unguiculata]	0.512505	0.118381	0	0.193557	0.193197	0.240226	0.119538	0.203698	0.118593	0.3051	0	0.329025	0.45392	0.664237	0.346482
gene-VNO77_00908	Protein SCO1 homolog 2, mitochondrial	protein SCO1 homolog 2, mitochondrial isoform X1 [Abrus precatorius]/Protein SCO1-like 2, mitochondrial [Mucuna pruriens]/protein SCO1 homolog 2, mitochondrial [Glycine max]/Thioredoxin-like superfamily [Sesbania bispinosa]/protein SCO1 homolog 2, mitochondrial [Cajanus cajan]/Protein sco1 [Cajanus cajan]/SCO1-like 2 [Spatholobus suberectus]	5.55425	3.20232	5.90706	19.5803	16.5839	11.8283	12.9784	12.1637	11.8443	13.5769	12.9543	12.0824	5.32233	8.0449	7.76588
gene-VNO77_00909			0	0	0	0	0	0	0.10447	0.518358	0.253354	0	0	0	0	0	0
gene-VNO77_00910		uncharacterized protein LOC113872680 [Abrus precatorius]	4.037	2.51674	3.42867	0.237076	0.709906	0.833674	5.68356	6.36952	6.98852	1.15507	0.863003	0.848426	3.63525	3.57183	3.75245
gene-VNO77_00911			0	0	0	0	0	0	0	0	0	0	0	0	0	0	0
gene-VNO77_00912			0	0.841166	0	0	0	0	0.0900866	0.198662	0.109236	0.45986	0.292045	0	0.289456	0.940122	0
gene-VNO77_00913		uncharacterized protein LOC123916964 isoform X1 [Trifolium pratense]/MFS transporter superfamily [Sesbania bispinosa]/spinster-like 2 [Spatholobus suberectus]/protein spinster-like [Trifolium pratense]/hypothetical protein TSUD_79160 [Trifolium subterraneum]/spinster protein [Spatholobus suberectus]/protein spinster-like [Abrus precatorius]	4.84746	4.36529	3.38876	0	0	0.267854	7.22168	9.2587	10.2113	6.72647	5.34221	3.34041	1.42104	1.55352	1.28099
gene-VNO77_00914		spinster protein [Spatholobus suberectus]/uncharacterized protein LOC100787140 isoform X1 [Glycine max]/Protein spinster [Glycine max]/hypothetical protein JHK87_021210 [Glycine soja]	5.04461	4.32315	6.30585	0.66792	0.85335	0.442114	15.5519	17.1611	16.1513	3.27717	4.92107	2.06521	1.11815	1.34173	1.8526
gene-VNO77_00915			0	0	0	2.51624	2.37203	0	0.188363	0.276923	0.837474	1.28203	0	1.00054	0.302613	0	0
gene-VNO77_00916		uncharacterized protein LOC113872888 [Abrus precatorius]	0.368334	0	2.68563	10.1694	8.58456	7.13934	4.84444	3.3298	4.98925	5.9093	4.97659	5.69459	1.05118	1.51947	0.92907
gene-VNO77_00917		uncharacterized protein LOC100800996 [Glycine max]/hypothetical protein JHK87_013208 [Glycine soja]/hypothetical protein PHAVU_002G255400g [Phaseolus vulgaris]/uncharacterized protein LOC113872444 [Abrus precatorius]/hypothetical protein JHK87_021208 [Glycine soja]/Mitochondrial import receptor subunit TOM34 [Spatholobus suberectus]/uncharacterized protein LOC100816695 [Glycine max]/hypothetical …	3.61371	1.85612	3.29271	12.6273	13.0437	13.0189	27.3483	30.4931	24.2081	6.29049	8.02194	8.51736	3.30754	4.07272	4.66734
gene-VNO77_00918	ABC transporter D family member 1	ABC transporter D family member 1-like isoform X1 [Abrus precatorius]/ABC transporter D family member 1-like isoform X2 [Abrus precatorius]/ABC transporter D family member 1 [Cajanus cajan]/hypothetical protein JHK82_021301 [Glycine max]/ABC transporter D family member 1-like isoform X2 [Glycine soja]/hypothetical protein GYH30_021160 [Glycine max]/ABC transporter D family member 1 isoform X2 [Gl…	34.5092	38.0223	30.8835	13.5295	11.989	6.27228	41.5172	40.407	41.8093	32.3401	33.4298	28.733	29.0793	31.1133	32.8496
gene-VNO77_00919		uncharacterized protein LOC113871127 isoform X1 [Abrus precatorius]	6.1481	1.01491	5.3098	4.62822	4.03085	2.3277	3.22008	5.03364	3.23732	0.702229	0.759796	0.454673	0.261934	0.151917	0.273598
gene-VNO77_00920			668.299	165.052	668.942	18.2602	19.953	20.9931	82.8797	132.603	91.18	60.7064	49.1184	62.3213	16.6437	12.9994	14.7771
gene-VNO77_00921	Annexin D2	Annexin D2 [Spatholobus suberectus]/annexin D2 [Cajanus cajan]/annexin D2 [Abrus precatorius]/hypothetical protein L6164_025146 [Bauhinia variegata]/annexin D2-like [Glycine max]/putative annexin [Lupinus albus]/PREDICTED: annexin D2 [Lupinus angustifolius]/Annexin [Sesbania bispinosa]/annexin D2 [Glycine max]/PREDICTED: annexin D2-like [Lupinus angustifolius]/Annexin D2 [Glycine max]	1029.01	372.594	944.037	92.8459	89.1764	102.332	273.542	441.14	306.047	57.3105	50.8242	62.3475	44.9065	26.3638	27.4967
gene-VNO77_00922		TLD domain-containing protein 2-like [Abrus precatorius]/TLDc domain [Sesbania bispinosa]/hypothetical protein PHAVU_002G255900g [Phaseolus vulgaris]/uncharacterized protein LOC100814579 isoform X1 [Glycine max]/hypothetical protein JHK85_021752 [Glycine max]/hypothetical protein JHK87_021205 [Glycine soja]/hypothetical protein JHK82_021297 [Glycine max]/TLD domain-containing protein 2-like isofo…	2.49895	2.76962	4.83041	5.02544	5.09328	4.35001	10.0011	9.93616	8.61101	6.62526	5.8821	5.0357	5.71838	4.94408	5.36114
gene-VNO77_00923	UDP-N-acetylglucosamine transporter ROCK1	CMP-sialic acid transporter 5 isoform X1 [Abrus precatorius]/UDP-N-acetylglucosamine transporter ROCK1 [Cajanus cajan]	15.6423	8.49011	16.2288	8.8453	8.53317	7.14359	20.4918	18.6542	21.6207	24.7439	25.42	28.1107	43.5791	39.6749	42.5531
gene-VNO77_00924		uncharacterized protein LOC113871573 [Abrus precatorius]	4.1518	1.52011	2.7449	3.36097	4.83476	5.88896	13.098	14.5889	15.4514	9.85908	7.62864	12.7355	4.99312	3.30961	2.45872
gene-VNO77_00925	BTB/POZ domain-containing protein DOT3	BTB/POZ domain-containing protein DOT3 isoform X3 [Abrus precatorius]/BTB/POZ domain-containing protein DOT3 isoform X1 [Abrus precatorius]/BTB/POZ domain-containing protein DOT3 isoform X2 [Abrus precatorius]	0.387555	0.247244	0	0.397935	0.132399	0.0731678	1.72776	2.48534	2.63684	0.54489	1.3359	0.870281	0.654051	0.458905	0.483222
gene-VNO77_00926	Ras-related protein RABH1e/Ras-related protein RABH1d	ras-related protein RABH1e [Glycine max]/ras-related protein RABH1e isoform X1 [Vigna angularis]/hypothetical protein JHK86_013302 [Glycine max]/ras-related protein RABH1e [Glycine max]/ras-related protein RABH1e isoform X1 [Abrus precatorius]/ras-related protein RABH1e-like [Cicer arietinum]/Small GTP-binding domain containing protein [Parasponia andersonii]/ras-related protein RABH1e [Ziziphus …	14.9857	19.6183	20.7392	7.04105	3.8775	4.66066	57.7759	55.6484	58.87	63.2102	66.9936	57.8683	36.3359	39.5713	33.7815
gene-VNO77_00927	Probable mitochondrial adenine nucleotide transporter BTL3	Mitochondrial carrier protein [Sesbania bispinosa]/probable mitochondrial adenine nucleotide transporter BTL3 [Abrus precatorius]/putative mitochondrial adenine nucleotide transporter BTL3, partial [Mucuna pruriens]/probable mitochondrial adenine nucleotide transporter BTL3 [Glycine soja]/probable mitochondrial adenine nucleotide transporter BTL3 [Glycine max]	0.900778	0.155636	0	8.7352	10.1892	7.31262	3.26185	2.88404	2.48133	9.8372	10.699	10.2486	5.5122	4.51877	4.5958
gene-VNO77_00928	Ubiquitin carboxyl-terminal hydrolase 3/Ubiquitin carboxyl-terminal hydrolase 4	ubiquitin carboxyl-terminal hydrolase 3 [Abrus precatorius]/Ubiquitin carboxyl-terminal hydrolase 3 [Mucuna pruriens]/ubiquitin carboxyl-terminal hydrolase 4 [Glycine max]/ubiquitin carboxyl-terminal hydrolase 4 [Glycine max]/ubiquitin carboxyl-terminal hydrolase 4 [Cajanus cajan]/ubiquitin carboxyl-terminal hydrolase 4 [Vigna unguiculata]/ubiquitin carboxyl-terminal hydrolase 4 [Vigna radiata va…	34.397	30.1836	43.4485	22.2177	21.8404	20.7971	24.7463	26.6374	27.9898	26.2204	23.9635	21.8454	42.401	37.3682	34.1965
gene-VNO77_00929	50S ribosomal protein L29, chloroplastic	50S ribosomal protein L29, chloroplastic [Abrus precatorius]/Ribosomal protein L29/L35 [Sesbania bispinosa]/50S ribosomal protein L29, chloroplastic, partial [Mucuna pruriens]/50S ribosomal protein L29, chloroplastic [Cajanus cajan]/50S ribosomal protein L29 [Spatholobus suberectus]/hypothetical protein PHAVU_002G256700g [Phaseolus vulgaris]	16.3641	7.25505	19.1599	24.9381	22.6352	16.2125	10.9857	11.129	10.485	5.53711	3.29201	3.53063	4.79537	6.78962	6.19659
gene-VNO77_00930			10.2511	3.6105	2.0619	2.72888	3.89115	2.90301	2.88912	3.08906	1.91086	3.68698	5.81828	1.53464	2.39107	2.6104	5.72966
gene-VNO77_00931	Tubulin-folding cofactor C	tubulin-folding cofactor C [Abrus precatorius]	18.5722	12.9357	14.1941	9.29384	9.56014	12.0216	16.0412	18.0692	16.9312	8.4909	8.53911	7.4363	15.814	11.3323	13.1228
gene-VNO77_00932		intracellular protein transport protein USO1 [Vigna radiata var. radiata]/NT-type C2 domain [Sesbania bispinosa]/uncharacterized protein LOC108347579 [Vigna angularis]/myosin-11-like [Vigna umbellata]/myosin-11-like [Vigna umbellata]	38.9406	37.0533	38.2695	8.78495	5.16508	1.79229	23.5126	25.3294	21.8909	28.9022	28.7372	20.6721	19.9725	21.2736	20.4083
gene-VNO77_00933	Zinc finger protein STOP1 homolog/Protein SENSITIVE TO PROTON RHIZOTOXICITY 1	protein SENSITIVE TO PROTON RHIZOTOXICITY 1-like [Abrus precatorius]	1.0716	0.683633	0.193986	0.0978042	0.195245	0	0.658938	0.629682	1.11861	1.90606	2.91942	1.22505	6.84569	3.99492	5.01274
gene-VNO77_00934		hypothetical protein GYH30_013006 [Glycine max]/hypothetical protein CR513_26623, partial [Mucuna pruriens]	0	0	0	0	0.224611	0.186191	0	0	0	0	0	0	0	0.150682	0
gene-VNO77_00935			15.6562	16.3976	27.8953	3.71298	1.17921	1.11715	7.20144	5.01501	10.2948	47.8858	42.0225	52.7884	7.67235	9.37992	9.79489
gene-VNO77_00936	Probable LRR receptor-like serine/threonine-protein kinase At5g10290/LRR receptor kinase SERK2	probable LRR receptor-like serine/threonine-protein kinase At5g10290 [Glycine max]/hypothetical protein JHK87_013193 [Glycine soja]/probable LRR receptor-like serine/threonine-protein kinase At5g10290 [Glycine soja]/putative LRR receptor-like serine/threonine-protein kinase [Mucuna pruriens]/probable LRR receptor-like serine/threonine-protein kinase At5g10290 [Glycine max]/probable LRR receptor-l…	29.4493	20.6371	36.7784	46.433	40.0391	23.4638	82.7915	88.2699	90.0031	147.305	123.166	133.601	23.4211	25.5257	26.12
gene-VNO77_00937		monoacylglycerol lipase ABHD6 [Cajanus cajan]/Monoacylglycerol lipase ABHD6, partial [Mucuna pruriens]/hypothetical protein L6164_025164 [Bauhinia variegata]	0	0	0	4.84594	9.10739	7.58568	10.1966	5.92414	7.56105	0.0500479	0.762818	0.624945	0.0630046	0.175399	0.0987154
gene-VNO77_00938		wall-associated receptor kinase-like 20 [Abrus precatorius]/Wall-associated receptor kinase 20 [Spatholobus suberectus]	0.809994	1.93778	2.22876	1.81863	4.02897	5.13816	2.64976	2.26265	2.00511	7.14442	8.78382	8.85769	0.640143	0.920751	2.70803
gene-VNO77_00939			1.77346	1.48495	0	3.76332	5.21039	3.41514	3.10799	3.42692	3.43805	0.417505	1.06059	1.99845	1.57677	1.54449	0.640495
gene-VNO77_00940	Chaperone protein dnaJ A6, chloroplastic	chaperone protein dnaJ A6, chloroplastic-like isoform X2 [Abrus precatorius]/chaperone protein dnaJ A6, chloroplastic-like isoform X1 [Abrus precatorius]/Chaperone protein DnaJ [Spatholobus suberectus]/Chaperone protein dnaJ A6, chloroplastic, partial [Mucuna pruriens]/chaperone protein dnaJ A6, chloroplastic isoform X2 [Cajanus cajan]/chaperone protein dnaJ A6, chloroplastic [Glycine max]/hypoth…	16.3286	11.7273	14.8108	17.6625	16.1474	10.771	16.4624	15.2099	16.9158	11.428	12.1919	15.039	13.5202	15.6987	11.9789
gene-VNO77_00941	Haloacid dehalogenase-like hydrolase domain-containing protein At4g39970	Haloacid dehalogenase hydrolase domain-containing protein [Spatholobus suberectus]/haloacid dehalogenase-like hydrolase domain-containing protein At4g39970 isoform X2 [Abrus precatorius]/hypothetical protein PHAVU_002G257400g [Phaseolus vulgaris]	9.19548	1.0246	3.04989	0.948488	2.32378	2.28302	13.8456	13.3661	12.5152	1.13676	1.66357	1.14174	2.45767	1.41458	1.65725
gene-VNO77_00942		hypothetical protein SESBI_25865 [Sesbania bispinosa]/hypothetical protein E2542_SST17357 [Spatholobus suberectus]/hypothetical protein SESBI_46490 [Sesbania bispinosa]	3.15408	0.374938	1.84412	0	0.214164	0	9.32397	15.5938	13.2925	0.707169	1.36684	1.76608	1.2386	1.61632	0.727739
gene-VNO77_00943	EPIDERMAL PATTERNING FACTOR-like protein 1	Epidermal patterning factor protein [Sesbania bispinosa]/Haloacid dehalogenase-like hydrolase domain-containing protein [Glycine max]/EPIDERMAL PATTERNING FACTOR-like protein 1-like precursor [Glycine max]/hypothetical protein JHK85_021732 [Glycine max]	0	0	0	0	0.217537	0.360654	0.342613	0	0	0	0	0	0	0	0.164266
gene-VNO77_00944		uncharacterized protein LOC113872569 [Abrus precatorius]	16.895	11.0263	22.2023	15.4845	23.6667	18.4974	22.1689	18.7882	19.7919	19.5541	20.0807	19.4298	24.0578	26.5047	26.5514
gene-VNO77_00945	Putative disease resistance protein RGA4	hypothetical protein L6164_008901 [Bauhinia variegata]	0.924227	0.875213	1.70794	0.724916	0.486765	0.567085	1.50959	1.44257	1.86637	1.59407	2.14945	1.7641	2.05431	1.98577	2.13586
gene-VNO77_00946	Polyadenylate-binding protein 2/Polyadenylate-binding protein 3	polyadenylate-binding protein 2-like isoform X1 [Abrus precatorius]/polyadenylate-binding protein 2 isoform X1 [Vigna radiata var. radiata]/polyadenylate-binding protein 2 isoform X1 [Vigna unguiculata]/polyadenylate-binding protein 2 isoform X1 [Cajanus cajan]/polyadenylate-binding protein 2 isoform X1 [Glycine max]	73.3585	53.4724	73.0702	26.4613	25.9644	13.2532	65.5843	60.1932	61.8684	66.2886	55.5555	84.8377	85.6227	71.8615	73.4511
gene-VNO77_00947	Ras-related protein Rab11A	ras-related protein Rab11A [Glycine max]/Ras-related protein Rab11A [Mucuna pruriens]/Ras-related protein Rab11A [Spatholobus suberectus]/ras-related protein Rab11A isoform X1 [Abrus precatorius]/hypothetical protein PHAVU_002G261400g [Phaseolus vulgaris]/ras-related protein Rab11A-like [Glycine soja]/ras-related protein Rab11A [Cajanus cajan]/ras-related protein Rab11A [Glycine max]/ras-related …	53.4698	38.3966	64.3687	29.2568	30.2324	21.5957	115.868	149.372	111.472	49.0916	47.0193	41.4027	42.4853	42.5546	45.4294
gene-VNO77_00948			15.5063	11.3454	22.2529	3.24626	4.34872	1.69641	14.7342	16.2461	15.2141	35.1091	31.595	38.5821	16.2122	14.8728	17.1273
gene-VNO77_00949	RNA cytosine-C(5)-methyltransferase NSUN2/RNA cytosine C(5)-methyltransferase NSUN2/RNA cytosine-C(5)-methyltransferase NSUN2/RNA cytosine C(5)-methyltransferase NSUN2/RNA cytosine-C(5)-methyltransferase NSUN2	tRNA (cytosine(34)-C(5))-methyltransferase [Spatholobus suberectus]/tRNA (cytosine(34)-C(5))-methyltransferase, partial [Mucuna pruriens]/hypothetical protein SESBI_46484 [Sesbania bispinosa]	10.2788	5.94705	11.591	23.2207	20.3717	8.09261	29.2794	24.4745	29.37	21.6907	23.4329	21.5371	18.3881	19.436	20.6487
gene-VNO77_00950	Serine/threonine-protein kinase SAPK2/Serine/threonine-protein kinase SAPK2/Serine/threonine-protein kinase SAPK1	serine/threonine-protein kinase SAPK2 isoform X1 [Abrus precatorius]/serine/threonine-protein kinase SAPK2 isoform X2 [Abrus precatorius]/serine/threonine-protein kinase SAPK2 [Cajanus cajan]/Serine/threonine-protein kinase SAPK2 [Spatholobus suberectus]/Serine/threonine-protein kinase, active site [Sesbania bispinosa]	29.4788	35.5924	27.153	2.68645	9.06009	3.97409	3.08971	3.4874	3.43611	10.779	8.26789	8.59437	9.04636	7.27725	8.34474
gene-VNO77_00951			0	0	0	0	0	0	0	0	0	0	0	0	0	0	0
gene-VNO77_00952	Pentatricopeptide repeat-containing protein At1g25360 [Arabidopsis thaliana]	pentatricopeptide repeat-containing protein At4g02750-like [Abrus precatorius]/Pentatricopeptide repeat-containing protein [Spatholobus suberectus]	0.552956	0.181893	0.34409	1.27747	1.06258	1.09614	1.59384	1.40592	1.55899	0.596639	1.08506	1.65936	0.170705	0.300977	0.356613
gene-VNO77_00953		protein SCAI isoform X1 [Abrus precatorius]/SCAI protein [Spatholobus suberectus]	7.98734	4.06006	5.76036	8.33878	10.1022	9.2844	6.0381	5.41552	5.62	6.77234	5.25403	6.36212	9.65283	8.27982	8.02634
gene-VNO77_00954		LMBR1 domain-containing protein A [Spatholobus suberectus]/LMBR1 domain-containing protein 2 homolog A [Cajanus cajan]	9.80874	9.66471	11.3301	7.91528	7.47822	5.27229	7.45694	7.24831	8.77767	10.0513	11.1266	9.61142	9.83357	9.8836	9.69926
gene-VNO77_00955		hypothetical protein E2542_SST17344 [Spatholobus suberectus]	53.0871	93.0207	55.9605	0.357143	0.8912	1.03426	1.88485	1.63608	1.45883	1.27945	1.69009	0.511245	23.8381	17.1587	12.3152
gene-VNO77_00956			296.227	115.166	321.166	7.38719	10.5469	5.57064	43.4699	36.5847	59.1778	185.88	196.473	176.958	74.5594	52.4081	58.3568
gene-VNO77_00957	Homeobox-leucine zipper protein ATHB-6	homeobox-leucine zipper protein ATHB-6-like isoform X1 [Glycine soja]/homeobox-leucine zipper protein ATHB-6 [Glycine max]/hypothetical protein JHK82_013253 [Glycine max]/hypothetical protein JHK87_013175 [Glycine soja]/homeodomain-leucine zipper protein 56 [Glycine max]/homeobox-leucine zipper protein ATHB-6-like [Glycine soja]/homeobox-leucine zipper protein ATHB-6-like [Abrus precatorius]	985.048	460.467	1344.88	95.8071	100.249	41.2375	465.359	398.625	516.46	752.958	802.935	652.959	448.321	431.522	384.837
gene-VNO77_00958			40.6112	8.04242	57.2386	14.6439	12.8499	5.32594	49.1496	39.2901	46.1	36.1579	31.984	24.7634	31.236	25.9689	24.3792
gene-VNO77_00959			0	0	2.67795	1.23766	1.01075	0.744765	4.19452	3.12045	7.41471	3.16014	1.0649	1.5301	0.893078	0.97943	1.52648
gene-VNO77_00960	Bifunctional riboflavin biosynthesis protein RIBA 1, chloroplastic	bifunctional riboflavin biosynthesis protein RIBA 1, chloroplastic-like [Abrus precatorius]	0.117772	0	0	1.20926	0.64374	0.177876	2.24499	2.91455	1.94652	0.184837	0.23477	0	0.116344	0	0.0405084
gene-VNO77_00961	E3 ubiquitin-protein ligase RING1	E3 ubiquitin-protein ligase RING1-like [Abrus precatorius]/RING-H2 finger protein ATL54 [Spatholobus suberectus]	3.82772	6.49136	4.60158	0.323726	0.323125	1.07142	6.47043	3.90789	5.97251	4.73172	5.74484	2.4329	12.585	11.9223	11.5289
gene-VNO77_00962	Calcium-transporting ATPase 1	uncharacterized protein LOC109813482 [Cajanus cajan]/P-type ATPase [Sesbania bispinosa]/uncharacterized protein LOC114413080 isoform X3 [Glycine soja]/hypothetical protein GYH30_012982 [Glycine max]/magnesium-transporting ATPase, P-type 1 isoform X3 [Glycine max]/Magnesium-transporting ATPase, P-type 1 [Glycine max]/uncharacterized protein LOC114413080 isoform X1 [Glycine soja]/hypothetical prote…	3.62016	3.78569	4.22738	0.0875905	0.11657	0.0966309	1.29172	0.173515	0.127211	1.94131	2.25318	1.9957	0.758448	1.37831	0.968271
gene-VNO77_00963		MIZU-KUSSEI 1 [Spatholobus suberectus]/protein MIZU-KUSSEI 1 [Glycine max]/protein MIZU-KUSSEI 1 [Glycine soja]/protein MIZU-KUSSEI 1-like [Abrus precatorius]/Protein MIZU-KUSSEI 1 [Glycine soja]/hypothetical protein JHK85_013615 [Glycine max]/hypothetical protein JHK82_013249 [Glycine max]/Protein MIZU-KUSSEI 1 [Glycine max]	0	0	0	0	0	0	0	0	0	0	0	0	0	0	0
gene-VNO77_00964	Putative clathrin assembly protein At4g40080 [Arabidopsis thaliana]	putative clathrin assembly protein At4g40080 [Abrus precatorius]	4.51667	4.55738	3.67099	1.38814	1.34357	3.61969	6.65053	6.14554	5.75032	7.45037	6.24746	8.12903	2.94427	2.67586	4.02653
gene-VNO77_00965		Beta-1,4-mannosyl-glycoprotein 4-beta-N-acetylglucosaminyltransferase [Spatholobus suberectus]/Glycosyl transferase, family 17 [Sesbania bispinosa]/uncharacterized protein LOC113872575 [Abrus precatorius]/hypothetical protein TSUD_79710 [Trifolium subterraneum]/uncharacterized protein LOC114413078 isoform X1 [Glycine soja]/uncharacterized protein LOC123917019 [Trifolium pratense]/uncharacterized …	32.652	28.8959	27.7077	10.6018	11.1503	9.41965	11.7129	14.4477	13.0401	44.761	57.656	48.05	43.8984	50.2414	54.2462
gene-VNO77_00966		Glycosyl transferase, family 17 [Sesbania bispinosa]/Beta-1,4-mannosyl-glycoprotein 4-beta-N-acetylglucosaminyltransferase [Spatholobus suberectus]/unnamed protein product [Vicia faba]/uncharacterized protein LOC127100931 [Pisum sativum]/uncharacterized protein LOC124828350 [Vigna umbellata]/uncharacterized protein LOC108323773 [Vigna angularis]/beta-1 [Vigna unguiculata]/uncharacterized protein …	0	0.513393	0	0	0	0	0.173631	0.114869	0.0210538	0.11079	0	0	0.139473	0	0.116547
gene-VNO77_00967		hypothetical protein [Trifolium medium]	405.379	509.197	364.207	0	1.91856	0.212051	31.7706	24.9404	30.7772	470.52	458.998	687.782	225.523	259.817	614.652
gene-VNO77_00968		uncharacterized protein LOC113871580 [Abrus precatorius]/hypothetical protein E2542_SST17331 [Spatholobus suberectus]/uncharacterized protein LOC114413077 isoform X1 [Glycine soja]/uncharacterized protein LOC100776631 [Glycine max]/uncharacterized protein LOC100793049 isoform X1 [Glycine max]	41.1751	48.8224	36.3115	0.492193	0.549076	0.191645	0.585186	0.530528	0.614966	22.8684	27.4232	26.6078	11.7202	13.4545	14.9699
gene-VNO77_00969		uncharacterized protein LOC113872984 isoform X2 [Abrus precatorius]/uncharacterized protein LOC100785650 [Glycine max]/uncharacterized protein LOC100805311 [Glycine max]/uncharacterized protein LOC114179962 [Vigna unguiculata]/uncharacterized protein LOC109790731 [Cajanus cajan]/hypothetical protein glysoja_008361, partial [Glycine soja]/hypothetical protein DEO72_LG2g5016 [Vigna unguiculata]/hyp…	5.76732	4.81234	6.22269	10.3882	11.7955	3.92268	18.7106	16.3491	16.4035	14.8661	15.6336	13.7727	10.112	9.12686	10.4046
gene-VNO77_00970			0.952271	0.210291	2.12166	7.42107	8.20808	3.65097	8.1078	13.1117	11.1421	2.2993	6.57102	5.31158	2.89456	5.64073	3.02346
gene-VNO77_00971	Chloroplast sensor kinase, chloroplastic	Chloroplast sensor kinase [Spatholobus suberectus]/chloroplast sensor kinase, chloroplastic isoform X1 [Abrus precatorius]/chloroplast sensor kinase, chloroplastic [Cajanus cajan]/Chloroplast sensor kinase, chloroplastic [Mucuna pruriens]	15.0987	13.532	15.0503	22.4999	17.135	11.0496	18.3708	16.8181	16.4908	33.5619	33.1146	26.7981	19.5749	16.4384	19.6992
gene-VNO77_00972	GDSL esterase/lipase At3g26430	GDSL esterase/lipase At3g26430-like [Abrus precatorius]/SGNH hydrolase superfamily [Sesbania bispinosa]/GDSL esterase/lipase At3g26430 [Cajanus cajan]/GDSL esterase/lipase At3g26430 family [Cajanus cajan]	0.245608	1.22464	0	3.32709	4.31012	3.1043	0.127181	0.070116	0	3.22579	4.92182	3.36935	11.11	12.0162	15.8465
gene-VNO77_00973	Eukaryotic translation initiation factor 4B2	Eukaryotic translation initiation factor 4B1, partial [Mucuna pruriens]/eukaryotic translation initiation factor 4B2-like [Abrus precatorius]	63.2225	54.4289	52.8743	17.8158	19.0622	15.1522	43.9114	44.6731	45.7223	43.0669	39.9023	46.2501	61.6353	53.5869	49.5518
gene-VNO77_00974		60S acidic ribosomal protein P3-like [Abrus precatorius]	361.157	230.163	418.767	525.893	591.131	754.804	982.69	1133.66	992.116	1045.2	813.039	1255.2	800.88	763.486	821.198
gene-VNO77_00975		uncharacterized protein LOC113872246 isoform X2 [Abrus precatorius]/uncharacterized protein LOC113872246 isoform X1 [Abrus precatorius]/uncharacterized protein LOC100783705 [Glycine max]	34.0528	22.253	28.923	88.4389	81.017	58.9324	7.61435	6.91353	5.59005	12.5839	13.5706	16.5904	3.42054	3.5642	3.34577
gene-VNO77_00976		uncharacterized protein LOC113873341 [Abrus precatorius]	0.565084	0.751041	0	27.6786	26.2973	41.1089	2.2393	2.19238	2.08328	3.42432	1.81485	2.33792	0.682289	1.17995	1.32816
gene-VNO77_00977			105.358	111.132	99.6533	18.9888	14.0278	20.9487	59.4614	81.1835	75.7233	59.2792	68.4201	49.2197	75.9418	72.9859	73.6633
gene-VNO77_00978	Protein-tyrosine-phosphatase MKP1	protein-tyrosine-phosphatase MKP1-like [Abrus precatorius]	23.5522	17.8345	21.8281	11.7424	10.7883	13.2488	43.9828	52.1402	47.8502	8.78485	11.1581	8.82752	21.7606	23.2056	19.6119
gene-VNO77_00979		pentatricopeptide repeat-containing protein At1g13040, mitochondrial-like isoform X1 [Abrus precatorius]	0.997572	0.145465	1.13511	3.64192	3.47936	1.67887	3.29494	3.27232	3.75447	2.26645	1.64769	1.97363	3.79177	3.58832	4.43118
gene-VNO77_00980			7.63532	4.32216	9.14966	3.38621	7.05375	4.87266	7.14176	9.33289	4.97139	12.6584	13.0768	16.7548	12.0047	12.323	12.3174
gene-VNO77_00981		uncharacterized protein LOC113872581 isoform X2 [Abrus precatorius]/NDR1/HIN1-like protein 13 isoform X3 [Abrus precatorius]/NDR1/HIN1-like protein 13 isoform X4 [Abrus precatorius]/Agglutinin receptor [Spatholobus suberectus]	3.40568	2.55654	3.33309	1.18623	0.592011	0.545274	0.961997	1.07703	0.789619	2.00203	4.10219	3.25462	6.80015	7.81068	6.97878
gene-VNO77_00982		myosin-10 [Abrus precatorius]/myosin-10 isoform X1 [Spatholobus suberectus]/golgin subfamily A member 4 [Glycine max]/hypothetical protein JHK86_021260 [Glycine max]/filament-like plant protein 3 [Glycine soja]/myosin-9 [Cajanus cajan]/golgin subfamily A member 4 [Glycine max]/hypothetical protein CR513_62448, partial [Mucuna pruriens]/hypothetical protein JHK85_013602 [Glycine max]	66.2785	49.899	64.8205	21.4165	17.9806	7.91018	43.165	43.387	43.9731	45.5137	38.0379	41.0558	52.4164	47.7323	47.0099
gene-VNO77_00983			0.276951	1.52389	2.25608	3.41243	1.13536	0	1.70301	2.06554	1.96176	0.434663	1.38021	0.40707	3.00955	0.253888	1.57178
gene-VNO77_00984	E3 ubiquitin-protein ligase RGLG5/E3 ubiquitin-protein ligase RGLG2	E3 ubiquitin-protein ligase RGLG5-like isoform X1 [Abrus precatorius]	44.6469	47.1728	28.202	14.6936	15.9737	7.39823	3.29984	2.94743	2.91565	51.9536	57.5095	44.5131	63.8215	60.1587	56.6833
gene-VNO77_00985		Endoglucanase protein [Spatholobus suberectus]/glycosyl hydrolase 5 family protein-like [Abrus precatorius]/Endoglucanase E1 [Cajanus cajan]/hypothetical protein JHK86_013259 [Glycine max]/glycosyl hydrolase 5 family protein [Glycine max]/LOW QUALITY PROTEIN: glycosyl hydrolase 5 family protein [Cajanus cajan]	5.33119	7.27214	4.83348	0.537923	2.1477	3.39881	2.32825	2.01014	2.07741	10.6515	12.7102	11.3929	2.15251	3.37276	2.2115
gene-VNO77_00986		glycosyl hydrolase 5 family protein-like [Abrus precatorius]/hypothetical protein JHK87_013155 [Glycine soja]/glycosyl hydrolase 5 family protein [Glycine max]/Endoglucanase protein [Spatholobus suberectus]/Endoglucanase protein [Spatholobus suberectus]/glycosyl hydrolase 5 family protein-like [Glycine soja]/Endoglucanase [Glycine soja]/glycosyl hydrolase 5 family protein-like [Abrus precatorius]…	4.68063	5.69675	5.49302	12.548	16.0267	17.6197	24.0869	25.8105	27.7738	20.2225	24.8164	19.7759	13.3267	14.5856	16.4177
gene-VNO77_00987		SIEVE ELEMENT OCCLUSION B protein [Spatholobus suberectus]/sieve element occlusion e [Glycine max]/LOW QUALITY PROTEIN: protein SIEVE ELEMENT OCCLUSION B-like [Abrus precatorius]/hypothetical protein JHK85_021698 [Glycine max]/hypothetical protein glysoja_008348 [Glycine soja]/Protein SIEVE ELEMENT OCCLUSION B, partial [Mucuna pruriens]/Sieve element occlusion, N-terminal [Sesbania bispinosa]	0.690182	3.2089	1.90565	0.0763547	0.304852	0	1.60329	1.02099	0.977246	3.07456	3.33536	3.0331	1.29477	2.54361	2.46026
gene-VNO77_00988		hypothetical protein E2542_SST17312 [Spatholobus suberectus]/hypothetical protein SESBI_41085 [Sesbania bispinosa]/uncharacterized protein LOC113848077 [Abrus precatorius]	58.9317	49.3704	63.3176	64.7061	71.7866	56.2793	81.965	85.0168	84.7542	143.124	122.836	206.116	79.0931	80.0011	82.1158
gene-VNO77_00989		protein JINGUBANG-like [Abrus precatorius]	21.5561	29.9147	16.1686	0.315966	0.0946137	0.418293	12.7584	14.3806	12.6137	7.09949	7.0851	7.59865	2.05197	1.86185	2.00045
gene-VNO77_00990			43.4675	28.0529	31.1089	45.6697	43.1675	39.2189	25.7186	27.4154	27.2284	29.3506	30.9823	33.183	38.0725	28.9591	35.4651
gene-VNO77_00991			16.1066	9.54443	15.1274	1.84524	2.39436	0.610707	9.36541	8.77292	8.14025	12.4806	12.628	9.24502	8.78789	6.91929	11.1263
gene-VNO77_00992	Actin-related protein 3/Actin-related protein 3 [Oryza sativa Indica Group]	Actin-related protein 3 [Spatholobus suberectus]/Actin-related protein 3, partial [Mucuna pruriens]/actin-related protein 3-like isoform X1 [Abrus precatorius]/actin-related protein 3 [Vigna radiata var. radiata]/actin-related protein 3 [Vigna angularis]/hypothetical protein JHK87_021145 [Glycine soja]/actin-related protein 3 [Glycine soja]/actin-related protein 3 [Cajanus cajan]/actin-related pr…	7.38715	4.38573	6.71828	14.7426	14.7796	11.1572	16.3876	17.9414	16.6382	11.6862	10.1225	9.16652	16.8998	15.4449	14.4185
gene-VNO77_00993		hypothetical protein CR513_24449, partial [Mucuna pruriens]	7.53263	12.3258	7.37876	4.82143	4.81248	3.84155	3.56917	3.80278	3.64707	14.074	14.6908	17.8936	6.95815	7.89182	8.41203
gene-VNO77_00994		ultraviolet-B receptor UVR8-like [Abrus precatorius]/ultraviolet-B receptor UVR8-like [Abrus precatorius]	20.5932	18.6006	16.5646	31.9744	33.6867	28.6056	25.4069	25.2242	24.0828	43.7325	37.2496	38.7746	31.2395	30.2467	29.5478
gene-VNO77_00995	Photosystem II core complex proteins psbY, chloroplastic	photosystem II core complex proteins psbY, chloroplastic [Abrus precatorius]	2.20478	0.636932	2.78632	0.227807	0.795845	2.45037	12.8668	13.8487	13.5237	0.489666	0.331706	0	2.34245	2.3644	2.27506
gene-VNO77_00996			3.12181	0.284512	2.15286	0	0	0	2.46811	3.32613	2.43853	0.81659	0.29634	0	0.734282	1.77162	0.76698
gene-VNO77_00997	Very-long-chain 3-oxoacyl-CoA reductase 1	hypothetical protein JHK87_021142 [Glycine soja]/hypothetical protein JHK82_021234 [Glycine max]/very-long-chain 3-oxoacyl-CoA reductase-like protein At1g24470 [Glycine soja]/Inactive hydroxysteroid dehydrogenase-like protein 1 [Glycine soja]	0	0	0	0	0	0	0	0	0.243138	0	0	0	0	0	0
gene-VNO77_00998	Protein NOI4	RPM1-interacting protein 4-like [Vigna radiata var. radiata]/protein NOI4-like [Vigna unguiculata]/protein NOI4-like [Abrus precatorius]	1.02453	0.522887	0	1.49614	0.560011	0.30948	0.755997	0.555717	1.52782	2.35834	3.81237	7.09439	3.77858	5.38483	6.06121
gene-VNO77_00999		membrane protein [Spatholobus suberectus]/uncharacterized protein LOC114421814 isoform X1 [Glycine soja]	4.2591	4.48156	5.69455	11.4682	11.302	9.28873	14.0838	15.7207	14.2049	12.3149	11.837	7.55025	10.6846	10.2066	9.99326
gene-VNO77_01000	Protein kinase PINOID	protein kinase PINOID-like [Abrus precatorius]/Protein kinase PINOID, partial [Mucuna pruriens]	0	0	0	0.0518326	0	0.171547	0.232808	0.0513396	0.0846884	0.0594202	0	0	0.0748033	0	0.234403
gene-VNO77_01001		glucan endo-1,3-beta-glucosidase 13 [Abrus precatorius]/glucan endo-1,3-beta-glucosidase 13 [Cajanus cajan]	0	0	0	0.159992	0.638779	0.264758	0.68268	0.396176	0.0871361	1.83413	0.931844	0	0	0	0
gene-VNO77_01002	DNA damage-binding protein 1/DNA damage-binding protein 1a/DNA damage-binding protein 1	DNA damage-binding protein 1a isoform X1 [Abrus precatorius]/DNA damage-binding protein 1a [Cajanus cajan]/DNA damage-binding protein 1 [Vigna unguiculata]/DNA damage-binding protein 1 [Vigna angularis]/DNA damage-binding protein 1a [Glycine soja]/hypothetical protein VIGAN_01095400 [Vigna angularis var. angularis]/DNA damage-binding protein 1a-like [Glycine soja]/DNA damage-binding protein 1a [V…	2.68484	2.12992	3.55074	37.5693	32.2655	20.3172	24.305	22.9887	24.7762	8.41291	8.78145	8.66039	4.52587	4.65046	5.65567
gene-VNO77_01003			17.8734	1.47204	12.3322	5.01424	7.20709	1.32762	12.432	9.33712	13.9822	31.1555	29.6426	27.9935	9.69678	10.7442	9.07037
gene-VNO77_01004		protein WHAT'S THIS FACTOR 9, mitochondrial isoform X1 [Abrus precatorius]/protein WHAT'S THIS FACTOR 9, mitochondrial isoform X2 [Abrus precatorius]	1.80344	1.2035	0.945036	8.57647	6.09614	6.88121	3.85216	3.65216	4.14019	1.52693	1.41909	2.41821	1.50028	1.26169	1.32223
gene-VNO77_01005	Cationic amino acid transporter 1	Cationic amino acid transporter 1 [Spatholobus suberectus]/hypothetical protein JHK87_013137 [Glycine soja]/hypothetical protein JHK86_013244 [Glycine max]/cationic amino acid transporter 1-like [Glycine soja]/Cationic amino acid transporter 1, partial [Glycine soja]/hypothetical protein GLYMA_U031708v4 [Glycine max]	0	0	0	0	0	0.0771095	0	0	0	0	0	0	0	0	0
gene-VNO77_01006		homolog of carrot EP3-3 chitinase [Actinidia rufa]	0	0	3.31131	0	0	0	0	0	0	0	1.15149	0	0	0	0
gene-VNO77_01007	Cationic amino acid transporter 1	cationic amino acid transporter 1-like [Glycine soja]/cationic amino acid transporter 1 [Glycine max]/hypothetical protein PHAVU_002G252100g [Phaseolus vulgaris]/cationic amino acid transporter 1 [Cajanus cajan]/basic amino acid/polyamine antiporter [Vigna unguiculata]/cationic amino acid transporter 1-like [Vigna unguiculata]	5.34969	5.07894	2.10794	0.092416	0.322855	0.688193	0.103773	0.0915371	0.0251662	0.47675	0.80739	2.03399	2.33401	1.82554	3.7614
gene-VNO77_01008	Protein LSD1	protein LSD1 isoform X2 [Cajanus cajan]/LSD1 protein [Spatholobus suberectus]/protein LSD1 isoform X4 [Cajanus cajan]	185.194	214.721	182.723	35.9958	35.5207	37.1163	108.397	118.474	110.2	121.412	129.642	129.063	161.354	151.055	129.693
gene-VNO77_01009	CASP-like protein 1B1	CASP-like protein 1B1 [Abrus precatorius]/CASP-like protein 1B1 [Cajanus cajan]/CASP protein 1B1 [Spatholobus suberectus]	0	0	0	0	0	0	0	0	0	0.947175	1.50381	1.72482	9.29068	5.34807	6.90205
gene-VNO77_01010	Lysine-specific demethylase JMJ18	Lysine-specific demethylase JMJ18 [Spatholobus suberectus]/putative lysine-specific demethylase JMJ14 [Glycine max]/lysine-specific demethylase JMJ18 isoform X1 [Glycine max]/lysine-specific demethylase JMJ18-like isoform X1 [Glycine soja]/hypothetical protein GYH30_021083 [Glycine max]/putative lysine-specific demethylase JMJ14 isoform C [Glycine soja]/hypothetical protein JHK85_013582 [Glycine …	0.575814	0.0244896	0.262522	2.72114	4.17322	2.62836	0.0314733	0.069406	0.139932	0.040165	0.127539	0.117026	0.101126	0.0782018	0.0352099
gene-VNO77_01011	Gamma-soluble NSF attachment protein	gamma-soluble NSF attachment protein-like, partial [Abrus precatorius]	2.48435	3.3447	0	3.33081	3.23098	3.26056	1.11677	0.859635	1.71185	10.4872	10.5537	12.1887	11.8819	10.0522	11.3149
gene-VNO77_01012	Subtilisin-like protease SBT2.2/Subtilisin-like protease SBT2.3	Subtilisin protease SBT2.5 [Spatholobus suberectus]/subtilisin-like protease SBT2.3 [Abrus precatorius]	0.0713557	0	0	0.244223	0.87757	0.107772	0.204762	0.0161267	0.124143	0.233312	0.118536	0	0	0	0
gene-VNO77_01013	Probable LRR receptor-like serine/threonine-protein kinase At3g47570	putative receptor-like protein kinase At3g47110 [Abrus precatorius]/LRR receptor serine/threonine-protein kinase [Spatholobus suberectus]/putative receptor-like protein kinase At3g47110 [Glycine max]/putative receptor-like protein kinase At3g47110 [Glycine soja]/LRR receptor-like serine/threonine-protein kinase EFR [Glycine soja]	5.13986	1.31866	5.61726	0	0	0	0.197922	0.136395	1.60495	0.520946	1.36346	1.34043	1.54017	1.71507	1.85785
gene-VNO77_01014	Beta-amyrin 28-monooxygenase/Beta-amyrin 28-monooxygenase/Beta-amyrin 28-monooxygenase	Beta-amyrin 28-oxidase [Spatholobus suberectus]/beta-amyrin 28-monooxygenase-like [Abrus precatorius]	0	0	0	0	0	0	0.367308	0	0	0	0	0	0.136176	0	0
gene-VNO77_01015	Beta-amyrin 28-monooxygenase/Beta-amyrin 28-monooxygenase/Beta-amyrin 28-monooxygenase/Beta-amyrin 28-monooxygenase	Beta-amyrin 28-oxidase [Spatholobus suberectus]/beta-amyrin 28-monooxygenase-like [Abrus precatorius]/Cytochrome P450 [Sesbania bispinosa]	2.09507	0.701698	0.711114	0	0	0	0	0.142049	0.0390532	0.431566	0	0.0513232	0	0.0960302	0
gene-VNO77_01016	UDP-arabinose 4-epimerase 1	UDP-arabinose 4-epimerase 1 [Spatholobus suberectus]/UDP-arabinose 4-epimerase 1-like [Abrus precatorius]/UDP-arabinose 4-epimerase 1 [Cajanus cajan]/UDP-arabinose 4-epimerase 1 [Glycine max]/UDP-glucose 4-epimerase [Sesbania bispinosa]/hypothetical protein JHK87_013128 [Glycine soja]/hypothetical protein JHK86_013235 [Glycine max]/bifunctional UDP-glucose 4-epimerase/UDP-xylose 4-epimerase 2 [Gl…	77.5972	70.8455	98.8251	17.855	10.1035	4.66818	30.901	25.9361	34.234	116.516	108.173	107.273	58.1453	64.5795	64.0614
gene-VNO77_01017			4.19037	1.44688	6.02157	4.13996	1.88904	1.17444	5.79095	4.86213	5.99116	8.00039	9.55886	11.9373	4.01156	6.09874	5.5275
gene-VNO77_01018	Partner of Y14 and mago	partner of Y14 and mago [Abrus precatorius]	45.9729	34.4123	42.5963	18.8718	25.9088	12.4917	40.508	39.0243	41.8336	74.5056	63.7315	76.1624	30.771	30.4611	29.5959
gene-VNO77_01019		GATA transcription factor 27, partial [Mucuna pruriens]	0	0	0	0	0	0	0	0	0	0	0	0	0	0	0
gene-VNO77_01020		GATA transcription factor 26-like [Abrus precatorius]	0	0	0	0	0	0	0	0	0	0	0	0	0	0	0
gene-VNO77_01021	Basic blue protein	basic blue protein-like [Abrus precatorius]/basic blue protein-like [Trifolium pratense]/Phytocyanin domain [Sesbania bispinosa]/basic blue protein [Medicago truncatula]/Basic blue protein [Spatholobus suberectus]/Phytocyanin domain [Sesbania bispinosa]	2.32338	1.87227	9.59239	3.34822	4.0104	12.7436	74.8424	94.7378	95.31	109.009	105.793	53.9204	2.8187	4.48399	3.61717
gene-VNO77_01022		Basic blue protein [Spatholobus suberectus]	0	0	0	51.3715	60.7798	35.36	2.6853	3.07052	2.65312	1.14229	0.322418	1.1094	0.31956	0.148271	0.33379
gene-VNO77_01023	Basic blue protein	basic blue protein-like [Senna tora]/hypothetical protein L6164_036241 [Bauhinia variegata]	0	0	0	288.951	437.245	181.919	0.401031	0.773821	0	0	0	0	0	0	0
gene-VNO77_01024		basic blue protein-like [Abrus precatorius]/basic blue protein [Cajanus cajan]	0	0	0	0	7.5752	0.369379	67.674	8.67785	12.2785	88.0262	102.706	62.7074	0	0	1.00944
gene-VNO77_01025	Thaumatin-like protein	Thaumatin protein [Spatholobus suberectus]/pathogenesis-related protein 5-like [Abrus precatorius]/pathogenesis-related protein 5-like [Vigna radiata var. radiata]/pathogenesis-related thaumatin-like protein 3.5 [Vigna angularis]/hypothetical protein JHK86_013230 [Glycine max]/thaumatin-like protein [Cajanus cajan]/pathogenesis-related thaumatin superfamily protein precursor [Glycine max]	0.633997	0	1.65778	0.626867	0.625703	0.957555	1.45112	1.48062	1.07675	2.21118	1.89575	2.00178	0.765495	0.807222	1.88992
gene-VNO77_01026		receptor-like protein EIX1 [Abrus precatorius]	3.27309	0.0745747	3.14394	0	0.0304264	0	0.52028	0.196255	0.896503	2.95288	2.66314	3.2727	0.351938	0.102059	0.229756
gene-VNO77_01027	F-box protein At1g10780 [Arabidopsis thaliana]	F-box protein [Spatholobus suberectus]/F-box protein [Mucuna pruriens]/hypothetical protein PHAVU_002G250300g [Phaseolus vulgaris]/F-box protein At1g10780 [Glycine max]/hypothetical protein GYH30_021071 [Glycine max]/hypothetical protein JHK82_021210 [Glycine max]/F-box protein At1g10780 [Glycine max]/F-box protein isoform B [Glycine soja]/hypothetical protein JHK87_021118 [Glycine soja]	0	0	0	0.131178	0.327336	0.54269	0.117838	0.24362	0.285773	1.27824	1.31317	2.25336	0	0	0.0247178
gene-VNO77_01028	Transmembrane emp24 domain-containing protein p24delta3/Transmembrane emp24 domain-containing protein p24delta4	GOLD domain [Sesbania bispinosa]/Transmembrane emp24 domain-containing protein p24delta3 [Spatholobus suberectus]	100.396	74.9689	114.846	21.477	23.1313	19.0126	55.0935	50.4339	57.9161	93.395	92.4385	112.744	78.3354	80.5609	86.3503
gene-VNO77_01029		uncharacterized protein LOC111308186 [Durio zibethinus]	0	0	0	0	0	0	0	0.271439	0.447759	0.471243	0.99758	1.17688	0.296621	0	0.206553
gene-VNO77_01030	Phosphatidylinositol 4-phosphate 5-kinase 7/Phosphatidylinositol 4-phosphate 5-kinase 8	phosphatidylinositol 4-phosphate 5-kinase 7 isoform X3 [Glycine max]/phosphatidylinositol 4-phosphate 5-kinase 7-like isoform X2 [Glycine soja]/phosphatidylinositol 4-phosphate 5-kinase 7 isoform X2 [Glycine max]/phosphatidylinositol 4-phosphate 5-kinase 7 isoform X1 [Glycine max]/phosphatidylinositol 4-phosphate 5-kinase 7 [Cajanus cajan]/phosphatidylinositol 4-phosphate 5-kinase 7 isoform X1 [G…	16.5914	17.9551	13.6478	21.5357	12.8867	7.38759	13.242	13.6812	14.5105	15.8345	15.9909	17.3696	24.1989	24.5962	24.4689
gene-VNO77_01031			0.513334	0.755735	1.28667	9.947	7.87807	5.00971	5.73036	6.05066	3.82752	1.73525	0.865868	0.773858	4.52501	3.90948	3.8301
gene-VNO77_01032		probable 3-hydroxyisobutyrate dehydrogenase-like 3, mitochondrial [Abrus precatorius]/hypothetical protein SESBI_41047 [Sesbania bispinosa]	8.45634	6.77448	8.7391	28.2996	29.531	42.2797	21.995	20.7812	19.3746	15.1787	16.5343	14.6041	14.3392	14.5835	17.7861
gene-VNO77_01033		glutelin type-A 2-like [Glycine soja]/hypothetical protein JHK86_013224 [Glycine max]/11S globulin seed storage protein 1 [Glycine max]/hypothetical protein JHK87_013117 [Glycine soja]/Glutelin type-A 2 [Spatholobus suberectus]/cocosin 1 [Cajanus cajan]/RmlC-like cupin domain superfamily [Sesbania bispinosa]	7.36332	5.26783	5.60704	0	0	0	0.138518	0.477287	0.482889	0	0	0.275916	5.56336	2.9427	4.06777
gene-VNO77_01034		glutelin type-A 2-like [Glycine soja]/hypothetical protein JHK86_013224 [Glycine max]/11S globulin seed storage protein 1 [Glycine max]/hypothetical protein JHK87_013117 [Glycine soja]/RmlC-like cupin domain superfamily [Sesbania bispinosa]/RmlC-like cupin domain superfamily [Sesbania bispinosa]/Glutelin type-A 2 [Spatholobus suberectus]	0	0.323345	0	0	0	0	0	4.52468	0.125971	0	0	0	0.0556336	0.206505	0.58111
gene-VNO77_01035		glutelin type-A 2-like [Glycine soja]/11S globulin seed storage protein 1 [Glycine max]/hypothetical protein JHK86_013224 [Glycine max]/hypothetical protein JHK87_013117 [Glycine soja]	87.0614	107.617	61.0232	0	0	0	0.1036	0	0.188432	2.88658	5.23369	4.70505	20.3053	19.0744	7.79422
gene-VNO77_01036		kinetochore protein NUF2 homolog [Abrus precatorius]/Kinetochore protein nuf2 [Spatholobus suberectus]	4.87385	2.6419	3.24851	13.8102	12.4787	3.89711	9.28479	11.4759	8.96238	4.6829	6.01147	5.74345	4.82528	5.50953	5.63182
gene-VNO77_01037	Putative transferase At1g60990, chloroplastic	putative transferase [Spatholobus suberectus]/putative transferase, chloroplastic [Mucuna pruriens]	22.2459	20.2802	26.7467	11.988	9.81492	5.87605	20.8971	20.5916	20.4961	29.1384	28.5474	28.9124	13.972	14.2052	14.6628
gene-VNO77_01038	Probable receptor-like protein kinase At1g11050	probable receptor-like protein kinase At1g11050 [Abrus precatorius]	1.2214	0.953499	0	0.0440041	0.263534	0.218457	1.63058	1.11143	1.34209	7.03718	6.40735	8.04714	1.54001	1.34068	2.40458
gene-VNO77_01039	Probable receptor-like protein kinase At1g11050	putative receptor-like protein kinase, partial [Mucuna pruriens]/probable receptor-like protein kinase At1g11050 [Cajanus cajan]	3.75629	8.22938	4.75841	0.577563	0.376936	0.0735201	1.58642	0.803099	1.51229	22.499	30.9544	26.6634	11.7334	10.3528	12.6577
gene-VNO77_01040		BYPASS-related protein [Spatholobus suberectus]/hypothetical protein CR513_12866, partial [Mucuna pruriens]/uncharacterized protein LOC109802116 [Cajanus cajan]/hypothetical protein KK1_021066 [Cajanus cajan]/hypothetical protein PHAVU_002G249400g [Phaseolus vulgaris]	0	0	0	0	0	0	0	0	0	0.174069	0.0315848	0.93154	0.532182	0.522898	0.55588
gene-VNO77_01041	Serine/threonine-protein kinase SAPK7/Serine/threonine-protein kinase SAPK6/Serine/threonine-protein kinase SRK2A/Serine/threonine-protein kinase SAPK4/Serine/threonine-protein kinase SRK2B	serine/threonine-protein kinase SRK2A-like isoform X1 [Cajanus cajan]/serine/threonine-protein kinase SAPK7-like [Abrus precatorius]/serine/threonine-protein kinase SRK2A-like isoform X1 [Abrus precatorius]/serine/threonine-protein kinase SRK2A [Arachis hypogaea]/serine/threonine-protein kinase SRK2A [Arachis duranensis]/serine/threonine-protein kinase SRK2A [Arachis ipaensis]/hypothetical protei…	0.175388	0	0	0	0	0	0	0	0	0	0	0	0.126009	0	0
gene-VNO77_01042	Transmembrane 9 superfamily member 1	transmembrane 9 superfamily member 1 [Arachis ipaensis]/transmembrane 9 superfamily member 1 [Arachis hypogaea]/transmembrane 9 superfamily member 1 isoform X1 [Glycine max]/transmembrane 9 superfamily member 1 isoform X1 [Glycine max]/transmembrane 9 superfamily member 1-like [Abrus precatorius]/hypothetical protein JHK87_013112 [Glycine soja]/hypothetical protein GLYMA_08G126900v4 [Glycine max]…	93.0362	60.3281	104.943	67.1627	61.9045	58.1049	50.4208	53.4993	58.2993	82.2738	83.8382	100.158	65.6865	64.9936	67.0786
gene-VNO77_01043	Transmembrane 9 superfamily member 11	transmembrane 9 superfamily member 11 isoform X2 [Abrus precatorius]/transmembrane 9 superfamily member 11 isoform X1 [Abrus precatorius]/Nonaspanin [Sesbania bispinosa]/Nonaspanin [Sesbania bispinosa]/Transmembrane 9 superfamily member 11, partial [Mucuna pruriens]/Transmembrane 9 superfamily member 11 [Spatholobus suberectus]/transmembrane 9 superfamily member 11 [Vigna unguiculata]/transmembra…	50.918	47.4912	77.7157	9.51096	7.16261	6.97413	10.5134	11.959	10.7631	49.4563	36.3632	50.5867	32.4655	28.9448	28.1163
gene-VNO77_01044	Ferredoxin-1, chloroplastic	Ferredoxin [Sesbania bispinosa]/ferredoxin [Arachis duranensis]/ferredoxin-like [Abrus precatorius]/ferredoxin [Arachis hypogaea]/Ferredoxin-2 protein [Vigna angularis]/ferredoxin [Cajanus cajan]/Ferredoxin [Sesbania bispinosa]/Ferredoxin [Sesbania bispinosa]/ferredoxin [Vigna angularis]/Ferredoxin [Sesbania bispinosa]/ferredoxin, leaf L-A-like isoform X1 [Vigna umbellata]/Ferredoxin-1 [Spatholob…	0.30736	0	0	0	0	0	0.335999	0.648336	0.40742	0	0	0	0.202424	0.250457	0.352396
gene-VNO77_01045	Phospholipase D delta	phospholipase D delta-like isoform X2 [Abrus precatorius]/phospholipase D delta [Glycine max]/phospholipase D delta-like [Glycine soja]/phospholipase D delta [Glycine max]/hypothetical protein GYH30_021059 [Glycine max]/phospholipase D delta-like isoform X1 [Abrus precatorius]/phospholipase D delta [Cajanus cajan]/Phospholipase D delta [Cajanus cajan]/Phospholipase D delta isoform A [Glycine soja…	0.25891	0.339323	1.18192	0	0	0	0.297647	0.435043	0.39449	0.406347	0.1683	0.176488	0.233531	0.21671	0.232315
gene-VNO77_01046	Magnesium transporter MRS2-4	magnesium transporter MRS2-4 isoform X1 [Abrus precatorius]/hypothetical protein PHAVU_002G248600g [Phaseolus vulgaris]	57.5289	42.8782	50.5185	56.4146	61.1834	56.6105	94.2454	92.7964	87.246	68.6838	70.6648	60.2336	62.7001	59.454	62.7027
gene-VNO77_01047			19.0173	22.4041	29.0708	4.67481	4.43513	4.59562	12.3488	10.7048	11.7975	24.6733	26.7221	26.6683	19.4381	16.7362	17.1639
gene-VNO77_01048	Serine/threonine-protein kinase ZRK7 [Arabidopsis thaliana]	hypothetical protein PHAVU_011G190100g [Phaseolus vulgaris]	3.90904	1.57252	2.16347	0	0	0.112815	0.306206	0.405153	0.445553	0.0781536	0	0.29277	1.08225	0.730397	0.873526
gene-VNO77_01049		hypothetical protein NC652_009520 [Populus alba x Populus x berolinensis]/hypothetical protein NC652_009521 [Populus alba x Populus x berolinensis]/hypothetical protein B456_001G025100, partial [Gossypium raimondii]/hypothetical protein ES319_A03G156400v1 [Gossypium barbadense]/hypothetical protein ES288_D07G026200v1 [Gossypium darwinii]/hypothetical protein ERO13_D07G024233v2 [Gossypium hirsutum…	0	0	0	0	0	0	0.0501289	0.0736972	0	0	0.162509	0.0266274	0	0.249111	0
gene-VNO77_01050		Magnesium transporter MRS2-like protein [Quillaja saponaria]/magnesium transporter MRS2-4 [Senna tora]	0.667176	1.62513	0.292789	0.276786	0.276272	0.641243	0.522142	0.520892	0.180894	0.380764	0.523929	0.396215	0.559229	0.296541	0.917921
gene-VNO77_01051	Uncharacterized protein At4g06598 [Arabidopsis thaliana]	regulation of transcription [Spatholobus suberectus]/uncharacterized protein At4g06598-like [Abrus precatorius]	15.7778	17.1681	15.6616	23.7824	23.9249	24.9131	12.096	11.315	14.5483	11.5952	7.98783	8.36603	17.3635	15.904	16.1632
gene-VNO77_01052			8.62538	11.6712	24.8632	3.61025	4.35429	2.4893	2.63503	2.38395	2.1301	5.777	7.33764	8.50571	7.59822	7.756	8.84361
gene-VNO77_01053	Ubiquitin-like domain-containing CTD phosphatase	ubiquitin-like domain-containing CTD phosphatase [Abrus precatorius]/Ubiquitin-like domain superfamily [Sesbania bispinosa]/Ubiquitin-like domain superfamily [Sesbania bispinosa]	7.89458	7.56922	8.43096	32.7795	36.6415	26.4993	28.9015	30.4178	28.3957	20.8021	24.4127	26.2747	18.4036	19.6257	18.2777
gene-VNO77_01054	Zinc finger transcription factor YY1	zinc finger protein [Spatholobus suberectus]	16.5018	15.4644	23.9622	14.5874	14.5229	7.17994	18.5639	17.5051	20.0451	12.3491	13.0165	14.1085	14.6285	15.7538	13.1373
gene-VNO77_01055	Guanosine nucleotide diphosphate dissociation inhibitor 2/Guanosine nucleotide diphosphate dissociation inhibitor 1	guanosine nucleotide diphosphate dissociation inhibitor 2-like [Glycine soja]/Guanosine nucleotide diphosphate dissociation inhibitor 2 [Spatholobus suberectus]/Guanosine nucleotide diphosphate dissociation inhibitor 2 [Glycine max]/rab GDP dissociation inhibitor alpha-like [Glycine max]/guanosine nucleotide diphosphate dissociation inhibitor 2 isoform X2 [Abrus precatorius]/guanosine nucleotide …	136.797	145.34	141.727	330.681	319.855	242.962	224.809	204.891	216.684	141.289	147.194	152.632	148.537	151.54	159.206
gene-VNO77_01056			72.0608	58.5932	68.0996	31.6327	34.534	26.1732	38.1839	36.3254	45.3313	154.232	155.595	165.278	57.0642	51.6299	56.029
gene-VNO77_01057	Acetolactate synthase small subunit 1, chloroplastic	acetolactate synthase small subunit 2, chloroplastic-like isoform X1 [Abrus precatorius]/acetolactate synthase small subunit 2, chloroplastic [Cajanus cajan]/Acetolactate synthase small subunit [Cajanus cajan]/Acetolactate synthase small subunit 2, chloroplastic [Glycine max]/acetolactate synthase small subunit 2, chloroplastic [Glycine max]/acetolactate synthase small subunit 2, chloroplastic-li…	3.75121	1.5677	5.32467	56.5806	53.8043	49.388	17.4803	15.8661	17.1289	15.3393	14.9371	16.2901	6.87818	8.15761	8.70204
gene-VNO77_01058	Integrin-linked protein kinase 1	integrin-linked protein kinase 1 isoform X1 [Glycine max]/integrin-linked protein kinase 1 isoform X2 [Glycine max]/integrin-linked protein kinase 1 [Cajanus cajan]/integrin-linked protein kinase 1-like isoform X2 [Abrus precatorius]/integrin-linked protein kinase 1-like isoform X1 [Abrus precatorius]/Dual specificity protein kinase pyk1 [Cajanus cajan]/hypothetical protein PHAVU_002G247900g [Pha…	147.122	103.103	152.079	17.9788	17.8966	13.7004	92.2715	99.6658	102.76	144.022	138.383	126.666	88.5505	88.7327	83.872
gene-VNO77_01059		mitochondrial proton/calcium exchanger protein-like [Abrus precatorius]/Mitochondrial proton/calcium exchanger protein, partial [Mucuna pruriens]/mitochondrial proton/calcium exchanger protein [Glycine max]/hypothetical protein JHK85_013551 [Glycine max]/Mitochondrial proton/calcium exchanger protein [Glycine max]/Mitochondrial proton/calcium exchanger protein [Glycine max]/hypothetical protein J…	18.274	16.9679	19.4555	11.8273	11.7115	7.00115	7.55039	7.11459	7.97763	14.2593	13.6486	14.9792	32.3874	28.2918	27.4237
gene-VNO77_01060	Flavonol 7-O-beta-glucosyltransferase UGT74F1	flavonol 7-O-beta-glucosyltransferase UGT74F1-like [Abrus precatorius]/flavonol 7-O-beta-glucosyltransferase UGT74F1 [Glycine max]	193.952	84.8574	169.08	0.480323	0.119858	0.496779	35.5834	33.392	44.0791	4.80085	4.02148	2.08421	51.7941	40.0025	53.6027
gene-VNO77_01061	Calpain-type cysteine protease DEK1	calpain-type cysteine protease DEK1 [Abrus precatorius]/calpain-type cysteine protease DEK1 [Cajanus cajan]/Calpain-type cysteine protease DEK1 [Spatholobus suberectus]/calpain-type cysteine protease DEK1-like [Glycine soja]/calpain-type cysteine protease DEK1 [Glycine max]/hypothetical protein PHAVU_002G247600g [Phaseolus vulgaris]/calpain-type cysteine protease DEK1 [Vigna angularis]/calpain-ty…	6.92243	4.71978	5.54254	16.1298	12.009	7.30379	18.8849	19.0416	20.0188	13.7041	12.7502	11.8119	9.95838	9.69342	11.1583
gene-VNO77_01062		uncharacterized protein LOC113858205 [Abrus precatorius]/hypothetical protein E2542_SST17236 [Spatholobus suberectus]/uncharacterized protein LOC114421776 [Glycine soja]/uncharacterized protein LOC100776799 [Glycine max]/unknown [Glycine max]/uncharacterized protein LOC114413011 [Glycine soja]/hypothetical protein LR48_Vigan01g034500 [Vigna angularis]/uncharacterized protein LOC108321973 [Vigna a…	2.48496	0.554085	2.05267	94.8273	101.245	107.566	18.9891	19.6291	19.194	11.454	7.74303	12.0803	1.47768	1.52605	2.36501
gene-VNO77_01063		uncharacterized protein LOC113858643 [Abrus precatorius]	27.957	27.7607	34.7878	20.3265	29.6417	25.7642	64.6203	66.5394	47.9716	53.2145	52.3719	53.2414	63.9743	65.9302	74.2117
gene-VNO77_01064	Putative disease resistance protein RGA3/Putative disease resistance protein RGA1	NB-ARC domain disease resistance protein [Medicago truncatula]/putative disease resistance protein RGA3 [Medicago truncatula]/putative P-loop containing nucleoside triphosphate hydrolase, leucine-rich repeat domain, L [Medicago truncatula]	2.21843	2.93266	2.59999	0.125243	0.075006	0.165803	6.24411	5.91105	7.03933	2.36901	2.94516	2.25896	1.6719	1.50116	1.70859
gene-VNO77_01065	Beta-amyrin 28-monooxygenase/Beta-amyrin 28-monooxygenase/Beta-amyrin 28-monooxygenase/Beta-amyrin 28-monooxygenase	Beta-amyrin 28-monooxygenase isoform B [Glycine soja]/beta-amyrin 28-monooxygenase-like [Abrus precatorius]/Beta-amyrin 28-oxidase [Spatholobus suberectus]/beta-amyrin 28-monooxygenase [Glycine max]/hypothetical protein JHK87_021090 [Glycine soja]/hypothetical protein JHK82_013176 [Glycine max]/Beta-amyrin 28-monooxygenase [Glycine max]/beta-amyrin 28-monooxygenase-like [Glycine soja]/hypothetica…	7.53789	3.05427	6.07636	0.0531259	0.106054	0.175827	0.405649	0.881396	0.983751	2.28386	1.37306	2.4906	2.08925	2.419	2.02212
gene-VNO77_01066	Protein MET1, chloroplastic	Protein MET1, chloroplastic [Mucuna pruriens]/protein MET1, chloroplastic [Abrus precatorius]/LOW PSII ACCUMULATION 1 protein [Spatholobus suberectus]/protein MET1, chloroplastic [Cajanus cajan]/SHOOT1 protein [Glycine max]/PDZ and TPR domain-containing protein [Glycine max]	6.08032	1.84805	3.57793	11.0301	6.5563	1.91416	15.3266	12.7666	19.3044	4.35701	5.23328	3.0751	1.96744	3.04287	4.04782
gene-VNO77_01067	Probable serine/threonine-protein kinase PBL16	probable serine/threonine-protein kinase PBL16 isoform X1 [Abrus precatorius]/probable serine/threonine-protein kinase PBL16 isoform X2 [Abrus precatorius]/putative serine/threonine-protein kinase PBL16, partial [Mucuna pruriens]/probable serine/threonine-protein kinase PBL16 [Vigna radiata var. radiata]/probable serine/threonine-protein kinase PBL16 [Cajanus cajan]	37.645	37.4126	35.1039	2.67194	4.06886	2.32416	26.2179	24.7179	29.0297	46.3585	44.517	45.2607	44.8886	51.4727	53.0325
gene-VNO77_01068			2.06769	1.7588	6.07205	65.2963	72.333	78.2816	29.6107	31.4654	29.3954	4.03841	7.05289	5.49298	9.53232	3.9595	6.73269
gene-VNO77_01069	YTH domain-containing protein ECT2	YTH domain-containing protein ECT4-like [Abrus precatorius]/YTH domain-containing protein ECT4 isoform X2 [Cajanus cajan]/YTH domain-containing family protein 2 [Spatholobus suberectus]/YTH domain-containing protein ECT4 isoform X2 [Glycine max]/YTH domain-containing protein ECT4 isoform X1 [Cajanus cajan]/hypothetical protein GLYMA_08G124600v4 [Glycine max]	77.5871	66.218	93.5179	328.271	337.202	368.246	260.925	276.788	270.542	107.727	110.801	85.9682	124.394	119.719	122.053
gene-VNO77_01070			197.263	132.907	176.808	44.4417	64.204	61.9309	98.4051	106.765	115.713	189.824	163.48	190.155	121.945	101.544	111.655
gene-VNO77_01071	KxDL motif-containing protein LO9-177 [Oryza sativa Indica Group]	KxDL motif-containing protein 1 [Spatholobus suberectus]/KxDL motif-containing protein 1 [Spatholobus suberectus]/kxDL motif-containing protein 1 isoform X1 [Glycine max]	16.9973	11.1556	12.9866	16.5179	17.0442	16.2527	6.26611	4.86402	6.13923	10.5555	8.45047	5.03257	9.10036	9.86478	9.00088
gene-VNO77_01072	Homeobox-leucine zipper protein ATHB-14/Homeobox-leucine zipper protein HOX32/Homeobox-leucine zipper protein HOX32	Homeobox-leucine zipper protein HOX32 [Spatholobus suberectus]/Homeobox-leucine zipper protein HOX32, partial [Mucuna pruriens]/homeobox-leucine zipper protein ATHB-14-like [Abrus precatorius]/homeobox-leucine zipper protein ATHB-14 [Cajanus cajan]/homeobox-leucine zipper protein ATHB-14 [Vigna radiata var. radiata]/homeobox-leucine zipper protein ATHB-14-like isoform X1 [Abrus precatorius]/Homeo…	1.90731	0.787105	5.35169	2.20319	3.24163	2.43059	51.2085	84.5092	59.9782	4.22822	5.81008	2.9319	1.07164	1.35507	1.05785
gene-VNO77_01073			0	0	0	0.477217	0.793885	0.526472	7.93073	9.29602	5.54466	0	0.463244	0	0.114784	0	0.119896
gene-VNO77_01074	Translocase of chloroplast 159, chloroplastic	translocase of chloroplast 159, chloroplastic-like [Abrus precatorius]	6.31696	2.08104	5.35713	26.479	29.3035	19.4185	47.2934	43.4455	46.7263	9.48285	8.6861	8.0086	5.94138	6.82056	7.01971
gene-VNO77_01075			6.06524	2.84156	1.25808	2.59487	1.89937	0.858807	5.28358	2.57019	5.27609	12.7913	13.602	11.3912	3.99449	3.35926	3.25966
gene-VNO77_01076	Nuclear transcription factor Y subunit A-7	nuclear transcription factor Y subunit A-7-like isoform X1 [Abrus precatorius]/Nuclear transcription factor Y subunit A-7 isoform B, partial [Glycine soja]/putative CCAAT-binding transcription factor [Glycine max]/hypothetical protein JHK85_021632 [Glycine max]	8.92382	10.2403	12.8363	34.2687	30.6125	24.4954	54.8964	56.0358	56.0188	37.9195	39.8225	23.6205	16.9364	17.2439	18.4165
gene-VNO77_01077		uncharacterized protein LOC113860082 [Abrus precatorius]/hypothetical protein E2542_SST17224 [Spatholobus suberectus]	0	0	0	1.37533	1.71597	3.27165	0.463303	0.340564	0.655415	1.42885	2.3155	2.89163	1.11647	1.15117	2.72111
gene-VNO77_01078	ADP-ribosylation factor GTPase-activating protein AGD12/Probable ADP-ribosylation factor GTPase-activating protein AGD13	ADP-ribosylation factor GTPase-activating protein AGD12 [Spatholobus suberectus]/ADP-ribosylation factor GTPase-activating protein AGD12-like isoform X1 [Abrus precatorius]/ADP-ribosylation factor GTPase-activating protein AGD12-like isoform X2 [Abrus precatorius]/ADP-ribosylation factor GTPase-activating protein AGD12-like isoform X3 [Abrus precatorius]/ADP-ribosylation factor GTPase-activating …	31.2669	27.0855	21.1713	3.38294	2.87783	0.826999	6.85484	6.62538	7.97694	5.99351	4.50601	5.06275	10.0417	9.62729	10.7786
gene-VNO77_01079			7.86907	2.05632	3.61603	1.40879	0.909878	0.54854	6.40209	5.99198	5.32574	4.46505	6.57626	5.57548	5.97978	3.60688	3.93502
gene-VNO77_01080	Pentatricopeptide repeat-containing protein At5g46460, mitochondrial	Pentatricopeptide repeat-containing protein mitochondrial [Spatholobus suberectus]/hypothetical protein JHK87_021078 [Glycine soja]/pentatricopeptide repeat-containing protein At5g46460, mitochondrial [Glycine soja]/hypothetical protein JHK86_021181 [Glycine max]/pentatricopeptide repeat-containing protein At5g46460, mitochondrial [Glycine max]	0.195203	0.0400279	0.302885	0.591749	0.800236	0.37906	2.47782	3.33711	2.69262	0.930028	1.43142	1.07934	1.1157	1.15038	1.58262
gene-VNO77_01081		disease resistance protein At4g27190 isoform X1 [Cajanus cajan]/disease resistance protein At4g27190 isoform X2 [Cajanus cajan]/Disease resistance protein At4g27190 [Cajanus cajan]/disease resistance protein At4g27190 isoform X1 [Cajanus cajan]/disease resistance protein At4g27190 isoform X5 [Cajanus cajan]/disease resistance protein At4g27190 isoform X7 [Cajanus cajan]/disease resistance protein…	3.93293	1.79865	2.05867	0.129743	0.086335	0.143135	0.524473	0.1178	0.365086	1.32623	0.724181	1.67153	0.374484	0.304071	0.456353
gene-VNO77_01082		disease resistance protein RPS2-like [Abrus precatorius]	0.750982	0.298761	0.939406	0.161728	0.0461222	0	0.451411	0.795229	0.780151	1.03296	1.34565	1.24024	0.183387	0.170177	0.139311
gene-VNO77_01083		disease resistance protein At4g27190 isoform X1 [Glycine max]/disease resistance protein At4g27190-like isoform X1 [Glycine soja]/hypothetical protein JHK82_013163 [Glycine max]/disease resistance protein At4g27190 [Glycine max]/hypothetical protein JHK87_021075 [Glycine soja]/disease resistance protein At4g27190-like [Glycine soja]/hypothetical protein GYH30_021028 [Glycine max]/disease resistan…	17.5289	11.0781	18.6646	5.22081	5.7212	2.78841	66.8745	69.8244	76.3506	29.4899	29.9753	25.3566	20.1519	21.9465	22.1319
gene-VNO77_01084			2.45633	4.38467	0.855109	1.16405	0.774594	1.07016	0.232373	0.256218	1.33839	2.66891	1.88328	7.49846	4.85312	1.99195	1.75473
gene-VNO77_01085			7.51324	3.46412	7.54229	5.61053	3.7334	1.23792	15.0359	12.411	14.3616	4.60948	2.45081	5.35426	5.80281	3.5064	3.52396
gene-VNO77_01086	Probable serine/threonine-protein kinase PBL16	uncharacterized protein LOC102668266 [Glycine max]/putative serine/threonine-protein kinase PBL16 [Glycine max]/hypothetical protein JHK87_021077 [Glycine soja]/putative serine/threonine-protein kinase PBL16 isoform A [Glycine soja]/hypothetical protein GYH30_021030 [Glycine max]	19.0608	19.7443	20.1204	4.03693	4.75295	2.23294	23.7119	24.2453	27.7986	14.1521	17.8941	13.146	19.8437	20.55	20.6769
gene-VNO77_01087	Pterin-4-alpha-carbinolamine dehydratase 2, mitochondrial	uncharacterized protein LOC100779634 [Glycine max]/putative pterin-4-alpha-carbinolamine dehydratase [Spatholobus suberectus]/pterin-4-alpha-carbinolamine dehydratase 2, mitochondrial-like [Abrus precatorius]/hypothetical protein CR513_60475, partial [Mucuna pruriens]	0	0	0	0	0	0	0	0	0.0897294	0	0	0	0	0	0
gene-VNO77_01088	T-complex protein 1 subunit alpha	T-complex protein 1 subunit alpha [Spatholobus suberectus]/TCP-1-like chaperonin intermediate domain superfamily [Sesbania bispinosa]/T-complex protein 1 subunit alpha [Vigna radiata var. radiata]/T-complex protein 1 subunit alpha [Vigna umbellata]/T-complex protein 1 subunit alpha [Vigna angularis]/T-complex protein 1 subunit alpha [Vigna unguiculata]/T-complex protein 1 subunit alpha [Cajanus c…	5.71965	3.71374	7.1257	38.9879	38.8902	28.4699	32.8981	30.4476	30.8794	18.2145	18.1802	22.7443	14.5503	14.2815	13.5774
gene-VNO77_01089			32.9978	9.67341	44.8333	28.8648	26.2458	24.5373	42.6239	51.7955	49.5306	178.257	148.83	240.135	53.4977	50.8356	54.3898
gene-VNO77_01090		RST domain of plant C-terminal [Sesbania bispinosa]/inactive poly of ADP-ribose polymerase SRO2 [Spatholobus suberectus]	0	0.432145	0	0	0	0	0.106804	0	0	0.218078	0	0	0.720656	0.318451	0.250916
gene-VNO77_01091		F-box/kelch-repeat protein [Spatholobus suberectus]	0	0	0	0	0	0	0	0	0	0	0	0	0.118884	0	0.372533
gene-VNO77_01092		hypothetical protein E2542_SST17207 [Spatholobus suberectus]	3.98517	3.74379	4.04697	0.665351	0.996173	0.660621	9.20443	12.7851	11.8132	4.42395	4.26274	3.57165	7.29763	7.75213	7.5223
gene-VNO77_01093			88.1815	85.3232	75.4181	24.7226	20.6533	15.3418	41.7014	40.3245	43.1747	92.6496	106.918	105.786	60.5961	66.2179	69.5732
gene-VNO77_01094		serine-rich protein [Spatholobus suberectus]/uncharacterized protein LOC113857410 isoform X2 [Abrus precatorius]/uncharacterized protein LOC113857410 isoform X1 [Abrus precatorius]	40.7187	30.7399	45.5985	67.1732	64.5604	58.0172	64.2318	63.1676	64.8381	36.527	36.6962	36.4587	42.5612	45.9444	44.0417
gene-VNO77_01095	Protein tas [Escherichia coli K-12]	uncharacterized protein LOC113857412 [Abrus precatorius]	3.99252	6.43539	10.2517	2.2484	2.12815	0.3849	3.29081	3.39812	3.88476	6.33274	6.37837	8.76779	6.57357	6.64518	6.04818
gene-VNO77_01096	Carboxyl-terminal-processing peptidase 1, chloroplastic	hypothetical protein JHK87_013080 [Glycine soja]/hypothetical protein GYH30_012878 [Glycine max]/hypothetical protein JHK86_013186 [Glycine max]/Carboxyl-terminal-processing peptidase 1 [Spatholobus suberectus]/carboxyl-terminal-processing peptidase 1, chloroplastic [Vigna radiata var. radiata]/Carboxyl-terminal-processing peptidase 1, chloroplastic isoform D [Glycine soja]/hypothetical protein P…	6.15932	2.12522	5.01053	0.838745	1.19598	1.3384	23.0206	19.983	23.8354	10.4223	11.1878	7.20391	2.11829	2.44711	1.58044
gene-VNO77_01097		DNA-directed RNA polymerase II subunit RPB1-like [Abrus precatorius]/PLASMODESMATA CALLOSE-BINDING PROTEIN 5 [Spatholobus suberectus]	1.27243	0.304408	0.191951	0.871005	0.821088	0.160151	2.08648	1.0784	0.869685	3.85535	2.50128	5.68001	2.54893	2.17092	2.77185
gene-VNO77_01098	Cold-regulated 413 inner membrane protein 2, chloroplastic	Cold-regulated 413 inner membrane protein 2 [Spatholobus suberectus]/hypothetical protein PHAVU_002G245100g [Phaseolus vulgaris]/cold-regulated 413 inner membrane protein 2, chloroplastic-like isoform X1 [Vigna umbellata]/cold-regulated 413 inner membrane protein 1, chloroplastic [Vigna angularis]	40.7244	36.5203	49.0535	85.6573	66.6947	55.2865	73.4964	65.4285	70.8902	43.0177	38.7487	39.4906	30.3106	31.434	29.3169
gene-VNO77_01099	Sulfite exporter TauE/SafE family protein 3 [Arabidopsis thaliana]	sulfite exporter TauE/SafE family protein 3-like [Abrus precatorius]/hypothetical protein GLYMA_05G164800v4 [Glycine max]/sulfite exporter TauE/SafE family protein 3-like isoform X3 [Glycine soja]/sulfite exporter TauE/SafE family protein 3 [Cajanus cajan]/sulfite exporter TauE/SafE family protein 3-like isoform X1 [Glycine soja]/hypothetical protein JHK87_021064 [Glycine soja]/hypothetical prote…	8.62597	4.34993	8.44434	0.0296345	0	0	2.58223	1.26216	2.71148	4.87506	6.38622	7.63584	5.53841	7.79849	7.92929
gene-VNO77_01100	Sulfite exporter TauE/SafE family protein 3 [Arabidopsis thaliana]	sulfite exporter TauE/SafE family protein 3 [Glycine max]/sulfite exporter TauE/SafE family protein 3-like [Glycine soja]/hypothetical protein glysoja_010802 [Glycine soja]/sulfite exporter TauE/SafE family protein 3-like [Glycine max]/hypothetical protein PHAVU_002G244900g [Phaseolus vulgaris]/sulfite exporter TauE/SafE family protein 3-like [Vigna umbellata]	1.14131	0	0.758958	0	0.0636571	0.105537	0	0	0	0	0.0928623	0	0.0460195	0.0854093	0.0961375
gene-VNO77_01101	Pre-mRNA-processing factor 39-2	uncharacterized protein LOC113857797 isoform X2 [Abrus precatorius]/uncharacterized protein LOC113857797 isoform X1 [Abrus precatorius]	2.53652	1.64949	1.98722	6.01153	5.89823	2.70924	3.59056	3.4966	3.19742	3.90031	3.01708	3.73512	3.2949	3.26312	2.62219
gene-VNO77_01102	Ribosome maturation factor RimM [Prochlorococcus marinus str. MIT 9301]/Ribosome maturation factor RimM [Prochlorococcus marinus str. MIT 9312]	uncharacterized protein LOC113857449 [Abrus precatorius]	4.47323	3.70985	3.7097	8.12352	8.58909	2.56386	3.46064	3.48395	3.85416	2.60419	2.24071	1.04898	0.725173	0.967348	1.54649
gene-VNO77_01103		uncharacterized protein LOC109794344 [Cajanus cajan]/hypothetical protein E2542_SST17195 [Spatholobus suberectus]/uncharacterized protein LOC113858329 [Abrus precatorius]/uncharacterized protein LOC100500324 [Glycine max]/uncharacterized protein LOC100803307 [Glycine max]/hypothetical protein JHK82_021157 [Glycine max]/hypothetical protein GmHk_08G021985 [Glycine max]/uncharacterized protein LOC1…	16.0738	26.8415	29.18	45.3829	41.1919	30.5354	26.5439	27.6006	30.1491	31.8018	24.962	35.6058	26.63	35.4814	31.5747
gene-VNO77_01104		membrane protein PM19L [Cajanus cajan]/hypothetical protein CR513_57714, partial [Mucuna pruriens]/membrane protein PM19L-like [Glycine soja]/membrane protein PM19L [Glycine max]/AWPM-19 protein [Spatholobus suberectus]/membrane protein PM19L-like [Glycine soja]	0	0	0	0.289828	0	0.479613	0.585799	0.107652	0	9.22008	6.33019	7.83095	0.209136	0.291107	0.109224
gene-VNO77_01105		hypothetical protein E2542_SST17193 [Spatholobus suberectus]	0	0	0	1.31178	1.37481	0.976842	2.25366	2.27379	1.83967	1.67299	4.89453	2.86364	1.5145	2.04223	2.05158
gene-VNO77_01106	SH3 domain-containing protein 3	SH3 domain-containing protein 3 [Cajanus cajan]/SH3 domain-containing protein 3 [Glycine max]/Rho guanine nucleotide exchange factor 6 [Spatholobus suberectus]/SH3 domain-containing protein 3-like [Glycine max]/SH3 domain-containing protein 3 [Abrus precatorius]/SH3 domain-containing protein 3 [Glycine max]/unknown [Glycine max]/Rho guanine nucleotide exchange factor 6 [Glycine soja]/hypothetical…	11.931	9.40611	20.1774	12.1276	12.2505	7.23206	13.986	15.9442	14.4002	5.99119	6.84077	5.21336	8.40946	10.218	9.77213
gene-VNO77_01107			2.52718	1.55465	0.718902	2.2736	1.48003	0.490747	0.532798	0.930164	1.7228	4.64623	4.534	2.83011	1.99725	1.39004	1.78816
gene-VNO77_01108	Xyloglucan endotransglucosylase protein 1/Probable xyloglucan endotransglucosylase/hydrolase protein 16	xyloglucan endotransglucosylase/hydrolase protein 16 [Spatholobus suberectus]/probable xyloglucan endotransglucosylase/hydrolase protein 16 precursor [Glycine max]/hypothetical protein JHK82_013146 [Glycine max]/hypothetical protein JHK86_013175 [Glycine max]	0	0	0	0	0	0	0	0	0	0	0.136618	0	0	0	0
gene-VNO77_01109	Protein HBS1 [Drosophila melanogaster]	hypothetical protein JHK86_013175 [Glycine max]/elongation factor 1-alpha isoform X2 [Glycine max]/hypothetical protein JHK82_013146 [Glycine max]/elongation factor 1-alpha isoform X1 [Cajanus cajan]/elongation factor 1-alpha isoform X1 [Glycine max]/elongation factor 1-alpha-like isoform X2 [Glycine soja]/elongation factor 1-alpha-like isoform X1 [Glycine soja]/elongation factor 1-alpha isoform …	12.0458	11.1849	12.5053	28.0866	23.9457	15.7718	17.5851	18.8885	18.4521	12.5443	12.4756	11.3772	15.9097	16.9493	18.2295
gene-VNO77_01110	Exonuclease 1 [Arabidopsis thaliana]	Exonuclease 1 [Spatholobus suberectus]/Exonuclease 1 [Glycine max]/Exonuclease 1 [Glycine max]/Exonuclease 1 [Glycine max]/exonuclease 1 isoform X2 [Glycine max]	0	0.541369	0	0.32611	0.488257	0	0.155628	0.0403761	0.111005	1.16828	0.593553	1.15247	0.588291	0.573211	0.629849
gene-VNO77_01111	Alpha,alpha-trehalose-phosphate synthase [UDP-forming] 1	alpha,alpha-trehalose-phosphate synthase [UDP-forming] 1-like [Abrus precatorius]/Alpha,alpha-trehalose-phosphate synthase [UDP-forming] 1, partial [Mucuna pruriens]	0	0.144225	0	0.191598	0.117688	0.0975571	0.145635	0.131384	0.0722422	0.152062	0.171682	0.232075	0.0638098	0.236854	0
gene-VNO77_01112	GDSL esterase/lipase At4g18970/GDSL esterase/lipase At5g45670/GDSL esterase/lipase At1g29670/GDSL esterase/lipase At1g29660	GDSL esterase/lipase At1g29670-like [Abrus precatorius]/GDSL esterase/lipase [Spatholobus suberectus]/GDSL esterase/lipase family protein precursor [Glycine max]/GDSL esterase/lipase [Glycine max]/GDSL esterase/lipase At5g45670-like [Glycine soja]/unknown [Glycine max]/GDSL esterase/lipase At5g45670-like precursor [Glycine max]/GDSL esterase/lipase [Glycine soja]/unknown [Glycine max]/SGNH hydrol…	0	0	0	17.243	21.0191	19.8067	0.0335999	0.0185239	0.325936	0	0	0	0	0	0
gene-VNO77_01113	GDSL esterase/lipase At1g33811	GDSL esterase/lipase At1g29670-like [Abrus precatorius]	0	0	0	0	0.0771709	0	0.0694523	0.153158	0	0	0	0	0	0	0
gene-VNO77_01114	Floral homeotic protein AGAMOUS/Floral homeotic protein AGAMOUS/Floral homeotic protein AGAMOUS/Floral homeotic protein AGAMOUS	floral homeotic protein AGAMOUS [Cajanus cajan]/floral homeotic protein AGAMOUS-like isoform X1 [Vigna radiata var. radiata]/floral homeotic protein AGAMOUS isoform X1 [Vigna angularis]/hypothetical protein LR48_Vigan01g039300 [Vigna angularis]/floral homeotic protein AGAMOUS-like isoform X1 [Vigna unguiculata]/floral homeotic protein AGAMOUS-like [Abrus precatorius]/hypothetical protein PHAVU_00…	0	0	0	5.59204	10.9224	13.448	9.68536	10.0815	11.6346	0	0	0	4.90603	4.95672	6.45868
gene-VNO77_01115			0	0	0	0	0	0	0	0	0	0	0	0	0	0	0
gene-VNO77_01116	Cyclic phosphodiesterase	cyclic phosphodiesterase-like [Abrus precatorius]/Cyclic phosphodiesterase [Spatholobus suberectus]/cyclic phosphodiesterase [Glycine max]	22.1443	19.614	13.6487	15.0627	20.148	23.1546	2.19792	1.59039	1.83226	8.23938	4.45329	6.45765	5.95864	7.93575	7.72234
gene-VNO77_01117	Protein NRT1/ PTR FAMILY 4.3	protein NRT1/ PTR FAMILY 4.5-like [Abrus precatorius]/NRT1/ PTR FAMILY 4.3 [Spatholobus suberectus]/Protein NRT1/ PTR FAMILY 4.3 [Glycine max]	0	0	0	0.134362	0.223521	0.59292	0.120699	0.144175	0.0853736	0	0	0	0	0	0.033757
gene-VNO77_01118	Dynamin-related protein 4C [Arabidopsis thaliana]	dynamin-related protein 4C-like [Abrus precatorius]/dynamin-related protein 4C-like [Abrus precatorius]	0	0	0	0	0	0	0	0	0	0	0	0	0	0	0
gene-VNO77_01119	Probable LRR receptor-like serine/threonine-protein kinase RFK1	LOW QUALITY PROTEIN: probable LRR receptor-like serine/threonine-protein kinase RFK1 [Abrus precatorius]/putative LRR receptor-like serine/threonine-protein kinase RFK1 [Cajanus cajan]/probable LRR receptor-like serine/threonine-protein kinase RFK1 isoform X1 [Cajanus cajan]	7.88441	5.32607	8.39468	0.0271892	0	0.0449932	8.26151	10.3616	9.72885	4.39487	4.84973	4.13535	3.82577	3.70494	3.02271
gene-VNO77_01120	Ankyrin repeat-containing protein ITN1	Ankyrin repeat-containing protein ITN1, partial [Mucuna pruriens]/PGG domain [Sesbania bispinosa]	0	0	0	0	0	0	0	0.0471865	0.0518917	0	0	0	0	0	0
gene-VNO77_01121	Seipin-2	seipin-2-like [Abrus precatorius]	10.3772	13.5268	8.39557	14.3209	13.4088	11.1152	8.19689	8.49826	7.34401	6.72672	8.30403	8.58103	9.49241	6.60225	7.03037
gene-VNO77_01122	Nodulin-26	Major intrinsic protein [Sesbania bispinosa]/nodulin-26-like [Abrus precatorius]/Nodulin-26 protein [Spatholobus suberectus]/nodulin-26 [Glycine max]/Nodulin-26 [Glycine max]/Nodulin-26 [Glycine max]/nodulin-26 [Glycine max]	0	0	0	0	0	0	0.0465616	0	0.225836	3.2384	1.3585	3.0421	3.02953	2.81131	1.99242
gene-VNO77_01123	Nodulin-26	Nodulin-26 protein [Spatholobus suberectus]/aquaporin NIP [Vigna unguiculata]/nodulin-26-like [Vigna unguiculata]/nodulin-26 [Glycine max]/nodulin-26 [Vigna angularis]/Nodulin-26 [Glycine max]/nodulin-26 [Vigna radiata var. radiata]	0	0	0.267143	0	0.151244	0	3.60708	1.40079	10.5357	3.79259	2.53728	1.37374	1.02049	0.676417	0.41876
gene-VNO77_01124		hypothetical protein DEO72_LG2g4866 [Vigna unguiculata]/hypothetical protein LR48_Vigan01g040800 [Vigna angularis]	0	0	0	5.15293	2.93906	10.2326	3.90152	3.42692	5.29213	11.3926	12.8624	9.06237	7.11785	6.40797	7.32384
gene-VNO77_01125			1.28657	0.48367	0.914966	2.64205	2.63714	4.16391	2.88195	1.68231	2.19266	0.721145	0.732768	0.900489	0.635488	0.673957	0.663786
gene-VNO77_01126	Heat stress transcription factor A-4a	Heat stress transcription factor A-4a [Glycine soja]/heat stress transcription factor A-4c-like [Glycine soja]/heat stress transcription factor A-4c [Cajanus cajan]/heat stress transcription factor 13 [Glycine max]/hypothetical protein JHK86_021146 [Glycine max]/Heat stress transcription factor A-4a, partial [Mucuna pruriens]/heat stress transcription factor A-4c [Vigna radiata var. radiata]/heat…	37.3245	43.6263	35.577	6.66209	7.19815	6.30786	37.99	41.055	37.6863	27.1637	30.7267	27.8235	36.0545	35.619	37.893
gene-VNO77_01127	Transcription repressor OFP5	Transcription repressor OFP5 [Spatholobus suberectus]/Transcription repressor OFP5, partial [Mucuna pruriens]	1.72279	1.38192	2.1097	0.20811	0.138482	0	2.2122	2.57663	2.64466	0.437386	0.101008	0.248255	1.07621	0.882563	0.470568
gene-VNO77_01128		uncharacterized protein LOC113857611 [Abrus precatorius]	0.291949	0.436526	0	0.624517	0.797897	0.82677	2.18793	2.89494	2.61219	0.0859125	0.181869	0	0.234334	0.0334546	0.546023
gene-VNO77_01129			0	0	0	0	0	0	0.503998	0.740956	0	0.214394	1.36156	0.267713	2.42908	0	0.140958
gene-VNO77_01130	U-box domain-containing protein 17	U-box domain-containing protein 17-like [Abrus precatorius]	68.1463	56.6317	67.6136	2.41852	2.52898	2.57285	52.0556	62.9394	57.5174	29.1669	28.9131	25.732	41.3854	39.2783	31.7991
gene-VNO77_01131		fasciclin-like arabinogalactan protein 11 [Abrus precatorius]	0.251149	0	0	0	0.171597	0	0.250956	0.170282	0.421338	0.344895	0.0938717	0.184572	0.124053	0	0
gene-VNO77_01132		Fasciclin-like arabinogalactan protein [Vigna angularis]	0.200938	0.0739557	0	0.042322	0	0.14007	0.114055	0.0838391	0.184398	0.436656	0.0924363	0.0605834	0.0610779	0.0283392	0.0637977
gene-VNO77_01133	ER lumen protein-retaining receptor A	ER lumen protein-retaining receptor [Glycine max]/ER lumen protein-retaining receptor A [Glycine max]/ER lumen protein-retaining receptor A [Cajanus cajan]/ER lumen protein-retaining receptor A [Abrus precatorius]/ER lumen protein retaining receptor [Sesbania bispinosa]/ER lumen protein-retaining receptor A [Cicer arietinum]/hypothetical protein TSUD_80950 [Trifolium subterraneum]/ER lumen protei…	28.9222	19.7947	25.331	75.2832	79.0445	72.0974	30.1878	30.525	28.4741	21.1903	18.3319	22.1037	16.69	18.7054	22.214
gene-VNO77_01134	Glutathione S-transferase U10	pollen receptor-like kinase 2 [Trifolium pratense]/glutathione transferase GST 23-like [Trifolium pratense]/hypothetical protein PHAVU_002G241400g [Phaseolus vulgaris]/glutathione transferase GST 23 [Vigna angularis]	194.448	186.596	178.465	2.46964	3.86037	2.00485	33.9681	34.0846	32.8899	104.86	109.271	113.262	202.146	215.011	234.959
gene-VNO77_01135	Glutathione S-transferase U24	glutathione transferase GST 23-like [Abrus precatorius]/glutathione S-transferase GST 17 [Glycine max]/unknown [Glycine max]/Putative glutathione S-transferase [Glycine soja]/putative glutathione S-transferase [Glycine max]/hypothetical protein JHK87_013044 [Glycine soja]/tau class glutathione S-transferase [Glycine max]	5.27508	0.971565	4.67472	18.1301	16.2868	12.1008	21.2538	26.3978	24.4221	13.8214	15.2233	11.7653	12.3411	13.7992	15.487
gene-VNO77_01136	Probable glutathione S-transferase MSR-1/Glutathione S-transferase U22	glutathione S-transferase GST 17 [Glycine max]/Putative glutathione S-transferase [Glycine soja]/unknown [Glycine max]/hypothetical protein JHK87_013044 [Glycine soja]/putative glutathione S-transferase [Glycine max]/glutathione transferase GST 23-like [Trifolium pratense]/glutathione transferase GST 23-like [Abrus precatorius]/pollen receptor-like kinase 2 [Trifolium pratense]	0	0	0	0	0	0	0	0	0.197483	13.7521	18.0392	17.0424	14.2162	16.3081	20.4519
gene-VNO77_01137		protein GRAVITROPIC IN THE LIGHT 1 [Abrus precatorius]	0	0	0	0	0	0.176505	0.0958147	0.343352	0.0580907	1.32974	1.04832	1.25964	0	0	0
gene-VNO77_01138		precursor of CEP14 [Abrus precatorius]	2.11458	1.97416	1.68055	0	0	0	0.126857	0.139874	0	6.55653	5.44903	9.29893	28.2264	26.8551	31.2928
gene-VNO77_01139		uncharacterized protein LOC113859205 isoform X1 [Abrus precatorius]/hypothetical protein PHAVU_002G241100g [Phaseolus vulgaris]/uncharacterized protein LOC114412956 isoform X1 [Glycine soja]/protein HIGH CHLOROPHYLL FLUORESCENCE PHENOTYPE 173, chloroplastic isoform X1 [Glycine max]/hypothetical protein JHK87_013039 [Glycine soja]/putative complex I intermediate-associated protein [Glycine max]/hy…	82.0182	98.6591	70.2536	47.049	37.9358	20.167	23.4001	22.0278	23.9993	15.1285	16.3247	15.5234	23.8974	26.7557	30.2376
gene-VNO77_01140		uncharacterized protein LOC109790842 [Cajanus cajan]	0	0	0	0.629059	0.502313	0	0	0	0	0	0	0	0	0	0
gene-VNO77_01141	Probable WRKY transcription factor 65	putative WRKY transcription factor 65 [Mucuna pruriens]	26.1592	18.0361	24.3758	14.3675	13.4445	5.33203	0.189801	0.313916	0.402755	6.72151	6.26838	6.57838	13.531	8.55951	8.55973
gene-VNO77_01142		hypothetical protein CR513_58083, partial [Mucuna pruriens]/uncharacterized protein LOC113860163 [Abrus precatorius]/uncharacterized protein LOC100793239 [Glycine max]	0	0	0	0	0	0	0	0	0	0	0	0	0	0.224652	0
gene-VNO77_01143		uncharacterized protein LOC113859022 [Abrus precatorius]/hypothetical protein E2542_SST17155 [Spatholobus suberectus]	34.3187	55.3376	34.0613	1.51186	1.97337	1.5396	29.2255	31.4182	35.5328	14.8986	14.1397	14.5667	47.8752	44.855	61.6213
gene-VNO77_01144	Large ribosomal RNA subunit accumulation protein YCED homolog 1, chloroplastic	large ribosomal RNA subunit accumulation protein YCED homolog 1, chloroplastic [Abrus precatorius]	9.16801	3.23464	12.0649	3.14331	1.83019	0.722446	4.17667	5.0593	5.80156	3.05292	3.81409	5.37453	6.61549	6.75286	9.41086
gene-VNO77_01145			0	0	0	0	0	0	0	0	0	0	0	0	0	0	0
gene-VNO77_01146	Ethylene-responsive transcription factor ERN1	ethylene-responsive transcription factor ERN2-like [Cicer arietinum]	0	0	0	0	0	0	0.139164	0.0511481	0	0	0	0	0	0	0
gene-VNO77_01147	WAT1-related protein At3g30340 [Arabidopsis thaliana]	WAT1-related protein At3g30340-like [Abrus precatorius]/WAT1-related protein At3g30340 [Cajanus cajan]/WAT1-related protein [Spatholobus suberectus]	0	0	0	0	0.0618058	0	0.055624	0.030666	0.0505857	0	0	0	0.0446811	0	0.0233354
gene-VNO77_01148		WD repeat-containing protein 53 [Spatholobus suberectus]/WD repeat-containing protein 53 [Mucuna pruriens]/WD repeat-containing protein [Glycine max]/WD repeat-containing protein 53 [Abrus precatorius]/hypothetical protein JHK86_021123 [Glycine max]/WD repeat-containing protein 53-like [Glycine max]/hypothetical protein JHK87_021015 [Glycine soja]	1.93294	2.77454	2.78982	2.50323	3.10538	3.07721	3.46938	4.85259	3.64204	12.3806	9.60693	7.52502	4.77378	4.81305	4.0969
gene-VNO77_01149	Cellulose synthase A catalytic subunit 8 [UDP-forming]	cellulose synthase A catalytic subunit 8 [UDP-forming]-like [Abrus precatorius]/Cellulose synthase A catalytic subunit 8 [UDP-forming], partial [Mucuna pruriens]/Cellulose synthase A catalytic subunit 8 of UDP-forming [Spatholobus suberectus]	0.258403	0.405531	0.130977	0.650928	0.819211	1.2645	5.60582	7.56866	5.71075	0.267664	0.473902	0.0607692	0.326748	0.132655	0.255974
gene-VNO77_01150		Leucine-rich repeat receptor protein kinase PXC2 [Spatholobus suberectus]/inactive leucine-rich repeat receptor protein kinase [Spatholobus suberectus]/receptor-like protein 51 [Cicer arietinum]	0	0	0	0.194463	0.258803	0	0.087344	0	0	0.037155	0.707885	0.417557	0	0.0434047	0
gene-VNO77_01151	Pentatricopeptide repeat-containing protein DOT4, chloroplastic	pentatricopeptide repeat-containing protein DOT4, chloroplastic [Abrus precatorius]/pentatricopeptide repeat-containing protein DOT4, chloroplastic [Cajanus cajan]/pentatricopeptide repeat-containing protein DOT4, chloroplastic-like [Glycine soja]/hypothetical protein JHK86_021121 [Glycine max]/Pentatricopeptide repeat-containing protein, chloroplastic [Glycine soja]/Pentatricopeptide repeat-cont…	0.218257	0	0	2.87794	3.29643	2.2381	1.49749	0.817788	1.61023	0.0901431	0.297687	0.416476	0.51066	0.600243	0.497839
gene-VNO77_01152		queuine tRNA-ribosyltransferase subunit QTRTD1 [Spatholobus suberectus]/uncharacterized protein LOC109788248 isoform X2 [Cajanus cajan]/uncharacterized protein LOC100791129 isoform X1 [Glycine max]/uncharacterized protein LOC113859021 [Abrus precatorius]	0.16533	0.15821	1.02613	2.32811	2.58198	0.214033	3.41298	3.12266	3.11705	4.67059	2.89555	4.39725	1.53993	1.90535	1.46228
gene-VNO77_01153	Shaggy-related protein kinase eta/Shaggy-related protein kinase zeta/Shaggy-related protein kinase iota	Serine/threonine-protein kinase, active site [Sesbania bispinosa]/shaggy-related protein kinase eta-like isoform X1 [Abrus precatorius]	26.7499	18.6775	34.6158	10.6234	10.279	6.69705	148.031	184.159	153.953	258.772	247.732	218.384	9.90801	11.6865	10.1313
gene-VNO77_01154	O-fucosyltransferase 8	O-fucosyltransferase 8-like isoform X1 [Abrus precatorius]/O-fucosyltransferase 8-like isoform X2 [Abrus precatorius]	0.435866	0.609601	0.561422	0	0	0	6.70047	6.51286	6.22481	11.2609	14.8711	2.75971	4.47145	4.27231	2.64665
gene-VNO77_01155	Nucleobase-ascorbate transporter 2	Nucleobase-ascorbate transporter 2 [Spatholobus suberectus]/hypothetical protein PHAVU_002G239500g [Phaseolus vulgaris]/nucleobase-ascorbate transporter 2-like [Glycine soja]/nucleobase-ascorbate transporter 2 [Vigna angularis]/nucleobase-ascorbate transporter 2-like [Abrus precatorius]/nucleobase-ascorbate transporter 2 [Cajanus cajan]/nucleobase-ascorbate transporter 2 isoform X1 [Vigna radiata…	0.770189	0.515915	1.1851	1.47619	2.52591	2.83543	3.90719	3.34206	3.38818	1.64696	1.61209	2.62257	0.190214	0.441282	1.09276
gene-VNO77_01156	Calmodulin-binding receptor kinase CaMRLK	calmodulin-binding receptor kinase CaMRLK-like [Abrus precatorius]	16.3542	13.5384	13.3651	2.61316	3.63076	2.76756	12.1503	12.0098	10.0763	17.8423	18.7966	18.7783	18.5847	21.6555	23.4932
gene-VNO77_01157	Protein transport protein SEC16A homolog	hypothetical protein I3842_11G074000 [Carya illinoinensis]/hypothetical protein I3842_11G074000 [Carya illinoinensis]/hypothetical protein I3843_11G073600 [Carya illinoinensis]/hypothetical protein I3843_11G073600 [Carya illinoinensis]/hypothetical protein I3843_11G073600 [Carya illinoinensis]/hypothetical protein I3760_11G073700 [Carya illinoinensis]/hypothetical protein I3760_11G073700 [Carya i…	1.57949	1.45101	1.31526	3.28683	1.64036	2.71956	2.99144	1.67062	2.77937	1.3882	1.38539	0.804812	1.24828	1.21628	1.69502
gene-VNO77_01158			6.34734	12.4854	5.21318	0.321844	0.642493	0	0.867346	0.478175	0.613499	0.737915	0.702946	3.22501	0.812833	2.90938	0.849029
gene-VNO77_01159		uncharacterized protein LOC113858514 isoform X1 [Abrus precatorius]/uncharacterized protein LOC102660500 [Glycine max]/hypothetical protein JHK86_021115 [Glycine max]/hypothetical protein glysoja_010749 [Glycine soja]/hypothetical protein CR513_44225, partial [Mucuna pruriens]/hypothetical protein JHK82_013098 [Glycine max]/hypothetical protein GLYMA_05G159000v4 [Glycine max]/hypothetical protein…	0	0	0	1.12691	1.14456	0.523463	6.15382	5.33621	6.77278	1.00857	1.30982	0.622624	0.228257	0.185338	0.178816
gene-VNO77_01160	Probable transcription factor KAN4	putative Myb family transcription factor [Spatholobus suberectus]/two-component response regulator ARR14-like [Cajanus cajan]	0	0.061614	0	0.20568	0	0	0	0	0.128022	0.370524	0.449229	0.420611	2.31104	3.04962	2.56897
gene-VNO77_01161	Probable inactive receptor-like protein kinase At3g56050/Inactive receptor-like serine/threonine-protein kinase At2g40270	protein MALE DISCOVERER 2 isoform X1 [Cajanus cajan]/protein MALE DISCOVERER 2-like [Abrus precatorius]/hypothetical protein GLYMA_05G158800v4 [Glycine max]/protein MALE DISCOVERER 2 [Glycine max]/LRR receptor serine/threonine-protein kinase MRH1 [Spatholobus suberectus]/protein MALE DISCOVERER 2-like [Glycine soja]/Protein MALE DISCOVERER 2 [Glycine max]/hypothetical protein JHK82_013096 [Glycin…	3.02749	3.51704	3.51821	10.7483	8.50202	6.45195	1.41989	1.06983	1.90345	3.30189	3.32442	2.23751	3.29495	3.12817	3.61376
gene-VNO77_01162	CBL-interacting serine/threonine-protein kinase 12	CBL-interacting serine/threonine-protein kinase 12-like isoform X1 [Abrus precatorius]/CBL-interacting serine/threonine-protein kinase 12-like [Vigna unguiculata]/CBL-interacting serine/threonine-protein kinase 12-like isoform X3 [Abrus precatorius]/CBL-interacting serine/threonine-protein kinase 12 [Vigna angularis]/CBL-interacting serine/threonine-protein kinase 12 [Vigna radiata var. radiata]/…	85.1731	88.5466	80.8404	2.77898	3.38405	0.965727	17.8366	16.0886	17.3902	51.0043	52.4819	52.6895	64.9105	66.0965	70.6496
gene-VNO77_01163			8.51626	17.2266	12.2831	0	0	0	3.06541	2.15943	5.47226	2.60798	1.65626	0.949831	1.23118	2.53888	1.42889
gene-VNO77_01164		uncharacterized protein LOC100807034 [Glycine max]/hypothetical protein JHK85_013461 [Glycine max]/uncharacterized protein LOC114423882 [Glycine soja]/hypothetical protein D0Y65_020275 [Glycine soja]/uncharacterized protein LOC109788246 [Cajanus cajan]/hypothetical protein JHK85_021554 [Glycine max]/uncharacterized protein LOC100785552 [Glycine max]/uncharacterized protein LOC106779794 [Vigna rad…	0	0	1.09577	6.38099	10.8358	30.4439	14.628	13.2562	10.4258	0.190002	0.844658	1.54215	6.57776	9.15593	10.5558
gene-VNO77_01165	Protein LIGHT-DEPENDENT SHORT HYPOCOTYLS 10	protein LIGHT-DEPENDENT SHORT HYPOCOTYLS 10 [Glycine max]/protein LIGHT-DEPENDENT SHORT HYPOCOTYLS 10 [Cajanus cajan]/protein LIGHT-DEPENDENT SHORT HYPOCOTYLS 10 [Vigna angularis]/protein LIGHT-DEPENDENT SHORT HYPOCOTYLS 10-like [Vigna unguiculata]/LIGHT-DEPENDENT SHORT HYPOCOTYLS 10 protein [Spatholobus suberectus]	0	0.571827	0.540867	6.20382	15.9231	27.9782	17.7599	12.3572	20.2355	34.5048	32.4602	31.4728	27.0563	37.8437	36.277
gene-VNO77_01166			0	0	0	0	0	0	0	0	0	0	0	0	0	0	0
gene-VNO77_01167	Protein SCAR1	Protein SCAR1 [Mucuna pruriens]/protein SCAR1 isoform X1 [Abrus precatorius]/Protein SCAR1 [Glycine max]/protein SCAR1-like [Glycine soja]/Protein SCAR1 [Glycine max]/Protein SCAR1 [Glycine max]	3.46189	2.29456	4.20212	33.8848	28.902	15.2237	15.0716	15.3581	14.1507	7.49793	8.09968	6.39172	4.46393	5.55881	6.4601
gene-VNO77_01168			0	0	0	0	0	0	0	0	0	0.488159	0.465026	1.21912	0.460903	0	0.160476
gene-VNO77_01169	Dof zinc finger protein DOF1.5/Cyclic dof factor 4	Cyclic dof factor 4 [Spatholobus suberectus]/cyclic dof factor 4-like [Abrus precatorius]/Cyclic dof factor 4 Dof zinc finger protein [Vigna angularis]/cyclic dof factor 4 [Vigna radiata var. radiata]	5.32393	3.51467	10.7966	0	0	0	0.165759	0.0913846	0.401988	7.66817	11.5533	14.9241	11.7172	10.0083	14.6728
gene-VNO77_01170			171.626	158.336	165.096	42.5825	35.8243	30.9548	51.5721	49.5586	56.7366	264.565	250.782	254.819	133.991	143.994	145.345
gene-VNO77_01171	14-3-3-like protein C	14-3-3-like protein C [Vigna unguiculata]/14-3-3-like protein C isoform X1 [Abrus precatorius]/14-3-3 protein SGF14l [Glycine max]/hypothetical protein GYH30_020953 [Glycine max]/14-3-3-like protein C [Glycine max]/hypothetical protein PHAVU_002G238300g [Phaseolus vulgaris]/14-3-3 protein C [Spatholobus suberectus]/14-3-3 protein [Sesbania bispinosa]/14-3-3-like protein C [Vigna radiata var. radi…	221.477	221.337	185.738	243.638	269.497	223.999	208.679	199.675	198.051	208.778	194.122	204.051	261.544	265.21	267.677
gene-VNO77_01172		hypothetical protein CR513_54666 [Mucuna pruriens]/putative lipase C4A8.10 [Spatholobus suberectus]/putative serine esterase [Glycine max]/hypothetical protein JHK87_013011 [Glycine soja]/uncharacterized protein LOC113857532 isoform X2 [Abrus precatorius]/uncharacterized protein LOC100790076 isoform X3 [Glycine max]/putative lipase C4A8.10 [Glycine max]/putative lipase C4A8.10 [Glycine max]/uncha…	8.20298	9.81216	5.90603	8.33761	7.04833	6.19467	11.8842	11.5167	11.3677	22.4973	25.3954	24.7837	23.2876	24.0028	22.978
gene-VNO77_01173		heavy metal-associated isoprenylated plant protein 28-like [Glycine soja]/heavy metal-associated isoprenylated plant protein 28 [Glycine max]/heavy metal-associated isoprenylated plant protein 28-like [Abrus precatorius]	35.7252	27.2065	47.152	12.5025	11.6945	20.9497	36.8014	37.5404	37.3009	84.7796	83.9248	93.3132	28.9941	34.8036	30.5223
gene-VNO77_01174	Mitochondrial dicarboxylate/tricarboxylate transporter DTC	mitochondrial dicarboxylate/tricarboxylate transporter DTC [Abrus precatorius]/mitochondrial dicarboxylate/tricarboxylate transporter DTC [Glycine max]/mitochondrial dicarboxylate/tricarboxylate transporter DTC [Glycine max]/mitochondrial dicarboxylate/tricarboxylate transporter DTC [Cajanus cajan]/Mitochondrial dicarboxylate/tricarboxylate transporter DTC [Spatholobus suberectus]/Mitochondrial s…	56.0375	44.7274	50.3996	125.341	122.844	175.783	249.117	232.733	228.16	90.2034	90.4105	83.5497	70.438	76.1498	89.1687
gene-VNO77_01175			0	0	0	0	0	0	0	0	0	0	0	0	0	0	0
gene-VNO77_01176	Thioredoxin-like fold domain-containing protein MRL7, chloroplastic	thioredoxin-like fold domain-containing protein MRL7 homolog, chloroplastic [Abrus precatorius]	4.87868	1.73294	5.89591	3.36732	4.02589	1.34715	6.84755	7.5319	8.54493	6.53272	7.89342	5.77372	3.07063	2.27956	2.48222
[truncated: 47,898 more rows]
