# Supplementary material for: Integrative metabolomic and transcriptomic analyses reveal the regulatory mechanisms underlying the biosynthesis of flavonoid and terpenoid metabolites in different tissues of Canavalia gladiata
Source: Front Plant Sci. 2026 Apr 15;17:1792177. doi: 10.3389/fpls.2026.1792177 (PMC13125093; doi:10.3389/fpls.2026.1792177)
Supplement: Supplementary file 13 [file Table6.xlsx]

## Sheet: Sheet1
Geneid	Swissport.Info	NR.Info	KEGGID	KEGGpathway	TF annotation	CG-L-1	CG-L-2	CG-L-3	CG-Se-1	CG-Se-2	CG-Se-3	CG-FP-1	CG-FP-2	CG-FP-3	CG-R-1	CG-R-2	CG-R-3	CG-St-1	CG-St-2	CG-St-3	CG-St_vs_CG-Se_log2FC	CG-St_vs_CG-Se_pvalue	CG-St_vs_CG-Se_level	CG-Se_vs_CG-R_log2FC	CG-Se_vs_CG-R_pvalue	CG-Se_vs_CG-R_level	CG-L_vs_CG-Se_log2FC	CG-L_vs_CG-Se_pvalue	CG-L_vs_CG-Se_level	CG-FP_vs_CG-Se_log2FC	CG-FP_vs_CG-Se_pvalue	CG-FP_vs_CG-Se_level
gene-VNO77_00001						17.7605	12.0246	29.9906	4.99752	5.1801	7.95192	4.14399	3.23654	5.96701	19.2806	27.288	27.7901	17.0598	19.4348	12.8938	1.02621	0.0149736	Increased	-1.3488	0.00166443	Decreased	1.21861	0.0287573	Increased	-1.06031	0.026818	Decreased
gene-VNO77_00002	E3 ubiquitin-protein ligase RING1-like	E3 ubiquitin-protein ligase RING1 [Spatholobus suberectus]/E3 ubiquitin-protein ligase RING1 [Cajanus cajan]				20.7077	22.3394	26.225	25.966	24.9938	26.8078	17.5877	17.3065	18.7549	14.4325	16.0063	22.1297	24.3143	27.2739	24.8389	-0.45964	0.0225351	nonsignificant	1.26482	1.71675e-06	Increased	-0.614252	0.0243703	nonsignificant	-1.149	4.57588e-10	Decreased
gene-VNO77_00003	Cation/H(+) antiporter 2	cation/H(+) antiporter 15 [Cajanus cajan]/Cation/H(+) antiporter 15, partial [Mucuna pruriens]/cation/H(+) antiporter 15 [Glycine max]/hypothetical protein JHK87_020464 [Glycine soja]				0	0	0	0.0680064	0.23758	0.112538	0.0305453	0.0336798	0.0555573	0.175414	0.198045	0.389401	0.0490724	0.0455377	0.140958	-1.25749	0.18918	nonsignificant	-0.190557	0.824289	nonsignificant	-7.08841	0.00114576	Decreased	-2.41154	0.00680319	Decreased
gene-VNO77_00006	Rhodanese-like domain-containing protein 8, chloroplastic	Rhodanese domain-containing protein 8 [Spatholobus suberectus]/rhodanese-like domain-containing protein 8, chloroplastic isoform X1 [Abrus precatorius]				1.1503	0	1.872	6.87193	5.55719	6.42296	7.71639	7.34228	7.32934	3.48305	3.21955	3.80275	2.29569	3.62155	3.69279	-1.40759	2.76087e-06	Decreased	1.53665	1.76178e-08	Increased	-3.2174	0.00597471	Decreased	-0.357005	0.0883752	nonsignificant
gene-VNO77_00007						28.7801	31.3532	36.5987	15.6303	13.001	12.1243	12.7976	13.3852	9.93146	27.6241	31.5306	32.8626	30.8986	31.3985	25.1569	0.685078	0.00745821	nonsignificant	-0.49378	0.0701031	nonsignificant	0.816119	0.0147032	nonsignificant	-0.768435	0.00422566	nonsignificant
gene-VNO77_00010	Homeobox-leucine zipper protein HDG11	homeobox-leucine zipper protein HDG11-like [Abrus precatorius]/Homeobox-leucine zipper protein HDG11 [Spatholobus suberectus]			HD-ZIP	0	0	0	0.334372	0.519169	0.860728	0	0	0	0	0	0	0	0	0	-8.34168	2.26458e-09	Decreased	8.70166	9.33155e-10	Increased	-9.06817	9.93831e-09	Decreased	-9.04872	5.96302e-11	Decreased
gene-VNO77_00011		hypothetical protein E2542_SST18219 [Spatholobus suberectus]				1.00884	0.0630663	0	0.680166	0.471075	0.367527	4.15853	3.37536	4.07481	1.75042	2.0717	0.774944	0.120195	0.130127	0.240633	-2.05344	5.83513e-05	Decreased	-0.925512	0.0628045	nonsignificant	-0.972246		nonsignificant	2.32639	3.73905e-18	Increased
gene-VNO77_00012	Putative D-cysteine desulfhydrase 1, mitochondrial/Bifunctional D-cysteine desulfhydrase/1-aminocyclopropane-1-carboxylate deaminase, mitochondrial	bifunctional D-cysteine desulfhydrase/1-aminocyclopropane-1-carboxylate deaminase, mitochondrial [Abrus precatorius]/bifunctional D-cysteine desulfhydrase/1-aminocyclopropane-1-carboxylate deaminase, mitochondrial [Vigna unguiculata]/putative D-cysteine desulfhydrase 1, mitochondrial [Mucuna pruriens]/hypothetical protein PHAVU_002G332800g [Phaseolus vulgaris]/bifunctional D-cysteine desulfhydras…	gmx00270/gmx00470	Cysteine and methionine metabolism/D-Amino acid metabolism		40.5829	30.7959	46.2017	46.318	45.5786	39.9745	87.4997	77.0131	77.97	44.7906	46.6108	37.7252	32.1629	30.201	34.0649	-0.8763	5.46449e-10	nonsignificant	0.715511	6.98494e-05	nonsignificant	-0.620624	0.0015596	nonsignificant	0.275637	0.0285163	nonsignificant
gene-VNO77_00013	Transcription factor MYB52	transcription factor MYB52-like [Abrus precatorius]/Transcription factor MYB44 [Spatholobus suberectus]			MYB	0	0	0	0	0	0	0	0.127513	0.210342	0.368958	0.656083	0.184286	2.69396	1.76718	1.69806	6.77332	4.7163e-07	Increased	-4.16214	0.0516934	nonsignificant			nonsignificant	2.39897	0.505974	nonsignificant
gene-VNO77_00014	Serine/threonine-protein kinase ICK/Serine/threonine-protein kinase ICK/Serine/threonine-protein kinase MAK/Serine/threonine-protein kinase ICK/Serine/threonine-protein kinase MAK	uncharacterized protein LOC113854353 [Abrus precatorius]/putative serine/threonine-protein kinase dyrk2 [Mucuna pruriens]/uncharacterized protein LOC109799384 [Cajanus cajan]/serine/threonine-protein kinase dyrk2 [Spatholobus suberectus]				4.40922	4.73858	6.12556	12.6227	10.7193	4.58805	14.7281	14.8548	15.0236	5.34427	5.38272	5.79419	7.57198	8.31907	9.60209	-0.512476	0.104032	nonsignificant	1.39669	6.21127e-06	Increased	-1.26492	0.000658682	Decreased	0.117766	0.699397	nonsignificant
gene-VNO77_00017	Protein indeterminate-domain 14	Protein SHOOT GRAVITROPISM 5 [Mucuna pruriens]			C2H2	6.9231	4.93272	12.5552	1.68269	1.7824	3.18235	8.49877	14.7961	10.4923	19.6248	23.6263	10.1757	2.52753	3.5412	3.18363	0.0205106	0.962062	nonsignificant	-2.28683	5.47703e-07	Decreased	1.35154	0.0103564	Increased	1.71659	6.80564e-05	Increased
gene-VNO77_00019	Zinc-finger homeodomain protein 2	zinc-finger homeodomain protein 2-like [Abrus precatorius]			ZF-HD	0	0	1.49819	65.6355	83.6086	94.1507	0	0	0	0	0	0	0.233596	0	0	-10.4901	1.29271e-39	Decreased	13.7072	2.85625e-29	Increased	-7.97288	0.000634752	Decreased	-14.0591	1.14276e-30	Decreased
gene-VNO77_00020						0.901415	0.215649	3.7298	4.40742	5.719	6.41826	1.66287	1.30965	2.54443	6.56839	7.50854	7.69717	1.9718	2.00685	3.52127	-1.58501	0.000249895	Decreased	0.296481	0.421525	nonsignificant	-2.36475	0.0110403	Decreased	-2.20792	1.28283e-07	Decreased
gene-VNO77_00021	Putative 3,4-dihydroxy-2-butanone kinase [Solanum lycopersicum]	hypothetical protein MLD38_021760 [Melastoma candidum]	gmx00051/gmx00561	Fructose and mannose metabolism/Glycerolipid metabolism		14.0349	10.6715	16.0028	6.86473	7.08495	7.29304	24.9687	25.3075	27.689	37.8372	36.9437	35.0324	35.9029	34.1901	30.7961	1.81552	6.89782e-20	Increased	-1.67526	2.71679e-17	Decreased	0.47255	0.0536335	nonsignificant	1.26408	7.38994e-13	Increased
gene-VNO77_00022	Annexin D5	Annexin D5 [Spatholobus suberectus]/annexin D5-like [Cicer arietinum]/annexin D5-like isoform X1 [Abrus precatorius]/annexin D5 [Glycine max]/Annexin D5 [Glycine soja]/Annexin [Sesbania bispinosa]/unknown [Glycine max]/annexin D5-like isoform X1 [Trifolium pratense]				15.451	22.7294	21.2237	33.9851	30.3812	22.8291	22.5428	17.0695	19.2725	36.0983	41.5139	34.6688	34.0986	36.3932	33.7355	-0.155718	0.325648	nonsignificant	0.308582	0.103029	nonsignificant	-0.955089	0.00267047	nonsignificant	-1.16013	1.98132e-11	Decreased
gene-VNO77_00023	Albumin-1	Albumin-1 protein [Spatholobus suberectus]	gmx04144	Endocytosis		5.39703	9.59143	8.99458	0.351847	0.468257	1.16448	1.15891	0.580834	1.85238	18.2853	19.5534	34.1652	14.1331	9.18838	12.1989	3.85043	6.698e-11	Increased	-4.5972	4.43622e-14	Decreased	3.21702	8.3186e-05	Increased	0.25808	0.771043	nonsignificant
gene-VNO77_00025	UV-B-induced protein At3g17800, chloroplastic	UV-B-induced protein At3g17800, chloroplastic [Abrus precatorius]/cell division control protein 48 [Spatholobus suberectus]/UV-B-induced protein, chloroplastic [Mucuna pruriens]/UV-B-induced protein At3g17800, chloroplastic [Cajanus cajan]				130.755	102.64	92.7331	59.8456	64.3843	58.4636	32.653	30.5981	29.0379	32.5295	28.6918	34.0482	74.3447	73.9076	69.8641	-0.173199	0.273719	nonsignificant	1.63069	3.72127e-19	Increased	0.400233	0.128305	nonsignificant	-1.59324	3.43241e-26	Decreased
gene-VNO77_00026	Purple acid phosphatase 17	Purple acid phosphatase 17 [Mucuna pruriens]/acid phosphatase [Vigna unguiculata]	gmx00740	Riboflavin metabolism		128.886	147.036	123.792	8.24747	11.0135	18.7854	10.626	6.26108	19.7089	23.6155	32.0512	32.1122	31.8345	33.0102	39.0737	0.959576	0.0152382	nonsignificant	-0.455718	0.248167	nonsignificant	2.9146	5.43192e-11	Increased	-0.736326	0.157046	nonsignificant
gene-VNO77_00027		U-box domain-containing protein 21 [Spatholobus suberectus]/U-box domain-containing protein 21-like [Abrus precatorius]				1.98482	2.07603	0.919144	0.189579	0.189227	0	0	0	0.0344168	0.543328	0.0920142	0.995061	19.3797	13.3291	6.35858	6.19099	8.75456e-21	Increased	-1.44133	0.243838	nonsignificant	3.31265	0.000607852	Increased	-4.0677	0.0527249	nonsignificant
gene-VNO77_00028	Potassium channel SKOR/Potassium channel KOR1/Potassium channel GORK	potassium channel SKOR-like [Abrus precatorius]				1.8257	0.79146	0.942693	2.11364	1.82507	0.693986	2.29049	2.15169	2.0008	14.9517	15.9133	16.0287	3.69188	4.03251	7.11831	1.28511	0.00194886	Increased	-2.68051	2.49626e-17	Decreased	-0.792028	0.154708	nonsignificant	-0.0966504	0.78417	nonsignificant
gene-VNO77_00029	Mitogen-activated protein kinase kinase 9	mitogen-activated protein kinase kinase 9-like [Abrus precatorius]/Mitogen-activated protein kinase kinase 9, partial [Mucuna pruriens]	gmx04016	MAPK signaling pathway - plant		17.3825	6.883	22.3756	1.77427	1.32823	1.90846	3.04822	4.48136	1.49779	11.7209	7.10456	7.84176	10.1143	12.9796	10.4309	2.33192	1.87644e-13	Increased	-1.72779	1.10978e-05	Decreased	2.70969	6.39521e-08	Increased	0.246872	0.636969	nonsignificant
gene-VNO77_00030	Potassium transporter 25	potassium transporter 25-like [Abrus precatorius]/hypothetical protein GLYMA_08G056100v4 [Glycine max]/potassium transporter 25 [Glycine max]/potassium transporter 25 isoform X1 [Cajanus cajan]/hypothetical protein JHK87_020448 [Glycine soja]				14.332	7.29924	12.0361	0	0.134603	0.0557893	17.0428	17.239	18.095	28.0588	35.6265	28.9078	10.4484	9.899	10.4817	6.92742	3.46554e-40	Increased	-8.25557	2.10282e-54	Decreased	7.01363	8.28262e-26	Increased	7.51209	2.24794e-51	Increased
gene-VNO77_00031	NF-X1-type zinc finger protein NFXL1	NF-X1-type zinc finger protein NFXL1-like [Abrus precatorius]/NF-X1-type zinc finger protein NFXL1 [Spatholobus suberectus]			NF-X1	75.1765	134.853	68.8555	2.23257	3.32308	4.23462	34.1586	33.2153	36.4349	8.77075	7.85133	7.21411	32.9734	25.8075	22.3478	2.59344	2.36114e-13	Increased	-0.5624	0.100227	nonsignificant	4.41741	5.09945e-20	Increased	2.76715	2.11521e-17	Increased
gene-VNO77_00032		hypothetical protein Lalb_Chr16g0386911 [Lupinus albus]/hypothetical protein TanjilG_31385 [Lupinus angustifolius]				399.45	623.86	402.374	3.19368	2.5502	3.34715	50.6363	37.3271	52.1811	62.3014	68.2038	43.0503	288.909	266.531	307.391	6.17907	3.04048e-132	Increased	-3.58554	5.82052e-25	Decreased	6.90607	2.09391e-60	Increased	3.3643	5.04065e-30	Increased
gene-VNO77_00033	Probable inactive receptor kinase At1g48480	probable inactive receptor kinase RLK902 isoform X2 [Abrus precatorius]/probable inactive receptor kinase RLK902 isoform X1 [Abrus precatorius]/putative inactive receptor kinase, partial [Mucuna pruriens]				0.618271	0	2.53225	3.83014	3.992	5.21763	35.2334	34.2797	28.282	1.54043	2.00279	1.99925	0.274851	0.226713	0.191393	-4.68043	2.83484e-32	Decreased	1.94655	4.10429e-09	Increased	-2.66018	0.0361074	nonsignificant	2.28476	6.10136e-17	Increased
gene-VNO77_00034	TPR repeat-containing thioredoxin TDX	TPR repeat-containing thioredoxin TDX [Abrus precatorius]/TPR repeat-containing thioredoxin TDX [Spatholobus suberectus]/TPR repeat-containing thioredoxin TDX isoform X2 [Glycine max]/TPR repeat-containing thioredoxin TDX [Cajanus cajan]/unknown [Glycine max]/TPR repeat-containing thioredoxin TDX isoform X1 [Vigna unguiculata]				5.6427	4.568	6.14819	10.9836	10.5977	6.48271	16.5102	17.2071	17.6667	16.159	13.594	13.3644	5.23089	6.25149	6.73319	-1.03329	5.63137e-06	Decreased	0.04764	0.836817	nonsignificant	-1.20759	1.71397e-05	Decreased	0.281577	0.1144	nonsignificant
gene-VNO77_00035	ABC transporter G family member STR	ABC transporter G family member 19 [Spatholobus suberectus]/ABC transporter G family member 18 [Cajanus cajan]/ABC transporter G family member 17-like [Abrus precatorius]				0.278778	0.28997	0	0.132751	0.0993784	0.329518	0.0894385	0.0821804	0.0722999	0.19023	0.24162	0.0712617	0.167635	0.177782	0.47527	0.0833764	0.91935	nonsignificant	0.883447	0.338293	nonsignificant	-0.404871	0.79223	nonsignificant	-1.81821	0.0205536	Decreased
gene-VNO77_00036						30.9731	41.5569	31.2552	1.10714	0.552544	1.4657	2.78476	2.08357	2.89431	4.31533	10.1562	12.2034	22.9284	22.6113	18.1915	3.99761	5.99903e-19	Increased	-2.41809	0.000308202	Decreased	4.68368	1.06576e-16	Increased	0.737442	0.211042	nonsignificant
gene-VNO77_00037		uncharacterized protein LOC113853899 isoform X1 [Abrus precatorius]				57.6939	61.7722	52.9337	16.6199	13.1673	6.63934	41.6471	43.3238	39.9683	45.2667	44.8594	41.1664	49.8762	48.0689	50.4225	1.64069	2.51007e-09	Increased	-1.20409	1.20935e-05	Decreased	1.8644	7.10467e-08	Increased	1.21518	1.06196e-05	Increased
gene-VNO77_00038		uncharacterized protein LOC113855178 isoform X1 [Abrus precatorius]/uncharacterized protein LOC113855178 isoform X2 [Abrus precatorius]				77.3441	80.596	64.9849	5.80575	5.79497	3.57487	37.8113	35.2388	36.8775	30.7243	33.3722	29.8611	32.3944	37.9265	40.0446	2.43901	5.97692e-28	Increased	-1.95084	9.19713e-16	Decreased	3.4729	4.06956e-27	Increased	2.24962	1.31446e-33	Increased
gene-VNO77_00040	Uncharacterized protein At3g17950 [Arabidopsis thaliana]	uncharacterized protein At3g17950 [Abrus precatorius]/hypothetical protein E2542_SST18181 [Spatholobus suberectus]				2.92401	1.99864	2.38194	11.3802	13.5853	11.5454	4.75188	5.38112	4.60957	3.34349	2.66461	3.76568	8.66574	8.15641	10.4309	-0.847481	0.000154919	nonsignificant	2.58693	2.66805e-20	Increased	-2.76474	2.45922e-17	Decreased	-1.90789	2.32086e-19	Decreased
gene-VNO77_00041	ABC transporter I family member 17	ABC transporter I family member 17 [Abrus precatorius]/ABC transporter I family member 17 [Spatholobus suberectus]				6.68848	4.43667	6.84505	53.068	47.0493	36.9352	9.3006	7.13727	8.359	6.024	7.04532	6.40498	3.75422	4.18056	3.99983	-3.93595	5.9009e-102	Decreased	3.49201	1.51754e-71	Increased	-3.38011	3.19145e-46	Decreased	-3.06165	2.23466e-75	Decreased
gene-VNO77_00042	ERAD-associated E3 ubiquitin-protein ligase component HRD3A	ERAD-associated E3 ubiquitin-protein ligase component HRD3A isoform X1 [Abrus precatorius]/ERAD-associated E3 ubiquitin-protein ligase component HRD3A [Spatholobus suberectus]/ERAD-associated E3 ubiquitin-protein ligase component HRD3A [Mucuna pruriens]	gmx04141	Protein processing in endoplasmic reticulum		36.1277	23.3564	38.7071	64.5232	70.8297	69.9658	25.6116	23.8593	21.2901	24.4876	21.9472	26.1129	23.6051	21.5825	22.177	-2.04502	1.58402e-27	Decreased	2.20032	7.95744e-28	Increased	-1.54018	4.18806e-10	Decreased	-2.15283	7.14689e-30	Decreased
gene-VNO77_00043		Phosphoethanolamine N-methyltransferase, partial [Mucuna pruriens]/protection of telomeres protein 1b isoform X1 [Abrus precatorius]				14.0169	14.2176	13.4775	13.7496	12.7097	9.94213	36.7186	37.9996	35.8468	51.9987	45.0027	50.6608	19.0882	19.3544	22.0559	0.314734	0.0478455	nonsignificant	-1.34285	1.27777e-14	Decreased	-0.218934	0.395992	nonsignificant	1.00734	3.53343e-14	Increased
gene-VNO77_00044	Phosphoethanolamine N-methyltransferase [Spinacia oleracea]/Phosphomethylethanolamine N-methyltransferase/Phosphoethanolamine N-methyltransferase 1/Phosphoethanolamine N-methyltransferase 3 [Arabidopsis thaliana]	phosphoethanolamine N-methyltransferase [Cajanus cajan]/phosphoethanolamine N-methyltransferase-like isoform X1 [Abrus precatorius]/phosphoethanolamine N-methyltransferase [Glycine max]/hypothetical protein JHK85_014299 [Glycine max]/Phosphoethanolamine N-methyltransferase, partial [Mucuna pruriens]/hypothetical protein PHAVU_002G330400g [Phaseolus vulgaris]/phosphoethanolamine N-methyltransferas…	gmx00564	Glycerophospholipid metabolism		11.8175	12.0179	20.4051	274.221	223.634	113.995	17.7997	18.2164	16.7017	27.3521	21.0335	25.8629	18.8132	16.1369	12.3004	-4.07479	2.37518e-40	Decreased	3.68747	1.55909e-40	Increased	-4.20707	6.41733e-34	Decreased	-4.0985	1.29903e-52	Decreased
gene-VNO77_00045	Auxin efflux carrier component 1/Auxin efflux carrier component 1a/Probable auxin efflux carrier component 1c	probable auxin efflux carrier component 1c isoform X1 [Abrus precatorius]/probable auxin efflux carrier component 1c isoform X2 [Abrus precatorius]/probable auxin efflux carrier component 1c isoform X4 [Abrus precatorius]/probable auxin efflux carrier component 1c isoform X5 [Abrus precatorius]/probable auxin efflux carrier component 1c isoform X3 [Abrus precatorius]/probable auxin efflux carrier…				0.027174	0	1.89388	1.13467	1.31823	1.41595	1.33677	0.396123	0.303922	11.0992	8.05774	11.9024	0.0536894	0	0.0280401	-6.02864	4.08738e-16	Decreased	-2.32039	1.04201e-14	Decreased	-1.624		nonsignificant	-1.5476	0.0122634	Decreased
gene-VNO77_00047		uncharacterized protein LOC113853661 [Abrus precatorius]				0	0.121525	0.137935	2.50359	2.63777	4.77595	0.374833	0.464959	0.303006	0.318898	0.329101	0.796412	0.853096	0.954632	0.497959	-2.56865	3.18347e-07	Decreased	3.52396	7.34187e-10	Increased	-5.74907	3.40875e-09	Decreased	-3.75911	1.32561e-14	Decreased
gene-VNO77_00049	ADP,ATP carrier protein ER-ANT1	ADP,ATP carrier protein ER-ANT1 isoform X1 [Abrus precatorius]/hypothetical protein GYH30_057009 [Glycine max]/ADP,ATP carrier protein ER-ANT1 [Spatholobus suberectus]/ADP,ATP carrier protein ER-ANT1 [Glycine max]/ADP,ATP carrier protein ER-ANT1 isoform X1 [Vigna umbellata]/ADP,ATP carrier protein ER-ANT1 [Glycine max]/ADP,ATP carrier protein ER-ANT1 isoform X1 [Vigna angularis]/ADP,ATP carrier p…				25.1696	34.0666	20.3091	6.83965	8.46382	5.09658	16.1508	14.1435	14.5735	21.7573	20.1511	24.9066	19.7704	18.5606	19.8067	1.09583	2.59553e-08	Increased	-1.03827	5.36161e-06	Decreased	1.58758	4.88725e-05	Increased	0.541558	0.0040134	nonsignificant
gene-VNO77_00050	Tubulin beta-4 chain/Tubulin beta-1 chain/Tubulin beta-2 chain/Tubulin beta-5 chain/Tubulin beta-4 chain/Tubulin beta-6 chain/Tubulin beta-1 chain/Tubulin beta chain/Tubulin beta-8 chain/Tubulin beta-2 chain/Tubulin beta-2 chain/Tubulin beta-6 chain/Tubulin beta-6 chain/Tubulin beta-5 chain/Tubulin beta-2 chain [Arabidopsis thaliana]/Tubulin beta-2 chain/Tubulin beta-1 chain/Tubulin beta-7 chain/…	tubulin beta-4 chain-like [Abrus precatorius]/Tubulin beta-1 chain [Spatholobus suberectus]/tubulin beta chain-like [Glycine soja]/tubulin beta chain-like [Glycine soja]/Tubulin beta-2 chain, partial [Glycine soja]/tubulin beta chain [Glycine max]/tubulin beta chain-like [Pisum sativum]/tubulin beta-6 chain [Cajanus cajan]/unnamed protein product [Vicia faba]/Tubulin [Corchorus olitorius]/hypothe…	gmx04145/gmx04814	Phagosome/Motor proteins		0.135083	0.323165	0.28529	0.061645	0.0615305	0.102011	0.0553762	0	0.0335736	0.388679	0.87516	0.551524	0.533785	0.247668	0.0929258	1.57858	0.162675	nonsignificant	-2.37375	0.0166526	Decreased	1.33622	0.310519	nonsignificant	-1.93748	0.197122	nonsignificant
gene-VNO77_00051						0	4.34063	0	3.01626	2.12517	0.587219	7.73013	6.23875	5.21811	7.93259	8.00878	3.55578	4.09692	1.54449	1.60476	-0.059771	0.94064	nonsignificant	-1.09567	0.127017	nonsignificant	-0.547024	0.801432	nonsignificant	1.12514	0.0401029	nonsignificant
gene-VNO77_00052		pentatricopeptide repeat-containing protein At2g01390 [Abrus precatorius]/Pentatricopeptide repeat-containing protein [Spatholobus suberectus]/pentatricopeptide repeat-containing protein At2g01390 isoform X1 [Vigna unguiculata]/nucleobase:cation symporter-1 [Vigna unguiculata]				0.373768	0	0	1.51186	1.16081	0.3849	1.37901	2.24622	2.14084	0.63994	0.186271	0.665908	0.318888	0.451665	0.438274	-1.7305	0.00115297	Decreased	1.67344	0.0129087	Increased	-3.46996	0.0407175	nonsignificant	0.343239	0.462167	nonsignificant
gene-VNO77_00054	WUSCHEL-related homeobox 1	WUSCHEL-related homeobox 1 [Spatholobus suberectus]/WUSCHEL-related homeobox 1 [Abrus precatorius]/WUSCHEL-related homeobox 1 [Cajanus cajan]/WUSCHEL-related homeobox 1 isoform X1 [Glycine max]			WOX	0	0	0	0.301674	0.301114	0	0.0338745	0.0373506	0.041075	0	0	0	0	0	0	-5.68368	0.0163773	Decreased	6.03438	0.0147286	Increased	-6.38501	0.0494903	nonsignificant	-3.00061	0.018952	Decreased
gene-VNO77_00056	Thaumatin-like protein	thaumatin-like protein isoform X1 [Abrus precatorius]/Thaumatin protein [Spatholobus suberectus]/Thaumatin, conserved site [Sesbania bispinosa]/Thaumatin, conserved site [Sesbania bispinosa]/thaumatin-like protein isoform X2 [Abrus precatorius]/thaumatin-like protein [Cicer arietinum]/hypothetical protein L6164_005411 [Bauhinia variegata]				0.641824	0	0.653547	51.9523	55.2544	75.7023	5.47598	6.69066	4.45656	14.1024	5.63752	25.471	0.0792558	0.588375	0.33114	-7.96904	1.23089e-55	Decreased	2.74501	2.21566e-08	Increased	-7.73748	4.95769e-20	Decreased	-4.09626	2.6571e-36	Decreased
gene-VNO77_00057						0.66651	0	0	6.53945	5.61652	11.3249	0.956304	1.05444	0.828271	5.66614	4.76098	8.27262	0	0.203668	0	-7.23903	1.28821e-09	Decreased	1.05341	0.0438726	nonsignificant	-5.63878	2.37718e-05	Decreased	-3.68068	8.323e-12	Decreased
gene-VNO77_00058	Probable calcium-binding protein CML27	PREDICTED: probable calcium-binding protein CML27 [Lupinus angustifolius]/probable calcium-binding protein CML18 [Glycine max]/PREDICTED: probable calcium-binding protein CML27 [Lupinus angustifolius]	gmx04626	Plant-pathogen interaction		4531.86	4856.43	4128.86	38.3302	42.1392	81.056	930.616	774.253	875.89	1036.54	973.141	1042.35	3006.25	2806.42	2367.06	5.17311	7.6838e-39	Increased	-3.48624	2.07742e-20	Decreased	5.90269	4.93824e-41	Increased	3.32596	6.47751e-17	Increased
gene-VNO77_00059						800.864	840.296	891.253	3.22917	5.1801	11.2599	92.9807	73.2219	108.097	310.825	329.891	312.68	528.771	522.654	452.007	5.78108	2.80609e-34	Increased	-4.86379	7.73465e-27	Decreased	6.52217	3.90399e-37	Increased	3.13622	7.59571e-10	Increased
gene-VNO77_00060	Ras-related protein RABA6b	ras-related protein RABA6b [Cajanus cajan]/Ras-related protein RABA6a [Spatholobus suberectus]/ras-related protein RABA6b-like [Abrus precatorius]/ras-related protein RABA6b [Glycine max]/ras-related protein RABA6b isoform X1 [Glycine max]/hypothetical protein GYH30_020319 [Glycine max]				44.3584	37.0814	43.9518	1.45344	2.58611	3.86921	4.71166	3.28609	3.75143	20.248	24.7058	23.6553	41.1305	45.2344	44.391	3.61362	6.08525e-20	Increased	-2.41555	1.39577e-08	Decreased	3.52505	1.6548e-14	Increased	-0.0608335	0.900905	nonsignificant
gene-VNO77_00062						83.0632	101.023	90.3745	6.33213	5.60363	5.18525	28.4117	30.8423	31.0735	57.9603	58.077	69.8049	56.8085	63.4259	59.2398	2.97421	3.04225e-53	Increased	-2.76117	3.32105e-34	Decreased	3.58978	3.06544e-32	Increased	1.80548	4.0911e-22	Increased
gene-VNO77_00063		uncharacterized protein LOC100780288 isoform X1 [Glycine max]/uncharacterized protein LOC114413723 isoform X1 [Glycine soja]/hypothetical protein GmHk_05G014682 [Glycine max]/uncharacterized protein LOC100782499 isoform X1 [Glycine max]/uncharacterized protein LOC109799461 isoform X1 [Cajanus cajan]/hypothetical protein KK1_023801 [Cajanus cajan]/oxidoreductase protein [Spatholobus suberectus]/un…				232.517	202.623	255.864	12.3116	15.0694	16.8787	185.369	185.187	196.458	146.444	152.213	147.037	187.274	185.218	165.946	3.16291	5.28656e-37	Increased	-2.62792	1.78926e-26	Decreased	3.50149	1.46865e-35	Increased	3.05769	2.82827e-38	Increased
gene-VNO77_00064	Pentatricopeptide repeat-containing protein At3g02330, mitochondrial	pentatricopeptide repeat-containing protein At5g55740, chloroplastic [Abrus precatorius]				0.0382079	0.355179	0.217379	0.851879	0.760792	0.816145	0.973344	1.19165	1.81513	0.599656	0.544037	0.716696	0.30196	0.250187	0.236554	-2.04347	9.85393e-08	Decreased	1.07053	0.00501873	Increased	-2.35713	0.00765985	Decreased	0.105996	0.76621	nonsignificant
gene-VNO77_00065	Peptidyl-prolyl cis-trans isomerase FKBP17-2, chloroplastic	peptidyl-prolyl cis-trans isomerase FKBP17-2, chloroplastic [Abrus precatorius]				5.52092	2.97643	3.73025	4.15179	5.89734	2.99481	4.85324	3.3742	6.05881	0.24408	0.0775043	0	0.499312	0.784123	0.76226	-3.08096	3.58655e-14	Decreased	5.92194	1.42169e-16	Increased	-0.524937	0.235151	nonsignificant	-0.464239	0.170908	nonsignificant
gene-VNO77_00066	Probable serine/threonine-protein kinase SIS8	probable serine/threonine-protein kinase SIS8 isoform X2 [Abrus precatorius]/probable serine/threonine-protein kinase SIS8 isoform X1 [Abrus precatorius]/putative serine/threonine-protein kinase SIS8, partial [Mucuna pruriens]/probable serine/threonine-protein kinase SIS8 isoform X1 [Glycine soja]/hypothetical protein JHK86_020528 [Glycine max]/probable serine/threonine-protein kinase SIS8 isofor…				10.9188	7.47145	11.6777	10.1243	12.0614	6.86821	21.3861	21.1411	20.4848	14.7732	16.3864	11.9118	7.27611	7.40806	10.5335	-0.611315	0.00980112	nonsignificant	0.094773	0.678197	nonsignificant	-0.387698	0.119841	nonsignificant	0.532571	0.00203921	nonsignificant
gene-VNO77_00067						0.631795	1.20918	0.444775	6.34301	5.1801	5.56634	8.84914	7.09182	9.63096	2.25858	1.8192	3.37058	1.87242	0.965303	2.02823	-2.2446	2.40093e-07	Decreased	1.8878	1.59331e-05	Increased	-3.25446	1.79735e-06	Decreased	-0.0178191	0.948228	nonsignificant
gene-VNO77_00068	Mitogen-activated protein kinase 9/Mitogen-activated protein kinase 12	mitogen-activated protein kinase 9-like [Abrus precatorius]/Mitogen-activated protein kinase 15 [Spatholobus suberectus]/mitogen-activated protein kinase 9-like [Vigna umbellata]/mitogen-activated protein kinase 9 isoform X2 [Vigna angularis]	gmx04016	MAPK signaling pathway - plant		171.021	180.934	223.693	4.81989	8.21671	7.10737	190.188	191.376	191.187	424.968	430.331	414.625	91.9078	94.5864	80.6059	3.29543	2.12208e-33	Increased	-5.28358	7.03525e-92	Decreased	4.38782	6.60348e-44	Increased	4.21566	9.43527e-59	Increased
gene-VNO77_00069						181.765	190.774	259.665	5.25543	4.02168	2.31914	67.1955	67.9311	66.1181	418.921	418.582	470.944	66.4906	62.9915	67.0748	3.6388	1.404e-35	Increased	-6.11097	1.14722e-106	Decreased	5.31674	4.63549e-50	Increased	3.49035	1.32771e-37	Increased
gene-VNO77_00070	Pentatricopeptide repeat-containing protein At4g02750 [Arabidopsis thaliana]	pentatricopeptide repeat-containing protein At4g02750-like [Abrus precatorius]/pentatricopeptide repeat-containing protein At4g02750 [Cajanus cajan]/pentatricopeptide repeat-containing protein At4g02750-like isoform X1 [Vigna unguiculata]/structure-specific endonuclease subunit SLX1 [Vigna unguiculata]/pentatricopeptide repeat-containing protein At4g02750 [Glycine max]/hypothetical protein JHK87_…				1.71111	0.591992	2.90692	1.51367	1.94254	0.596394	4.45155	4.27473	3.77845	2.63387	2.26962	1.68959	1.17026	1.08597	1.62983	-0.454555	0.276442	nonsignificant	-0.0551598	0.896195	nonsignificant	-0.107732	0.868907	nonsignificant	1.04979	0.00276344	Increased
gene-VNO77_00071	Pentatricopeptide repeat-containing protein At4g02750 [Arabidopsis thaliana]	Pentatricopeptide repeat-containing protein At4g02750 family [Cajanus cajan]/pentatricopeptide repeat-containing protein At4g02750 [Cajanus cajan]/Pentatricopeptide repeat-containing protein [Spatholobus suberectus]/pentatricopeptide repeat-containing protein At4g02750-like [Abrus precatorius]/pentatricopeptide repeat-containing protein At4g02750-like isoform X2 [Glycine soja]/pentatricopeptide r…				1.50301	1.57193	2.14295	0.43703	0.563449	0.301336	0.817892	1.00102	0.753727	0.824572	1.14013	0.599536	0.367914	0.121933	0.301948	-1.13216	0.0587801	nonsignificant	-0.304326	0.54726	nonsignificant	1.567	0.000992882	Increased	0.383155	0.307417	nonsignificant
gene-VNO77_00072		uncharacterized protein At5g39865 [Abrus precatorius]				0.627871	0	0	0.51575	1.37278	1.99144	3.08869	4.21447	3.043	1.99547	1.75227	3.01468	0.186079	0.345351	0.550701	-2.32007	0.0019171	Decreased	-0.0783293	0.900786	nonsignificant	-3.19097	0.07317	nonsignificant	0.787119	0.164004	nonsignificant
gene-VNO77_00073	Laccase-1	Thioredoxin-like superfamily [Sesbania bispinosa]/Multicopper oxidase, type 1 [Sesbania bispinosa]				0	0	0	0	0	0	0.0213608	0.0235527	0	0	0	0	0.137268	0.286606	0.107535	4.67674	0.00842543	Increased			nonsignificant			nonsignificant	0.945911	0.81192	nonsignificant
gene-VNO77_00074	Uncharacterized GPI-anchored protein At4g28100	uncharacterized GPI-anchored protein At4g28100-like [Abrus precatorius]/uncharacterized GPI-anchored protein At4g28100-like [Vigna unguiculata]				0.27435	0	0.95508	77.9797	79.5075	73.8682	4.7366	5.20835	4.15415	0.811476	0.546899	1.22008	0.166785	0.0386927	0.0871058	-10.0741	3.85845e-116	Decreased	7.18156	3.52155e-134	Increased	-8.14008	1.23647e-07	Decreased	-4.64277	1.09407e-149	Decreased
gene-VNO77_00075	Protein MOTHER of FT and TFL1 [Arabidopsis thaliana]	protein MOTHER of FT and TFL1 [Abrus precatorius]/MOTHER of FT and TF 1 [Spatholobus suberectus]				0.213941	0	0	4666.55	5174.69	10688.5	0	0	0	6.29571	9.06267	7.86141	8.66531	0.196125	1.43494	-11.4476	1.83792e-20	Decreased	10.5534	4.33119e-142	Increased	-16.9529	1.21651e-91	Decreased	-20.6505	1.29068e-58	Decreased
gene-VNO77_00077	Actin-interacting protein 1-2 [Arabidopsis thaliana]	Actin-interacting protein 1-2, partial [Mucuna pruriens]/actin-interacting protein 1-2-like [Glycine soja]/hypothetical protein JHK87_020406 [Glycine soja]/actin-interacting protein 1-2 [Glycine max]/66 kDa stress protein [Spatholobus suberectus]/actin-interacting protein 1-2 [Cajanus cajan]/actin-interacting protein 1-2 [Abrus precatorius]/actin-interacting protein 1-2-like [Glycine soja]/actin-…				9.25668	8.39892	17.3559	30.2607	33.0305	24.7381	54.9468	60.2712	46.7533	23.4472	25.3126	23.3449	16.2133	18.549	19.5815	-1.11464	4.36081e-14	Decreased	0.965798	3.95495e-10	nonsignificant	-1.79344	6.07852e-09	Decreased	0.286039	0.0906736	nonsignificant
gene-VNO77_00078						74.0726	67.2135	117.053	49.6306	47.1568	45.803	130.893	145.27	125.448	202.509	231.622	204.142	79.8899	77.4373	83.2076	0.330134	0.0598432	nonsignificant	-1.47606	4.14805e-14	Decreased	0.39234	0.17891	nonsignificant	0.893074	3.21246e-07	nonsignificant
gene-VNO77_00079	Alpha-dioxygenase 2	Alpha-dioxygenase 2 [Spatholobus suberectus]/alpha-dioxygenase 2 [Abrus precatorius]/Alpha-dioxygenase 2, partial [Mucuna pruriens]/alpha-dioxygenase 2 isoform X2 [Cajanus cajan]/Prostaglandin G/H synthase 1 [Cajanus cajan]/alpha-dioxygenase 2 isoform X1 [Cajanus cajan]	gmx00592	alpha-Linolenic acid metabolism		7.78736	5.14021	10.4323	30.7088	25.3956	27.1822	8.78868	8.28135	9.87191	23.8931	22.6128	30.3906	11.6662	12.3476	14.2328	-1.55741	1.07698e-15	Decreased	0.810688	0.000272932	nonsignificant	-2.31651	7.3545e-16	Decreased	-2.24128	8.2886e-36	Decreased
gene-VNO77_00080	Guanine nucleotide-binding protein subunit beta-like protein [Glycine max]/Guanine nucleotide-binding protein subunit beta-like protein [Medicago sativa]	guanine nucleotide-binding protein subunit beta-like protein [Abrus precatorius]/Guanine nucleotide-binding protein subunit beta protein [Spatholobus suberectus]/guanine nucleotide-binding protein subunit beta-like protein [Cajanus cajan]/guanine nucleotide-binding protein subunit beta-like protein [Vigna unguiculata]/hypothetical protein PHAVU_002G327500g [Phaseolus vulgaris]/Rack [Phaseolus vul…				86.2041	51.6857	99.858	295.65	302.624	394.399	225.229	240.791	222.152	163.363	142.949	208.074	197.635	196.059	198.348	-1.20422	2.90543e-06	Decreased	1.6699	3.39485e-09	Increased	-2.56695	2.5543e-15	Decreased	-1.1649	6.43379e-06	Decreased
gene-VNO77_00081						0	0.52677	0	1.09618	0.410305	0.226748	0.369266	0.339299	0.149253	0	0.399032	0	0	0	0.103276	-4.44276	0.0173142	Decreased	2.79241	0.154606	nonsignificant	-1.87732	0.441774	nonsignificant	-1.60436	0.140091	nonsignificant
gene-VNO77_00083	Pre-mRNA-splicing factor SPF27 homolog	Pre-mRNA-splicing factor SPF27-like [Spatholobus suberectus]/pre-mRNA-splicing factor SPF27 homolog [Cajanus cajan]/hypothetical protein PHAVU_002G327300g [Phaseolus vulgaris]/pre-mRNA-splicing factor SPF27 homolog isoform X1 [Glycine max]/pre-mRNA-splicing factor SPF27 homolog [Vigna unguiculata]/pre-mRNA-splicing factor SPF27 homolog [Vigna radiata var. radiata]/Pre-mRNA-splicing factor SPF27 l…	gmx03040	Spliceosome		47.4471	41.3318	49.6179	113.121	109.308	103.102	124.958	131.794	126.823	100.709	108.043	84.2544	94.3759	94.2441	109.339	-0.558167	0.000420866	nonsignificant	0.842088	1.2886e-05	nonsignificant	-1.67939	5.70185e-17	Decreased	-0.370077	0.00719092	nonsignificant
gene-VNO77_00086						169.358	200.969	211.901	51.7469	48.2475	35.514	113.779	118.899	127.806	190.727	179.024	189.925	163.109	167.879	166.592	1.45926	1.50988e-19	Increased	-1.36958	1.08739e-13	Decreased	1.68786	5.73153e-10	Increased	0.814165	1.07005e-07	nonsignificant
gene-VNO77_00087						73.7263	83.7717	93.5706	7.01191	7.18307	3.05354	15.0841	13.7077	19.1949	82.0759	73.4844	100.903	45.9367	38.1797	46.4524	2.48606	1.4058e-15	Increased	-3.20361	8.21042e-23	Decreased	3.43766	3.10241e-19	Increased	0.866802	0.0130542	nonsignificant
gene-VNO77_00088		uncharacterized protein LOC113855057 isoform X1 [Abrus precatorius]/hypothetical protein CR513_34025, partial [Mucuna pruriens]/hypothetical protein E2542_SST18142 [Spatholobus suberectus]/uncharacterized protein LOC109803239 [Cajanus cajan]				18.8461	14.3414	14.0082	6.43688	6.74617	3.81692	6.33644	8.12898	8.55977	5.65735	6.44367	8.1393	4.91571	5.17223	6.30707	-0.46723	0.0812117	nonsignificant	0.418773	0.176865	nonsignificant	1.05737	0.00163349	Increased	-0.154667	0.548597	nonsignificant
gene-VNO77_00089						0	1.22621	2.96398	3.50855	1.55646	1.29023	2.36382	1.25493	1.59238	0	0	0	0	0	0	-6.7761	1.64052e-05	Decreased	7.13042	1.79137e-05	Increased	-1.0536	0.507852	nonsignificant	-0.886203	0.187962	nonsignificant
gene-VNO77_00090	Protein PLASTID MOVEMENT IMPAIRED 1 [Arabidopsis thaliana]	hypothetical protein E2542_SST18141 [Spatholobus suberectus]/protein PLASTID MOVEMENT IMPAIRED 1-like [Abrus precatorius]/protein PLASTID MOVEMENT IMPAIRED 1 [Cajanus cajan]				2.73134	0.116165	1.02884	19.0215	14.8391	9.65064	6.82672	5.70904	6.6486	0	0	0	0.196236	0.101167	0.0683248	-7.28714	1.7688e-75	Decreased	13.5901	3.35657e-29	Increased	-3.98147	4.9127e-07	Decreased	-1.76181	8.66181e-16	Decreased
gene-VNO77_00092	Protein DETOXIFICATION 15	protein DETOXIFICATION 16-like [Abrus precatorius]				0.148036	0.22261	0	0	0	0	0.0260083	0.172063	0.047305	0.0663815	0.0210786	0.0414451	0.522293	0.562219	0.611016	6.06001	1.41346e-05	Increased	-2.08526	0.545304	nonsignificant	3.97119	0.294314	nonsignificant	3.11394	0.186316	nonsignificant
gene-VNO77_00096	Protein DETOXIFICATION 16	protein DETOXIFICATION 16-like [Abrus precatorius]/protein DETOXIFICATION 16 [Cajanus cajan]/Protein TRANSPARENT TESTA 12 [Cajanus cajan]				0	0	0	1.33361	0.828816	0.624587	0.802426	0.598154	0.575573	0.115383	0.201511	0.0720391	0.0726272	0	0.0379306	-5.0863	1.30877e-09	Decreased	3.51494	7.30357e-08	Increased	-9.25419	4.212e-10	Decreased	-1.08997	0.00688873	Decreased
gene-VNO77_00097		F-box protein At1g80960-like [Abrus precatorius]				0	0	0	0.713366	0.569633	1.18049	0.448576	0.423949	0.388519	0	0	0	0	0	0	-5.90566	0.000899492	Decreased	6.27088	0.001067	Increased	-6.64091	0.00488354	Decreased	-1.54218	0.0724654	nonsignificant
gene-VNO77_00101	Protein DETOXIFICATION 16	protein DETOXIFICATION 16-like [Abrus precatorius]				0.421197	0.184255	0	2.1418	0.592011	0.926966	6.65998	6.07055	7.12451	4.96731	5.73347	4.17441	1.3315	0.992884	1.61431	-0.314171	0.577173	nonsignificant	-1.34364	0.0077104	Decreased	-2.98214	0.0161424	Decreased	1.84213	6.79146e-05	Increased
gene-VNO77_00102	Probable small nuclear ribonucleoprotein F	probable small nuclear ribonucleoprotein F [Arachis duranensis]/small nuclear ribonucleoprotein F [Spatholobus suberectus]/probable small nuclear ribonucleoprotein F [Glycine max]/probable small nuclear ribonucleoprotein F [Vigna radiata var. radiata]/probable small nuclear ribonucleoprotein F [Glycine max]/probable small nuclear ribonucleoprotein F [Vigna unguiculata]/probable small nuclear ribo…	gmx03040	Spliceosome		0	0	0	1.24398	0.310418	0.25732	0.419055	0.308038	0.423442	1.06956	1.58492	2.00333	0.44882	0.208245	0.234403	-1.4396	0.257582	nonsignificant	-0.671132	0.532651	nonsignificant	-5.98732	0.035228	nonsignificant	-1.26493	0.239519	nonsignificant
gene-VNO77_00103		O-linked-mannose beta-1,4-N-acetylglucosaminyltransferase 2 [Spatholobus suberectus]/alpha-1,3-arabinosyltransferase XAT2 [Glycine max]/alpha-1,3-arabinosyltransferase XAT2-like [Glycine soja]/alpha-1,3-arabinosyltransferase XAT2 [Abrus precatorius]	gmx00514	Other types of O-glycan biosynthesis		0	0	0	0	0	0	0.346814	0.352988	0.388186	0	0	0.361355	0.450024	0.576696	0.514831	5.88707	3.61672e-05	Increased	-3.52606	0.36857	nonsignificant			nonsignificant	5.20458	0.000323255	Increased
gene-VNO77_00104	DExH-box ATP-dependent RNA helicase DExH3 [Arabidopsis thaliana]	DExH-box ATP-dependent RNA helicase DExH3 [Abrus precatorius]/DExH-box ATP-dependent RNA helicase DExH3 [Glycine max]/DExH-box ATP-dependent RNA helicase DExH3-like [Glycine soja]/DExH-box ATP-dependent RNA helicase DExH3 [Cajanus cajan]/ATP-dependent RNA helicase DHX36 [Spatholobus suberectus]/DExH-box ATP-dependent RNA helicase DExH3 [Glycine max]	gmx03018	RNA degradation		10.7114	6.46476	9.67447	10.6119	9.57048	4.37289	10.8604	11.111	11.9174	24.6958	28.9112	26.0754	17.5682	17.1141	16.8469	0.685714	0.0130246	nonsignificant	-1.05424	0.000140331	Decreased	-0.288939	0.393435	nonsignificant	-0.09874	0.719225	nonsignificant
gene-VNO77_00105	T-complex protein 1 subunit delta	TCP-1-like chaperonin intermediate domain superfamily [Sesbania bispinosa]/TCP-1-like chaperonin intermediate domain superfamily [Sesbania bispinosa]/T-complex protein 1 subunit delta [Vigna radiata var. radiata]/T-complex protein 1 subunit delta [Abrus precatorius]/T-complex protein 1 subunit delta [Vigna unguiculata]/T-complex protein 1 subunit delta [Vigna umbellata]/T-complex protein 1 subuni…				27.1743	18.595	25.5128	68.2635	74.9659	126.773	59.0052	55.4853	51.8999	21.8963	21.736	26.0248	34.503	28.547	29.984	-2.01937	1.96543e-08	Decreased	2.70076	1.12211e-14	Increased	-2.43199	5.27313e-10	Decreased	-1.36024	0.000151396	Decreased
gene-VNO77_00106						10.1337	12.9537	12.728	4.52175	5.47073	4.98845	14.0321	15.2345	14.776	27.0179	24.9894	26.6759	12.3592	16.0565	13.8907	1.07998	4.22876e-05	Increased	-1.71566	1.24525e-11	Decreased	0.835454	0.0297155	nonsignificant	0.964254	1.65694e-05	nonsignificant
gene-VNO77_00107	Pentatricopeptide repeat-containing protein At3g61520, mitochondrial/Pentatricopeptide repeat-containing protein At5g28460 [Arabidopsis thaliana]	Pentatricopeptide repeat-containing protein mitochondrial [Spatholobus suberectus]/pentatricopeptide repeat-containing protein At3g61520, mitochondrial-like [Abrus precatorius]	gmx03018	RNA degradation		0.835761	0.717254	1.82513	3.14199	1.88532	0.721308	3.19772	3.67877	4.54017	1.19718	1.61315	1.13093	1.44158	2.05526	1.6016	-0.55067	0.237601	nonsignificant	1.1818	0.0144863	Increased	-1.20027	0.0515205	nonsignificant	0.431193	0.332027	nonsignificant
gene-VNO77_00108		uncharacterized protein LOC113855448 [Abrus precatorius]/Late embryogenesis abundant protein, LEA-14 [Spatholobus suberectus]				32.4679	19.6255	36.1644	11.2122	11.566	7.76323	137.974	130.572	121.95	158.141	152.431	163.019	30.0603	27.2667	26.8022	1.04756	7.80721e-09	Increased	-3.27842	8.97432e-82	Decreased	1.07517	0.000119031	Increased	3.08016	1.52853e-91	Increased
gene-VNO77_00109		uncharacterized protein LOC113853968 [Abrus precatorius]/putative ribonuclease H protein [Glycine max]/hypothetical protein D0Y65_019647 [Glycine soja]/hypothetical protein JHK87_020388 [Glycine soja]/unknown [Glycine max]				4.95246	2.18432	3.5418	10.9933	13.2009	8.034	9.02319	6.93675	7.38531	6.78109	8.0442	7.06956	2.57709	3.02669	3.32275	-2.26577	2.47962e-19	Decreased	1.22976	8.87513e-07	Increased	-2.04287	2.00444e-07	Decreased	-1.05796	1.09525e-06	Decreased
gene-VNO77_00110		phosphatase inhibitor protein [Spatholobus suberectus]/hypothetical protein CR513_09363, partial [Mucuna pruriens]/uncharacterized protein LOC109804073 [Cajanus cajan]/uncharacterized protein LOC113853970 [Abrus precatorius]				1.37252	0.604588	2.80011	0.119304	0.178624	0.197427	0.964548	1.09307	0.357371	4.00049	4.4732	3.24487	1.03306	0.758928	0.674413	1.93756	0.0262693	Increased	-3.93726	9.41002e-08	Decreased	2.77456	0.0104585	Increased	1.72921	0.0614999	nonsignificant
gene-VNO77_00112	UDP-N-acetylglucosamine--N-acetylmuramyl-(pentapeptide) pyrophosphoryl-undecaprenol N-acetylglucosamine transferase	uncharacterized protein LOC113856403 [Abrus precatorius]				0.340198	0.837122	0.35191	9.81393	10.2606	6.22085	1.25515	1.4169	1.08711	2.47893	2.20403	3.40497	1.03223	1.55934	1.25372	-3.17868	3.23128e-31	Decreased	2.36912	8.24348e-17	Increased	-4.4303	4.40012e-16	Decreased	-3.39029	2.89696e-46	Decreased
gene-VNO77_00113		uncharacterized protein LOC113855045 [Abrus precatorius]/putative E3 ubiquitin-protein ligase RHG1A [Mucuna pruriens]/hypothetical protein JHK86_013890 [Glycine max]/E3 ubiquitin-protein ligase MBR2 [Spatholobus suberectus]/uncharacterized protein LOC100788837 [Glycine max]/uncharacterized protein LOC124831997 [Vigna umbellata]/uncharacterized protein LOC108323411 [Vigna angularis]				0.309208	0.295892	0	2.1166	3.34777	2.10155	4.417	2.67703	5.94114	2.27712	3.60349	2.37729	1.78577	1.80977	1.34988	-1.02592	0.00252677	Decreased	0.550031	0.144614	nonsignificant	-3.97044	7.22391e-05	Decreased	0.180613	0.635614	nonsignificant
gene-VNO77_00114	Protein SUPPRESSOR OF FRI 4 [Arabidopsis thaliana]	hypothetical protein PHAVU_002G325100g [Phaseolus vulgaris]/hypothetical protein PHAVU_002G325100g [Phaseolus vulgaris]/hypothetical protein GYH30_020274 [Glycine max]/unnamed protein product [Vicia faba]			C2H2	94.3392	93.3767	77.7235	36.2545	34.5707	26.9215	134.784	134.051	138.738	75.5284	78.4607	69.1796	100.394	95.4295	95.0989	1.15746	4.06657e-18	Increased	-0.514162	0.00136291	nonsignificant	1.03099	7.49563e-05	Increased	1.46365	3.03688e-45	Increased
gene-VNO77_00115	IRK-interacting protein [Arabidopsis thaliana]	IRK-interacting protein [Abrus precatorius]				13.1462	10.673	10.9243	3.60834	3.03065	2.29379	5.95904	6.63591	8.85539	10.1522	7.56067	11.2124	6.31879	6.65921	5.88709	0.66257	0.00195927	nonsignificant	-1.01918	0.000137033	Decreased	1.53569	5.92876e-08	Increased	0.666839	0.00642128	nonsignificant
gene-VNO77_00116						1.17543	1.96843	0	9.17256	13.1711	4.26075	1.15646	0.318783	0.525856	0.830155	0.117158	2.87947	1.39343	1.07755	0.485159	-3.54815	2.76553e-09	Decreased	3.44337	6.95844e-05	Increased	-3.33499	0.00354254	Decreased	-4.29005	4.73021e-12	Decreased
gene-VNO77_00117	Histidine kinase 4	histidine kinase 4 [Glycine max]/histidine kinase 4 [Cajanus cajan]/Histidine kinase 4 [Glycine soja]/hypothetical protein JHK87_013785 [Glycine soja]/histidine kinase 4-like isoform X2 [Glycine soja]/histidine kinase 4-like isoform X1 [Glycine soja]/histidine kinase 4 [Glycine max]/Histidine kinase 4 [Spatholobus suberectus]/histidine kinase 4-like [Abrus precatorius]/PREDICTED: histidine kinase…	gmx04075	Plant hormone signal transduction		0.849893	0.631498	1.61997	18.028	16.8332	7.2714	1.45101	1.68126	1.37922	3.49944	1.83373	3.92884	0.780329	1.01744	2.17698	-3.7958	1.80231e-18	Decreased	2.82635	2.14017e-14	Increased	-4.2075	1.85295e-23	Decreased	-3.78032	3.99333e-35	Decreased
gene-VNO77_00118		hypothetical protein JHK87_020380 [Glycine soja]				1.47036	2.77011	2.49536	115.747	120.429	76.616	1.58225	0.934615	2.46674	7.13933	6.04534	7.56411	5.53782	5.81288	6.35338	-4.55164	1.67296e-104	Decreased	4.58025	8.44e-94	Increased	-5.92882	8.88082e-55	Decreased	-6.5725	7.99245e-96	Decreased
gene-VNO77_00119	Mediator of RNA polymerase II transcription subunit 17 [Arabidopsis thaliana]	Mediator of RNA polymerase II transcription subunit 17, partial [Mucuna pruriens]/mediator of RNA polymerase II transcription subunit 17 [Cajanus cajan]/mediator of RNA polymerase II transcription subunit 17 [Abrus precatorius]				16.6771	14.1808	14.6312	26.6736	23.155	14.1012	17.6605	14.0499	15.8841	17.9533	19.6938	20.2303	16.5883	16.9356	16.7431	-0.74598	0.00031118	nonsignificant	0.803091	0.00023476	nonsignificant	-0.898022	0.00089965	nonsignificant	-1.00548	1.58304e-06	Decreased
gene-VNO77_00120						1.01871	0.899852	0	15.5558	8.88782	8.69903	3.56576	3.87853	4.44056	1.35284	1.17158	0.844645	2.16756	1.65224	2.91096	-2.72208	1.22966e-11	Decreased	3.96695	1.16955e-18	Increased	-4.43936	3.07405e-06	Decreased	-2.07663	1.67579e-10	Decreased
gene-VNO77_00122	26S proteasome non-ATPase regulatory subunit 1 homolog A/26S proteasome non-ATPase regulatory subunit 1 homolog B	26S proteasome non-ATPase regulatory subunit 1-like A [Spatholobus suberectus]/26S proteasome non-ATPase regulatory subunit 1 homolog A [Cajanus cajan]/hypothetical protein PHAVU_002G324700g [Phaseolus vulgaris]/26S proteasome non-ATPase regulatory subunit 1-like A [Mucuna pruriens]/26S proteasome non-ATPase regulatory subunit 1 homolog A isoform X1 [Glycine max]/hypothetical protein JHK86_013885…	gmx03050	Proteasome		33.0895	30.7559	26.9124	114.195	115.081	134.632	81.7593	78.172	73.9716	33.5519	34.3531	32.7488	39.8854	39.1679	36.7571	-2.10001	1.26443e-20	Decreased	2.56479	4.06385e-30	Increased	-2.45095	7.84422e-17	Decreased	-1.2652	5.80255e-09	Decreased
gene-VNO77_00123						0	0.0653608	0	1.49614	2.61338	2.16636	0.0839997	0.926195	0	0.535986	0	0	0	0.250457	0	-5.00442	0.000273172	Decreased	4.15718	0.00273054	Increased	-6.59766	0.000200571	Decreased	-3.2152	0.0110409	Decreased
gene-VNO77_00124	Receptor protein kinase TMK1	receptor protein kinase TMK1-like [Abrus precatorius]				0	0	0	0	0	0	0	0	0	0	0	0	0.213153	0.21758	0.044529	5.20893	0.00271882	Increased			nonsignificant			nonsignificant			nonsignificant
gene-VNO77_00126		putative clathrin assembly protein [Spatholobus suberectus]/putative clathrin assembly protein At2g25430 [Abrus precatorius]				0	0.309903	0	0.190013	0.12644	0	0	0	0	0.217829	0	0	0	0	0	-5.01247	0.0605528	nonsignificant	1.13373	0.635764	nonsignificant	-0.152878	0.958819	nonsignificant	-5.72274	0.0271662	Decreased
gene-VNO77_00127	40S ribosomal protein S16 [Gossypium hirsutum]	40S ribosomal protein S16 [Cajanus cajan]/40S ribosomal protein S16 [Abrus precatorius]/40S ribosomal protein S16-like [Abrus precatorius]/hypothetical protein K1719_030237 [Acacia pycnantha]/hypothetical protein PHAVU_002G324300g [Phaseolus vulgaris]/40S ribosomal protein S16 [Glycine max]/40S ribosomal protein S16-like [Hevea brasiliensis]/40S ribosomal protein S16 [Glycine max]/40S ribosomal p…	gmx03010	Ribosome		170.068	132.599	211.133	261.728	292.779	405.89	484.416	542.316	394.972	290.512	251.826	339.399	462.57	407.103	437.836	-0.0213553	0.942563	nonsignificant	0.852816	0.00485654	nonsignificant	-1.40173	3.09374e-05	Decreased	-0.0765882	0.808476	nonsignificant
gene-VNO77_00128						13.9378	7.84132	17.8834	10.2746	9.31371	11.2773	23.1216	24.1442	22.8402	55.7685	46.6376	64.0098	21.2586	23.9395	22.5213	0.709489	0.00581986	nonsignificant	-1.74115	4.73363e-10	Decreased	-0.133163	0.750782	nonsignificant	0.584839	0.0133877	nonsignificant
gene-VNO77_00129	Mitochondrial import receptor subunit TOM40-1	mitochondrial import receptor subunit TOM40-1-like [Abrus precatorius]/Mitochondrial import receptor subunit TOM40-1 [Spatholobus suberectus]/mitochondrial import receptor subunit TOM40-1 [Cajanus cajan]/mitochondrial import receptor subunit TOM40-1 [Vigna angularis]/Mitochondrial import receptor subunit TOM40-1 [Mucuna pruriens]/mitochondrial import receptor subunit TOM40-1 [Vigna radiata var. r…				21.8474	9.75218	22.9189	23.3961	25.2424	25.587	39.1181	34.6041	34.0527	48.5774	42.0417	57.7545	29.6009	28.5856	31.7345	-0.158083	0.421532	nonsignificant	-0.301496	0.196204	nonsignificant	-0.942627	0.00742376	nonsignificant	-0.0749244	0.692925	nonsignificant
gene-VNO77_00130						0.149759	1.57641	0	0	0.102323	0	0.276266	0.710769	0.390821	1.05768	3.80632	2.12782	2.36711	2.12796	2.54978	5.3291	7.5617e-05	Increased	-5.05789	0.000981784	Decreased	3.49337	0.245525	nonsignificant	2.806	0.101925	nonsignificant
gene-VNO77_00131		hypothetical protein CR513_60236 [Mucuna pruriens]/hypothetical protein E2542_SST18108 [Spatholobus suberectus]/uncharacterized protein LOC109804210 [Cajanus cajan]/hypothetical protein SESBI_03277 [Sesbania bispinosa]/uncharacterized protein LOC113856410 [Abrus precatorius]				1.76266	0.528379	7.15058	0.34889	2.84398	1.73205	5.48469	5.96112	6.39718	8.83251	6.30781	4.86945	9.8184	9.77309	8.67783	2.09661	0.000677927	Increased	-1.33725	0.0452842	nonsignificant	0.377832	0.72369	nonsignificant	1.24887	0.0549699	nonsignificant
gene-VNO77_00132	Binding partner of ACD11 1 [Arabidopsis thaliana]	hypothetical protein TSUD_73580 [Trifolium subterraneum]/unnamed protein product [Vicia faba]/binding partner of ACD11 1 [Medicago truncatula]/unnamed protein product [Vicia faba]/binding partner of ACD11 1-like isoform X3 [Pisum sativum]/hypothetical protein KIW84_070148, partial [Pisum sativum]/unnamed protein product [Vicia faba]/binding partner of ACD11 1-like [Trifolium pratense]/binding par…				0	0	0	0.0446429	0.17824	0	0	0	0.0729413	0	0	0	0.128855	0.298933	0.403778	1.43178	0.280497	nonsignificant	4.35337	0.232251	nonsignificant	-4.71167	0.23615	nonsignificant	-2.20743	0.395183	nonsignificant
gene-VNO77_00133	Vacuolar fusion protein CCZ1 homolog B [Arabidopsis thaliana]/Vacuolar fusion protein CCZ1 homolog A [Arabidopsis thaliana]	vacuolar fusion protein CCZ1 homolog B-like isoform X2 [Abrus precatorius]/vacuolar fusion protein CCZ1 homolog B isoform X2 [Cajanus cajan]/vacuolar fusion protein CCZ1 homolog B-like isoform X1 [Abrus precatorius]/Vacuolar fusion protein CCZ1-like B [Mucuna pruriens]/vacuolar fusion protein CCZ1 homolog B-like isoform X3 [Glycine soja]/vacuolar fusion protein CCZ1 homolog B isoform X4 [Glycine …				10.5646	7.41628	10.5311	27.1902	25.1082	19.5786	23.2429	19.3789	22.0945	22.3046	22.1267	21.2286	17.7403	20.8778	19.512	-0.722245	2.85041e-06	nonsignificant	0.806829	5.75742e-07	nonsignificant	-1.7783	3.93587e-17	Decreased	-0.747958	2.49803e-08	nonsignificant
gene-VNO77_00134						8.45941	3.56389	14.5431	5.82707	4.07138	2.89282	7.39374	4.68947	9.04472	16.3662	19.1966	28.4649	10.1965	7.51108	7.13695	0.540634	0.182555	nonsignificant	-1.64266	8.57511e-05	Decreased	0.559124	0.395492	nonsignificant	0.119517	0.777519	nonsignificant
gene-VNO77_00135	Small nuclear ribonucleoprotein Sm D2/Probable small nuclear ribonucleoprotein Sm D2	small nuclear ribonucleoprotein Sm D2-like [Benincasa hispida]/small nuclear ribonucleoprotein Sm D2 [Jatropha curcas]/small nuclear ribonucleoprotein Sm D2-like [Prosopis alba]/hypothetical protein K1719_031080 [Acacia pycnantha]/hypothetical protein MLD38_016917 [Melastoma candidum]/hypothetical protein MLD38_016917 [Melastoma candidum]/small nuclear ribonucleoprotein Sm D2-like [Prosopis alba]…	gmx03040	Spliceosome		121.024	70.2665	176.893	56.6386	56.6613	20.3569	186.652	182.642	200.017	184.58	196.007	229.199	222.933	205.245	224.651	1.90965	2.50204e-09	Increased	-1.55142	1.47437e-06	Decreased	1.02656	0.0169942	Increased	1.53234	1.74665e-06	Increased
gene-VNO77_00136	Aspartate-semialdehyde dehydrogenase/Aspartate-semialdehyde dehydrogenase	Semialdehyde dehydrogenase, NAD-binding [Sesbania bispinosa]/Aspartate-semialdehyde dehydrogenase [Spatholobus suberectus]/uncharacterized protein LOC113853988 [Abrus precatorius]/uncharacterized protein LOC109803603 [Cajanus cajan]/aspartate-semialdehyde dehydrogenase [Glycine max]	gmx00260/gmx00261/gmx00270/gmx00300	Glycine, serine and threonine metabolism/Monobactam biosynthesis/Cysteine and methionine metabolism/Lysine biosynthesis		4.01653	2.81174	4.56263	16.3488	14.8082	16.6112	4.90648	4.752	5.32634	10.2383	11.6608	14.1845	19.4399	15.0248	15.7994	-0.361043	0.125182	nonsignificant	1.10408	1.3146e-05	Increased	-2.54299	3.90434e-18	Decreased	-2.2868	8.24347e-29	Decreased
gene-VNO77_00138	Vacuolar iron transporter 1/Vacuolar iron transporter 1	Vacuolar iron transporter 1 [Spatholobus suberectus]/Ccc1 family [Sesbania bispinosa]/Ccc1 family [Sesbania bispinosa]/vacuolar iron transporter 1 [Abrus precatorius]/vacuolar iron transporter 1 [Glycine max]/hypothetical protein PHAVU_002G322900g [Phaseolus vulgaris]				0	0.312045	0.664088	1.78572	2.6736	4.80193	3.15812	2.79128	2.52255	0.639725	1.70634	1.31805	0.241602	1.7936	0.925324	-2.13113	0.00501303	Decreased	2.08305	0.000930754	Increased	-3.78956	0.001822	Decreased	-0.774123	0.121527	nonsignificant
gene-VNO77_00139	Heat stress transcription factor A-8	hypothetical protein JHK87_020369 [Glycine soja]/Heat stress transcription factor A-8 [Spatholobus suberectus]/heat stress transcription factor A-8-like [Glycine soja]/heat stress transcription factor 14 [Glycine max]/hypothetical protein JHK85_020925 [Glycine max]/heat stress transcription factor A-8 [Abrus precatorius]/heat stress transcription factor A-8 [Vigna unguiculata]/heat stress transcr…			HSF	20.5471	20.3983	25.1616	3.64786	4.27921	2.98716	10.2361	10.4298	10.2409	7.22124	9.91128	11.5204	18.0458	20.1958	19.6147	1.98761	6.23984e-24	Increased	-0.714475	0.0165184	nonsignificant	2.16728	9.24896e-16	Increased	0.904062	1.14999e-06	nonsignificant
gene-VNO77_00140		MDIS1-interacting receptor like kinase 2-like [Abrus precatorius]				2.08452	1.27754	1.36524	0	0	0	0.0230435	0.0254081	0.0419125	0.360238	0.224109	0.183603	0.166592	0.343537	0.270682	6.11565	1.94754e-05	Increased	-5.83439	0.000176232	Decreased	8.69626	4.45003e-11	Increased	2.82098	0.21098	nonsignificant
gene-VNO77_00141	Putative pentatricopeptide repeat-containing protein At3g23330 [Arabidopsis thaliana]	putative pentatricopeptide repeat-containing protein At3g23330 [Abrus precatorius]				0.257365	0.0752528	0.647077	0.802562	1.21138	0.615458	0.800076	1.0179	1.05543	0.415143	0.441786	0.420313	0.254246	0.0262147	0.11803	-3.12752	1.6209e-05	Decreased	1.71256	0.000131973	Increased	-1.94951	0.0183087	Decreased	-0.468843	0.172618	nonsignificant
gene-VNO77_00142	MACPF domain-containing protein At4g24290 [Arabidopsis thaliana]	MACPF domain-containing protein At1g14780 [Abrus precatorius]/MACPF domain-containing protein [Spatholobus suberectus]/MACPF domain-containing protein At1g14780 isoform X1 [Glycine max]/MACPF domain-containing protein At1g14780-like isoform X1 [Glycine soja]/MACPF domain-containing protein At1g14780 isoform X1 [Glycine max]/MACPF domain-containing protein At1g14780 [Vigna radiata var. radiata]				4.7888	3.56604	4.91601	0.961714	0.913102	1.51383	10.3143	14.2537	13.5543	5.75449	5.61841	5.05342	4.7223	3.58111	3.64198	1.38694	0.000253579	Increased	-1.58455	1.95639e-05	Decreased	1.49991	0.000688388	Increased	2.88892	6.92253e-17	Increased
gene-VNO77_00143	Probable phospholipid hydroperoxide glutathione peroxidase/Probable phospholipid hydroperoxide glutathione peroxidase 6, mitochondrial/Probable phospholipid hydroperoxide glutathione peroxidase	probable phospholipid hydroperoxide glutathione peroxidase [Vigna angularis]/probable glutathione peroxidase 2 [Cajanus cajan]/probable phospholipid hydroperoxide glutathione peroxidase [Vigna radiata var. radiata]/glutathione peroxidase 3 [Spatholobus suberectus]/probable phospholipid hydroperoxide glutathione peroxidase [Vigna unguiculata]/hypothetical protein PHAVU_002G322400g [Phaseolus vulga…	gmx00480	Glutathione metabolism		209.131	181.073	230.217	41.0715	46.3424	31.3562	168.121	213.943	177.247	316.309	348.383	310.333	243.464	269.338	279.055	2.32282	2.14773e-57	Increased	-2.36433	4.57257e-48	Decreased	1.95377	3.72669e-25	Increased	1.6468	4.17901e-20	Increased
gene-VNO77_00144						0.14441	0	0	0	0	0	0.355199	0.685384	0	1.81316	1.43937	1.98108	0.285321	0.397153	1.04309	3.30138	0.159198	nonsignificant	-4.65455	0.0125872	Decreased	-0.232928	0.954158	nonsignificant	2.42907	0.496462	nonsignificant
gene-VNO77_00145	Glutamyl-tRNA(Gln) amidotransferase subunit B, chloroplastic/mitochondrial	Glutamyl-tRNA(Gln) amidotransferase subunit B [Spatholobus suberectus]/glutamyl-tRNA(Gln) amidotransferase subunit B, chloroplastic/mitochondrial [Cajanus cajan]/glutamyl-tRNA(Gln) amidotransferase subunit B, chloroplastic/mitochondrial [Glycine max]/glutamyl-tRNA(Gln) amidotransferase subunit B, chloroplastic/mitochondrial [Glycine max]/glutamyl-tRNA(Gln) amidotransferase subunit B, chloroplasti…	gmx00970	Aminoacyl-tRNA biosynthesis		10.4797	4.9077	11.2818	12.7982	11.862	6.42924	16.4923	16.5373	15.8075	7.52505	9.18817	9.0148	8.96013	9.04587	10.0673	-0.546468	0.0197798	nonsignificant	0.930827	0.000276163	nonsignificant	-0.673435	0.0679444	nonsignificant	0.0740639	0.734707	nonsignificant
gene-VNO77_00146		General transcription and DNA repair factor IIH subunit TFB5 isoform A [Glycine soja]	gmx03022/gmx03420	Basal transcription factors/Nucleotide excision repair		48.4759	55.4462	46.6633	9.31007	10.1718	8.11963	27.6894	28.4746	23.9137	40.312	50.8358	50.6975	41.2159	47.2613	41.4392	1.81882	1.30165e-16	Increased	-1.68277	7.37053e-11	Decreased	2.03844	1.47546e-09	Increased	0.943013	1.94384e-05	nonsignificant
gene-VNO77_00149	Adagio protein 3	adagio protein 3 isoform X1 [Abrus precatorius]/adagio protein 3 [Vigna radiata var. radiata]/putative LOV domain-containing protein [Codariocalyx motorius]/adagio protein 3 [Vigna unguiculata]/adagio protein 3 [Vigna angularis]/adagio protein 3 [Vigna umbellata]/circadian clock-associated FKF1 [Glycine max]/PAS domain [Sesbania bispinosa]/adagio protein 3 [Cajanus cajan]/circadian clock-associat…	gmx04712	Circadian rhythm - plant		1.70527	2.22724	1.59911	3.80686	6.73885	6.47368	10.3537	9.36414	7.67473	1.9289	1.22499	2.81505	3.17192	2.59136	2.71077	-1.44962	1.53685e-05	Decreased	2.2211	8.43888e-08	Increased	-2.04513	4.8395e-06	Decreased	0.0637608	0.84569	nonsignificant
gene-VNO77_00150	Phragmoplastin DRP1C	dynamin-related protein 1C isoform X1 [Abrus precatorius]/dynamin-related protein 1C [Vigna unguiculata]/Dynamin-related protein 1C [Mucuna pruriens]/phragmoplastin DRP1C [Vigna angularis]/phragmoplastin DRP1C [Vigna umbellata]/Dynamin-related protein 1C [Spatholobus suberectus]/dynamin-related protein 1C [Vigna radiata var. radiata]/P-loop containing nucleoside triphosphate hydrolase [Sesbania b…	gmx04144	Endocytosis		45.0803	34.9917	62.3746	17.9821	23.5591	17.2317	65.3684	67.7621	68.4086	32.2053	32.5907	26.4945	38.4745	35.8081	38.4155	0.519032	0.00245045	nonsignificant	0.045038	0.824047	nonsignificant	0.817936	0.0013458	nonsignificant	1.17859	7.71359e-14	Increased
gene-VNO77_00152	Transcription termination factor MTERF4, chloroplastic	transcription termination factor MTERF4, chloroplastic [Abrus precatorius]				5.62045	4.9818	6.73415	7.5009	8.28816	10.8095	8.29212	8.81404	8.62264	4.74369	3.88917	4.57628	6.03169	6.98725	7.11389	-0.855669	0.00355394	nonsignificant	1.72496	2.68531e-08	Increased	-1.0946	0.00166942	Decreased	-0.678423	0.0158297	nonsignificant
gene-VNO77_00153						0.748795	0.806117	8.64135	0.640708	2.81388	0.212051	2.12955	1.14231	2.23327	5.94944	9.14264	7.06217	1.75684	1.54449	1.83507	0.0946824	0.915644	nonsignificant	-1.93409	0.0124499	Decreased	0.987847	0.462416	nonsignificant	0.00708177	0.993661	nonsignificant
gene-VNO77_00154	Microtubule-associated protein 70-2/Microtubule-associated protein 70-1	microtubule-associated protein 70-2-like isoform X2 [Abrus precatorius]/microtubule-associated protein 70-2 [Cajanus cajan]/microtubule-associated protein 70-2-like isoform X1 [Abrus precatorius]/microtubule-associated protein 70-2 [Glycine max]/microtubule-associated protein 70-2 [Vigna radiata var. radiata]/microtubule-associated protein 70-2-like [Vigna umbellata]/microtubule-associated protei…				11.87	4.31149	15.0517	20.187	18.448	8.24009	36.5	36.1687	34.4002	21.7921	19.8245	21.6088	8.90183	9.1768	11.496	-1.05018	0.000410263	Decreased	0.212187	0.452391	nonsignificant	-1.04488	0.0244331	Decreased	0.629452	0.0233611	nonsignificant
gene-VNO77_00155						9.8143	7.27853	16.9669	3.76214	3.35281	5.78097	10.018	10.7133	12.5133	30.9602	25.6291	37.025	15.0278	14.1253	15.1907	1.36595	0.000366075	Increased	-2.17719	4.75674e-08	Decreased	0.898576	0.116901	nonsignificant	0.769292	0.0464248	nonsignificant
gene-VNO77_00156	40S ribosomal protein S2-4 [Arabidopsis thaliana]/40S ribosomal protein S2-3/40S ribosomal protein S2-2 [Arabidopsis thaliana]/40S ribosomal protein S2-1 [Arabidopsis thaliana]	40S ribosomal protein S2-4-like [Abrus precatorius]/40S ribosomal protein S2-4-like [Abrus precatorius]/40S ribosomal protein S2-4-like [Vigna unguiculata]/Ribosomal protein S5, C-terminal [Sesbania bispinosa]/Ribosomal protein S5, C-terminal [Sesbania bispinosa]/40S ribosomal protein S2-4 [Glycine max]/hypothetical protein PHAVU_002G321400g [Phaseolus vulgaris]/Ribosomal protein S5, C-terminal […	gmx03010	Ribosome		65.2863	56.8427	72.9379	93.9189	109.752	140.786	139.971	139.707	128.219	120.938	112.545	154.835	140.921	136.831	148.478	-0.155155	0.575833	nonsignificant	0.551615	0.059508	nonsignificant	-1.30126	3.23151e-05	Decreased	-0.396291	0.155477	nonsignificant
gene-VNO77_00157	Nuclear pore complex protein NUP155	nuclear pore complex protein NUP155 [Abrus precatorius]/Nuclear pore complex protein NUP155, partial [Mucuna pruriens]/Nuclear pore complex protein NUP155 [Spatholobus suberectus]/nuclear pore complex protein NUP155 [Glycine max]/nuclear pore complex protein NUP155-like [Glycine soja]/hypothetical protein JHK85_014227 [Glycine max]/nuclear pore complex protein NUP155 [Glycine max]/hypothetical pr…	gmx03013	Nucleocytoplasmic transport		1.42759	1.05711	2.22127	18.3717	16.5169	9.3023	7.37808	7.07969	7.81605	4.83851	4.63462	5.60217	3.73393	3.5896	3.55647	-2.41579	5.06127e-27	Decreased	2.20652	5.09154e-21	Increased	-3.67529	1.86246e-29	Decreased	-1.56271	1.5257e-13	Decreased
gene-VNO77_00158	Protein VAC14 homolog [Arabidopsis thaliana]	protein VAC14 homolog isoform X2 [Cajanus cajan]/protein VAC14 homolog isoform X1 [Cajanus cajan]/Vacuole morphology and inheritance protein 14, Fab1-binding region [Sesbania bispinosa]/protein VAC14 homolog [Glycine soja]/Protein VAC14 [Glycine max]/protein VAC14 homolog isoform X1 [Abrus precatorius]/protein VAC14 homolog [Vigna radiata var. radiata]				40.9417	30.2825	42.5811	26.1008	30.1698	22.6813	43.5631	40.1345	44.7888	29.1697	35.9426	32.4102	58.7103	62.8954	63.7604	0.811863	1.84075e-09	nonsignificant	0.374827	0.0337011	nonsignificant	0.0811092	0.668628	nonsignificant	0.10329	0.391994	nonsignificant
gene-VNO77_00159						123.68	171.091	142.426	14.673	13.6472	10.761	51.9746	56.152	55.122	141.257	158.903	155.622	80.7321	88.4264	92.7472	2.32433	6.84208e-31	Increased	-2.86448	4.85328e-40	Decreased	3.08197	1.41327e-19	Increased	1.46454	1.81995e-14	Increased
gene-VNO77_00160	Ankyrin repeat-containing protein At2g01680 [Arabidopsis thaliana]	Ankyrin repeat-containing protein [Spatholobus suberectus]/Ankyrin repeat-containing protein At2g01680 family [Cajanus cajan]/ankyrin repeat-containing protein At2g01680 [Cajanus cajan]/ankyrin repeat-containing protein At2g01680-like [Abrus precatorius]				109.416	112.711	117.24	51.943	54.8382	43.9916	162.809	173.476	171.413	143.504	155.46	141.809	120.493	115.426	115.938	0.802439	8.8754e-11	nonsignificant	-0.866269	3.87886e-09	nonsignificant	0.745178	0.000395485	nonsignificant	1.15263	8.17969e-26	Increased
gene-VNO77_00163	Probable calcium-binding protein CML25	probable calcium-binding protein CML25 [Abrus precatorius]	gmx04626	Plant-pathogen interaction		7.07073	6.27742	4.08815	1.17781	1.91039	9.25806	4.52973	6.30699	6.77552	3.1224	1.07187	1.7914	6.21484	6.8516	6.04772	0.0783229	0.919287	nonsignificant	1.86395	0.028792	Increased	-0.045971	0.958705	nonsignificant	-0.220142	0.783597	nonsignificant
gene-VNO77_00165		uncharacterized protein LOC113856500 [Abrus precatorius]				31.456	32.3206	20.2907	7.73373	8.12564	10.1036	3.58333	3.83009	5.18741	10.0324	12.9204	12.7605	51.4585	47.9699	55.4066	2.14745	6.54199e-17	Increased	0.2398	0.464879	nonsignificant	1.27066	0.00299411	Increased	-1.66278	3.0828e-07	Decreased
gene-VNO77_00166	Nudix hydrolase 17, mitochondrial/Nudix hydrolase 18, mitochondrial	nudix hydrolase 17, mitochondrial-like [Abrus precatorius]/nudix hydrolase 17, mitochondrial isoform X2 [Glycine max]/Nudix hydrolase 18 [Spatholobus suberectus]				1860.18	2451.96	1896.48	3.53846	2.90399	3.77355	354.947	327.66	357.378	955.877	1144.61	938.366	1119.71	1131.3	1134.84	7.97805	1.36704e-278	Increased	-7.55312	4.09824e-193	Decreased	8.84339	9.75206e-135	Increased	6.09888	6.1976e-182	Increased
gene-VNO77_00167	Putative calcium-transporting ATPase 13, plasma membrane-type/Calcium-transporting ATPase 12, plasma membrane-type	putative calcium-transporting ATPase 13, plasma membrane-type, partial [Abrus precatorius]/putative calcium-transporting ATPase 13, plasma membrane-type [Cajanus cajan]/Putative calcium-transporting ATPase 13, plasma membrane-type [Cajanus cajan]/Calcium-transporting ATPase 12, plasma membrane-type, partial [Mucuna pruriens]/Calcium-transporting ATPase 12 [Spatholobus suberectus]				8.08454	6.85947	10.4915	9.30054	8.59315	9.20859	10.9894	11.5151	11.6612	14.8936	15.296	18.6295	20.7852	19.2582	19.9709	0.712542	0.000136906	nonsignificant	-0.151339	0.483814	nonsignificant	-0.55762	0.0265721	nonsignificant	-0.278631	0.112492	nonsignificant
gene-VNO77_00168	Histidine--tRNA ligase, cytoplasmic	histidine--tRNA ligase, cytoplasmic [Abrus precatorius]	gmx00970	Aminoacyl-tRNA biosynthesis		19.5922	10.8029	19.3571	56.8611	48.9305	23.1398	61.2975	55.734	58.5816	35.1327	35.6547	40.5834	34.6459	35.7178	38.1784	-0.631123	0.0220583	nonsignificant	0.853751	0.00197375	nonsignificant	-1.80036	1.61949e-07	Decreased	-0.115809	0.67113	nonsignificant
gene-VNO77_00169						37.1564	27.9091	38.8242	15.7095	11.9469	7.737	28.9799	30.6571	34.2233	122.205	99.394	125.825	65.4503	66.4964	74.2851	2.11942	8.96477e-17	Increased	-2.61548	5.17858e-21	Decreased	1.11551	0.00222191	Increased	0.806085	0.00215967	nonsignificant
gene-VNO77_00171						77.0968	62.6046	59.5372	25.3396	19.6503	25.1594	33.7939	37.0687	44.5867	150.161	154.823	169.508	87.7664	92.6691	93.5845	1.53968	1.94687e-10	Increased	-2.06868	3.50731e-16	Decreased	1.06443	0.00215583	Increased	0.109701	0.679738	nonsignificant
gene-VNO77_00173	Plasmodesmata-located protein 6	cysteine-rich repeat secretory protein 12 [Abrus precatorius]				1.59044	1.05763	4.05025	31	48.9185	106.568	56.8389	58.8151	42.3695	15.3575	14.0252	12.3091	7.85584	9.6623	9.26266	-3.31799	3.12275e-11	Decreased	2.94084	7.97546e-10	Increased	-5.39989	7.19568e-18	Decreased	-0.932198	0.0718416	nonsignificant
gene-VNO77_00175		endoplasmic reticulum [Spatholobus suberectus]/hypothetical protein SESBI_03311 [Sesbania bispinosa]/uncharacterized protein LOC113855451 [Abrus precatorius]/hypothetical protein PHAVU_002G319800g [Phaseolus vulgaris]/B-cell receptor-associated protein 29/31 [Vigna unguiculata]				103.865	102.161	117.758	138.71	155.64	209.086	105.529	117.143	92.5185	108.21	83.681	106.842	122.046	121.743	122.464	-0.921983	0.00129188	nonsignificant	1.47851	7.23151e-07	Increased	-1.11075	0.000793202	Decreased	-1.31508	1.17337e-05	Decreased
gene-VNO77_00176		endoplasmic reticulum [Spatholobus suberectus]/hypothetical protein SESBI_03311 [Sesbania bispinosa]/uncharacterized protein LOC113855451 [Abrus precatorius]/hypothetical protein PHAVU_002G319800g [Phaseolus vulgaris]/B-cell receptor-associated protein 29/31 [Vigna unguiculata]				731.494	710.958	597.941	506.138	571.946	815.889	469.757	511.475	401.892	292.658	242.198	334.666	456.165	422.458	403.939	-1.03132	0.000809769	Decreased	1.85595	3.21269e-09	Increased	-0.35756	0.327991	nonsignificant	-1.09991	0.000548674	Decreased
gene-VNO77_00178						39.2579	35.0495	39.6068	3.41243	2.27073	1.88232	7.49323	9.29494	8.98277	19.1252	22.2214	20.6249	19.9725	21.5805	17.4325	2.53677	2.45291e-10	Increased	-2.34739	9.27246e-08	Decreased	3.47454	1.13109e-14	Increased	1.16309	0.00620663	Increased
gene-VNO77_00179	Protein TIFY 6b/Protein TIFY 6a [Oryza sativa Indica Group]/Protein TIFY 6a	protein TIFY 6B-like isoform X4 [Abrus precatorius]/protein TIFY 6B-like isoform X3 [Abrus precatorius]/protein TIFY 6B-like isoform X2 [Abrus precatorius]/protein TIFY 6B-like isoform X1 [Abrus precatorius]/Protein TIFY 6B, partial [Mucuna pruriens]	gmx04075	Plant hormone signal transduction		220.162	171.897	238.821	42.776	36.1961	38.21	176.491	195.463	194.216	121.746	137.421	138.861	112.545	108.577	115.354	1.09005	5.13374e-10	Increased	-1.07059	3.9438e-08	Decreased	1.97029	1.34475e-19	Increased	1.66313	1.72623e-22	Increased
gene-VNO77_00180	Glucan endo-1,3-beta-glucosidase 3	Glucan endo-1,3-beta-glucosidase 3, partial [Mucuna pruriens]/glucan endo-1,3-beta-glucosidase 3 [Glycine max]/glucan endo-1,3-beta-glucosidase 3 isoform X1 [Glycine max]/hypothetical protein JHK86_020446 [Glycine max]/glucan endo-1,3-beta-glucosidase 3-like [Glycine soja]/hypothetical protein PHAVU_002G319500g [Phaseolus vulgaris]/hypothetical protein GLYMA_05G235700v4 [Glycine max]/hypothetical…	gmx00500	Starch and sucrose metabolism		0	0	0	0.110493	0.330865	0.228558	0.918129	1.08075	1.0832	1.21918	0.844658	1.18627	0	0	0	-6.36969	0.000141949	Decreased	-1.60943	0.0157631	Decreased	-7.08939	0.00104518	Decreased	1.61984	0.00310283	Increased
gene-VNO77_00181		F-box protein SKIP28 [Abrus precatorius]				1.27959	0.857137	2.95337	7.53278	3.93425	6.81248	4.50462	4.59815	3.86404	1.95804	1.658	1.50461	3.34981	1.29033	1.81551	-1.94393	5.90876e-05	Decreased	2.53956	3.2376e-10	Increased	-2.37494	3.84581e-05	Decreased	-1.11285	0.00157751	Decreased
gene-VNO77_00182		dynein light chain LC6, flagellar outer arm-like [Abrus precatorius]/dynein light chain LC6, flagellar outer arm [Glycine max]/hypothetical protein CR513_17323 [Mucuna pruriens]/dynein light chain LC6, flagellar outer arm [Cajanus cajan]/unknown [Glycine max]	gmx04814	Motor proteins		0	0.727324	0	0.20811	0.207723	0.344384	6.82356	4.53487	5.10041	5.30828	3.56054	7.59661	1.50169	2.99607	1.72542	2.67647	0.00258159	Increased	-3.8226	5.24967e-06	Decreased	-0.303141	0.907528	nonsignificant	3.92486	5.34278e-08	Increased
gene-VNO77_00183	Protein PLANT CADMIUM RESISTANCE 2	protein PLANT CADMIUM RESISTANCE 2-like [Abrus precatorius]				9.75843	8.30859	8.69671	0	0	0	0.0615443	0	0	1.68862	1.14722	0.784584	5.19087	2.15616	1.65242	7.23615	2.46487e-07	Increased	-5.65443	0.000410055	Decreased	8.78987	1.1967e-11	Increased	-0.137943	0.972833	nonsignificant
gene-VNO77_00184	Protein PLANT CADMIUM RESISTANCE 2	protein PLANT CADMIUM RESISTANCE 3-like [Abrus precatorius]				394.477	278.06	432.798	0.288319	0.431675	0.238558	38.3966	40.9803	51.6224	138.614	155.961	125.984	68.0312	59.511	45.7983	7.06728	3.47494e-45	Increased	-8.08177	2.99333e-65	Decreased	9.7022	6.12302e-87	Increased	6.4771	8.94324e-42	Increased
gene-VNO77_00185	Endoglucanase 8	endoglucanase 8 [Abrus precatorius]/endoglucanase [Vigna unguiculata]/hypothetical protein LR48_Vigan847s000100 [Vigna angularis]/hypothetical protein PHAVU_002G318800g [Phaseolus vulgaris]	gmx00500	Starch and sucrose metabolism		0	0	0	0.241524	0.09643	0.559549	0.759369	0.263149	0.42093	2.21503	1.96939	1.38295	0.0697119	0.113208	0.109224	-2.09448	0.0263785	Decreased	-1.93125	0.00558928	Decreased	-7.79337	0.000111463	Decreased	0.0360488	0.965415	nonsignificant
gene-VNO77_00186	Uncharacterized CRM domain-containing protein At3g25440, chloroplastic	CRM domain-containing protein [Spatholobus suberectus]/uncharacterized CRM domain-containing protein At3g25440, chloroplastic [Glycine max]/hypothetical protein GLYMA_05G236500v4 [Glycine max]/putative CRM domain-containing protein, chloroplastic [Glycine max]/uncharacterized CRM domain-containing protein At3g25440, chloroplastic-like isoform X1 [Glycine soja]/putative CRM domain-containing prote…				8.70035	5.35312	5.12286	35.1749	27.9509	13.2399	20.0886	22.0073	23.8288	8.80022	10.233	6.19086	12.3008	12.9592	12.5769	-1.39594	3.60506e-06	Decreased	2.2394	4.92679e-11	Increased	-2.3893	2.97068e-09	Decreased	-0.773889	0.00986225	nonsignificant
gene-VNO77_00187						7.61199	4.07915	10.1418	7.66997	4.49358	0.551844	5.46707	5.78035	4.26809	11.4688	10.6825	8.95064	10.7081	10.7184	9.17418	0.890352	0.175312	nonsignificant	-0.655849	0.337736	nonsignificant	0.357399	0.681606	nonsignificant	-0.2605	0.713006	nonsignificant
gene-VNO77_00188	Pectinesterase inhibitor 9	Pectinesterase inhibitor domain [Sesbania bispinosa]				9.4443	7.28912	13.1446	18.1275	28.0163	29.6752	125.049	204.135	130.009	11.5078	9.98095	12.8816	10.1269	6.87405	5.97452	-2.16933	2.14807e-09	Decreased	1.85301	7.24266e-09	Increased	-1.83521	1.35328e-06	Decreased	1.97478	1.77891e-08	Increased
gene-VNO77_00189	Aspartate--tRNA(Asp/Asn) ligase	aspartate--tRNA ligase, chloroplastic/mitochondrial isoform X1 [Arachis ipaensis]/hypothetical protein Ahy_B05g076257 isoform C [Arachis hypogaea]/hypothetical protein Ahy_B05g076257 isoform A [Arachis hypogaea]/aspartate--tRNA ligase, chloroplastic/mitochondrial isoform X2 [Arachis hypogaea]/aspartate--tRNA ligase, chloroplastic/mitochondrial isoform X2 [Arachis ipaensis]/aspartate--tRNA ligase,…	gmx00562/gmx04070/gmx00970	Inositol phosphate metabolism/Phosphatidylinositol signaling system/Aminoacyl-tRNA biosynthesis		0	0	0	1.07281	0.428329	0.355062	2.36111	0.95635	2.22028	0.122986	0	0	0.464476	0.359183	0.646879	-0.765696	0.413426	nonsignificant	4.46611	0.0120084	Increased	-6.56938	0.00676743	Decreased	0.959089	0.206386	nonsignificant
gene-VNO77_00191	Pectinesterase 2/Probable pectinesterase/pectinesterase inhibitor 6	pectinesterase [Vigna radiata var. radiata]/pectinesterase [Vigna angularis]/pectinesterase-like [Vigna unguiculata]/pectinesterase [Cajanus cajan]/hypothetical protein LR48_Vigan847s000400 [Vigna angularis]/pectinesterase-like [Vigna umbellata]/putative pectinesterase/pectinesterase inhibitor 6 [Glycine max]/putative pectinesterase/pectinesterase inhibitor 6, partial [Mucuna pruriens]/pectineste…	gmx00040	Pentose and glucuronate interconversions		1.98025	1.47989	3.36284	0	0	0	4.02415	3.96398	4.41549	0	0	0	0.0372621	0.0691561	0.233528	3.89049	0.0732841	nonsignificant			nonsignificant	8.18181	2.50869e-09	Increased	8.9174	1.50846e-13	Increased
gene-VNO77_00192						6.43283	3.76188	5.54525	0.559164	0.418594	2.54461	0.125575	0	0	2.48394	3.25675	4.40239	4.5392	8.70528	5.47887	1.97739	0.0144842	Increased	-0.799509	0.383242	nonsignificant	1.6528	0.0898839	nonsignificant	-5.42841	0.00100852	Decreased
gene-VNO77_00193	Phosphoglucomutase, cytoplasmic/Phosphoglucomutase, cytoplasmic	LEAF RUST 10 DISEASE-RESISTANCE LOCUS RECEPTOR-LIKE PROTEIN KINASE-like 2.1 [Glycine max]	gmx00010/gmx00030/gmx00052/gmx00230/gmx00500/gmx00520	Glycolysis / Gluconeogenesis/Pentose phosphate pathway/Galactose metabolism/Purine metabolism/Starch and sucrose metabolism/Amino sugar and nucleotide sugar metabolism		71.1769	54.8473	70.7474	64.3524	61.6494	50.8	42.5653	36.2655	39.1114	32.233	31.7506	32.3127	34.0971	33.2936	32.8118	-1.23867	2.00281e-25	Decreased	1.55753	1.0245e-30	Increased	-0.287934	0.0855132	nonsignificant	-1.1841	1.33187e-26	Decreased
gene-VNO77_00194	Protein SAR DEFICIENT 1 [Arabidopsis thaliana]	protein SAR DEFICIENT 1-like isoform X1 [Abrus precatorius]/SAR DEFICIENT 1 protein [Spatholobus suberectus]/protein SAR DEFICIENT 1 isoform X1 [Cajanus cajan]/hypothetical protein SESBI_03329 [Sesbania bispinosa]				41.1122	50.5242	34.5857	0.3875	0.221018	0.183212	6.55164	3.35838	9.64771	23.9723	37.7027	28.4086	72.7198	70.3729	86.7018	7.73611	1.88771e-108	Increased	-6.13246	3.97187e-51	Decreased	6.90591	2.20825e-47	Increased	4.00921	1.27367e-13	Increased
gene-VNO77_00195		glycosyltransferase BC10-like [Abrus precatorius]				5.3184	9.22824	4.02858	0	0	0	0.154626	0	0.224993	1.53916	2.38104	0.788488	4.96828	3.66527	2.6726	8.55423	1.29419e-11	Increased	-7.02623	7.62662e-07	Decreased	9.32124	7.53209e-12	Increased	3.45168	0.252511	nonsignificant
gene-VNO77_00196	AP-3 complex subunit delta	AP-3 complex subunit delta [Abrus precatorius]/AP-3 complex subunit delta [Spatholobus suberectus]				8.53929	7.80309	7.99382	30.4144	27.7737	18.1534	17.3892	16.9396	16.4991	8.95763	9.75493	8.15737	7.32838	8.74861	8.69076	-2.02872	1.59023e-27	Decreased	2.17024	3.29792e-28	Increased	-2.05907	1.03921e-17	Decreased	-1.16961	3.64289e-13	Decreased
gene-VNO77_00197	Zinc finger protein BRUTUS	RING finger protein [Spatholobus suberectus]/zinc finger protein BRUTUS-like isoform X1 [Abrus precatorius]/zinc finger protein BRUTUS isoform X1 [Glycine max]/zinc finger protein BRUTUS-like [Glycine soja]/zinc finger protein BRUTUS-like isoform X1 [Glycine soja]/zinc finger protein BRUTUS isoform X1 [Glycine max]/hypothetical protein JHK82_020448 [Glycine max]/zinc finger protein BRUTUS-like is…				15.0446	13.4779	11.5758	50.58	42.926	22.9571	19.658	17.7579	18.8218	12.0368	13.0241	9.72921	15.0318	15.5447	18.0285	-1.65067	4.44896e-11	Decreased	2.39116	1.4229e-19	Increased	-1.92556	1.93375e-09	Decreased	-1.6183	1.68797e-11	Decreased
gene-VNO77_00198		uncharacterized protein LOC113855432 [Abrus precatorius]				36.8998	60.6405	41.9933	50.4774	57.7297	71.6169	52.3867	46.6695	42.6095	83.4985	80.0803	62.2951	95.8794	95.401	109.193	0.284774	0.288538	nonsignificant	0.387375	0.179058	nonsignificant	-0.79175	0.0544223	nonsignificant	-0.977549	0.000369383	nonsignificant
gene-VNO77_00199		uncharacterized protein LOC113855801 [Abrus precatorius]				0	0	0	0	0	0	0.0505364	0	0	0.193478	0.0819151	0	0.811889	1.35613	1.22966	6.10381	1.55941e-05	Increased	-2.22559	0.572457	nonsignificant			nonsignificant	-0.137943	0.972833	nonsignificant
gene-VNO77_00201	AMSH-like ubiquitin thioesterase 1	AMSH-like ubiquitin thioesterase 1 [Cajanus cajan]/AMSH ubiquitin thioesterase 1 [Spatholobus suberectus]/AMSH-like ubiquitin thioesterase 1 isoform X1 [Abrus precatorius]/AMSH-like ubiquitin thioesterase 1 [Glycine max]/AMSH-like ubiquitin thioesterase 1 [Mucuna pruriens]/hypothetical protein JHK87_013751 [Glycine soja]	gmx04144	Endocytosis		23.7783	25.2152	28.6128	9.23523	8.43413	7.52927	24.8639	25.6717	28.8511	27.6942	33.0068	23.5519	42.3096	45.0651	44.6223	1.96902	4.69167e-39	Increased	-1.05901	1.84374e-06	Decreased	1.19188	8.62581e-07	Increased	1.05598	1.16798e-12	Increased
gene-VNO77_00202		uncharacterized protein LOC123916506 [Trifolium pratense]/hypothetical protein E2542_SST18041 [Spatholobus suberectus]/uncharacterized protein LOC109804255 [Cajanus cajan]/uncharacterized protein LOC114755450 [Prosopis alba]/uncharacterized protein LOC106769502 [Vigna radiata var. radiata]/hypothetical protein JHK87_013752 [Glycine soja]/uncharacterized protein LOC114177273 isoform X1 [Vigna ungu…				4.6473	1.89897	5.80297	3.90101	4.31095	2.99718	5.84052	7.06084	7.15788	19.3523	18.8325	25.2288	9.34953	9.08033	9.62585	0.904338	3.97661e-05	nonsignificant	-1.8217	2.1921e-12	Decreased	-0.347144	0.473988	nonsignificant	0.241731	0.292315	nonsignificant
gene-VNO77_00203	40S ribosomal protein S7 [Avicennia marina]	Ribosomal protein S7e [Sesbania bispinosa]/40S ribosomal protein S7 [Spatholobus suberectus]/40S ribosomal protein S7 [Vigna unguiculata]/hypothetical protein JHK86_020466 [Glycine max]/hypothetical protein PHAVU_002G317200g [Phaseolus vulgaris]/Ribosomal protein S7e [Sesbania bispinosa]/hypothetical protein JHK85_026130 [Glycine max]/40S ribosomal protein S7 [Vigna angularis]/hypothetical protei…	gmx03010	Ribosome		60.6524	26.9473	78.0797	70.5339	69.8805	86.6024	130.797	132.383	124.048	118.856	105.201	143.711	121.261	111.631	132.753	0.235762	0.332204	nonsignificant	0.0176947	0.946131	nonsignificant	-0.975247	0.0128514	nonsignificant	0.141597	0.546226	nonsignificant
gene-VNO77_00204	Transcription factor MYB62/Transcription factor MYB2	Transcription factor MYB21 [Spatholobus suberectus]/transcription factor MYB62-like [Abrus precatorius]			MYB	923.285	1212.12	932.612	0.257875	1.32988	1.42245	25.6168	18.9651	17.7664	475.906	481.875	485.856	419.794	474.972	501.624	8.4343	5.04642e-68	Increased	-8.23118	2.11626e-74	Decreased	9.57717	1.7004e-64	Increased	3.75651	1.47681e-11	Increased
gene-VNO77_00205	Transcription factor BEE 1/Transcription factor BEE 3	transcription factor BEE 3 [Abrus precatorius]				0	0	1.32512	0	0	0	0.0857376	0	0	0	0	0	0.275482	0.479323	0.575499	4.98493	0.00243723	Increased			nonsignificant	4.81681	0.218163	nonsignificant	0.852285	0.830428	nonsignificant
gene-VNO77_00206		synaptotagmin-4-like isoform X2 [Abrus precatorius]/synaptotagmin-4-like isoform X1 [Abrus precatorius]/synaptotagmin-5 isoform X3 [Cajanus cajan]/synaptotagmin-5 isoform X1 [Cajanus cajan]/synaptotagmin-5 isoform X2 [Cajanus cajan]				1.204	0.807092	0.708075	0.217546	0.467691	0.636923	1.39052	1.16026	1.78634	0.844097	0.706629	0.455144	0.748666	0.661122	0.6811	0.224665	0.674817	nonsignificant	0.105848	0.863088	nonsignificant	0.578577	0.395243	nonsignificant	1.09737	0.0280578	Increased
gene-VNO77_00207	CRM-domain containing factor CFM3, chloroplastic/mitochondrial	CRM-domain containing factor CFM3A, chloroplastic/mitochondrial-like [Abrus precatorius]				6.49504	5.38816	7.22628	10.4206	9.33484	5.2494	19.6076	20.879	19.0222	11.7105	12.2414	10.8465	9.53555	8.98076	8.57268	-0.281365	0.223026	nonsignificant	0.180962	0.443752	nonsignificant	-0.807233	0.00405562	nonsignificant	0.674674	0.00187165	nonsignificant
gene-VNO77_00208		Cleavage stimulating factor 64 [Spatholobus suberectus]/arginine-glutamic acid dipeptide repeats protein [Abrus precatorius]				25.7441	26.895	31.0303	15.5867	15.2089	13.7062	14.4098	13.4308	16.5401	17.2874	16.9453	16.4089	22.9734	25.835	20.5458	0.217918	0.244945	nonsignificant	0.497878	0.00627248	nonsignificant	0.476013	0.0445128	nonsignificant	-0.607626	0.000105531	nonsignificant
gene-VNO77_00209	Protein CUP-SHAPED COTYLEDON 2/NAC domain-containing protein 100	NAC domain-containing protein 92-like [Abrus precatorius]			NAC	0	0	0.570072	0	0	0	0	0	0	0.197697	0.282492	0.864021	4.38648	2.68481	3.54196	8.13395	1.18069e-10	Increased	-4.88654	0.0105415	Decreased	3.74372	0.339175	nonsignificant			nonsignificant
gene-VNO77_00210		uncharacterized protein LOC113855796 [Abrus precatorius]/structural constituent of ribosome [Spatholobus suberectus]				0	0	0	0.217087	0.622966	0.0898099	0.755668	0.456923	0.354695	2.78418	1.3039	1.14592	0.430779	0.109023	0.634036	-0.0583415	0.950198	nonsignificant	-1.83291	0.0119629	Decreased	-7.51445	0.000325358	Decreased	0.171354	0.819392	nonsignificant
gene-VNO77_00211		uncharacterized protein LOC109803605 [Cajanus cajan]/hypothetical protein DEO72_LG2g5676 [Vigna unguiculata]/uncharacterized protein LOC106765555 [Vigna radiata var. radiata]/uncharacterized protein LOC114179426 [Vigna unguiculata]/hypothetical protein SESBI_03346 [Sesbania bispinosa]				6.1172	1.22048	7.82424	107.028	102.376	86.3623	11.0668	12.2024	13.7361	6.22745	3.20158	6.48015	7.51301	4.54685	7.94505	-4.31076	1.22023e-65	Decreased	4.89762	1.45849e-64	Increased	-4.8091	2.6753e-19	Decreased	-3.60054	7.27312e-133	Decreased
gene-VNO77_00212	Kinesin-like protein KIN-14C [Oryza sativa Japonica Group]/Kinesin-like protein KIN-14P [Arabidopsis thaliana]/Kinesin-like protein KIN-14K [Oryza sativa Japonica Group]	kinesin-like protein KIN-14K [Abrus precatorius]/Kinesin KP1 [Spatholobus suberectus]/Kinesin-like protein KIN-14P [Glycine max]	gmx04814	Motor proteins		1.63295	1.67424	1.28252	0	0	0.117444	2.28982	2.98757	3.81373	4.0002	2.86766	5.23207	9.20099	8.88673	10.3507	7.36797	4.71033e-05	Increased	-5.86574	0.00143685	Decreased	4.87468	7.18572e-05	Increased	5.54232	0.00244957	Increased
gene-VNO77_00213	Zinc finger protein CONSTANS-LIKE 16 [Arabidopsis thaliana]	zinc finger protein CONSTANS-LIKE 16-like [Cajanus cajan]/Zinc finger protein CONSTANS 16 [Spatholobus suberectus]			CO-like	1.55107	0.563002	1.59756	2.56283	1.27904	2.1811	0.0328888	0.0725274	0.239278	0.587599	0.852957	0.0524094	0.264186	0.196125	0.469116	-3.14553	1.65728e-08	Decreased	2.7143	0.00075711	Increased	-1.20985	0.0515327	nonsignificant	-4.78361	2.53496e-11	Decreased
gene-VNO77_00216		uncharacterized protein DS421_13g411970 [Arachis hypogaea]				12.7821	12.9112	25.1805	0.228749	1.36994	1.89269	11.8669	9.23286	8.90768	7.73592	13.4896	14.4897	6.60247	9.49667	9.31024	2.45145	0.000244419	Increased	-2.67706	0.000117658	Decreased	3.39545	8.68193e-06	Increased	2.5177	9.94168e-05	Increased
gene-VNO77_00217		uncharacterized protein LOC113855104 isoform X1 [Abrus precatorius]/uncharacterized protein LOC113855104 isoform X2 [Abrus precatorius]				141.658	143.935	125.808	33.0537	33.6706	44.6784	18.9254	16.9204	26.4814	72.9161	72.3281	53.3741	105.034	103.425	91.6431	0.976163	0.000331149	nonsignificant	-0.11738	0.689249	nonsignificant	1.43259	1.82371e-05	Increased	-1.47738	1.44062e-06	Decreased
gene-VNO77_00218	Aluminum-activated malate transporter 9	aluminum-activated malate transporter 9-like isoform X1 [Abrus precatorius]/aluminum-activated malate transporter 9-like isoform X2 [Abrus precatorius]/Aluminum-activated malate transporter 9 [Spatholobus suberectus]				8.51261	9.54612	10.3857	44.48	42.3859	21.6962	2.93351	1.91186	2.60499	32.5654	36.8377	31.732	22.1274	27.1504	23.314	-0.97061	8.0296e-05	nonsignificant	0.752283	0.00190328	nonsignificant	-2.32688	1.96113e-14	Decreased	-4.4373	1.91758e-59	Decreased
gene-VNO77_00219	Cytochrome P450 CYP736A12 [Panax ginseng]	cytochrome P450 CYP736A12-like [Abrus precatorius]				14.0559	6.89115	11.5721	2.84694	2.73641	0.828817	0.509118	0.378593	0.315847	6.64827	7.88772	7.98091	6.41021	6.28385	5.42408	1.11151	0.00393431	Increased	-1.16382	0.00268406	Decreased	1.91792	4.57649e-05	Increased	-2.97007	7.07305e-10	Decreased
gene-VNO77_00221						25.3794	25.3155	31.5371	3.38621	1.91039	2.1927	5.42245	5.5414	6.17415	25.9919	24.0098	19.7054	9.34882	12.9145	9.87609	1.68483	8.63566e-05	Increased	-2.54081	8.37731e-10	Decreased	3.02256	3.32383e-11	Increased	0.597062	0.148738	nonsignificant
gene-VNO77_00222	Peptidyl-tRNA hydrolase, chloroplastic	peptidyl-tRNA hydrolase, chloroplastic [Abrus precatorius]				55.8416	48.9886	56.0371	13.4502	12.4822	10.9449	105.347	95.3207	102.162	92.4513	86.5932	100.526	69.3422	66.4315	69.4976	2.05807	1.69198e-39	Increased	-2.2415	2.89085e-34	Decreased	1.6909	3.57633e-14	Increased	2.44044	3.97926e-73	Increased
gene-VNO77_00223		protein ASPARTIC PROTEASE IN GUARD CELL 1-like [Abrus precatorius]/Xylanase inhibitor, C-terminal [Sesbania bispinosa]				0	0	0	7.65578	11.1684	9.01443	0	0	0	0.168779	0.171499	0.126452	0.55243	0.394337	0.133161	-5.1055	6.28273e-30	Decreased	6.5818	4.17346e-56	Increased	-12.3736	3.51892e-23	Decreased	-12.3659	2.28331e-24	Decreased
gene-VNO77_00224	Actin-related protein 4 [Arabidopsis thaliana]/Actin-related protein 4 [Oryza sativa Indica Group]	actin-related protein 4-like [Abrus precatorius]/actin-related protein 4 isoform X1 [Cajanus cajan]/Actin-related protein 4 [Spatholobus suberectus]	gmx03082	ATP-dependent chromatin remodeling		0.203988	0	0.328239	14.615	13.5968	10.7832	3.0383	2.07459	2.07866	1.4051	1.67173	2.06547	0.380641	0.581779	0.631468	-5.03113	3.72833e-76	Decreased	3.60531	1.1696e-47	Increased	-6.77028	5.06268e-17	Decreased	-3.03313	5.93783e-42	Decreased
gene-VNO77_00225						0	0	1.80734	1.5377	1.19377	1.13094	0.690664	0.423077	0.744422	1.37107	1.61707	1.1006	0	0.114406	0.128777	-4.40997	0.00148515	Decreased	0.596936	0.473278	nonsignificant	-1.70272	0.436847	nonsignificant	-1.65757	0.0259154	Decreased
gene-VNO77_00226	Carbon catabolite repressor protein 4 homolog 3	carbon catabolite repressor protein 4 homolog 3 [Glycine max]/carbon catabolite repressor protein 4 homolog 3-like [Glycine soja]/carbon catabolite repressor protein 4 homolog 3 isoform X4 [Cajanus cajan]/carbon catabolite repressor protein 4 homolog 3-like isoform X1 [Abrus precatorius]/carbon catabolite repressor protein 4 homolog 3 isoform X3 [Cajanus cajan]/Carbon catabolite repressor protein…				9.35993	5.9899	5.46438	1.72991	1.43892	1.32532	4.67637	5.83846	5.42614	7.89587	9.39919	7.22267	5.68661	7.14325	5.65008	1.62375	6.23974e-09	Increased	-1.76943	3.49471e-09	Decreased	1.78014	1.65274e-05	Increased	1.23232	2.26091e-06	Increased
gene-VNO77_00227		Galactose oxidase/kelch, beta-propeller [Sesbania bispinosa]/F-box/kelch-repeat protein At3g06240-like [Abrus precatorius]				0.269566	0.709383	0.162661	2.6756	2.42505	4.68209	4.42025	5.26984	4.58936	1.69229	1.32102	1.40876	2.663	2.96541	2.66568	-0.703607	0.0879378	nonsignificant	1.87557	2.93202e-05	Increased	-3.47446	6.85427e-06	Decreased	-0.0959169	0.810292	nonsignificant
gene-VNO77_00228		lipase 1-like [Abrus precatorius]/AB-hydrolase lipase domain [Sesbania bispinosa]				1.56133	1.41765	2.05079	133.263	117.733	104.57	0.794859	0.581001	0.422347	2.43904	3.60462	3.72875	19.5851	15.3117	19.9327	-3.12041	6.4947e-68	Decreased	5.87185	3.50791e-147	Increased	-6.59535	6.27429e-203	Decreased	-8.21963	8.62586e-241	Decreased
gene-VNO77_00229						0	0	0	0	1.64749	0	0	0.251517	0	1.01886	0	3.81675	0	0	0	-5.3574	0.129191	nonsignificant	-0.957841	0.649455	nonsignificant	-6.06715	0.123076	nonsignificant	-3.17996	0.289762	nonsignificant
gene-VNO77_00230						18.5214	10.1928	22.9049	10.0312	9.45629	14.7553	12.6405	12.6957	13.1017	52.9727	43.9538	50.7235	15.7501	14.429	17.4315	0.0242594	0.94269	nonsignificant	-1.39741	1.75057e-05	Decreased	0.0778786	0.862402	nonsignificant	-0.460862	0.157819	nonsignificant
gene-VNO77_00231	3-hydroxyisobutyryl-CoA hydrolase-like protein 3, mitochondrial	3-hydroxyisobutyryl-CoA hydrolase-like protein 3, mitochondrial isoform X2 [Abrus precatorius]/3-hydroxyisobutyryl-CoA hydrolase-like protein 3, mitochondrial isoform X1 [Glycine soja]/3-hydroxyisobutyryl-CoA hydrolase-like protein 3, mitochondrial isoform X1 [Glycine soja]/3-hydroxyisobutyryl-CoA hydrolase-like protein 3, mitochondrial isoform X1 [Glycine max]/hypothetical protein JHK86_013802 […	gmx00280/gmx00410/gmx00640	Valine, leucine and isoleucine degradation/beta-Alanine metabolism/Propanoate metabolism		11.7204	6.53637	14.0718	56.2878	58.6703	56.1361	49.4716	40.6324	43.7031	24.7098	24.3912	24.323	22.1387	23.117	27.1068	-1.67616	8.87575e-21	Decreased	1.91438	9.19247e-27	Increased	-2.89095	2.95257e-23	Decreased	-0.967481	4.53151e-09	nonsignificant
gene-VNO77_00232		strigolactone esterase D14-like [Spatholobus suberectus]				1.30556	2.14171	0	0.102135	0.509727	0.507045	7.59221	9.15532	7.45383	0.819604	0.92948	1.31584	1.69508	0.683905	0.577357	0.989439	0.258589	nonsignificant	-0.773723	0.363164	nonsignificant	1.27677	0.431618	nonsignificant	3.89998	1.64912e-14	Increased
gene-VNO77_00233		VIN3 protein 1 [Spatholobus suberectus]/VIN3-like protein 1 isoform X1 [Abrus precatorius]/VIN3-like protein 1 isoform X2 [Abrus precatorius]/VIN3-like protein 1 isoform X1 [Cajanus cajan]/VIN3-like protein 1 isoform X1 [Vigna unguiculata]/VIN3-like protein 1 isoform X1 [Glycine max]/VIN3-like protein 1 isoform X1 [Vigna umbellata]/VIN3-like protein 1 isoform X1 [Glycine soja]/VIN3-like protein 1…				11.1757	11.0937	11.3287	3.65178	5.40207	3.65681	9.98426	8.86641	8.78158	10.2834	11.8889	11.1251	15.8374	18.1702	18.2929	1.62209	3.86152e-14	Increased	-0.711403	0.00239745	nonsignificant	0.980508	0.000664166	nonsignificant	0.522818	0.0130324	nonsignificant
gene-VNO77_00235		Arf-GAP domain and FG repeat-containing protein 1 [Spatholobus suberectus]/probable ADP-ribosylation factor GTPase-activating protein AGD14 [Glycine max]/putative ADP-ribosylation factor GTPase-activating protein AGD14 [Glycine max]				22.063	30.9602	26.4113	15.6003	13.2404	13.2721	49.2464	52.6125	49.3519	32.0156	30.8817	36.0731	37.4173	31.9407	31.2206	0.829787	1.30145e-05	nonsignificant	-0.543201	0.00457971	nonsignificant	0.50061	0.108774	nonsignificant	1.23985	3.66848e-15	Increased
gene-VNO77_00236		probable serine incorporator [Abrus precatorius]/probable serine incorporator isoform X1 [Arachis hypogaea]/probable serine incorporator isoform X1 [Glycine max]/uncharacterized protein LOC107478712 [Arachis duranensis]/probable serine incorporator isoform X1 [Arachis ipaensis]/uncharacterized protein LOC127105824 [Pisum sativum]/probable serine incorporator [Cajanus cajan]/hypothetical protein J…				2.87007	3.28118	1.70119	0.173861	0.242953	0	1.93664	1.79095	2.00741	4.36492	3.51885	3.9074	1.63092	1.81613	0.969709	2.92284	6.81585e-05	Increased	-4.04219	4.52718e-11	Decreased	3.8141	1.35377e-05	Increased	3.07151	1.70097e-07	Increased
gene-VNO77_00238						1.09284	0.836619	0.593492	0.374035	0.0746681	0.371376	14.8847	20.191	17.1116	83.2279	68.3504	92.2003	0.539797	0.651188	1.07128	1.05862	0.2708	nonsignificant	-7.63343	2.88935e-44	Decreased	1.20269	0.319152	nonsignificant	5.48911	5.16431e-22	Increased
gene-VNO77_00239	Leucine-rich repeat extensin-like protein 4	hypothetical protein JHK85_020852 [Glycine max]/leucine-rich repeat extensin-like protein 4 [Glycine max]/Leucine-rich repeat extensin-like protein 5 isoform A [Glycine soja]/leucine-rich repeat extensin-like protein 4 [Glycine soja]/hypothetical protein JHK87_020296 [Glycine soja]/Leucine-rich repeat extensin protein 4 [Spatholobus suberectus]				0.324722	0.0135103	3.04137	1.29502	1.02251	1.15147	38.0598	36.9591	34.8441	40.6268	31.1132	54.023	0.850783	0.737729	1.13633	-0.775936	0.0267181	nonsignificant	-4.49761	7.9532e-51	Decreased	-0.632063	0.616066	nonsignificant	4.39968	3.66445e-106	Increased
gene-VNO77_00240						0	0.463397	0	0.08287	0	0	0.669986	0.86186	0.315933	0.950011	1.38765	0.593136	0	0	0	-2.11588	0.604083	nonsignificant	-4.11242	0.0130716	Decreased	1.92752	0.623363	nonsignificant	3.53808	0.0257968	Increased
gene-VNO77_00241	Aldehyde dehydrogenase family 2 member C4/Aldehyde dehydrogenase 1	aldehyde dehydrogenase family 2 member C4-like [Abrus precatorius]/Aldehyde dehydrogenase family 2 member C4 [Spatholobus suberectus]	gmx00010/gmx00053/gmx00071/gmx00280/gmx00310/gmx00330/gmx00340/gmx00380/gmx00410/gmx00561/gmx00620/gmx00770/gmx00940	Glycolysis / Gluconeogenesis/Ascorbate and aldarate metabolism/Fatty acid degradation/Valine, leucine and isoleucine degradation/Lysine degradation/Arginine and proline metabolism/Histidine metabolism/Tryptophan metabolism/beta-Alanine metabolism/Glycerolipid metabolism/Pyruvate metabolism/Pantothenate and CoA biosynthesis/Phenylpropanoid biosynthesis		3.56291	1.92279	3.03739	0.226874	0.283065	0	0.534982	0.477522	0.586919	15.9139	17.1367	14.5942	2.59888	2.33572	1.98786	3.26868	1.11484e-08	Increased	-5.74488	8.90852e-38	Decreased	3.5786	2.1709e-06	Increased	1.01699	0.17155	nonsignificant
gene-VNO77_00242	Aldehyde dehydrogenase family 2 member C4	aldehyde dehydrogenase family 2 member C4-like [Abrus precatorius]/hypothetical protein JHK87_020294 [Glycine soja]/aldehyde dehydrogenase family 2 member C5 [Glycine max]/aldehyde dehydrogenase family 2 member C4 [Cajanus cajan]	gmx00010/gmx00053/gmx00071/gmx00280/gmx00310/gmx00330/gmx00340/gmx00380/gmx00410/gmx00561/gmx00620/gmx00770/gmx00940	Glycolysis / Gluconeogenesis/Ascorbate and aldarate metabolism/Fatty acid degradation/Valine, leucine and isoleucine degradation/Lysine degradation/Arginine and proline metabolism/Histidine metabolism/Tryptophan metabolism/beta-Alanine metabolism/Glycerolipid metabolism/Pyruvate metabolism/Pantothenate and CoA biosynthesis/Phenylpropanoid biosynthesis		48.4293	43.5014	45.0375	7.71913	9.63099	12.0438	48.5391	61.1112	56.8298	5.00923	4.11452	4.69618	19.6542	17.3339	19.2619	0.481972	0.100493	nonsignificant	1.80551	1.14373e-08	Increased	1.75685	1.58217e-07	Increased	1.86996	2.45157e-10	Increased
gene-VNO77_00243		FRIGIDA-like protein 4a [Abrus precatorius]				28.5101	21.6548	24.9093	47.8061	52.9959	60.3451	54.8802	55.6647	53.9502	25.7131	24.3844	24.142	28.9525	30.3553	28.1794	-1.32978	1.25466e-08	Decreased	1.82865	1.23988e-14	Increased	-1.5681	1.94775e-08	Decreased	-0.597787	0.00798093	nonsignificant
gene-VNO77_00245		FRIGIDA-like protein 4a, partial [Mucuna pruriens]				0	1.46014	2.24426	0	1.30317	0.864208	15.3054	14.7422	13.368	1.94573	5.70315	6.44784	9.70361	9.35434	9.9389	3.34657	4.5473e-06	Increased	-2.02161	0.0518144	nonsignificant	0.324699	0.877708	nonsignificant	3.75521	2.6746e-08	Increased
gene-VNO77_00246		uncharacterized protein LOC107642123 [Arachis ipaensis]/hypothetical protein Ahy_A05g023134 isoform A [Arachis hypogaea]/hypothetical protein E2542_SST18002 [Spatholobus suberectus]				5.30458	0	4.71072	230.746	235.652	319.261	35.2034	28.5011	31.6416	6.67594	9.9758	7.15933	62.9825	67.7127	104.826	-2.20417	7.39861e-12	Decreased	5.76903	5.75191e-74	Increased	-6.87863	1.82862e-05	Decreased	-3.6836	1.27357e-39	Decreased
gene-VNO77_00247	Ras-related protein RHN1 [Nicotiana plumbaginifolia]/Ras-related protein Rab5 [Nicotiana tabacum]	ras-related protein RHN1-like [Abrus precatorius]/Small GTPase superfamily [Sesbania bispinosa]/ras-related protein RHN1 isoform X1 [Cajanus cajan]/hypothetical protein L6164_007977 [Bauhinia variegata]	gmx04144/gmx04145	Endocytosis/Phagosome		0	0	0	0	0.41649	1.84133	4.99777	0	0	0	0	0	0.853096	0.838213	1.78217	0.0720229	0.953392	nonsignificant	7.29813	0.00108121	Increased	-7.66203	0.00558586	Decreased	0.360667	0.923104	nonsignificant
gene-VNO77_00248		uncharacterized protein LOC113855789 [Abrus precatorius]/uncharacterized protein LOC109803460 [Cajanus cajan]				2.76091	3.77431	2.59152	0	0.159695	0	3.14392	3.72405	3.55079	1.00877	3.84386	2.86283	4.06954	3.96388	4.40149	5.71438	3.69709e-12	Increased	-4.82688	1.31945e-05	Decreased	5.35492	1.50308e-06	Increased	5.28156	1.437e-10	Increased
gene-VNO77_00249		uncharacterized protein LOC113854268 isoform X1 [Abrus precatorius]/uncharacterized protein LOC113854268 isoform X3 [Abrus precatorius]/uncharacterized protein LOC113854268 isoform X2 [Abrus precatorius]	gmx04144	Endocytosis		4.25208	5.32293	5.24048	3.11201	3.05142	2.48403	15.4084	16.0195	14.5063	8.24738	11.395	9.53851	5.64037	6.58245	6.63661	0.705731	0.000190891	nonsignificant	-1.07515	5.33696e-06	Decreased	0.360976	0.254916	nonsignificant	1.81367	1.8738e-30	Increased
gene-VNO77_00250	Indole-3-pyruvate monooxygenase YUCCA2	Indole-3-pyruvate monooxygenase YUCCA2 [Spatholobus suberectus]/Flavin-containing monooxygenase YUCCA2 [Glycine soja]/indole-3-pyruvate monooxygenase YUCCA2-like [Glycine soja]/indole-3-pyruvate monooxygenase YUCCA2-like [Abrus precatorius]/indole-3-pyruvate monooxygenase YUCCA2 [Glycine max]/indole-3-pyruvate monooxygenase YUCCA2 [Glycine max]/Flavin-containing monooxygenase YUCCA2 [Glycine soja…	gmx00380	Tryptophan metabolism		0	0.317508	0	0	0	0	0	0	0	0	0.396849	0.130049	5.17886	5.92109	6.48224	9.369	1.20511e-14	Increased	-4.05092	0.164399	nonsignificant	3.79496	0.332562	nonsignificant			nonsignificant
gene-VNO77_00251		uncharacterized protein LOC113855787 [Abrus precatorius]				0	0	0	0	0	0	0	0.178022	0	0.755485	0.174469	0.900489	0	0	0			nonsignificant	-4.8603	0.0115601	Decreased			nonsignificant	1.62038	0.681628	nonsignificant
gene-VNO77_00252		transcription repressor OFP8-like [Abrus precatorius]				0.106036	0	0	0	0.579591	0.160151	0.217342	0	0.105416	0	0	0	0.593587	0.453625	0.875322	0.965662	0.395759	nonsignificant	6.02094	0.0216241	Increased	-3.24196	0.256107	nonsignificant	-1.78699	0.324743	nonsignificant
gene-VNO77_00253	Polyol transporter 5/Probable polyol transporter 6 [Arabidopsis thaliana]	Polyol transporter 5 [Spatholobus suberectus]/Sugar/inositol transporter [Sesbania bispinosa]/Sugar/inositol transporter [Sesbania bispinosa]/Polyol transporter 5 [Spatholobus suberectus]				0.452937	0.453133	0	3.49506	5.14845	9.51509	0.0253197	0.0837537	0.0921051	0	0	0.121043	0	0.0754942	0.084977	-7.32053	1.03213e-21	Decreased	8.01905	7.53674e-07	Increased	-4.74109	3.6786e-06	Decreased	-7.19127	8.65442e-27	Decreased
gene-VNO77_00255		pentatricopeptide repeat-containing protein At5g21222 isoform X1 [Cajanus cajan]/pentatricopeptide repeat-containing protein At5g21222 isoform X2 [Cajanus cajan]/Pentatricopeptide repeat-containing protein [Spatholobus suberectus]/Pentatricopeptide repeat-containing protein [Spatholobus suberectus]				2.32713	0.304736	1.53726	6.14831	6.85101	3.47778	13.1148	9.50016	12.8097	1.6916	0.846412	0.672094	0.822776	1.63181	1.81993	-2.34835	1.17497e-10	Decreased	3.00861	2.96976e-13	Increased	-2.46522	0.000128974	Decreased	0.519346	0.0330878	nonsignificant
gene-VNO77_00256	Chloroplast processing peptidase	chloroplast processing peptidase isoform X1 [Abrus precatorius]	gmx03060	Protein export		16.2281	11.1293	17.7485	8.74792	9.23986	10.2636	8.98095	10.8194	9.12539	13.3448	9.26682	9.5741	6.94695	7.96521	8.58196	-0.701634	0.0053197	nonsignificant	0.509689	0.0843334	nonsignificant	0.201609	0.511021	nonsignificant	-0.576061	0.0184567	nonsignificant
gene-VNO77_00257						51.7044	51.7689	67.4186	9.60143	8.19563	5.36926	24.1204	19.1514	24.992	85.9301	74.3856	96.0206	51.8902	41.0582	46.9641	2.17958	2.44853e-21	Increased	-2.79212	1.70134e-32	Decreased	2.45415	3.27472e-18	Increased	0.960948	1.7741e-05	nonsignificant
gene-VNO77_00258						71.8017	67.9272	113.16	21.166	16.2513	10.7772	63.3481	69.9495	87.122	109.073	81.049	131.683	81.2116	68.2753	62.7389	1.72502	2.9101e-10	Increased	-2.06526	3.2039e-11	Decreased	1.94872	3.93028e-08	Increased	1.5957	1.29657e-09	Increased
gene-VNO77_00259						59.9586	76.9131	60.011	5.42718	6.63594	7.40932	25.778	28.0873	33.1788	59.65	53.44	55.8391	56.3929	52.7851	45.3029	2.57864	3.66488e-19	Increased	-2.44404	5.93259e-17	Decreased	2.92641	3.29383e-13	Increased	1.56849	4.69294e-08	Increased
gene-VNO77_00260	Protein CONTINUOUS VASCULAR RING 1 [Arabidopsis thaliana]	CONTINUOUS VASCULAR RING 1 [Spatholobus suberectus]				78.4001	83.5614	80.718	24.6381	27.5749	26.0245	42.4759	33.9058	44.1102	62.2889	55.6827	65.2104	76.1072	66.4129	66.5366	0.988949	2.85261e-07	nonsignificant	-0.535416	0.00800523	nonsignificant	1.20117	4.92719e-06	Increased	0.0106225	0.955928	nonsignificant
gene-VNO77_00261		dynein light chain LC6, flagellar outer arm-like [Abrus precatorius]/dynein light chain type 1-like protein [Glycine max]/dynein light chain 1, cytoplasmic [Vigna radiata var. radiata]/Dynein light chain LC6 [Spatholobus suberectus]/dynein light chain LC6, flagellar outer arm [Cajanus cajan]/dynein light chain 1, cytoplasmic [Vigna angularis]/dynein light chain 1-like [Glycine max]/hypothetical p…	gmx04814	Motor proteins		312.887	411.892	301.647	20.9062	28.6559	18.5161	45.8924	30.8423	47.6291	315.531	275.792	352.8	386.914	312.413	327.242	3.49981	1.039e-59	Increased	-3.11726	3.58681e-45	Decreased	3.52119	1.27043e-25	Increased	0.269412	0.301161	nonsignificant
gene-VNO77_00262		uncharacterized protein LOC113855785 [Abrus precatorius]				22.3974	38.198	26.975	0.249357	0.124447	0.41264	1.53299	0.895322	1.60422	8.42391	5.03778	10.1954	30.4985	31.0671	29.6835	6.49691	2.32659e-64	Increased	-4.23864	1.7692e-17	Decreased	6.40783	5.3748e-32	Increased	1.74888	0.0017413	Increased
gene-VNO77_00263		protein ABIL1-like [Abrus precatorius]/ABIL5 protein [Spatholobus suberectus]/ABIL5 protein [Spatholobus suberectus]				0	0	0	0.216239	1.29502	1.61026	3.81214	2.94501	4.12194	10.9383	14.9559	15.7867	0.156035	0.217193	0.611187	-2.15046	0.0246738	Decreased	-3.04151	3.86285e-07	Decreased	-8.39471	7.28424e-06	Decreased	1.16762	0.0882557	nonsignificant
gene-VNO77_00264	Proteinaceous RNase P 1, chloroplastic/mitochondrial	proteinaceous RNase P 1, chloroplastic/mitochondrial-like [Abrus precatorius]				2.64003	0.92938	2.52575	0.561812	0.373846	0.0619798	4.18885	3.41301	3.98792	0.0322027	0.272681	0.187653	0.216211	0.300955	0.338758	-0.613672	0.396339	nonsignificant	1.65216	0.103529	nonsignificant	2.15796	0.00394365	Increased	2.92316	2.66181e-10	Increased
gene-VNO77_00265		uncharacterized protein LOC113856223 [Abrus precatorius]				4.59164	1.08996	4.38153	18.3225	20.234	23.2241	25.7832	32.8695	24.098	16.3121	19.5835	16.8112	13.2915	16.6413	17.0421	-0.83596	0.0023117	nonsignificant	0.930677	0.00110187	nonsignificant	-3.15072	1.1103e-08	Decreased	-0.192993	0.488445	nonsignificant
gene-VNO77_00266	Cyclin-dependent kinase F-1	cyclin-dependent kinase F-1-like [Abrus precatorius]				10.524	11.1494	15.636	25.0472	33.7233	30.6966	32.1743	33.0786	30.3083	17.5038	17.9515	14.9046	19.5974	18.8601	20.4701	-1.03889	2.04978e-06	Decreased	1.52594	1.2925e-10	Increased	-1.71969	6.3578e-09	Decreased	-0.519157	0.0149911	nonsignificant
gene-VNO77_00267	Protein NRT1/ PTR FAMILY 1.2/Protein NRT1/ PTR FAMILY 1.1	protein NRT1/ PTR FAMILY 1.2-like [Abrus precatorius]/protein NRT1/ PTR FAMILY 1.2 [Glycine max]/hypothetical protein JHK82_013761 [Glycine max]/protein NRT1/ PTR FAMILY 1.2-like [Glycine soja]/protein NRT1/ PTR FAMILY 1.2 isoform X2 [Cajanus cajan]/protein NRT1/ PTR FAMILY 1.2 isoform X1 [Cajanus cajan]/Protein NRT1/ PTR FAMILY 1.2 [Glycine max]/Protein NRT1/ PTR FAMILY 1.2 [Glycine max]				0	0	0	0	0	0	0	0	0	0	0	0	0.0347952	0.0322889	0.145379	3.31166	0.167885	nonsignificant			nonsignificant			nonsignificant			nonsignificant
gene-VNO77_00268	Putative E3 ubiquitin-protein ligase LIN-1/Putative E3 ubiquitin-protein ligase LIN	hypothetical protein JHK87_020273 [Glycine soja]/putative E3 ubiquitin-protein ligase LIN [Glycine max]/putative E3 ubiquitin-protein ligase LIN-1 [Glycine max]/putative E3 ubiquitin-protein ligase LIN [Cajanus cajan]/Zinc finger, RING/FYVE/PHD-type [Sesbania bispinosa]/hypothetical protein GYH30_013541 [Glycine max]/putative E3 ubiquitin-protein ligase LIN-1 [Glycine soja]/putative E3 ubiquitin-…				0	0	0	0.0628583	0.0627415	0.069346	0.018822	0.0518837	0.0570573	0.0600499	0.0152544	0.359923	0.0604768	0.126271	0.110547	0.197683	0.797792	nonsignificant	-0.461749	0.702338	nonsignificant	-6.71489	0.00326555	Decreased	-1.21033	0.152268	nonsignificant
gene-VNO77_00269	Transcription factor bHLH68	transcription factor bHLH68-like isoform X2 [Abrus precatorius]/Transcription factor bHLH68 [Mucuna pruriens]/hypothetical protein JHK87_020272 [Glycine soja]/transcription factor bHLH68 isoform X2 [Glycine max]/uncharacterized protein LOC100777095 isoform X2 [Glycine max]/transcription factor bHLH68-like isoform X1 [Abrus precatorius]/transcription factor bHLH68-like isoform X2 [Glycine soja]/un…			bHLH	15.134	27.8772	20.7515	12.4434	18.2722	16.4337	11.4646	13.0164	11.1647	40.7603	34.8434	44.617	43.4847	46.0675	72.9263	1.34295	8.44102e-06	Increased	-0.653694	0.0115233	nonsignificant	0.0273703	0.947606	nonsignificant	-1.01604	5.70797e-05	Decreased
gene-VNO77_00270	NADPH:adrenodoxin oxidoreductase, mitochondrial	NADPH:adrenodoxin oxidoreductase, mitochondrial isoform X1 [Abrus precatorius]/NADPH:adrenodoxin oxidoreductase, mitochondrial isoform X2 [Abrus precatorius]/NADPH:adrenodoxin oxidoreductase, mitochondrial [Mucuna pruriens]/NADPH:adrenodoxin oxidoreductase, mitochondrial [Glycine max]				18.6677	14.8008	22.134	7.05826	5.76808	3.56403	54.239	51.3985	55.5714	26.7924	29.202	29.0598	19.0185	17.0203	15.3169	1.24545	2.46587e-07	Increased	-1.70983	9.5593e-14	Decreased	1.33038	2.20679e-06	Increased	2.71071	1.36161e-41	Increased
gene-VNO77_00271						1.17425	0	1.06284	0	0	0	0	0	0	0	0	0	0	0.0936052	0	0.628131	0.876588	nonsignificant			nonsignificant	5.06613	0.105418	nonsignificant			nonsignificant
gene-VNO77_00272	Auxin-responsive protein IAA27	Auxin-responsive protein IAA27 [Spatholobus suberectus]/auxin-responsive protein IAA27-like [Glycine max]/hypothetical protein JHK87_020268 [Glycine soja]/uncharacterized protein LOC100795749 isoform X1 [Glycine max]/Auxin-responsive protein IAA27 [Glycine soja]/Auxin-responsive protein IAA27 [Glycine max]/hypothetical protein JHK85_020824 [Glycine max]/auxin-responsive protein IAA27-like [Glycin…	gmx04075	Plant hormone signal transduction	ARF	0.488526	0	0	0.720261	0.92433	0.681086	10.9993	8.38258	8.60201	6.04528	4.00775	7.14366	0.705348	0.620091	0.58165	-0.701419	0.200665	nonsignificant	-2.20953	2.03415e-06	Decreased	-2.73852	0.142832	nonsignificant	2.99485	2.11658e-18	Increased
gene-VNO77_00273	Protein SPEAR3	hypothetical protein glysoja_036394 [Glycine soja]/protein SPEAR3 isoform X1 [Glycine max]/hypothetical protein L6164_005240 [Bauhinia variegata]/hypothetical protein JHK87_013670 [Glycine soja]				0	0	0	0	0	0	0	0	0	13.2341	9.07798	13.1418	0.346058	0.0917516	0.413106	3.81802	0.0736594	nonsignificant	-8.9436	6.94104e-13	Decreased			nonsignificant			nonsignificant
gene-VNO77_00274		aldehyde oxidase GLOX1-like [Abrus precatorius]				0.135688	0.178536	0	0	0	0	0.020859	0	0.0252929	0.0798583	0.710023	0.864228	0.167554	0.124388	0.245022	4.71512	0.0058689	Increased	-6.08086	0.000427604	Decreased	4.04174	0.278609	nonsignificant	0.980835	0.805035	nonsignificant
gene-VNO77_00275	Probable xyloglucan endotransglucosylase/hydrolase protein 26	probable xyloglucan endotransglucosylase/hydrolase protein 26 [Abrus precatorius]/xyloglucan endotransglucosylase/hydrolase protein 26 [Spatholobus suberectus]/probable xyloglucan endotransglucosylase/hydrolase protein 26 [Cajanus cajan]				3.0849	1.68451	6.24701	7.6832	6.7639	5.21207	5.46577	5.97939	4.88623	21.8283	16.1209	19.9132	5.13086	5.62406	7.6973	-0.511624	0.0519983	nonsignificant	-0.880594	0.00034317	nonsignificant	-1.33237	0.00846806	Decreased	-0.86115	6.70168e-05	nonsignificant
gene-VNO77_00276						1.42952	0.0977112	0.369683	10.0649	8.23235	5.08923	6.78107	6.64615	5.02485	10.6569	10.2791	15.0081	5.2453	6.83318	7.58613	-0.666673	0.0595491	nonsignificant	0.0534222	0.887343	nonsignificant	-4.08064	1.28773e-05	Decreased	-0.932754	0.00459736	nonsignificant
gene-VNO77_00277		hypothetical protein GLYMA_08G035800v4 [Glycine max]/putative transmembrane protein [Sesbania bispinosa]/hypothetical protein PHAVU_002G311100g [Phaseolus vulgaris]/transmembrane protein 234 homolog [Cajanus cajan]/transmembrane protein 234 homolog [Abrus precatorius]				0.608044	0.800056	0.963122	20.6029	17.4488	28.756	12.432	11.904	8.04731	15.2687	9.318	9.68195	4.65524	5.85279	5.96053	-2.48156	7.11482e-12	Decreased	1.68542	1.51335e-05	Increased	-5.29819	4.5193e-26	Decreased	-1.68046	5.68002e-06	Decreased
gene-VNO77_00278	Casein kinase 1-like protein 3/Casein kinase 1-like protein 4	Casein kinase I isoform delta [Spatholobus suberectus]/Casein kinase 1-like protein 3 [Mucuna pruriens]/hypothetical protein KK1_016147 [Cajanus cajan]/casein kinase 1-like protein 3 isoform X1 [Abrus precatorius]/casein kinase 1-like protein 3 [Glycine soja]/casein kinase 1-like protein 3 [Glycine soja]/Serine/threonine-protein kinase, active site [Sesbania bispinosa]/Serine/threonine-protein ki…				22.2392	21.0228	25.2148	46.5065	44.5569	43.7792	64.1113	65.0159	63.2605	28.5758	34.1632	29.624	36.5775	39.4814	39.1281	-0.65864	5.11947e-05	nonsignificant	1.23871	1.37297e-10	Increased	-1.42366	9.7223e-11	Decreased	-0.0961779	0.513518	nonsignificant
gene-VNO77_00280						10.2758	16.7486	8.54473	2.85936	2.16908	0.946344	3.69876	4.92797	5.60623	12.325	14.0725	11.2152	5.69463	6.66299	5.68959	1.16366	0.00948674	Increased	-1.9629	1.10729e-05	Decreased	2.21339	0.000624332	Increased	0.642257	0.163841	nonsignificant
gene-VNO77_00282	Probable RNA methyltransferase At5g51130 [Arabidopsis thaliana]	putative RNA methyltransferase At5g51130 [Mucuna pruriens]/RNA methyltransferase [Spatholobus suberectus]/probable RNA methyltransferase At5g51130 isoform X1 [Abrus precatorius]				18.1646	15.7156	22.2689	4.34341	4.37785	1.97305	10.7297	9.32123	11.8045	11.8623	13.8578	14.4161	10.2628	9.75164	9.30759	1.04585	0.000229189	Increased	-1.24042	4.17349e-05	Decreased	1.96447	7.74781e-09	Increased	0.980822	0.000310866	nonsignificant
gene-VNO77_00284						14.9135	6.56836	10.2793	20.5027	19.6119	11.5921	48.1163	50.7692	56.576	7.34499	5.59753	4.40239	14.0547	13.0423	17.9	-0.615489	0.0309164	nonsignificant	2.23705	2.01905e-09	Increased	-1.14709	0.0103689	Decreased	0.988676	3.35284e-06	nonsignificant
gene-VNO77_00285	Ninja-family protein mc410 [Nicotiana tabacum]	Ninja-family protein mc410, partial [Mucuna pruriens]				54.7321	25.147	43.1784	16.7891	15.9324	8.85039	52.4891	67.1458	57.4004	33.8004	34.3211	31.196	27.8103	30.0529	31.1265	0.697724	0.00107132	nonsignificant	-0.59741	0.00733907	nonsignificant	1.12414	0.00073724	Increased	1.51552	3.71189e-11	Increased
gene-VNO77_00287	Sugar transport protein 14	sugar transport protein 14-like isoform X2 [Abrus precatorius]/Sugar transport protein 14 [Spatholobus suberectus]/hypothetical protein PHAVU_002G310600g [Phaseolus vulgaris]/sugar transport protein 14-like isoform X1 [Abrus precatorius]/sugar transport protein 14-like [Vigna umbellata]/sugar transport protein 14 [Vigna radiata var. radiata]/Sugar/inositol transporter [Sesbania bispinosa]/sugar t…				31.1376	22.0505	23.9626	0.107074	0	0.44297	46.4455	39.3201	35.31	5.64641	5.63218	5.03891	29.7849	31.3318	30.8892	6.86766	7.96563e-08	Increased	-4.22204	1.45008e-07	Decreased	6.70541	1.99226e-16	Increased	7.08569	3.56962e-08	Increased
gene-VNO77_00288	CRS2-associated factor 1, chloroplastic	CRS2-associated factor 1, chloroplastic-like [Abrus precatorius]/CRS2-associated factor 1, chloroplastic [Glycine max]/hypothetical protein JHK86_020375 [Glycine max]/hypothetical protein JHK87_020256 [Glycine soja]/CRS2-associated factor 1, chloroplastic isoform X2 [Cajanus cajan]/CRS2-associated factor 1, chloroplastic isoform X1 [Cajanus cajan]				4.49122	3.62586	6.88427	14.0487	11.9515	6.93031	5.93382	6.40132	5.97176	5.22656	5.30803	6.322	2.58241	3.92601	3.15654	-2.16484	6.25764e-15	Decreased	1.62409	1.26312e-10	Increased	-1.57279	1.88593e-06	Decreased	-1.42255	3.55825e-10	Decreased
gene-VNO77_00289						0	0	0.571854	8.97392	8.74142	5.54646	9.90672	9.2634	11.4826	2.7888	1.41688	0.309543	0.93621	0.0723978	1.14088	-3.85793	1.05426e-08	Decreased	3.01773	7.80622e-06	Increased	-6.01789	4.01995e-06	Decreased	-0.204312	0.40081	nonsignificant
gene-VNO77_00290		glycosyltransferase protein [Spatholobus suberectus]/probable glycosyltransferase At5g03795 [Glycine soja]/Putative glycosyltransferase [Glycine soja]/probable glycosyltransferase At5g03795 [Glycine max]				6.06201	1.58138	5.15125	27.6124	23.0888	11.3594	40.1411	39.6801	42.3385	15.4224	18.1746	14.2656	4.57105	4.67041	5.40678	-2.46991	4.79324e-18	Decreased	1.01988	0.000372019	Increased	-2.73813	1.91345e-08	Decreased	0.412074	0.123303	nonsignificant
gene-VNO77_00291		hypothetical protein E2542_SST17951 [Spatholobus suberectus]				36.0679	43.5207	37.0378	0.19375	0.165763	0.45803	22.6013	23.6458	23.2299	12.3114	13.5013	10.361	22.1694	24.131	30.4374	6.24154	2.96299e-50	Increased	-4.87893	7.52214e-27	Decreased	6.81369	1.38184e-41	Increased	5.94655	4.77412e-55	Increased
gene-VNO77_00292	Ethylene-responsive transcription factor TINY [Arabidopsis thaliana]	ethylene-responsive transcription factor TINY-like [Abrus precatorius]			ERF	4.34599	0.622909	7.83267	0.104843	0.209297	0	1.62463	2.3625	1.17056	2.16343	4.08365	4.16476	0.302613	0.210612	0.158044	0.648404	0.614244	nonsignificant	-4.26596	5.21767e-07	Decreased	4.76937	5.79248e-05	Increased	3.34204	9.16971e-05	Increased
gene-VNO77_00297		protein phosphatase 1 regulatory inhibitor subunit PPP1R7 homolog isoform X2 [Abrus precatorius]/protein phosphatase 1 regulatory inhibitor subunit PPP1R7 homolog isoform X3 [Abrus precatorius]				103.743	91.3745	108.395	15.7926	23.479	18.1562	58.5198	54.3368	50.3616	63.8657	72.5561	67.5826	103.851	100.238	95.9144	1.96032	6.45855e-20	Increased	-1.14257	3.76552e-07	Decreased	1.96086	1.54155e-14	Increased	0.90218	2.72621e-05	nonsignificant
gene-VNO77_00298	Pentatricopeptide repeat-containing protein At1g77170, mitochondrial	pentatricopeptide repeat-containing protein At1g77170, mitochondrial [Abrus precatorius]				5.06538	0.758698	2.43194	5.39702	5.62776	5.58817	11.1048	12.8267	11.1992	8.07085	8.49508	5.0498	4.30779	4.70412	5.45408	-0.627863	0.00636814	nonsignificant	0.310849	0.312442	nonsignificant	-1.52097	0.0152884	Decreased	0.479761	0.0174043	nonsignificant
gene-VNO77_00300		hypothetical protein E2542_SST17943 [Spatholobus suberectus]/uncharacterized protein LOC102667171 [Glycine max]				42.1804	28.6716	41.2971	7.10667	4.85343	1.92565	1.26933	1.13202	2.6256	13.221	17.8516	12.523	29.269	28.4965	24.4328	2.18067	5.07949e-09	Increased	-1.00675	0.012467	Decreased	2.59953	6.00654e-10	Increased	-2.0321	8.09357e-05	Decreased
gene-VNO77_00301		hypothetical protein E2542_SST17942 [Spatholobus suberectus]/hypothetical protein SESBI_34913 [Sesbania bispinosa]/hypothetical protein SESBI_03422 [Sesbania bispinosa]/uncharacterized protein LOC113856337 [Abrus precatorius]/hypothetical protein L6164_005221 [Bauhinia variegata]				16.4072	14.9814	16.4694	0.141942	0	0.469775	0.605659	0.984142	1.04362	6.83423	3.92688	3.75896	43.9907	45.8118	67.3998	7.87515	2.17676e-32	Increased	-4.02627	8.93896e-06	Decreased	6.05852	3.28944e-14	Increased	1.56289	0.16087	nonsignificant
gene-VNO77_00302						14.2571	5.24737	13.7245	0.130559	0	0.648156	0.234565	0.517271	0.426638	2.61925	4.37241	2.61652	23.364	32.1719	51.6626	6.99496	7.23573e-17	Increased	-3.07195	0.00820225	Decreased	5.09271	2.72406e-06	Increased	0.0344613	0.981252	nonsignificant
gene-VNO77_00303	NADP-dependent malic enzyme/NADP-dependent malic enzyme	NADP-dependent malic enzyme [Spatholobus suberectus]/hypothetical protein CR513_38933, partial [Mucuna pruriens]/hypothetical protein PHAVU_002G309600g [Phaseolus vulgaris]	gmx00620/gmx00710	Pyruvate metabolism/Carbon fixation in photosynthetic organisms		61.5861	48.0052	48.2208	434.258	418.267	372.753	106.564	120.826	108.237	150.501	130.059	138.373	126.619	135.028	137.179	-2.04576	3.37721e-57	Decreased	2.23558	2.95229e-46	Increased	-3.39291	1.91426e-52	Decreased	-2.4713	3.39952e-72	Decreased
gene-VNO77_00304		Oxoglutarate/iron-dependent dioxygenase [Sesbania bispinosa]/PREDICTED: 2-oxoglutarate-Fe(II) type oxidoreductase-like [Lupinus angustifolius]/putative aminocyclopropanecarboxylate oxidase [Lupinus albus]/hypothetical protein Lal_00016406 [Lupinus albus]				50.9812	74.1676	53.9967	7.31211	11.5457	16.202	18.4809	20.0296	22.2968	29.7176	30.2868	23.9503	24.6824	22.0746	25.9995	0.580772	0.125592	nonsignificant	-0.526752	0.164784	nonsignificant	1.90394	4.02311e-05	Increased	0.142492	0.711214	nonsignificant
gene-VNO77_00305		E3 ubiquitin-protein ligase RNF181-like [Abrus precatorius]				22.9077	23.1304	7.96906	1.33929	1.8938	6.64883	1.35348	0.497456	2.67451	2.62287	0.731291	2.63611	6.6038	8.07118	9.5056	0.786255	0.252429	nonsignificant	1.50435	0.0808579	nonsignificant	1.97451	0.0171703	Increased	-1.84394	0.0389058	nonsignificant
gene-VNO77_00306						0	0.423211	0	0	0	0	0.388499	0.599711	0.0942159	0.297472	0.503778	0.990538	4.36898	3.59093	3.52044	6.24347	5.84752e-06	Increased	-3.29727	0.199901	nonsignificant	1.69982	0.666807	nonsignificant	2.67244	0.288012	nonsignificant
gene-VNO77_00307	Probable protein phosphatase 2C 6/Protein phosphatase 2C 53	probable protein phosphatase 2C 6 [Abrus precatorius]	gmx04016/gmx04075	MAPK signaling pathway - plant/Plant hormone signal transduction		307.033	449.101	261.95	9.16766	12.4463	14.8221	80.3975	66.7467	80.4804	510.444	484.752	481.894	792.182	748.879	691.141	5.48552	1.65114e-81	Increased	-4.62759	1.01963e-61	Decreased	4.38349	2.30058e-25	Increased	2.00868	4.47006e-12	Increased
gene-VNO77_00308	Uncharacterized protein C3F10.06c [Schizosaccharomyces pombe 972h-]	uncharacterized protein C3F10.06c isoform X1 [Abrus precatorius]/uncharacterized protein C3F10.06c isoform X3 [Abrus precatorius]/uncharacterized protein C3F10.06c isoform X2 [Abrus precatorius]				9.38809	4.66666	5.71854	15.5962	13.7057	8.6328	19.8499	19.7048	19.8001	11.8369	8.3635	9.88603	10.2008	12.4162	13.8739	-0.461979	0.0419247	nonsignificant	0.997318	6.55378e-05	nonsignificant	-1.37045	0.000103973	Decreased	0.0611521	0.739076	nonsignificant
gene-VNO77_00309		Senescence/dehydration-associated protein, chloroplastic, partial [Mucuna pruriens]/senescence/dehydration-associated protein At4g35985, chloroplastic [Cajanus cajan]/PREDICTED: senescence/dehydration-associated protein At4g35985, chloroplastic-like isoform X1 [Lupinus angustifolius]/Senescence/spartin-associated protein [Spatholobus suberectus]/hypothetical protein PHAVU_002G308900g [Phaseolus v…				0.158776	0.557107	0.766464	0.652114	2.53129	0.239807	0.943787	0.35884	0.789243	5.68987	5.0114	9.59421	1.01954	1.38276	1.09224	-0.33141	0.6568	nonsignificant	-1.9425	0.00360431	Decreased	-1.56256	0.13729	nonsignificant	-1.25805	0.124483	nonsignificant
gene-VNO77_00310		uncharacterized protein LOC113855080 isoform X1 [Abrus precatorius]/Ceramide glucosyltransferase-B [Spatholobus suberectus]/uncharacterized protein LOC109799647 [Cajanus cajan]/hypothetical protein KK1_023822 [Cajanus cajan]/uncharacterized protein LOC106769323 [Vigna radiata var. radiata]/uncharacterized protein LOC114178328 [Vigna unguiculata]/uncharacterized protein LOC100817409 [Glycine max]/…				5.38484	1.78586	4.34609	5.37604	5.20666	4.18393	17.2972	16.6997	13.7265	8.28346	8.44797	8.13384	4.78187	5.4354	6.49927	-0.242137	0.256411	nonsignificant	-0.0729793	0.720741	nonsignificant	-0.840484	0.0522206	nonsignificant	1.09705	4.57209e-09	Increased
gene-VNO77_00313	23S rRNA (guanosine-2'-O-)-methyltransferase RlmB/rRNA methyltransferase 1, mitochondrial	mrm1, partial [Mucuna pruriens]/hypothetical protein JHK87_020240 [Glycine soja]/hypothetical protein JHK85_020798 [Glycine max]/uncharacterized tRNA/rRNA methyltransferase slr0955 [Glycine max]/hypothetical protein PHAVU_002G308600g [Phaseolus vulgaris]				4.32691	2.42287	7.18291	6.41523	5.13814	3.2533	4.58937	4.16355	4.76186	4.13681	2.31644	4.35096	5.15178	4.6248	3.50947	-0.556991	0.0560887	nonsignificant	1.11751	0.00145004	Increased	-0.557925	0.204064	nonsignificant	-0.720786	0.00169522	nonsignificant
gene-VNO77_00314	Probable 3-hydroxyisobutyrate dehydrogenase-like 1, mitochondrial	probable 3-hydroxyisobutyrate dehydrogenase-like 1, mitochondrial [Abrus precatorius]/probable 3-hydroxyisobutyrate dehydrogenase-like 1, mitochondrial [Vigna unguiculata]/putative 3-hydroxyisobutyrate dehydrogenase-like 1, mitochondrial, partial [Mucuna pruriens]/probable 3-hydroxyisobutyrate dehydrogenase-like 1, mitochondrial [Vigna radiata var. radiata]/probable 3-hydroxyisobutyrate dehydroge…				20.5474	12.4434	12.0819	131.74	158.549	262.926	476.491	415.603	352.798	25.6573	22.9316	23.3673	25.1286	27.5533	31.2928	-3.20707	2.85206e-18	Decreased	3.69027	3.2228e-25	Increased	-4.11797	3.5591e-21	Decreased	0.506481	0.181067	nonsignificant
gene-VNO77_00315						27.8638	21.8685	27.9182	6.74222	6.13938	5.28497	21.6762	24.1349	24.0291	58.3079	58.0421	57.739	23.5573	17.6626	26.5676	1.47944	4.11285e-07	Increased	-2.58315	3.04673e-26	Decreased	1.65577	2.88439e-07	Increased	1.34753	3.13318e-09	Increased
gene-VNO77_00316	Hexokinase-1/Hexokinase-1	Hexokinase-1 protein [Spatholobus suberectus]/hexokinase-1 [Cajanus cajan]/Hexokinase, binding site [Sesbania bispinosa]/hexokinase-1-like [Abrus precatorius]/hexokinase-1 [Glycine max]/hexokinase-1 [Glycine max]/Hexokinase-1 isoform B [Glycine soja]/hypothetical protein JHK87_013648 [Glycine soja]/Hexokinase-1, partial [Mucuna pruriens]/hypothetical protein PHAVU_002G308400g [Phaseolus vulgaris]…	gmx00010/gmx00051/gmx00052/gmx00500/gmx00520	Glycolysis / Gluconeogenesis/Fructose and mannose metabolism/Galactose metabolism/Starch and sucrose metabolism/Amino sugar and nucleotide sugar metabolism		31.015	16.4293	27.6323	21.4939	24.7482	17.5318	58.0116	65.5854	55.9329	38.7409	36.7485	45.934	34.8217	33.2049	33.5922	0.256648	0.0763628	nonsignificant	-0.252529	0.168683	nonsignificant	-0.221731	0.405024	nonsignificant	0.900391	7.84325e-09	nonsignificant
gene-VNO77_00319	Protein DETOXIFICATION 51	protein DETOXIFICATION 51-like [Abrus precatorius]				0	0	0	0.684831	0.911413	1.22771	0	0	0	0	0	0	0	0.0764281	0	-5.598	5.4188e-08	Decreased	8.78262	1.62532e-10	Increased	-9.14874	1.71642e-09	Decreased	-9.12838	5.55028e-12	Decreased
gene-VNO77_00322	Protein IQ-domain 26	IQ-DOMAIN 14 [Spatholobus suberectus]/protein IQ-DOMAIN 14-like [Abrus precatorius]				0	0	0	2.65184	2.78478	1.05137	1.35238	0.930262	0.872578	0	0	0.0790849	0.0398652	0.0369937	0.0416404	-6.16694	1.11768e-16	Decreased	7.08035	2.81556e-14	Increased	-10.3159	5.85421e-14	Decreased	-1.61326	4.77132e-05	Decreased
gene-VNO77_00323						0	0	0	1.33391	0.665715	0.275922	0.149783	0.825764	0.998915	0	0	0	0	0	0	-5.50419	0.00566734	Decreased	5.85509	0.00649472	Increased	-6.20667	0.0201009	Decreased	-0.806412	0.466515	nonsignificant
gene-VNO77_00324	Probable pectinesterase 53	probable pectinesterase 53 [Abrus precatorius]/pectinesterase 53 [Spatholobus suberectus]/probable pectinesterase 53 [Glycine max]	gmx00040	Pentose and glucuronate interconversions		0.290329	0.378854	0	21.7165	25.5714	15.7261	3.48939	1.53898	2.71578	3.27245	1.76257	6.87945	0.104295	0	0.0544696	-9.07443	3.74393e-46	Decreased	3.07253	5.9748e-12	Increased	-6.84125	9.51345e-20	Decreased	-3.61631	9.06469e-30	Decreased
gene-VNO77_00326		uncharacterized protein LOC113855297 [Abrus precatorius]				8.46057	2.26063	0.895076	2.7829	6.30621	5.97431	3.88499	3.53867	3.68671	1.0778	0.985653	0	2.65938	5.94291	4.4218	-0.654038	0.192383	nonsignificant	3.57196	8.79222e-05	Increased	-0.850296	0.327909	nonsignificant	-1.05704	0.0124619	Decreased
gene-VNO77_00327	Glucan endo-1,3-beta-glucosidase 13	Glucan endo-1,3-beta-glucosidase 13 [Spatholobus suberectus]/glucan endo-1,3-beta-glucosidase 13 [Abrus precatorius]/glucan endo-1,3-beta-glucosidase 13 [Cajanus cajan]/glucan endo-1,3-beta-glucosidase 13-like [Glycine soja]/glucan endo-1,3-beta-glucosidase 13 [Glycine max]/glucan endo-1,3-beta-glucosidase 13 [Glycine max]/glucan endo-1,3-beta-glucosidase 13 [Vigna radiata var. radiata]/glucan en…				0	0	0	17.7973	19.1733	16.3059	2.89665	2.24806	2.4873	1.95142	1.63224	2.65464	0.299587	0.203872	0.292066	-6.49738	9.82812e-102	Decreased	3.78185	2.30035e-50	Increased	-13.3951	4.06428e-28	Decreased	-3.40585	4.05121e-85	Decreased
gene-VNO77_00328						25.4563	19.2409	32.1908	13.1322	14.2169	20.8956	31.2614	28.616	36.476	48.6957	52.1429	54.7326	10.4236	12.649	9.5934	-1.0171	0.00442028	Decreased	-0.973536	0.00264722	nonsignificant	0.176981	0.658294	nonsignificant	0.362839	0.263692	nonsignificant
gene-VNO77_00329	Profilin-1 [Ricinus communis]/Profilin-1 [Phaseolus vulgaris]/Profilin/Profilin-1/Profilin/Profilin-1/Profilin-2/Profilin/Profilin-2	profilin [Solanum lycopersicum]/profilin-1 [Cajanus cajan]/Profilin [Sesbania bispinosa]/hypothetical protein EJD97_002495 [Solanum chilense]/Profilin [Sesbania bispinosa]/profilin-1 [Abrus precatorius]/unknown [Lotus japonicus]/hypothetical protein [Datura stramonium]/hypothetical protein K7X08_026818 [Anisodus acutangulus]/PREDICTED: profilin [Nicotiana tabacum]/PREDICTED: profilin-2 [Nicotiana…				218.41	164.118	213.492	345.982	399.862	476.248	536.411	592.234	536.631	344.467	339.668	358.62	155.846	160.486	176.14	-1.76748	3.57491e-12	Decreased	0.945844	0.000183623	nonsignificant	-1.51404	1.71182e-07	Decreased	-0.186321	0.463394	nonsignificant
gene-VNO77_00330						126.967	111.171	151.829	32.8813	39.1558	57.1677	71.7408	71.6304	67.3821	195.571	197.117	193.862	94.6064	94.3414	88.1531	0.634306	0.0532074	nonsignificant	-1.45387	5.12011e-06	Decreased	1.10311	0.00270696	Increased	0.0602571	0.85479	nonsignificant
gene-VNO77_00334		uncharacterized protein LOC113856471 [Abrus precatorius]				0.181957	0	0.695374	0.719643	0.607798	0.229015	2.39937	3.41321	2.35163	12.0099	7.81863	7.96392	0.15978	0.203872	0.0834474	-2.1912	0.00213609	Decreased	-3.46194	1.33817e-17	Decreased	-1.36126	0.364453	nonsignificant	1.78376	2.58212e-05	Increased
gene-VNO77_00335		leucine-rich repeat extensin-like protein 6 [Vigna angularis]/leucine-rich repeat extensin-like protein 6 [Vigna unguiculata]/serine/threonine kinase [Vigna unguiculata]/hypothetical protein PHAVU_002G307200g [Phaseolus vulgaris]/leucine-rich repeat extensin-like protein 4 [Abrus precatorius]/leucine-rich repeat extensin-like protein 6 [Vigna radiata var. radiata]/Pollen-specific leucine-rich rep…				1.76394	1.29844	2.00597	0	0.309029	0	1.76606	1.16531	1.24778	4.5608	3.67409	0.797749	0.0893623	0	0.0466708	-1.52243	0.52095	nonsignificant	-4.19299	0.000167265	Decreased	3.60501	0.00517668	Increased	3.14504	0.00384686	Increased
gene-VNO77_00336	Phosphatidylglycerophosphate phosphatase PTPMT1/Phosphatidylglycerophosphate phosphatase PTPMT2	phosphatidylglycerophosphate phosphatase PTPMT2 [Glycine max]/putative dual specificity protein phosphatase DSP8 [Abrus precatorius]/putative dual specificity protein phosphatase DSP8 [Spatholobus suberectus]/putative dual specificity protein phosphatase DSP8 [Glycine max]/putative dual specificity protein phosphatase DSP8 [Mucuna pruriens]/protein-tyrosine phosphatase mitochondrial 1-like [Glyci…				16.927	11.8483	13.9087	76.9985	71.4321	60.9426	39.2358	38.6621	37.3828	21.6682	20.354	21.9381	18.1294	18.8759	20.4418	-2.28763	1.67738e-58	Decreased	2.39281	1.08335e-50	Increased	-2.73449	3.88483e-35	Decreased	-1.45986	2.3185e-36	Decreased
gene-VNO77_00338	NAC domain-containing protein 75	NAC domain-containing protein 73 isoform X1 [Vigna radiata var. radiata]/NAC domain-containing protein 73, partial [Mucuna pruriens]/NAC domain-containing protein 73 isoform X2 [Vigna radiata var. radiata]/NAC domain-containing protein 75 isoform X2 [Vigna angularis]/NAC domain-containing protein 75-like [Vigna unguiculata]/NAC domain-containing protein 73 [Mucuna pruriens]			NAC	8.89173	10.0721	6.60919	0.840565	1.7679	0.198712	4.65187	4.53454	3.64601	16.1921	15.0806	17.2109	6.347	5.30687	7.03691	2.34933	1.4553e-05	Increased	-3.45842	1.00569e-12	Decreased	2.83832	1.35674e-05	Increased	1.63359	0.00425737	Increased
gene-VNO77_00341	ATP-dependent 6-phosphofructokinase 3/ATP-dependent 6-phosphofructokinase 7	ATP-dependent 6-phosphofructokinase 7 [Glycine max]/6-phosphofructokinase 3 [Glycine soja]/ATP-dependent 6-phosphofructokinase 3 [Spatholobus suberectus]/ATP-dependent 6-phosphofructokinase 3-like [Glycine soja]/ATP-dependent 6-phosphofructokinase 3 [Glycine max]/hypothetical protein JHK85_014092 [Glycine max]/hypothetical protein PHAVU_002G306800g [Phaseolus vulgaris]/ATP-dependent 6-phosphofruc…	gmx00010/gmx00030/gmx00051/gmx00052/gmx03018	Glycolysis / Gluconeogenesis/Pentose phosphate pathway/Fructose and mannose metabolism/Galactose metabolism/RNA degradation		20.3328	24.8558	19.9508	2.89994	2.89455	1.47292	27.7527	22.6376	26.3804	70.2577	92.8331	79.3869	36.2985	33.1263	40.6633	3.5004	2.65561e-51	Increased	-4.38461	1.65773e-68	Decreased	2.77407	1.34424e-14	Increased	2.79828	1.54803e-36	Increased
gene-VNO77_00342						7.47285	3.38049	2.65635	0.14881	0.742666	0.615632	4.81237	4.93771	4.57909	9.33999	8.99217	8.30774	4.0804	4.18506	6.44923	2.89352	3.31012e-06	Increased	-3.50304	1.0893e-09	Decreased	2.73054	0.00192371	Increased	2.69079	1.58606e-06	Increased
gene-VNO77_00343		uncharacterized protein LOC113853926 isoform X1 [Abrus precatorius]/uncharacterized protein LOC113853926 isoform X3 [Abrus precatorius]/uncharacterized protein LOC114421134 [Glycine soja]/hypothetical protein JHK82_020326 [Glycine max]/hypothetical protein JHK87_013632 [Glycine soja]/uncharacterized protein LOC100797714 [Glycine max]/uncharacterized protein LOC100796396 [Glycine max]/hypothetical…				13.5892	10.602	14.1776	12.3465	11.0865	5.36026	32.9354	35.5061	31.7905	43.8553	44.1165	35.8516	22.8721	22.7209	26.2259	0.931093	0.000394868	nonsignificant	-1.45855	5.3062e-08	Decreased	0.00431409	0.988656	nonsignificant	1.23583	2.37303e-06	Increased
gene-VNO77_00344						32.9242	21.607	35.0595	2.84546	4.38937	6.84905	10.8634	9.7363	7.60771	43.5922	38.0423	60.0803	29.8654	30.2257	29.928	2.2476	3.24424e-08	Increased	-2.63308	1.26766e-09	Decreased	2.18543	1.37641e-05	Increased	0.382941	0.415544	nonsignificant
gene-VNO77_00345		ATP synthase, F0 complex, subunit G, mitochondrial [Sesbania bispinosa]/uncharacterized protein J3R85_011641 [Psidium guajava]/uncharacterized protein LOC115671236 [Syzygium oleosum]/ATPase, F0 complex, subunit G, mitochondrial [Trema orientale]/uncharacterized protein LOC104436511 [Eucalyptus grandis]/uncharacterized protein LOC125423916 [Ziziphus jujuba var. spinosa]/ATPase, F0 complex, subunit…	gmx00190	Oxidative phosphorylation		58.7495	50.8707	66.039	22.7127	26.1646	25.3264	49.6547	35.0755	45.933	57.5813	52.3336	74.5817	76.5416	68.5206	75.8389	1.1446	1.15586e-08	Increased	-0.619737	0.0133926	nonsignificant	0.790803	0.00170322	nonsignificant	0.202592	0.368572	nonsignificant
gene-VNO77_00346	Inositol oxygenase 2/Inositol oxygenase 4	Inositol oxygenase 2, partial [Mucuna pruriens]/inositol oxygenase 2-like isoform X2 [Abrus precatorius]/putative inositol oxygenase [Glycine max]/unknown [Glycine max]/hypothetical protein GLYMA_05G224500v4 [Glycine max]/hypothetical protein GLYMA_05G224500v4 [Glycine max]/inositol oxygenase 2 [Vigna radiata var. radiata]/hypothetical protein PHAVU_002G306200g [Phaseolus vulgaris]/hypothetical p…	gmx00053/gmx00562	Ascorbate and aldarate metabolism/Inositol phosphate metabolism		10.6408	11.1644	7.20049	1.63019	1.24634	1.60712	14.0677	7.74708	17.228	3.34004	3.03024	1.88674	15.3172	15.77	13.4896	2.90677	1.18164e-26	Increased	-0.194068	0.651121	nonsignificant	2.28418	3.16541e-07	Increased	2.51085	6.08306e-11	Increased
gene-VNO77_00349	Zinc finger CCCH domain-containing protein 20	zinc finger CCCH domain-containing protein 20-like [Abrus precatorius]			C3H	4.90571	5.10828	7.3393	135.285	160.962	166.74	39.4233	35.4421	29.0003	6.04489	8.94408	4.82026	44.7512	42.4692	60.5217	-2.09591	3.36457e-17	Decreased	5.25236	4.93318e-69	Increased	-5.20621	7.38853e-73	Decreased	-2.77885	5.48475e-31	Decreased
gene-VNO77_00350						7.18667	2.99775	9.34028	29.3364	28.8503	33.7559	10.36	12.3512	8.40092	4.2555	4.25063	2.63112	23.5093	29.3452	38.627	-0.454926	0.105417	nonsignificant	3.74779	1.24056e-32	Increased	-2.75568	1.14459e-10	Decreased	-2.18031	1.71432e-15	Decreased
gene-VNO77_00351	Transcription factor RAX3/Transcription factor MYB36/Transcription factor RAX2	transcription factor RAX2-like [Abrus precatorius]			MYB	0.273209	0	0	0	0	0	0.215999	0.238164	0.756637	0	0	0	0.308455	0.429355	0.52356	4.74618	0.00494407	Increased			nonsignificant	2.46626	0.530424	nonsignificant	4.49915	0.0114717	Increased
gene-VNO77_00352	Vacuolar protein sorting-associated protein 32 homolog 1	hypothetical protein PHAVU_002G305900g [Phaseolus vulgaris]/vacuolar protein sorting-associated protein 32 homolog 2 [Cajanus cajan]/vacuolar protein sorting-associated protein 32 homolog 2 [Vigna unguiculata]/Vacuolar protein sorting-associated protein 32-like 1 [Mucuna pruriens]/vacuolar protein sorting-associated protein 32 homolog 2 [Abrus precatorius]/Vacuolar protein sorting-associated prot…	gmx03250/gmx04144	Viral life cycle - HIV-1/Endocytosis		163.263	178.273	144.598	39.7485	36.647	25.4113	122.106	114.638	125.07	125.835	119.48	118.457	137.983	125.167	120.027	1.50283	4.93494e-18	Increased	-1.16603	2.38488e-11	Decreased	1.85724	4.54596e-11	Increased	1.23683	6.52547e-19	Increased
gene-VNO77_00354		uncharacterized protein LOC109799553 isoform X2 [Cajanus cajan]/uncharacterized protein LOC109799553 isoform X1 [Cajanus cajan]/hypothetical protein CR513_20316, partial [Mucuna pruriens]				20.5862	12.455	15.8254	8.13727	9.54502	4.42304	8.1368	9.82482	8.24894	9.63486	5.83777	6.80198	10.372	10.301	11.5054	0.134366	0.616516	nonsignificant	0.646248	0.0656948	nonsignificant	0.719441	0.0458316	nonsignificant	-0.336592	0.220487	nonsignificant
gene-VNO77_00355						35.4343	19.9128	42.3415	10.4531	7.64156	6.82173	28.7654	31.4256	32.9555	119.58	111.581	146.262	71.1785	65.5585	73.1274	2.65395	2.04465e-29	Increased	-3.24028	2.89997e-34	Decreased	1.50008	0.000160292	Increased	1.30352	5.83474e-08	Increased
gene-VNO77_00356	60S ribosomal protein L31 [Nicotiana glutinosa]	60S ribosomal protein L31 [Spatholobus suberectus]/60S ribosomal protein L31 [Spatholobus suberectus]/60S ribosomal protein L31 [Abrus precatorius]/60S ribosomal protein L31 [Cajanus cajan]/60S ribosomal protein L31 [Vigna umbellata]/60S ribosomal protein L31 [Vigna angularis]/60S ribosomal protein L31 [Vigna angularis]/hypothetical protein PHAVU_004G172800g [Phaseolus vulgaris]/60S ribosomal pro…	gmx03010	Ribosome		157.019	89.9787	158.871	107.398	103.773	92.5524	268.006	271.718	252.654	367.653	348.398	373.375	331.527	339.736	334.738	1.3045	5.36856e-22	Increased	-1.15751	1.51847e-13	Decreased	-0.0502154	0.841005	nonsignificant	0.782246	1.31479e-09	nonsignificant
gene-VNO77_00357						3.03262	1.87422	0.800595	0	0.17267	0.286269	0.0776997	0	0.0942159	3.76798	3.27456	1.23817	2.74621	2.78007	2.60773	3.91519	0.00144448	Increased	-3.6508	0.0100967	Decreased	3.34226	0.0494197	nonsignificant	-1.97932	0.408302	nonsignificant
gene-VNO77_00360	Probable caffeoyl-CoA O-methyltransferase At4g26220	probable caffeoyl-CoA O-methyltransferase At4g26220 [Abrus precatorius]/probable caffeoyl-CoA O-methyltransferase At4g26220 [Glycine soja]/anthocyanin 3'-O-methyltransferase [Glycine max]/anthocyanin 3'-O-methyltransferase [Glycine max]/hypothetical protein GYH30_013477 [Glycine max]/hypothetical protein JHK82_013704 [Glycine max]/putative caffeoyl-CoA O-methyltransferase [Glycine max]/probable c…	gmx00940/gmx00941/gmx00945	Phenylpropanoid biosynthesis/Flavonoid biosynthesis/Stilbenoid, diarylheptanoid and gingerol biosynthesis		13.6219	10.606	14.5656	2.66856	2.84944	3.49171	5.54699	5.1327	4.56292	17.0391	19.88	31.8038	12.4044	10.5551	11.46	1.52025	4.01945e-07	Increased	-2.24134	2.77595e-09	Decreased	1.65408	1.06571e-05	Increased	0.165136	0.596454	nonsignificant
gene-VNO77_00362	Probable inositol oxygenase/Inositol oxygenase 2/Inositol oxygenase 5/Inositol oxygenase 4	inositol oxygenase 4 isoform X3 [Cajanus cajan]/inositol oxygenase 2 isoform X2 [Cajanus cajan]/inositol oxygenase 4 isoform X1 [Cajanus cajan]/inositol oxygenase 2-like [Abrus precatorius]/hypothetical protein PHAVU_002G306400g [Phaseolus vulgaris]/inositol oxygenase 4 [Cajanus cajan]/Inositol oxygenase 2, partial [Mucuna pruriens]/inositol oxygenase 2-like isoform X2 [Abrus precatorius]/putativ…	gmx00053/gmx00562	Ascorbate and aldarate metabolism/Inositol phosphate metabolism		0.642504	0	0.930474	0.586411	0	1.16448	0.368744	0.290417	0.191625	0.134451	0.0853861	0	0.507775	1.80626	0.707181	0.323252	0.798722	nonsignificant	3.73668	0.0541364	nonsignificant	-0.815383	0.71166	nonsignificant	-1.68234	0.203823	nonsignificant
gene-VNO77_00363	40S ribosomal protein S15a-5 [Arabidopsis thaliana]/40S ribosomal protein S15a-2 [Arabidopsis thaliana]	40S ribosomal protein S15a-5 [Spatholobus suberectus]/40S ribosomal protein S15a-5 [Trifolium pratense]/40S ribosomal protein S15a-5 [Abrus precatorius]/40S ribosomal protein S15a-5 [Cicer arietinum]/40S ribosomal protein S15a-5 isoform X1 [Vigna unguiculata]/40S ribosomal protein S15a-5 [Vigna angularis]/40S ribosomal protein S15a-5 [Cajanus cajan]/40S ribosomal protein S15a-5, partial [Pisum sa…	gmx03010	Ribosome		6.33739	4.42744	8.02355	1.17102	1.2751	0.528497	2.67765	4.90313	2.84097	10.9836	4.10773	9.06723	6.45264	6.48684	5.9376	2.2186	2.0894e-06	Increased	-2.33513	0.000180204	Decreased	2.19092	0.000592723	Increased	1.20377	0.0354026	nonsignificant
gene-VNO77_00364	Inositol oxygenase 2/Inositol oxygenase 4	hypothetical protein PHAVU_002G306200g [Phaseolus vulgaris]/hypothetical protein GYH30_013489 [Glycine max]/hypothetical protein JHK86_013727 [Glycine max]/hypothetical protein GLYMA_05G224500v4 [Glycine max]/putative inositol oxygenase [Glycine max]/inositol oxygenase 4-like isoform X1 [Abrus precatorius]/hypothetical protein GYH30_013489 [Glycine max]/inositol oxygenase 2-like isoform X2 [Abrus…	gmx00053/gmx00562	Ascorbate and aldarate metabolism/Inositol phosphate metabolism		2.96633	4.21824	8.63968	0.635246	0.815229	0.300348	2.11955	1.43818	2.32296	6.39809	6.47479	7.98926	5.10771	4.9221	5.60876	2.7073	4.90331e-12	Increased	-2.87168	2.33332e-11	Decreased	2.72011	2.89169e-05	Increased	1.12692	0.0173269	Increased
gene-VNO77_00365	1-aminocyclopropane-1-carboxylate synthase 7	1-aminocyclopropane-1-carboxylate synthase 7, partial [Mucuna pruriens]/1-aminocyclopropane-1-carboxylate synthase 7-like [Abrus precatorius]/1-aminocyclopropane-1-carboxylate synthase 7 [Spatholobus suberectus]/1-aminocyclopropane-1-carboxylate synthase 7-like [Abrus precatorius]/1-aminocyclopropane-1-carboxylate synthase 7 [Glycine max]/1-aminocyclopropane-1-carboxylate synthase 7 [Cajanus caja…	gmx00270	Cysteine and methionine metabolism		0	0.484772	0	0	0	0	0.0283188	0.343473	0.326214	0	0	0	0.454954	0.25331	0.0475213	4.78738	0.0131409	Increased			nonsignificant	4.34704	0.266651	nonsignificant	4.48437	0.0250691	Increased
gene-VNO77_00367	Probable caffeoyl-CoA O-methyltransferase At4g26220	anthocyanin 3'-O-methyltransferase [Glycine max]/probable caffeoyl-CoA O-methyltransferase At4g26220 [Glycine soja]/probable caffeoyl-CoA O-methyltransferase At4g26220 [Abrus precatorius]/anthocyanin 3'-O-methyltransferase [Glycine max]/hypothetical protein JHK82_013704 [Glycine max]/probable caffeoyl-CoA O-methyltransferase At4g26220 [Glycine max]/putative caffeoyl-CoA O-methyltransferase [Glyci…	gmx00940/gmx00941/gmx00945	Phenylpropanoid biosynthesis/Flavonoid biosynthesis/Stilbenoid, diarylheptanoid and gingerol biosynthesis		0.169184	0.323796	0	0	0	0	0	0	0	0	0	0	0.376051	0.271416	0.174576	4.02353	0.0401073	nonsignificant			nonsignificant	3.39968	0.385744	nonsignificant			nonsignificant
gene-VNO77_00368	40S ribosomal protein S15a-5 [Arabidopsis thaliana]/40S ribosomal protein S15a-2 [Arabidopsis thaliana]	40S ribosomal protein S15a-5 [Spatholobus suberectus]/40S ribosomal protein S15a-5 [Trifolium pratense]/40S ribosomal protein S15a-5 [Abrus precatorius]/40S ribosomal protein S15a-5 [Cicer arietinum]/40S ribosomal protein S15a-5 isoform X1 [Vigna unguiculata]/40S ribosomal protein S15a-5 [Vigna angularis]/40S ribosomal protein S15a-5 [Cajanus cajan]/40S ribosomal protein S15a-5, partial [Pisum sa…	gmx03010	Ribosome		3.69357	7.88755	9.64234	1.7033	1.80639	1.05699	3.29925	3.95414	3.47874	11.7158	7.1304	10.3625	5.53084	7.12839	4.97475	1.52456	0.00057668	Increased	-1.99321	2.56799e-05	Decreased	1.80043	0.00729552	Increased	0.625626	0.136838	nonsignificant
gene-VNO77_00369	Inositol oxygenase 2/Inositol oxygenase 4	hypothetical protein PHAVU_002G306200g [Phaseolus vulgaris]/hypothetical protein GYH30_013489 [Glycine max]/hypothetical protein JHK86_013727 [Glycine max]/hypothetical protein GLYMA_05G224500v4 [Glycine max]/putative inositol oxygenase [Glycine max]/inositol oxygenase 4-like isoform X1 [Abrus precatorius]/hypothetical protein GYH30_013489 [Glycine max]/inositol oxygenase 2-like isoform X2 [Abrus…	gmx00053/gmx00562	Ascorbate and aldarate metabolism/Inositol phosphate metabolism		3.82806	2.66415	10.5296	0.771371	0.498195	0.600696	1.10053	1.52807	1.82871	8.2707	5.58285	6.23552	4.25643	4.0106	6.36115	2.55214	3.63349e-09	Increased	-2.75384	4.31219e-10	Decreased	2.67972	7.93142e-05	Increased	0.658305	0.171428	nonsignificant
gene-VNO77_00370	Protein NDL1	protein NDL1 isoform X1 [Abrus precatorius]/Pollen-specific protein SF21 [Spatholobus suberectus]/hypothetical protein L6164_005146 [Bauhinia variegata]/protein NDL1 isoform X1 [Arachis duranensis]/protein NDL1 isoform X1 [Arachis hypogaea]/Pollen-specific protein [Arachis hypogaea]/protein NDL1 isoform X1 [Arachis hypogaea]/Pollen-specific protein SF21 [Mucuna pruriens]/Pollen-specific protein S…				72.2425	63.8917	66.0721	8.78875	7.50221	2.50074	13.3786	16.1892	15.2478	10.2349	11.5811	11.414	24.3343	22.5814	18.8836	1.43202	0.000157731	Increased	-0.184252	0.630834	nonsignificant	3.04235	8.49526e-14	Increased	0.698259	0.0662853	nonsignificant
gene-VNO77_00371		Inorganic pyrophosphatase 3 [Spatholobus suberectus]/Inorganic pyrophosphatase 2, partial [Mucuna pruriens]/thiamine phosphate phosphatase-like protein [Abrus precatorius]	gmx00564/gmx00750	Glycerophospholipid metabolism/Vitamin B6 metabolism		43.6615	43.3697	39.4009	4.90248	3.67003	4.81693	18.1892	17.299	18.9405	46.6003	45.2471	46.2373	42.1191	43.4964	48.1901	2.89999	3.15118e-33	Increased	-2.68302	5.00737e-26	Decreased	2.80961	2.68764e-17	Increased	1.42462	2.30615e-09	Increased
gene-VNO77_00372	Inactive protein kinase SELMODRAFT_444075 [Selaginella moellendorffii]	inactive protein kinase SELMODRAFT_444075-like [Abrus precatorius]/tyrosine kinase [Spatholobus suberectus]				0.0370555	0	0	7.06169	6.03585	3.76095	2.63404	1.79888	1.98931	1.0003	0.738677	1.29264	0.336779	0.407635	0.703552	-3.95225	1.86491e-29	Decreased	3.13867	1.0852e-22	Increased	-9.07004	1.25631e-28	Decreased	-1.97624	2.38728e-14	Decreased
gene-VNO77_00373	Transcription factor KUA1	transcription factor KUA1-like [Abrus precatorius]			MYB_related	0	0	0.576357	0.217942	0	0	0.92995	0.215869	1.60241	1.37415	4.16509	2.49584	2.7128	2.55387	2.9568	4.68449	2.44322e-07	Increased	-4.42792	7.64817e-05	Decreased	0.871143	0.819976	nonsignificant	2.98986	0.0352517	nonsignificant
gene-VNO77_00376	1-aminocyclopropane-1-carboxylate oxidase 1	1-aminocyclopropane-1-carboxylate oxidase 1 [Spatholobus suberectus]/1-aminocyclopropane-1-carboxylate oxidase 1 [Cajanus cajan]	gmx00270	Cysteine and methionine metabolism		0.362202	0.488397	0	0	0	0	0	0	0	0.697655	0.525111	0.451711	0.0975854	0.301854	0.747493	4.84235	0.00983333	Increased	-5.14504	0.00259619	Decreased	4.52288	0.183375	nonsignificant			nonsignificant
gene-VNO77_00377	Tetraspanin-2 [Arabidopsis thaliana]	tetraspanin-2-like [Abrus precatorius]/Tetraspanin-2 protein [Spatholobus suberectus]/Tetraspanin/Peripherin [Sesbania bispinosa]				7.67515	2.77663	6.13366	38.2887	47.6825	79.8161	67.5009	71.2292	62.2523	26.9708	24.8904	21.9019	7.73009	9.78174	11.7831	-2.98986	5.84126e-14	Decreased	1.9157	3.0495e-07	Increased	-3.86553	2.25883e-15	Decreased	-0.385172	0.314274	nonsignificant
gene-VNO77_00378	Cytidine deaminase 2 [Arabidopsis thaliana]	cytidine deaminase 1-like [Vigna umbellata]/cytidine deaminase 1 [Vigna angularis]/Cytidine deaminase 1 [Spatholobus suberectus]/cytidine deaminase 1-like [Vigna unguiculata]/Cytidine deaminase 1, partial [Mucuna pruriens]	gmx00240	Pyrimidine metabolism		6.8423	9.54179	15.654	0.0941449	2.58418	0.701067	4.2497	3.5668	4.51211	2.72514	1.85061	2.22366	2.78528	2.45857	2.34164	0.775481	0.375842	nonsignificant	-0.359997	0.687054	nonsignificant	2.82919	0.00168026	Increased	1.28926	0.136327	nonsignificant
gene-VNO77_00380						13.8083	11.5183	12.8284	1.28406	0.996857	4.95806	22.7492	21.4801	18.4158	42.1163	38.1209	26.5505	21.3108	19.8713	21.9372	2.66688	3.19469e-05	Increased	-3.16618	5.07337e-07	Decreased	1.89531	0.0172592	Increased	2.47424	0.000168799	Increased
gene-VNO77_00381	Uncharacterized pyrophosphatase/phosphodiesterase C725.05c [Schizosaccharomyces pombe 972h-]	uncharacterized protein LOC113855768 [Abrus precatorius]/Venom phosphodiesterase 2 [Spatholobus suberectus]	gmx00230/gmx00240/gmx00500/gmx00740/gmx00760/gmx00770	Purine metabolism/Pyrimidine metabolism/Starch and sucrose metabolism/Riboflavin metabolism/Nicotinate and nicotinamide metabolism/Pantothenate and CoA biosynthesis		5.4607	2.87357	9.40083	1.32966	3.65654	6.42141	25.4124	23.0074	24.8139	14.9008	15.2911	13.1101	12.473	11.4837	14.0511	1.2331	0.0255549	Increased	-1.16158	0.0296979	Decreased	0.0583418	0.931802	nonsignificant	1.99984	0.000324731	Increased
gene-VNO77_00383	Galacturonokinase	Galacturonokinase protein [Spatholobus suberectus]/Galacturonokinase, partial [Mucuna pruriens]/galacturonokinase isoform X2 [Cajanus cajan]/galacturonokinase isoform X1 [Cajanus cajan]/uncharacterized protein LOC113855768 [Abrus precatorius]	gmx00520	Amino sugar and nucleotide sugar metabolism		100.396	101.428	86.3278	17.9375	17.6839	13.2505	40.9207	32.6924	39.7466	34.6938	36.4694	36.3724	90.2173	92.1836	90.1954	2.06341	4.52449e-55	Increased	-0.461264	0.00415901	nonsignificant	2.15025	5.99615e-17	Increased	0.6163	2.72308e-05	nonsignificant
gene-VNO77_00384		indole-3-acetic acid-induced protein ARG7-like [Abrus precatorius]	gmx04075	Plant hormone signal transduction		0	0	0	4.44578	9.44764	15.9005	0.289864	0.603706	0.820117	0.123305	0	0.821171	0	0.19206	0.162139	-6.88541	2.53903e-16	Decreased	5.75829	2.98837e-10	Increased	-11.2553	1.11463e-15	Decreased	-4.80311	6.77628e-14	Decreased
gene-VNO77_00385	Isoamylase 1, chloroplastic	isoamylase 1, chloroplastic isoform X1 [Abrus precatorius]/Isoamylase 1, chloroplastic, partial [Mucuna pruriens]/isoamylase 1, chloroplastic isoform X1 [Cajanus cajan]/hypothetical protein KK1_023884 [Cajanus cajan]/isoamylase 1, chloroplastic [Vigna unguiculata]/glycogen operon protein GlgX [Vigna unguiculata]/isoamylase 1, chloroplastic [Vigna radiata var. radiata]/isoamylase 1, chloroplastic …	gmx00500	Starch and sucrose metabolism		2.61237	1.97453	3.38115	53.4221	38.854	23.216	20.9605	25.5671	19.9865	11.3691	13.0819	7.38266	3.42848	3.75998	4.51876	-3.69548	5.92773e-41	Decreased	2.50906	1.88204e-15	Increased	-4.28701	6.94953e-41	Decreased	-1.36178	7.41926e-07	Decreased
gene-VNO77_00386						23.7274	9.60623	14.487	45.5544	32.4236	21.3111	25.8136	35.6019	31.3006	61.5878	45.34	48.2887	13.1763	15.831	12.0245	-1.67635	6.59465e-08	Decreased	0.0194248	0.948855	nonsignificant	-1.49443	0.00105048	Decreased	-0.679385	0.0197298	nonsignificant
gene-VNO77_00387		uncharacterized protein LOC113856136 isoform X1 [Abrus precatorius]				9.70361	13.2917	10.1973	41.0953	46.1332	48.6876	19.5258	16.7945	22.5543	9.32534	7.84509	8.77117	19.3626	18.6046	13.5761	-1.83753	2.3143e-12	Decreased	3.09167	7.1335e-38	Increased	-2.45644	1.89218e-12	Decreased	-1.8306	5.79317e-16	Decreased
gene-VNO77_00388	Ethanolamine-phosphate cytidylyltransferase	Rossmann-like alpha/beta/alpha sandwich fold [Sesbania bispinosa]/ethanolamine-phosphate cytidylyltransferase-like [Abrus precatorius]/Rossmann-like alpha/beta/alpha sandwich fold [Sesbania bispinosa]/Ethanolamine-phosphate cytidylyltransferase, partial [Mucuna pruriens]/ethanolamine-phosphate cytidylyltransferase [Glycine max]/ethanolamine-phosphate cytidylyltransferase [Glycine max]/hypothetica…	gmx00440/gmx00564	Phosphonate and phosphinate metabolism/Glycerophospholipid metabolism		141.306	197.88	137.484	43.819	47.0843	27.7429	65.851	59.8612	66.7075	95.7564	94.6289	69.3141	71.4218	66.3432	61.7679	0.348743	0.0627923	nonsignificant	-0.468712	0.0374986	nonsignificant	1.63104	1.10345e-06	Increased	0.113742	0.485978	nonsignificant
gene-VNO77_00390	ABC transporter I family member 6, chloroplastic	ABC transporter I family member 6, chloroplastic isoform X1 [Abrus precatorius]/hypothetical protein PHAVU_002G303300g [Phaseolus vulgaris]/ABC transporter I family member 6, chloroplastic, partial [Mucuna pruriens]				10.0185	10.3356	15.0861	16.393	14.4714	16.0174	7.82547	9.7912	7.51484	13.0557	15.7131	15.1234	11.0562	12.0801	13.5664	-0.787657	0.000272336	nonsignificant	0.790678	0.000723395	nonsignificant	-0.8639	0.00403545	nonsignificant	-1.50846	1.11561e-10	Decreased
gene-VNO77_00391	Homeobox-DDT domain protein RLT3	homeobox-DDT domain protein RLT3 isoform X1 [Abrus precatorius]/homeobox-DDT domain protein RLT3 isoform X3 [Abrus precatorius]/homeobox-DDT domain protein RLT3 isoform X2 [Abrus precatorius]			HB-other	0.395159	0.140704	0.291126	4.2147	4.30733	1.66557	4.75805	4.43631	4.39217	3.56967	3.75544	4.52045	1.4707	1.37319	1.68791	-1.55394	2.58141e-06	Decreased	0.426465	0.19031	nonsignificant	-4.05505	3.13276e-16	Decreased	-0.148682	0.626766	nonsignificant
gene-VNO77_00394	Auxin response factor 19/Auxin response factor 5 [Oryza sativa Japonica Group]	Auxin response factor 5 [Spatholobus suberectus]/auxin response factor 19 isoform X1 [Glycine max]/auxin response factor 19-like isoform X1 [Glycine soja]/Auxin response factor 5 isoform C [Glycine soja]/auxin response factor 19-like isoform X3 [Abrus precatorius]/auxin response factor 19-like isoform X1 [Abrus precatorius]/auxin response factor 19-like isoform X2 [Abrus precatorius]/Auxin respon…	gmx04075	Plant hormone signal transduction	ARF	6.29058	2.689	10.1654	0.549575	0.199474	0.124015	3.41093	2.78979	4.18359	6.6797	7.05653	5.98971	0.234334	0.543637	0.40481	0.0369955	0.954874	nonsignificant	-3.81295	3.17284e-18	Decreased	3.97117	1.90185e-10	Increased	2.97228	3.98172e-10	Increased
gene-VNO77_00395	DExH-box ATP-dependent RNA helicase DExH10	DExH-box ATP-dependent RNA helicase DExH10 isoform X1 [Abrus precatorius]/rRNA-processing arch domain [Sesbania bispinosa]/rRNA-processing arch domain [Sesbania bispinosa]/DExH-box ATP-dependent RNA helicase DExH10 [Glycine max]/HUA ENHANCER 2 [Spatholobus suberectus]/LOW QUALITY PROTEIN: DExH-box ATP-dependent RNA helicase DExH10 [Cajanus cajan]	gmx03018	RNA degradation		9.48147	7.74865	11.1016	14.0806	11.4334	5.09706	21.3256	20.6248	21.7305	12.2284	13.2067	13.9082	17.5963	16.0341	17.5988	0.362637	0.237111	nonsignificant	0.278571	0.36257	nonsignificant	-0.51817	0.143877	nonsignificant	0.497272	0.100014	nonsignificant
gene-VNO77_00396	Biotin carboxylase 1, chloroplastic/Biotin carboxylase 2, chloroplastic	biotin carboxylase precursor [Glycine max]/biotin carboxylase precursor [Glycine max]/Biotin carboxylase 1, chloroplastic [Glycine soja]/acetyl-CoA carboxylase [Glycine max]/biotin carboxylase 1, chloroplastic [Abrus precatorius]/biotin carboxylase 1, chloroplastic [Cajanus cajan]/hypothetical protein JHK87_020181 [Glycine soja]/Rudiment single hybrid motif [Sesbania bispinosa]/Biotin carboxylase…	gmx00061/gmx00620/gmx00640	Fatty acid biosynthesis/Pyruvate metabolism/Propanoate metabolism		10.3046	15.0902	14.366	40.9051	35.426	24.4649	13.7738	9.72436	14.7547	16.3774	14.8717	18.6594	17.1535	15.7811	18.8218	-1.36886	1.30258e-13	Decreased	1.6811	1.72424e-16	Increased	-1.73796	4.07311e-08	Decreased	-1.98696	2.09255e-19	Decreased
gene-VNO77_00397	U-box domain-containing protein 52	U-box domain-containing protein 35 [Glycine max]/hypothetical protein GLYMA_05G221000v4 [Glycine max]/U-box domain-containing protein 35-like [Glycine soja]/U-box domain-containing protein 35 [Glycine max]/U-box domain-containing protein 35, partial [Mucuna pruriens]/U-box domain-containing protein 35 [Cajanus cajan]/U-box domain-containing protein 35-like [Abrus precatorius]/U-box domain-contain…				0.603506	0.192506	0.204843	0.378687	0.6357	0.227876	0.11597	0	0.0187494	0	0.200509	0.0616006	0.0248414	0.023052	0.0259476	-4.47645	1.37816e-07	Decreased	2.90405	0.00932145	Increased	-0.736424	0.366634	nonsignificant	-3.76677	0.000655315	Decreased
gene-VNO77_00401	Probable serine/threonine-protein kinase PBL17	probable serine/threonine-protein kinase PBL17 [Abrus precatorius]/Serine/threonine-protein kinase [Spatholobus suberectus]/probable serine/threonine-protein kinase PBL17 [Cajanus cajan]				68.1621	88.5979	87.4301	13.8035	12.6714	9.88257	72.7125	75.2506	86.9805	121.797	151.836	119.069	44.8477	47.891	44.0417	1.49504	5.49064e-22	Increased	-2.75675	8.59675e-45	Decreased	2.33646	3.89864e-17	Increased	2.09478	3.04031e-45	Increased
gene-VNO77_00402	Lupeol synthase/Lupeol synthase [Betula platyphylla]	hypothetical protein JHK86_020298 [Glycine max]/lupeol synthase isoform X1 [Glycine max]/hypothetical protein JHK87_020175 [Glycine soja]/Lupeol synthase [Spatholobus suberectus]/lupeol synthase [Cajanus cajan]/lupeol synthase-like [Vigna unguiculata]/hypothetical protein PHAVU_002G302200g, partial [Phaseolus vulgaris]/lupeol synthase-like [Vigna angularis]/hypothetical protein LR48_Vigan818s0022…	gmx00909	Sesquiterpenoid and triterpenoid biosynthesis		7.14698	3.05813	3.32825	0.183059	0.109632	0	7.43286	8.75769	8.41462	1.12273	2.0391	0.694425	10.0127	7.83275	7.38167	5.89184	1.43044e-34	Increased	-3.01415	0.000174045	Decreased	5.03532	3.8271e-12	Increased	5.66066	1.81273e-37	Increased
gene-VNO77_00403	Beta-amyrin 28-monooxygenase	beta-amyrin 28-monooxygenase-like [Abrus precatorius]/beta-amyrin 28-monooxygenase [Glycine max]/Beta-amyrin 28-oxidase [Spatholobus suberectus]	gmx00999	Biosynthesis of various plant secondary metabolites		0	0.703886	0.836975	0.172632	0.114874	0	2.04184	1.88089	2.60122	8.69122	5.23678	5.5396	8.76131	6.18436	5.92025	5.63581	2.35368e-22	Increased	-5.28595	1.83575e-17	Decreased	2.07732	0.294479	nonsignificant	3.77977	4.15067e-10	Increased
gene-VNO77_00404						44.8985	64.8244	54.185	19.0515	17.9397	11.0046	28.6581	33.3791	28.0935	94.0579	84.2683	88.1193	57.7127	63.4242	53.6447	1.44751	6.99584e-10	Increased	-1.79512	6.27423e-14	Decreased	1.3811	0.000365746	Increased	0.314429	0.187422	nonsignificant
gene-VNO77_00405		hypothetical protein E2542_SST17862 [Spatholobus suberectus]/uncharacterized protein LOC113853777 isoform X1 [Abrus precatorius]/uncharacterized protein LOC106768158 [Vigna radiata var. radiata]/uncharacterized protein LOC109818461 [Cajanus cajan]/uncharacterized protein LOC124845222 [Vigna umbellata]/uncharacterized protein LOC114421100 [Glycine soja]/hypothetical protein KK1_036282, partial [Ca…				17.1009	17.9104	17.1096	55.3572	49.124	34.3139	32.0968	31.0838	29.3144	15.9051	15.1472	15.4148	23.8849	24.4267	24.3534	-1.34011	3.10465e-17	Decreased	2.24579	5.66607e-39	Increased	-1.81872	1.2186e-13	Decreased	-1.17036	1.4878e-14	Decreased
gene-VNO77_00406	Serine/threonine-protein kinase STY13	serine/threonine-protein kinase STY13-like [Abrus precatorius]/Serine/threonine-protein kinase HT1 [Spatholobus suberectus]/hypothetical protein PHAVU_002G301900g [Phaseolus vulgaris]/serine/threonine-protein kinase STY13 [Glycine max]/serine/threonine-protein kinase STY13 [Cajanus cajan]/serine/threonine-protein kinase HT1 isoform X1 [Vigna radiata var. radiata]/Serine-threonine/tyrosine-protein…				150.613	143.164	154.71	124.919	131.444	134.938	148.766	151.836	152.282	97.588	104.766	104.398	113.68	105.869	104.259	-0.71176	0.00018872	nonsignificant	1.05204	7.84104e-08	Increased	-0.251101	0.290309	nonsignificant	-0.407206	0.0205402	nonsignificant
gene-VNO77_00407						82.998	86.5515	76.809	16.5707	12.1778	14.4641	23.7189	18.5775	23.8019	60.1207	61.3814	69.2073	42.7043	43.1643	48.3116	1.21413	1.89114e-06	Increased	-1.45849	1.14319e-07	Decreased	2.08845	1.37428e-09	Increased	0.0111381	0.966774	nonsignificant
gene-VNO77_00408	Probable methyltransferase PMT18 [Arabidopsis thaliana]/Probable methyltransferase PMT17 [Arabidopsis thaliana]	probable methyltransferase PMT18 [Abrus precatorius]/S-adenosyl-L-methionine-dependent methyltransferase [Sesbania bispinosa]/putative methyltransferase PMT17, partial [Mucuna pruriens]/S-adenosyl-L-methionine-dependent methyltransferase [Sesbania bispinosa]/probable methyltransferase PMT18 [Glycine soja]/hypothetical protein GYH30_020041 [Glycine max]/probable methyltransferase PMT18 [Glycine ma…				0	0	0.377605	0	0	0	0	0	0	0	0	0	0.0317023	0.0882563	0.0993421	3.502	0.115259	nonsignificant			nonsignificant	4.12342	0.292174	nonsignificant			nonsignificant
gene-VNO77_00409	Putative GEM-like protein 8 [Arabidopsis thaliana]	putative GEM-like protein 8 [Abrus precatorius]/PH-like domain superfamily [Sesbania bispinosa]/PH-like domain superfamily [Sesbania bispinosa]				600.44	745.714	573.967	3.47241	2.81295	1.49901	35.9397	36.4874	52.6513	137.277	149.888	151.174	70.5573	54.8264	47.9822	4.06124	3.6049e-41	Increased	-5.12537	3.39087e-94	Decreased	7.55106	6.83384e-98	Increased	3.40373	1.80918e-30	Increased
gene-VNO77_00410		WD repeat-containing protein 44-like [Abrus precatorius]/WD repeat-containing protein [Spatholobus suberectus]				38.0809	54.2049	41.6534	11.1876	10.9543	3.33113	52.4489	63.3525	53.1193	54.3632	57.8887	49.5269	71.9987	75.3536	72.5788	2.74196	4.51746e-14	Increased	-2.03938	1.07193e-08	Decreased	2.0487	6.1532e-06	Increased	2.1851	7.63778e-09	Increased
gene-VNO77_00411	Very-long-chain 3-oxoacyl-CoA reductase	Short-chain dehydrogenase/reductase SDR [Sesbania bispinosa]/Short-chain dehydrogenase TIC 32 [Spatholobus suberectus]/short-chain dehydrogenase TIC 32, chloroplastic [Glycine soja]/short-chain dehydrogenase TIC 32 A, chloroplastic [Glycine max]/hypothetical protein JHK87_020168 [Glycine soja]/short-chain dehydrogenase TIC 32, chloroplastic [Abrus precatorius]				1.98885	1.80303	0.16242	10.9322	8.54154	8.26623	4.6344	4.96802	4.21463	3.19181	2.74246	1.5239	0.768172	0.274169	0.493771	-4.60236	6.24647e-32	Decreased	2.57552	2.52657e-13	Increased	-3.17356	5.53413e-05	Decreased	-1.60311	2.64766e-14	Decreased
gene-VNO77_00412	Trehalase	Six-hairpin glycosidase superfamily [Sesbania bispinosa]/hypothetical protein JHK87_013585 [Glycine soja]/trehalase isoform X1 [Glycine soja]/Trehalase protein [Spatholobus suberectus]/trehalase [Abrus precatorius]/trehalase 1 isoform 2 precursor [Glycine max]/hypothetical protein JHK82_013666 [Glycine max]/trehalase 1 GMTRE1 [Glycine max]/trehalase isoform X2 [Glycine soja]/trehalase 1 isoform 1…	gmx00500	Starch and sucrose metabolism		14.7262	17.4859	18.563	3.30736	2.57542	1.55265	31.2906	37.2315	33.1512	37.7403	38.697	37.2879	18.6184	18.4396	16.7779	2.44357	2.92791e-23	Increased	-3.26028	9.55801e-42	Decreased	2.36433	2.6322e-12	Increased	3.18207	1.42306e-40	Increased
gene-VNO77_00413	Small polypeptide DEVIL 5	hypothetical protein JHK87_020167 [Glycine soja]/hypothetical protein JHK85_020729 [Glycine max]/hypothetical protein glysoja_002809, partial [Glycine soja]/hypothetical protein JHK85_014039 [Glycine max]				0	0.345479	0	0.395409	0.986685	0.327165	3.64079	3.42692	4.30701	0	1.43937	0	0.570642	0	0	-1.97004	0.309146	nonsignificant	0.9065	0.672057	nonsignificant	-2.46792	0.340015	nonsignificant	2.10114	0.00529739	Increased
gene-VNO77_00414		Trehalase 1 [Spatholobus suberectus]				145.236	133.108	90.563	86.7074	107.549	146.523	72.4986	72.1752	57.7601	131.454	100.447	118.46	147.959	138.342	136.773	-0.153419	0.62527	nonsignificant	0.688485	0.0319842	nonsignificant	-0.34054	0.411192	nonsignificant	-1.39495	2.12723e-05	Decreased
gene-VNO77_00415						7.72596	5.38947	12.2867	0.395409	0.394674	0	1.95359	1.56659	2.79956	29.6906	24.4692	49.3854	6.99037	5.82492	8.49375	4.19849	3.509e-06	Increased	-6.21347	5.93793e-13	Decreased	4.43465	4.56802e-05	Increased	2.28855	0.0300116	Increased
gene-VNO77_00416	Endoplasmic reticulum chaperone BiP/Luminal-binding protein 5/Luminal-binding protein/Luminal-binding protein 4/Heat shock 70 kDa protein BIP2/Heat shock 70 kDa protein BIP1/Luminal-binding protein 3/Luminal-binding protein 2	Heat shock protein 70 family [Sesbania bispinosa]/Heat shock protein 70 family [Sesbania bispinosa]/luminal-binding protein 5-like isoform X1 [Abrus precatorius]/Luminal-binding protein 5 [Spatholobus suberectus]/Luminal-binding protein 5 [Glycine max]/luminal-binding protein 5 isoform X1 [Abrus precatorius]/Luminal-binding protein 5 [Glycine max]/Luminal-binding protein 4 isoform D [Glycine soja…	gmx03060/gmx04141	Protein export/Protein processing in endoplasmic reticulum		44.148	22.5012	52.3191	15.2087	17.3136	10.5409	29.0017	28.3299	30.2169	88.0078	70.6951	100.613	49.6916	46.6263	53.5152	1.39008	1.93353e-16	Increased	-1.92274	4.15254e-19	Decreased	1.00356	0.00136062	Increased	0.43483	0.00391563	nonsignificant
gene-VNO77_00417						0	0.537411	0	4.35682	3.06969	2.54461	1.036	1.07885	1.25621	0.807949	0.279877	1.28403	1.10958	1.37288	1.06241	-1.90634	0.000242668	Decreased	2.74684	0.000149952	Increased	-4.39333	0.00542922	Decreased	-2.16689	1.90097e-06	Decreased
gene-VNO77_00419						12.5132	13.1953	11.4593	0.537448	0.134113	0.88938	2.59502	1.33084	2.92709	20.7172	22.1075	21.061	8.53193	9.44685	10.5322	3.89371	2.02868e-09	Increased	-4.81023	7.63481e-15	Decreased	4.22926	1.156e-07	Increased	1.58059	0.0686469	nonsignificant
gene-VNO77_00420	Luminal-binding protein 5/Luminal-binding protein 4/Endoplasmic reticulum chaperone BiP/Heat shock 70 kDa protein BIP2/Luminal-binding protein/Heat shock 70 kDa protein BIP1/Luminal-binding protein 2	luminal-binding protein 5 isoform X1 [Abrus precatorius]/luminal-binding protein 4 [Cajanus cajan]/Luminal-binding protein 5 [Glycine soja]/luminal-binding protein 5 [Glycine max]/Luminal-binding protein 5 [Glycine max]/Luminal-binding protein 5 [Glycine max]/luminal-binding protein 5 [Vigna unguiculata]/Luminal-binding protein 5 [Glycine max]/luminal-binding protein 5 [Prosopis alba]/Luminal-bin…	gmx03060/gmx04141	Protein export/Protein processing in endoplasmic reticulum		166.809	93.9526	182.98	197.781	192.478	110.312	77.1864	75.0527	75.135	157.711	134.598	168.02	135.564	128.832	133.535	-0.726822	0.000182803	nonsignificant	0.777627	0.000237728	nonsignificant	-0.617702	0.0295683	nonsignificant	-1.71352	2.34048e-20	Decreased
gene-VNO77_00421	Importin subunit beta-1	Importin subunit beta-1 [Spatholobus suberectus]/Importin-beta, N-terminal domain [Sesbania bispinosa]/hypothetical protein JHK85_020724 [Glycine max]/importin subunit beta-1-like [Abrus precatorius]/hypothetical protein GLYMA_08G025600v4 [Glycine max]/Importin subunit beta-1 [Glycine max]/importin subunit beta-1 [Glycine max]/Importin-beta, N-terminal domain [Sesbania bispinosa]/hypothetical pro…	gmx03013	Nucleocytoplasmic transport		9.0735	7.44312	14.421	40.7448	40.2153	54.0055	31.005	35.3052	29.274	11.4775	10.9253	13.0083	14.6567	16.1283	15.1723	-2.01328	3.50276e-14	Decreased	2.65173	1.03174e-22	Increased	-2.62731	1.53792e-14	Decreased	-1.13321	3.11768e-05	Decreased
gene-VNO77_00422						11.9369	8.07832	14.1138	1.47227	2.35125	4.87266	8.06755	9.84328	10.3437	22.8695	18.4361	29.1893	13.1733	10.1542	14.5367	1.68779	0.00224968	Increased	-2.32513	1.90063e-05	Decreased	1.47416	0.0306394	nonsignificant	1.08701	0.0507504	nonsignificant
gene-VNO77_00423	Beta-amylase 6	beta-amylase 3, chloroplastic-like [Abrus precatorius]/Glycoside hydrolase, family 14 [Sesbania bispinosa]/Beta-amylase 3 [Spatholobus suberectus]	gmx00500	Starch and sucrose metabolism		0.436348	0.504548	1.0532	8.98559	8.37263	6.26085	8.27307	9.60278	8.32353	2.55384	2.51889	1.87062	2.19122	3.46676	3.0017	-1.86224	4.42096e-14	Decreased	2.43902	6.88364e-23	Increased	-4.03783	3.95756e-23	Decreased	-0.443086	0.00991596	nonsignificant
gene-VNO77_00424		hypothetical protein glysoja_017574 [Glycine soja]/hypothetical protein DEO72_LG2g5514 [Vigna unguiculata]/hypothetical protein JHK87_020160 [Glycine soja]/hypothetical protein JHK87_013578 [Glycine soja]				0	0.127282	0	0	0	0	0.899681	0.721457	0.694222	0	0	0	0.131398	0	0	-0.192327	0.962407	nonsignificant			nonsignificant	-0.0733435	0.985525	nonsignificant	3.6791	0.0486324	nonsignificant
gene-VNO77_00425	Protein KINESIN LIGHT CHAIN-RELATED 1 [Arabidopsis thaliana]	protein KINESIN LIGHT CHAIN-RELATED 1 isoform X1 [Abrus precatorius]/Protein KINESIN LIGHT CHAIN-RELATED 1, partial [Mucuna pruriens]/Nephrocystin-3 protein [Spatholobus suberectus]/protein KINESIN LIGHT CHAIN-RELATED 1 [Vigna unguiculata]/protein KINESIN LIGHT CHAIN-RELATED 1 [Vigna radiata var. radiata]/protein KINESIN LIGHT CHAIN-RELATED 1 [Vigna angularis]/hypothetical protein PHAVU_002G30100…				23.0996	18.5588	16.9372	79.1289	88.7407	86.0737	75.2116	72.851	67.5496	19.7758	19.8964	17.2092	26.3541	25.7703	29.2124	-2.08079	2.79511e-29	Decreased	2.85667	5.30426e-46	Increased	-2.55768	4.09539e-21	Decreased	-0.851721	1.70395e-06	nonsignificant
gene-VNO77_00426	Bidirectional sugar transporter SWEET4	bidirectional sugar transporter SWEET4-like [Abrus precatorius]/SWEET sugar transporter [Sesbania bispinosa]				0.649557	0.077698	0.808404	1.33391	1.60881	1.37961	10.2601	7.84476	16.6789	136.192	169.747	252.368	1.24327	5.32196	14.7876	1.86104	0.0144784	Increased	-6.34006	5.0848e-78	Decreased	-2.03669	0.0305532	nonsignificant	2.40555	1.40753e-09	Increased
gene-VNO77_00428		uncharacterized protein LOC102665532 isoform X3 [Glycine max]/uncharacterized protein LOC114413475 isoform X3 [Glycine soja]/uncharacterized protein LOC102665532 isoform X1 [Glycine max]/hypothetical protein GLYMA_05G218900v4 [Glycine max]/uncharacterized protein LOC114413475 isoform X1 [Glycine soja]/uncharacterized protein LOC102665532 isoform X2 [Glycine max]/uncharacterized protein LOC1144134…				0.461165	0.300087	0.233751	0.707117	1.28557	0.37612	2.58621	1.58839	2.11814	2.30161	1.89376	2.69325	1.80408	1.52194	1.61794	0.652868	0.141998	nonsignificant	-0.875425	0.0637626	nonsignificant	-1.63538	0.0276599	Decreased	0.816982	0.066642	nonsignificant
gene-VNO77_00429	30S ribosomal protein S6 alpha, chloroplastic/30S ribosomal protein S6 alpha, chloroplastic	30S ribosomal protein S6 alpha, chloroplastic [Abrus precatorius]	gmx03010	Ribosome		3.5664	0.519833	5.55821	11.8992	12.7808	11.9858	11.3572	12.2665	8.9461	2.37236	2.6366	0.833163	1.35327	1.81874	1.80348	-3.30812	1.5659e-31	Decreased	3.33751	3.10275e-14	Increased	-2.4755	0.000417287	Decreased	-0.77155	0.00106807	nonsignificant
gene-VNO77_00430	Probable E3 ubiquitin-protein ligase RHA4A	RING-H2 zinc finger protein RHA4a [Spatholobus suberectus]/probable E3 ubiquitin-protein ligase RHA4A [Abrus precatorius]/probable E3 ubiquitin-protein ligase RHA4A [Glycine max]/probable E3 ubiquitin-protein ligase RHA4A [Glycine soja]				1.02347	1.97386	0.399051	0.948488	1.67829	1.85495	15.9563	16.3766	13.8535	4.62117	4.206	5.46184	6.09751	6.92853	10.3984	1.95673	2.4745e-06	Increased	-0.985315	0.0226502	nonsignificant	-0.760323	0.373769	nonsignificant	2.77862	2.43503e-16	Increased
gene-VNO77_00431	3-oxoacyl-[acyl-carrier-protein] synthase I, chloroplastic	3-oxoacyl-[acyl-carrier-protein] synthase I, chloroplastic [Cajanus cajan]/3-oxoacyl-[acyl-carrier-protein] synthase I, chloroplastic-like [Abrus precatorius]/3-oxoacyl-of acyl-carrier-protein synthase I [Spatholobus suberectus]/Thiolase-like [Sesbania bispinosa]/Thiolase-like [Sesbania bispinosa]/hypothetical protein PHAVU_002G300400g [Phaseolus vulgaris]/3-oxoacyl-[acyl-carrier-protein] synthas…	gmx00061/gmx00780	Fatty acid biosynthesis/Biotin metabolism		1.64036	1.61877	0.44542	0	0.112078	0.13936	0.756509	0.18073	2.04867	3.7008	2.2481	4.15905	5.61093	6.07143	4.14698	5.70466	5.57339e-18	Increased	-4.76088	3.57749e-10	Decreased	3.5241	0.00331105	Increased	2.9645	0.0136463	Increased
gene-VNO77_00432	DCD domain-containing protein NRP-B	B2 protein [Abrus precatorius]				782.216	903.467	836.806	115.202	136.169	68.9822	706.964	632.257	748.976	774.437	798.748	760.163	1405.31	1263.75	1315.72	3.24317	1.69182e-52	Increased	-2.21066	8.53536e-26	Decreased	2.58832	2.46474e-19	Increased	2.12901	8.26693e-25	Increased
gene-VNO77_00433						749.83	790.232	808.4	21.0303	29.794	12.3489	244.922	261.924	285.677	1062.11	1128.46	1062.01	1036.32	797.227	936.226	5.05446	3.77302e-77	Increased	-5.0241	1.42348e-88	Decreased	4.81663	1.08564e-52	Increased	3.06704	2.7378e-32	Increased
gene-VNO77_00434		glutaredoxin domain-containing cysteine-rich protein CG12206 [Abrus precatorius]				51.1161	46.0422	25.1489	179.643	167.862	147.658	133.747	95.9349	116.349	21.7818	23.6581	19.9476	19.4759	20.4026	21.6687	-3.43256	2.57478e-140	Decreased	3.60536	5.09113e-103	Increased	-2.42139	6.72567e-11	Decreased	-1.12255	1.70996e-11	Decreased
gene-VNO77_00435		hypothetical protein SESBI_23727 [Sesbania bispinosa]/uncharacterized protein LOC113855759 [Abrus precatorius]/hypothetical protein SESBI_03495 [Sesbania bispinosa]/hypothetical protein E2542_SST17841 [Spatholobus suberectus]				0	0.19697	0	22.8568	18.814	8.80828	0	0.0620257	0.0682106	0	1.18536	0.0448207	0.903732	1.17409	1.74635	-4.11548	4.30972e-25	Decreased	5.99761	0.000468688	Increased	-8.12502	1.55415e-17	Decreased	-9.22807	8.64113e-30	Decreased
gene-VNO77_00436	RNA polymerase II transcriptional coactivator KELP [Arabidopsis thaliana]	RNA polymerase II transcriptional coactivator KELP isoform X2 [Abrus precatorius]				22.2851	11.5421	16.8437	41.2034	40.8914	19.7786	38.9558	31.2707	40.5985	26.0063	27.4788	32.699	23.1499	28.8011	27.1441	-0.758326	0.00392399	nonsignificant	0.894009	0.000980981	nonsignificant	-1.43313	6.12023e-05	Decreased	-0.453407	0.0757372	nonsignificant
gene-VNO77_00437		hypothetical protein E2542_SST17839 [Spatholobus suberectus]/uncharacterized protein LOC109814746 [Cajanus cajan]/hypothetical protein SESBI_23729 [Sesbania bispinosa]				10.9724	2.35713	5.6172	4.02916	8.04336	3.76861	30.8045	31.4062	29.7674	2.71114	4.20878	3.13461	4.04506	7.44872	3.89509	-0.445544	0.331491	nonsignificant	1.32415	0.00356144	Increased	-0.210053	0.75099	nonsignificant	1.94413	2.70872e-10	Increased
gene-VNO77_00438	F-box protein SKIP8	F-box protein SKIP8 [Cajanus cajan]/F-box protein SKIP8 [Spatholobus suberectus]				0.526496	1.67941	2.22388	3.31567	4.17286	1.35183	4.48932	4.11707	3.24521	2.28613	1.95914	1.20378	4.19561	3.08897	3.04235	-0.169417	0.680033	nonsignificant	1.34294	0.0066197	Increased	-1.38071	0.0593712	nonsignificant	-0.153196	0.691096	nonsignificant
gene-VNO77_00439	Probable inactive ATP-dependent zinc metalloprotease FTSHI 1, chloroplastic	probable inactive ATP-dependent zinc metalloprotease FTSHI 1, chloroplastic [Abrus precatorius]/ATP-dependent zinc metalloprotease FtsH [Spatholobus suberectus]				6.17695	6.6842	5.86089	16.0518	14.94	8.15805	7.46318	7.63336	7.39979	8.55392	8.73503	9.84161	5.96817	4.96158	4.52156	-1.73307	7.22788e-12	Decreased	1.1845	4.55213e-07	Increased	-1.45165	3.41489e-06	Decreased	-1.37307	2.21373e-10	Decreased
gene-VNO77_00440	Uncharacterized protein At4g10930 [Arabidopsis thaliana]	uncharacterized protein At4g10930 isoform X1 [Abrus precatorius]/uncharacterized protein At4g10930 isoform X2 [Abrus precatorius]/PHD and RING finger domain-containing protein 1 [Spatholobus suberectus]				23.5061	27.2285	27.0894	10.2636	9.53078	3.20021	51.465	59.2902	61.5105	42.1109	37.7797	37.1344	12.9152	12.6526	10.7346	0.291782	0.418671	nonsignificant	-1.71849	4.68844e-07	Decreased	1.39113	0.000628982	Increased	2.3578	4.27485e-11	Increased
gene-VNO77_00442	Calcineurin B-like protein 8 [Arabidopsis thaliana]	calcineurin B-like protein 7 isoform X1 [Cajanus cajan]/calcineurin B-like protein 8 [Abrus precatorius]/hypothetical protein PHAVU_002G299400g [Phaseolus vulgaris]				0.799295	0.224963	0.680905	0	0	0	0.0867346	0.255027	0.140228	1.58652	1.45276	3.45536	1.76501	2.1551	2.03767	6.72113	3.81886e-07	Increased	-6.58261	6.46346e-06	Decreased	4.84385	0.0342384	nonsignificant	2.92467	0.197154	nonsignificant
gene-VNO77_00443	Calcineurin B-like protein 7 [Oryza sativa Japonica Group]/Calcineurin B-like protein 4	Calcineurin B-like protein [Vigna angularis]/uncharacterized protein LOC106766823 [Vigna radiata var. radiata]/hypothetical protein JHK87_020144 [Glycine soja]/calcineurin B-like protein 7 isoform X1 [Glycine max]/calcineurin B-like protein 7 isoform X1 [Glycine soja]/calcineurin B-like protein 7 isoform X2 [Cajanus cajan]/calcineurin B-like protein 2 [Abrus precatorius]/calcineurin B-like protei…				2.20079	0.7496	2.22833	0	0	0	0.275246	0	0.222502	1.60994	2.30511	1.53515	0.368496	1.23103	4.88829	7.15843	9.05592e-06	Increased	-6.66666	1.85281e-06	Decreased	6.78196	2.67909e-05	Increased	3.27626	0.289503	nonsignificant
gene-VNO77_00444	Phosphatidylinositol 4-kinase gamma 4	phosphatidylinositol 4-kinase gamma 2 [Abrus precatorius]/Ubiquitin-like domain superfamily [Sesbania bispinosa]/Phosphatidylinositol 4-kinase gamma 2 [Spatholobus suberectus]				0	0	0	0.142919	0.285307	0.275922	0.51354	0.436475	0.0778376	0.423254	0.069367	0.136391	0.034376	0.0318999	0	-3.81185	0.00101187	Decreased	0.844564	0.390917	nonsignificant	-7.39058	0.000234384	Decreased	-0.0500491	0.953971	nonsignificant
gene-VNO77_00445		uncharacterized protein LOC113854401 isoform X1 [Abrus precatorius]/uncharacterized protein LOC113854401 isoform X2 [Abrus precatorius]/Late embryogenesis abundant protein, LEA-14 [Spatholobus suberectus]/uncharacterized protein LOC106767456 [Vigna radiata var. radiata]/uncharacterized protein LOC108322892 [Vigna angularis]/hypothetical protein LR48_Vigan818s005200, partial [Vigna angularis]/hypo…				1.71334	1.76253	3.25666	10.9659	14.2819	13.7797	6.82177	6.73768	4.95033	10.3527	6.36126	9.31777	2.6235	2.98426	3.7127	-2.50374	1.1065e-17	Decreased	1.28048	5.07148e-05	Increased	-3.01819	1.04356e-13	Decreased	-1.686	1.36561e-09	Decreased
gene-VNO77_00446		GDSL esterase/lipase [Spatholobus suberectus]/GDSL esterase/lipase At4g10955 [Glycine max]/GDSL esterase/lipase At4g10955 [Glycine max]/GDSL esterase/lipase At4g10955 [Cajanus cajan]/GDSL esterase/lipase [Glycine soja]/GDSL esterase/lipase At4g10955 [Abrus precatorius]/Fungal lipase-like domain [Sesbania bispinosa]/hypothetical protein PHAVU_002G298800g [Phaseolus vulgaris]/Fungal lipase-like dom…				11.0785	13.8774	5.69194	8.44841	10.6011	11.251	5.24021	6.01704	5.56531	17.5486	19.8289	11.9786	7.17035	8.351	6.27675	-0.913043	0.00122848	nonsignificant	-0.00194329	0.995077	nonsignificant	-0.383808	0.438928	nonsignificant	-1.4653	1.61343e-08	Decreased
gene-VNO77_00447						0.761616	0	0	3.79159	2.83841	3.45091	0.681203	0.56333	0.309751	2.82531	0.828128	0.678451	1.23118	2.79277	1.85756	-1.19576	0.0491964	nonsignificant	1.89238	0.0216502	Increased	-4.19694	0.010381	Decreased	-3.27841	4.31618e-07	Decreased
gene-VNO77_00448	Dynamin-related protein 5A/Dynamin-related protein 12A	dynamin-related protein 5A isoform X1 [Vigna unguiculata]/dynamin-related protein 5A [Vigna radiata var. radiata]/dynamin-related protein 5A [Vigna angularis]/dynamin-related protein 12A [Glycine max]/dynamin-related protein 5A isoform X1 [Abrus precatorius]/dynamin-related protein 5A [Glycine max]/dynamin-related protein 5A [Cajanus cajan]/hypothetical protein PHAVU_002G298700g [Phaseolus vulgar…	gmx04144	Endocytosis		91.599	94.1455	109.541	29.8757	30.0463	23.6137	92.9752	84.5345	96.1958	74.2106	76.6963	69.2566	63.7256	62.1535	59.3419	0.731458	1.60165e-08	nonsignificant	-0.719442	1.37395e-06	nonsignificant	1.39304	6.29447e-12	Increased	1.11361	7.87816e-27	Increased
gene-VNO77_00449						0.566845	0.497231	4.61759	3.49216	5.16396	2.14033	6.27407	6.2133	5.14225	1.77927	1.69495	1.7589	1.77326	1.99195	1.55976	-1.42844	0.00449395	Decreased	1.71099	0.00209033	Increased	-1.45177	0.161557	nonsignificant	0.108106	0.778011	nonsignificant
gene-VNO77_00450	UDP-glucose 4-epimerase GEPI48	RecName: Full=UDP-glucose 4-epimerase GEPI48; AltName: Full=Galactowaldenase; AltName: Full=UDP-galactose 4-epimerase [Cyamopsis tetragonoloba]/UDP-glucose 4-epimerase GEPI48 [Abrus precatorius]/hypothetical protein CR513_55401, partial [Mucuna pruriens]/UDP-glucose 4-epimerase GEPI48 [Cajanus cajan]	gmx00052/gmx00520	Galactose metabolism/Amino sugar and nucleotide sugar metabolism		33.3961	32.2097	33.8597	2.28153	2.96648	2.28518	3.24957	2.09629	2.59962	21.3027	20.8505	22.9478	20.2757	17.6091	12.3542	2.32263	2.98187e-15	Increased	-2.43431	1.33704e-26	Decreased	3.29791	8.53229e-34	Increased	-0.523565	0.0657542	nonsignificant
gene-VNO77_00452		putative RING-H2 finger protein ATL21A [Abrus precatorius]				13.2066	13.2379	12.6007	0	0.479877	0.340966	3.70182	4.84701	5.72309	6.92871	7.42541	8.16026	8.47467	8.4161	8.1532	4.53257	3.94498e-12	Increased	-4.1171	9.08612e-10	Decreased	5.16086	1.80555e-11	Increased	3.52514	5.33836e-06	Increased
gene-VNO77_00453		putative RING-H2 finger protein ATL21A [Abrus precatorius]				38.7666	46.3448	45.2562	0.43988	0.472837	0.671927	3.16118	6.25057	6.30256	30.3339	32.3945	19.7381	50.8346	50.8207	57.5103	6.2946	2.6825e-95	Increased	-5.05908	1.20047e-38	Decreased	5.97833	5.70711e-50	Increased	2.72975	8.25987e-09	Increased
gene-VNO77_00454		uncharacterized protein LOC113856548 [Abrus precatorius]/hypothetical protein E2542_SST17819 [Spatholobus suberectus]				13.798	21.4651	8.34823	0	0	0	0.544465	0.450252	1.48545	7.87469	10.4433	7.37481	32.5828	35.2413	52.383	10.4014	1.58335e-17	Increased	-7.91959	7.06383e-10	Decreased	9.00012	8.65687e-11	Increased	4.6147	0.00749619	Increased
gene-VNO77_00455						3.61917	3.82159	3.38876	3.24626	1.36431	2.26188	7.82753	5.33077	6.32758	6.16979	10.3243	7.33732	9.73966	10.411	9.91581	1.71737	0.000289907	Increased	-1.11181	0.0617236	nonsignificant	0.235471	0.75883	nonsignificant	0.909653	0.0678908	nonsignificant
gene-VNO77_00456		uncharacterized protein LOC113853674 isoform X2 [Abrus precatorius]/nucleoside diphosphate kinase III, chloroplastic/mitochondrial-like isoform X1 [Abrus precatorius]/hypothetical protein CR513_04464, partial [Mucuna pruriens]/PREDICTED: uncharacterized protein LOC109331536 isoform X4 [Lupinus angustifolius]	gmx00230/gmx00240/gmx04016	Purine metabolism/Pyrimidine metabolism/MAPK signaling pathway - plant		42.6279	36.3952	34.557	6.86246	5.59394	5.67806	18.9562	21.5528	19.9333	39.7613	40.677	34.7507	32.7648	27.8773	31.1635	1.92144	5.08622e-19	Increased	-1.98666	1.60101e-17	Decreased	2.21875	7.97335e-14	Increased	1.14169	2.57148e-08	Increased
gene-VNO77_00457	Nucleoside diphosphate kinase IV, chloroplastic/mitochondrial/Nucleoside diphosphate kinase III, chloroplastic/mitochondrial	nucleoside diphosphate kinase III, chloroplastic/mitochondrial [Arachis duranensis]/nucleoside diphosphate kinase III, chloroplastic/mitochondrial [Arachis ipaensis]/nucleoside diphosphate kinase III, chloroplastic/mitochondrial [Arachis hypogaea]/nucleoside diphosphate kinase III, chloroplastic/mitochondrial-like [Vigna unguiculata]/nucleoside diphosphate kinase III, chloroplastic/mitochondrial-…	gmx00230/gmx00240/gmx04016	Purine metabolism/Pyrimidine metabolism/MAPK signaling pathway - plant		57.1122	49.6323	56.6353	6.13133	6.06166	7.15069	18.4119	17.5539	20.0676	127.758	113.042	187.199	84.3563	78.5146	69.6275	3.16489	7.63497e-40	Increased	-3.77349	9.84139e-38	Decreased	2.63412	4.14999e-20	Increased	0.93203	4.82924e-05	nonsignificant
gene-VNO77_00458	Long chain acyl-CoA synthetase 5 [Arabidopsis thaliana]/Long chain acyl-CoA synthetase 4 [Arabidopsis thaliana]	long chain acyl-CoA synthetase 4-like [Abrus precatorius]/Long chain acyl-CoA synthetase 4 [Spatholobus suberectus]/Fatty acyl-CoA synthetase B [Cajanus cajan]	gmx00061/gmx00071/gmx04146	Fatty acid biosynthesis/Fatty acid degradation/Peroxisome		1.02155	0.561729	0.124204	4.94708	3.87531	1.10535	0.52503	0.268778	0.341053	1.10075	0.531892	0.926295	0.527177	0.363408	0.550652	-3.15327	3.99004e-10	Decreased	2.57971	5.83353e-07	Increased	-2.87909	0.000349873	Decreased	-3.67461	2.16725e-12	Decreased
gene-VNO77_00459		Internalin-I protein [Spatholobus suberectus]/systemin receptor SR160 [Abrus precatorius]				26.2158	29.3323	27.7286	14.0038	11.5621	5.4046	11.5455	12.0088	13.0271	17.2524	17.2944	12.4784	23.4312	20.6736	19.3565	0.651366	0.0297263	nonsignificant	0.0417698	0.894995	nonsignificant	1.04566	0.00349564	Increased	-0.324765	0.265254	nonsignificant
gene-VNO77_00460	Endoglucanase 6	hypothetical protein JHK87_020130 [Glycine soja]/Endoglucanase 6 [Glycine max]/endoglucanase 6 [Glycine max]/endoglucanase 6-like [Glycine soja]/endo-1,4-beta-glucanase precursor [Glycine max]/endoglucanase 6 isoform X1 [Abrus precatorius]/Endoglucanase 6, partial [Mucuna pruriens]/endoglucanase 6 isoform X2 [Abrus precatorius]/hypothetical protein JHK85_014004 [Glycine max]/Endoglucanase 6 [Spat…	gmx00500	Starch and sucrose metabolism		25.1258	26.9473	32.3249	146.101	145.675	150.827	7.59287	7.26089	9.64238	6.13725	3.47712	10.5573	1.52278	1.32384	1.27247	-7.18486	1.67699e-235	Decreased	5.15834	8.56167e-43	Increased	-2.84062	6.32471e-31	Decreased	-4.79593	2.97787e-127	Decreased
gene-VNO77_00464		KAT8 regulatory NSL complex subunit 3 [Abrus precatorius]/KAT8 regulatory NSL complex subunit 3 [Spatholobus suberectus]				0.127421	0	0	2.32593	3.94674	1.73205	0.887997	1.75666	0.855068	1.13323	0.169337	0.54105	1.09093	0.700859	0.569756	-2.16184	1.77768e-05	Decreased	2.76255	0.000106141	Increased	-6.31433	1.53044e-07	Decreased	-1.76895	0.000401352	Decreased
gene-VNO77_00465		uncharacterized protein LOC113855754 [Abrus precatorius]				7.27119	1.69709	21.0282	1.21397	0.969375	0.803562	0.327157	0.120243	0	5.21881	4.72844	6.47325	0.0875986	0.243866	0.0914993	-3.2188	5.70524e-05	Decreased	-1.77699	5.0285e-05	Decreased	2.78815	0.000785085	Increased	-3.3079	0.000810476	Decreased
gene-VNO77_00466		hypothetical protein E2542_SST17810 [Spatholobus suberectus]				235.83	113.816	262.072	0	0.65779	0	0.591998	0.815934	0.478557	1541.32	1681.58	2059.22	138.064	221.818	521.381	9.94913	1.63146e-12	Increased	-12.1362	7.42897e-80	Decreased	9.25799	6.10955e-35	Increased	0.924504	0.535092	nonsignificant
gene-VNO77_00467						17.8154	16.5214	15.7628	2.60343	3.82951	3.17447	79.146	77.5638	77.0145	18.0643	25.2388	26.2836	30.3542	43.0315	58.7643	3.36436	1.05754e-18	Increased	-2.18309	2.22357e-08	Decreased	1.9637	1.94949e-05	Increased	4.02711	3.24498e-55	Increased
gene-VNO77_00468	Probable WRKY transcription factor 53	probable WRKY transcription factor 41 [Abrus precatorius]/probable WRKY transcription factor 41 [Cajanus cajan]/putative WRKY transcription factor 41 [Mucuna pruriens]/probable WRKY transcription factor 41 [Vigna unguiculata]/WRKY transcription factor 53 [Spatholobus suberectus]			WRKY	157.902	279.748	124.078	8.78188	10.37	12.9105	271.46	299.86	270.274	186.562	214.184	166.427	228.382	255.037	328.618	4.20937	3.30444e-48	Increased	-3.43474	8.89649e-35	Decreased	3.73074	3.67873e-15	Increased	4.08845	7.54845e-53	Increased
gene-VNO77_00469		uncharacterized protein LOC114413446 isoform X1 [Glycine soja]/uncharacterized protein LOC100816295 [Glycine max]/hypothetical protein SESBI_25380 [Sesbania bispinosa]/uncharacterized protein LOC113854566 isoform X1 [Abrus precatorius]				16.6577	11.0516	16.676	19.2709	21.166	18.5921	6.81752	7.84876	7.45622	10.193	6.6087	8.52076	33.1801	41.452	67.0159	0.8294	0.00648259	nonsignificant	1.90568	1.68864e-12	Increased	-0.870159	0.00121533	nonsignificant	-2.01703	2.52971e-26	Decreased
gene-VNO77_00470		uncharacterized protein LOC113854565 [Abrus precatorius]				26.8215	36.3437	31.2038	3.19871	4.43078	13.2872	2.19905	1.4225	3.51976	10.4396	14.2579	8.64384	6.87731	7.56215	8.65963	-0.38195	0.526581	nonsignificant	0.11273	0.85107	nonsignificant	1.66307	0.00975054	Increased	-2.26565	0.000857707	Decreased
gene-VNO77_00471	Probable GABA transporter 2 [Arabidopsis thaliana]	probable GABA transporter 2 [Abrus precatorius]/GABA transporter 2 [Spatholobus suberectus]/putative GABA transporter 2, partial [Mucuna pruriens]/putative GABA transporter [Glycine max]/Amino acid transporter, transmembrane domain [Sesbania bispinosa]/probable GABA transporter 2 [Vigna radiata var. radiata]				44.3885	47.0772	44.569	0.61508	0.859513	0.763384	2.69359	1.96477	4.8741	12.3925	11.9116	12.7229	4.12764	6.21913	5.95722	2.45433	5.3932e-12	Increased	-3.38557	5.05548e-28	Decreased	5.51949	1.58859e-57	Increased	1.48274	0.00161486	Increased
gene-VNO77_00472	Protein trichome birefringence-like 24 [Arabidopsis thaliana]/Protein trichome birefringence-like 23 [Arabidopsis thaliana]	hypothetical protein CCACVL1_13488 [Corchorus capsularis]				5.04394	3.13638	7.7442	6.87685	6.67894	6.23299	3.21052	3.20788	3.58992	10.8521	8.61097	11.3452	2.02813	1.67187	1.25816	-2.41988	5.06401e-21	Decreased	0.0494145	0.814944	nonsignificant	-0.801345	0.0177516	nonsignificant	-1.58762	1.60332e-24	Decreased
gene-VNO77_00473		Protein Networked [Sesbania bispinosa]				23.7292	18.6132	20.174	30.8274	16.9481	16.0241	22.5486	22.9216	25.1473	26.3498	25.0995	20.3499	10.823	10.1908	10.0928	-1.44484	8.20791e-08	Decreased	0.500043	0.0733887	nonsignificant	-0.45286	0.150189	nonsignificant	-0.441351	0.0934683	nonsignificant
gene-VNO77_00474						0.665048	2.13197	0	14.0214	6.63416	9.19074	5.3163	4.19347	4.3141	2.71378	1.06059	1.95501	0.459892	0.731598	0.274498	-4.75898	8.74661e-19	Decreased	3.06373	5.66896e-10	Increased	-3.69069	0.00120922	Decreased	-1.71415	2.17232e-06	Decreased
gene-VNO77_00475		COP1-interactive protein 1-like [Abrus precatorius]	gmx04814	Motor proteins		0.263465	0.145964	0.0753059	15.4529	8.45112	2.45037	0.136428	0	0.0206784	0.0217629	0.290242	0.0271752	0.0547942	0	0	-9.25188	2.67673e-10	Decreased	6.89593	1.74788e-08	Increased	-6.09814	3.73868e-19	Decreased	-7.92181	2.70865e-08	Decreased
gene-VNO77_00476						32.5873	18.3922	38.6453	104.887	120.869	178.993	16.5214	15.6015	21.5209	43.4205	33.4084	37.9272	31.5355	25.1182	22.6461	-2.81973	1.67294e-15	Decreased	2.55092	5.18615e-14	Increased	-2.69843	4.09713e-11	Decreased	-3.56892	1.63113e-24	Decreased
gene-VNO77_00477		hypothetical protein KK1_014096 [Cajanus cajan]/mitochondrial carrier protein MTM [Spatholobus suberectus]				13.6765	20.9116	29.3327	35.4123	34.534	18.5233	22.3958	21.0655	24.2744	54.1283	53.6375	46.7592	31.8678	32.4342	36.5082	-0.220835	0.380806	nonsignificant	-0.139037	0.604851	nonsignificant	-0.882854	0.0467737	nonsignificant	-0.975552	4.42625e-05	nonsignificant
gene-VNO77_00479	Ethylene-responsive transcription factor CRF2	ethylene-responsive transcription factor CRF2-like [Abrus precatorius]			ERF	0	0	0	0.803572	0.53472	1.92077	0.160412	0.176873	0.19451	0	0	0	0	0	0	-8.03068	6.42833e-08	Decreased	8.39189	2.7694e-08	Increased	-8.75876	2.85386e-07	Decreased	-3.27372	1.18108e-05	Decreased
gene-VNO77_00480	Probable inactive receptor kinase At4g23740	inactive receptor kinase [Spatholobus suberectus]/probable inactive receptor kinase At4g23740 [Abrus precatorius]/probable inactive receptor kinase At4g23740 [Glycine max]/hypothetical protein PHAVU_002G295600g [Phaseolus vulgaris]				4.02757	2.25459	2.27661	2.41915	1.87082	1.7672	1.75222	1.09014	1.49558	5.22177	5.8708	6.58279	9.12129	8.09943	8.27903	1.656	1.29945e-13	Increased	-0.86371	0.00129842	nonsignificant	0.0592429	0.887255	nonsignificant	-1.08306	0.00019577	Decreased
gene-VNO77_00481	Putative glucose-6-phosphate 1-epimerase	putative glucose-6-phosphate 1-epimerase [Abrus precatorius]/putative glucose-6-phosphate 1-epimerase [Spatholobus suberectus]	gmx00010	Glycolysis / Gluconeogenesis		21.3314	10.628	15.5003	9.2869	10.2693	7.30739	17.6051	17.2248	19.0911	18.4485	24.1283	14.4996	7.35828	6.98067	5.76446	-0.831727	0.000191495	nonsignificant	-0.412326	0.13439	nonsignificant	0.369335	0.255477	nonsignificant	0.406877	0.00795103	nonsignificant
gene-VNO77_00482	V-type proton ATPase subunit E/V-type proton ATPase subunit E/V-type proton ATPase subunit E	V-type proton ATPase subunit E-like isoform X1 [Abrus precatorius]/V-type ATPase subunit E [Sesbania bispinosa]/V-type proton ATPase subunit E-like [Vigna umbellata]/V-type proton ATPase subunit E [Vigna angularis]	gmx00190/gmx04145	Oxidative phosphorylation/Phagosome		0.127268	1.0091	3.75202	1.79214	3.13042	3.70708	11.4481	12.2777	11.5499	10.9002	12.1414	16.1408	10.4532	11.4003	10.6185	1.47773	6.63048e-05	Increased	-1.48163	0.000240101	Decreased	-1.36501	0.186458	nonsignificant	1.41958	9.04336e-05	Increased
gene-VNO77_00483	6-phosphogluconate dehydrogenase, decarboxylating 1, chloroplastic [Arabidopsis thaliana]/6-phosphogluconate dehydrogenase, decarboxylating 3, chloroplastic [Arabidopsis thaliana]	6-phosphogluconate dehydrogenase, decarboxylating 3, chloroplastic [Abrus precatorius]/hypothetical protein SESBI_23774 [Sesbania bispinosa]/hypothetical protein SESBI_25397 [Sesbania bispinosa]/6-phosphogluconate dehydrogenase, decarboxylating 3, chloroplastic [Arachis hypogaea]/6-phosphogluconate dehydrogenase, decarboxylating 3, chloroplastic [Glycine max]/6-phosphogluconate dehydrogenase, dec…	gmx00030/gmx00480	Pentose phosphate pathway/Glutathione metabolism		52.0416	46.251	44.5862	48.8003	53.6948	67.3194	31.3932	25.7434	31.7599	38.2396	36.5848	43.8353	49.5285	47.7545	53.6898	-0.627325	0.0163266	nonsignificant	1.23621	3.80459e-06	Increased	-0.710537	0.0242405	nonsignificant	-1.57221	2.7527e-09	Decreased
gene-VNO77_00485						0	0	0	0	0	0	0	0	0.878128	0	0	0	0.581722	0.44985	0.810169	3.96136	0.0435706	nonsignificant			nonsignificant			nonsignificant	2.68996	0.493386	nonsignificant
gene-VNO77_00486		uncharacterized protein LOC113855084 [Abrus precatorius]/unknown [Lotus japonicus]				0.606524	0.580404	0.731973	0.369048	0.405199	0.427495	1.95596	1.55354	1.70845	1.29037	1.93451	0.924502	0.958679	0.370677	0.611947	0.277275	0.672585	nonsignificant	-1.1137	0.073627	nonsignificant	0.235934	0.754488	nonsignificant	1.5435	0.000357101	Increased
gene-VNO77_00487		putative glyoxalase/Bleomycin resistance protein/Dihydroxybiphenyl dioxygenase [Lupinus albus]/PREDICTED: uncharacterized protein LOC109330633 [Lupinus angustifolius]/hypothetical protein TSUD_227210 [Trifolium subterraneum]/uncharacterized protein LOC127120784 isoform X2 [Pisum sativum]/Glyoxalase-like domain containing protein [Trema orientale]/unnamed protein product [Vicia faba]/uncharacteriz…				2.20318	2.06697	1.79865	0.827992	0.118065	0.587219	3.13455	2.34319	3.99411	2.7798	2.06678	0.677291	1.19493	1.42568	1.06984	0.858656	0.351559	nonsignificant	-1.16845	0.276895	nonsignificant	1.56351	0.152723	nonsignificant	2.04671	0.00636662	Increased
gene-VNO77_00489	Disease resistance response protein 206	disease resistance response protein 206-like [Abrus precatorius]/PREDICTED: disease resistance response protein 206-like [Lupinus angustifolius]/putative allene oxide cyclase/dirigent protein [Lupinus albus]				2.03273	0	4.57483	0	0.150148	0	14.2224	22.6847	27.6913	0	0.657102	0	0	0	0	-2.83317	0.483267	nonsignificant	-1.38066	0.691314	nonsignificant	4.80356	0.0377089	nonsignificant	7.97637	6.81103e-14	Increased
gene-VNO77_00490		hypothetical protein JHK87_020106 [Glycine soja]/uncharacterized protein LOC113855359 isoform X1 [Abrus precatorius]/hypothetical protein JHK87_013525 [Glycine soja]/uncharacterized protein LOC100776565 [Glycine max]/Putative WRKY transcription factor 19 [Glycine soja]/uncharacterized protein LOC114421056 [Glycine soja]			WRKY	71.358	69.0115	64.3883	48.6418	57.0276	53.7113	33.8647	28.9903	30.3619	54.4386	63.4411	52.5023	77.1209	67.7353	71.3962	0.00471563	0.980278	nonsignificant	0.600679	0.00351423	nonsignificant	-0.0753154	0.769731	nonsignificant	-1.38998	1.72028e-14	Decreased
gene-VNO77_00491	Calcium-dependent protein kinase 1/Calcium-dependent protein kinase 3/Calcium-dependent protein kinase 15	hypothetical protein JHK82_013603 [Glycine max]/hypothetical protein PHAVU_002G294500g [Phaseolus vulgaris]/calcium-dependent protein kinase 1 [Glycine max]/hypothetical protein JHK87_013524 [Glycine soja]/calcium-dependent protein kinase 1 isoform X2 [Abrus precatorius]	gmx04626	Plant-pathogen interaction		36.6073	44.7325	43.4565	39.2606	31.6774	27.3484	47.1207	46.0738	49.7313	25.9696	26.9203	24.2153	28.7371	27.4049	27.9913	-0.641616	8.35481e-05	nonsignificant	1.02861	1.76804e-08	Increased	-0.0695008	0.796411	nonsignificant	-0.0567616	0.691451	nonsignificant
gene-VNO77_00492	Potassium transporter 3	potassium transporter 3 isoform X1 [Abrus precatorius]/potassium transporter 3 isoform X2 [Abrus precatorius]/Potassium transporter [Sesbania bispinosa]/potassium transporter 3 [Cajanus cajan]				16.8397	19.4229	21.2126	37.8989	38.2132	27.4763	31.7421	28.4194	30.1035	31.7784	33.3494	28.6129	24.1193	21.3947	23.0718	-1.00735	7.71884e-13	Decreased	0.816948	3.84436e-07	nonsignificant	-1.26639	7.83661e-08	Decreased	-0.79171	1.19618e-12	nonsignificant
gene-VNO77_00493		uncharacterized protein LOC113855033 isoform X1 [Abrus precatorius]/putative protease [Glycine max]				26.2324	15.2597	14.5806	17.9263	15.308	17.3436	17.6665	15.3911	18.733	11.203	9.45689	13.0044	12.6142	9.51078	7.89944	-1.18464	2.31901e-05	Decreased	1.28491	3.74435e-07	Increased	-0.305312	0.388816	nonsignificant	-0.579648	0.00396192	nonsignificant
gene-VNO77_00494	Spastin [Danio rerio]/Spastin [Xenopus tropicalis]	putative cell division cycle ATPase [Abrus precatorius]/ribosome biogenesis ATPase RIX7-like isoform X1 [Glycine soja]/ribosome biogenesis ATPase RIX7 isoform X3 [Glycine max]/hypothetical protein JHK87_020102 [Glycine soja]/putative cell division cycle ATPase isoform X3 [Cajanus cajan]/uncharacterized AAA domain-containing protein C16E9.10c isoform X1 [Glycine max]/hypothetical protein GLYMA_08G…				0.168479	0	0.0980321	21.4344	16.0007	6.13434	0.221999	0.114231	0.0179459	0.613831	0.515773	0	0.36854	0.319929	0.235938	-5.92336	2.91505e-43	Decreased	5.89314	0.000109437	Increased	-7.82813	2.96224e-20	Decreased	-7.47188	1.44651e-29	Decreased
gene-VNO77_00495						227.241	193.403	220.086	149.24	132.163	168.048	90.9717	83.2649	100.123	432.433	383.961	379.751	225.095	239.813	235.541	0.193053	0.409934	nonsignificant	-0.703215	0.00376793	nonsignificant	0.049817	0.859502	nonsignificant	-1.33963	1.19538e-08	Decreased
gene-VNO77_00496	Reticulon-like protein B2/Reticulon-like protein B1	reticulon-like protein B2-like [Glycine max]/hypothetical protein GLYMA_08G019300v4 [Glycine max]/Reticulon-like protein B2 [Mucuna pruriens]/reticulon-like protein B2 [Glycine max]/reticulon-like protein B2 [Vigna angularis]/reticulon-like protein B2 [Vigna radiata var. radiata]/reticulon-like protein B2 [Abrus precatorius]/hypothetical protein PHAVU_002G294100g [Phaseolus vulgaris]/unknown [Gly…				209.607	147.112	205.67	512.271	509.315	574.694	210.295	196.638	208.708	323.059	315.385	334.724	281.534	281.75	277.953	-1.36949	2.95508e-11	Decreased	1.42128	1.93251e-11	Increased	-1.97878	1.73867e-15	Decreased	-1.99969	5.05584e-24	Decreased
gene-VNO77_00497						0.824659	0.178194	0	3.20489	2.3992	3.97763	2.0938	2.5251	1.86448	1.50302	1.43179	1.19907	2.41772	1.65829	1.42739	-1.23426	0.00923716	Decreased	1.91322	0.000122879	Increased	-3.71807	0.00139085	Decreased	-1.16907	0.00434899	Decreased
gene-VNO77_00498		membrane-associated kinase regulator 2 [Spatholobus suberectus]				0.459488	0.112744	0.0213279	4.38728	4.25034	2.72256	0	0	0.087847	0.0369818	0.187889	0.207805	0	0.17281	0	-6.38427	9.92713e-17	Decreased	5.42725	1.13932e-23	Increased	-4.65605	5.03909e-08	Decreased	-7.72818	2.28487e-25	Decreased
gene-VNO77_00499		uncharacterized protein LOC100781009 [Glycine max]/uncharacterized protein LOC100527705 [Glycine max]/Late embryogenesis abundant protein [Spatholobus suberectus]/hypothetical protein JHK85_020660 [Glycine max]/Late embryogenesis abundant protein [Sesbania bispinosa]				50.6347	90.4594	44.0997	0.74807	0.808904	1.23792	17.5839	16.1158	19.5901	50.9901	63.358	45.4666	32.6577	39.1548	47.315	5.04584	5.91408e-45	Increased	-5.21013	8.5517e-46	Decreased	5.68808	1.74705e-25	Increased	3.71515	5.52515e-28	Increased
gene-VNO77_00500	Respiratory burst oxidase homolog protein A/Respiratory burst oxidase homolog protein F	respiratory burst oxidase homolog protein A isoform X1 [Abrus precatorius]/respiratory burst oxidase homolog protein A isoform X2 [Abrus precatorius]/respiratory burst oxidase homolog protein A isoform X3 [Abrus precatorius]/respiratory burst oxidase homolog protein A [Cajanus cajan]/respiratory burst oxidase homolog protein A-like [Glycine soja]/Respiratory burst oxidase-like protein F [Spatholo…	gmx04016/gmx04626	MAPK signaling pathway - plant/Plant-pathogen interaction		7.76529	12.288	10.8658	20.0517	22.5326	15.7825	52.564	38.877	35.4387	106.074	129.443	79.8693	28.233	29.1385	32.8316	0.21243	0.138274	nonsignificant	-1.76076	3.80386e-14	Decreased	-1.31444	4.60035e-05	Decreased	0.526605	0.0102498	nonsignificant
gene-VNO77_00502		protein LURP-one-related 17-like [Abrus precatorius]/LURP-one-related 17 [Spatholobus suberectus]				74.409	95.283	80.2783	0.240683	1.3213	1.19486	186.128	206.211	151.434	244.945	288.117	200.649	153.528	175.266	250.932	7.31122	2.30441e-52	Increased	-7.40629	1.18163e-63	Decreased	6.1023	8.45009e-28	Increased	7.04715	1.6758e-49	Increased
gene-VNO77_00504						9.60329	6.90958	8.75753	11.0714	13.8136	11.4508	15.8951	11.0641	12.598	11.3323	4.46203	5.80172	13.1248	10.7231	14.0072	-0.361206	0.238433	nonsignificant	1.42957	0.00329908	Increased	-0.968316	0.0219365	nonsignificant	-0.475181	0.102737	nonsignificant
gene-VNO77_00505	Serine/threonine-protein phosphatase PP1 [Medicago sativa subsp. x varia]	Serine/threonine-protein phosphatase PP1 [Spatholobus suberectus]/serine/threonine-protein phosphatase PP1 isoform X1 [Abrus precatorius]/serine/threonine-protein phosphatase PP1 isoform X1 [Cajanus cajan]/Serine/threonine-protein phosphatase PP1 [Cajanus cajan]/serine/threonine-protein phosphatase PP1 isoform X2 [Cajanus cajan]/hypothetical protein PHAVU_002G293400g [Phaseolus vulgaris]/Serine/t…	gmx03015	mRNA surveillance pathway		80.5245	68.8855	79.3634	37.8647	46.4171	55.9736	47.1411	51.34	52.4332	41.2643	44.0571	38.8832	78.9905	83.8915	80.3051	0.33792	0.21141	nonsignificant	0.892915	0.00123114	nonsignificant	0.235344	0.449028	nonsignificant	-0.52931	0.051125	nonsignificant
gene-VNO77_00507	Probable WRKY transcription factor 29	WRKY transcription factor 29 [Spatholobus suberectus]	gmx04016/gmx04626/gmx04016/gmx04626	MAPK signaling pathway - plant/Plant-pathogen interaction/MAPK signaling pathway - plant/Plant-pathogen interaction		22.6918	15.3764	14.6395	0.413113	0.247408	0	1.83696	1.35031	3.3299	10.8688	8.0003	9.55056	8.82366	7.5795	6.28969	4.58171	3.25642e-18	Increased	-4.64636	3.63274e-18	Decreased	5.80647	3.43795e-22	Increased	2.65431	0.000374491	Increased
gene-VNO77_00508	G-patch domain-containing protein 1 [Arabidopsis thaliana]	uncharacterized protein LOC113854814 isoform X1 [Abrus precatorius]/PIN2/TERF1-interacting telomerase inhibitor 1 [Spatholobus suberectus]/uncharacterized protein LOC113854814 isoform X2 [Abrus precatorius]				28.8726	21.6124	33.6684	9.1659	7.58394	2.89387	29.7121	26.0118	31.512	35.3597	37.6681	41.9306	62.7675	60.0835	56.586	2.81083	3.08623e-17	Increased	-1.90715	1.10966e-08	Decreased	1.68743	1.63822e-05	Increased	1.58877	2.83413e-06	Increased
gene-VNO77_00509	1-aminocyclopropane-1-carboxylate synthase	1-aminocyclopropane-1-carboxylate synthase [Abrus precatorius]/1-aminocyclopropane-1-carboxylate synthase [Vigna angularis]/1-aminocyclopropane-1-carboxylate synthase [Vigna umbellata]/hypothetical protein PHAVU_002G293000g [Phaseolus vulgaris]/1-aminocyclopropane-1-carboxylate synthase [Glycine max]/1-aminocyclopropane-1-carboxylate synthase [Vigna unguiculata]/hypothetical protein JHK85_013961 …	gmx00270/gmx04016	Cysteine and methionine metabolism/MAPK signaling pathway - plant		445.805	564.169	429.091	9.53057	8.54449	4.01367	195.553	256.913	209.039	66.4539	63.9434	67.0298	404.206	420.966	494.985	5.50577	4.28333e-97	Increased	-2.50592	1.34126e-21	Decreased	5.65467	1.70154e-55	Increased	4.33657	1.04944e-53	Increased
gene-VNO77_00510	Heavy metal-associated isoprenylated plant protein 39	heavy metal-associated isoprenylated plant protein 39-like isoform X1 [Abrus precatorius]/Putative late blight resistance protein isogeny R1A-3 [Cajanus cajan]/heavy metal-associated isoprenylated plant protein 39-like isoform X2 [Abrus precatorius]/heavy metal-associated isoprenylated plant protein 39 isoform X1 [Cajanus cajan]				324.165	504.575	325.201	0.390941	0.0780429	0	11.3784	12.8558	18.098	50.2846	62.4457	53.1085	111.372	99.1088	78.2025	8.6973	2.75998e-40	Increased	-7.63397	1.25354e-31	Decreased	10.7465	2.60865e-47	Increased	5.75403	2.48963e-16	Increased
gene-VNO77_00511	Monodehydroascorbate reductase, chloroplastic/mitochondrial	monodehydroascorbate reductase, chloroplastic/mitochondrial isoform X2 [Abrus precatorius]/monodehydroascorbate reductase, chloroplastic/mitochondrial [Cajanus cajan]/hypothetical protein KK1_014061, partial [Cajanus cajan]/hypothetical protein SESBI_25428 [Sesbania bispinosa]/monodehydroascorbate reductase, chloroplastic/mitochondrial isoform X1 [Abrus precatorius]/Monodehydroascorbate reductase…	gmx00053	Ascorbate and aldarate metabolism		33.3527	25.7668	32.6904	2.0165	4.02552	2.23987	22.5438	21.8748	24.5525	96.4103	86.2959	94.2494	36.8155	34.7186	32.2297	3.23408	1.93201e-29	Increased	-4.3893	2.85135e-57	Decreased	3.0362	7.32467e-20	Increased	2.46231	2.94549e-18	Increased
gene-VNO77_00512	Protein ROH1 [Arabidopsis thaliana]	uncharacterized protein LOC113856520 [Abrus precatorius]/BYPASS-related protein [Spatholobus suberectus]/hypothetical protein CR513_63020, partial [Mucuna pruriens]				5.38875	10.2518	5.07539	1.65508	2.95252	5.82736	56.6714	47.2619	45.7414	2.5029	1.38443	0.604909	9.55426	8.39446	7.59095	0.799804	0.121406	nonsignificant	1.97591	0.00320516	Increased	0.542379	0.418475	nonsignificant	3.17038	1.80167e-10	Increased
gene-VNO77_00513						0	1.06917	0	0	0	0	0.654314	1.44291	1.03142	0	0	1.45974	1.05118	0.0975464	0.658795	3.824	0.0914089	nonsignificant	-3.24566	0.408246	nonsignificant	3.28099	0.402679	nonsignificant	4.44093	0.00830057	Increased
gene-VNO77_00515	Heat shock protein 83 [Ipomoea nil]/Heat shock protein 90-1	heat shock protein 83-like [Abrus precatorius]/hypothetical protein Pfo_027831 [Paulownia fortunei]/hypothetical protein F0562_026652 [Nyssa sinensis]/Molecular chaperone (HSP90 family) [Handroanthus impetiginosus]/hypothetical protein Pfo_014760 [Paulownia fortunei]/Heat shock protein 83 [Turnera subulata]/hypothetical protein Vadar_010913 [Vaccinium darrowii]/heat shock protein 83 [Ricinus comm…	gmx04141/gmx04626	Protein processing in endoplasmic reticulum/Plant-pathogen interaction		0	0.150506	0.414129	103.55	80.6737	18.6257	3.6487	3.22819	2.93175	28.3307	23.0156	23.7197	2.35884	3.00159	0.78195	-5.38537	1.43128e-19	Decreased	2.04291	6.33193e-06	Increased	-8.89978	1.74855e-08	Decreased	-4.89733	1.44897e-23	Decreased
gene-VNO77_00516	Mitogen-activated protein kinase 2/Mitogen-activated protein kinase homolog MMK2 [Medicago sativa]/Mitogen-activated protein kinase 4/Mitogen-activated protein kinase 6	mitogen-activated protein kinase homolog MMK2 [Vigna radiata var. radiata]/mitogen-activated protein kinase homolog MMK2-like isoform X1 [Abrus precatorius]/mitogen-activated protein kinase homolog MMK2-like [Vigna unguiculata]/mitogen-activated protein kinase homolog MMK2 [Cajanus cajan]/mitogen-activated protein kinase homolog MMK2 [Vigna angularis]/mitogen-activated protein kinase homolog MMK2…	gmx04016/gmx04626	MAPK signaling pathway - plant/Plant-pathogen interaction		3.00627	5.71923	2.25489	0.426329	0.196402	0.054269	0.0441894	0	0.196469	0.225571	0.668521	1.15015	0	0.175676	0	-2.29598	0.184423	nonsignificant	-0.923243	0.347011	nonsignificant	3.65998	8.59191e-06	Increased	-2.08234	0.145174	nonsignificant
gene-VNO77_00517	Probable polygalacturonase	putative polygalacturonase [Glycine max]/probable polygalacturonase isoform X1 [Glycine max]/probable polygalacturonase isoform X1 [Glycine soja]/hypothetical protein JHK82_013581 [Glycine max]/hypothetical protein JHK85_013953 [Glycine max]/probable polygalacturonase isoform X2 [Glycine max]/probable polygalacturonase isoform X1 [Vigna unguiculata]/hypothetical protein JHK87_013502 [Glycine soja…				0	0	0	2.23989	5.00377	4.50088	0.766518	0.316941	0.914929	12.2122	10.2115	7.27158	0	0	0	-10.5724	1.12517e-16	Decreased	-0.635503	0.111911	nonsignificant	-11.2891	2.35722e-17	Decreased	-3.19232	4.72172e-10	Decreased
gene-VNO77_00520		uncharacterized protein LOC113854613 [Abrus precatorius]				0.367942	0.676397	0.490787	69.9388	64.3841	62.6063	3.79865	5.81658	3.59536	2.6442	3.01109	3.73824	0.172176	0.230785	0.259774	-8.64739	2.37338e-168	Decreased	5.08443	8.9141e-120	Increased	-7.40133	6.71465e-91	Decreased	-4.50089	1.82469e-67	Decreased
gene-VNO77_00521						0.348577	0.458653	0	15.0323	13.5754	10.8585	1.50041	2.83607	2.40413	2.53022	2.95318	3.15947	0.344353	0.159774	0.0899217	-6.46567	1.56142e-24	Decreased	2.87322	3.79239e-18	Increased	-5.86602	1.90318e-15	Decreased	-3.14785	4.2785e-21	Decreased
gene-VNO77_00522	Homeobox protein BEL1 homolog [Arabidopsis thaliana]	homeobox protein BEL1 homolog [Abrus precatorius]/Homeobox protein BEL1-like [Spatholobus suberectus]			TALE	28.2612	27.0184	23.2345	4.84098	10.2542	9.41745	7.33635	5.82897	7.07437	0.540136	0.457369	0.872837	2.34657	1.63315	1.93578	-2.49888	4.09119e-11	Decreased	4.42511	2.62151e-26	Increased	1.23423	0.0021706	Increased	-0.907366	0.0107333	nonsignificant
gene-VNO77_00523	BTB/POZ domain-containing protein At1g63850 [Arabidopsis thaliana]	BTB/POZ domain-containing protein At1g63850-like [Abrus precatorius]				2.17212	0.687531	1.84506	29.9661	30.5954	28.0875	5.14745	4.56545	3.81224	2.51745	1.61542	1.81735	2.06327	1.82275	2.15515	-4.30536	3.65023e-118	Decreased	4.58297	1.66812e-79	Increased	-4.7333	2.41353e-33	Decreased	-3.31808	2.55755e-69	Decreased
gene-VNO77_00524		E3 ubiquitin-protein ligase RHA1B, partial [Mucuna pruriens]/E3 ubiquitin-protein ligase RHA1B [Spatholobus suberectus]/hypothetical protein TSUD_76530 [Trifolium subterraneum]/brassinosteroid-responsive RING protein 1 [Medicago truncatula]/E3 ubiquitin-protein ligase RHA1B [Cicer arietinum]/brassinosteroid-responsive RING protein 1-like [Pisum sativum]/E3 ubiquitin-protein ligase RHA1B [Abrus pr…				2.05919	0.0597124	4.63131	16.7438	22.5963	44.1066	24.25	23.1423	28.9394	28.4496	27.8633	28.4932	2.21916	2.17372	1.80288	-4.24638	4.25291e-18	Decreased	0.735609	0.0928669	nonsignificant	-4.27166	1.65035e-05	Decreased	-0.80668	0.0776711	nonsignificant
gene-VNO77_00525		uncharacterized protein LOC108347708 [Vigna angularis]/hypothetical protein SESBI_20847 [Sesbania bispinosa]/hypothetical protein SESBI_25439 [Sesbania bispinosa]/uncharacterized protein LOC113853934 [Abrus precatorius]/uncharacterized protein LOC109801223 isoform X1 [Cajanus cajan]/uncharacterized protein LOC129322670 [Prosopis cineraria]/uncharacterized protein LOC114178315 [Vigna unguiculata]				144.885	158.202	154.644	27.1882	26.5939	17.5819	163.965	161.74	179.144	217.928	198.496	186.603	149.99	145.607	130.181	2.16768	2.01604e-35	Increased	-2.40838	1.82905e-40	Decreased	2.27365	1.23164e-19	Increased	2.22965	1.88131e-55	Increased
gene-VNO77_00526		two-component response regulator-like APRR5 [Abrus precatorius]				0.0924579	0	0	21.9825	18.0672	15.1513	0.871753	0.814939	1.33281	0	0.245745	0	0.121783	0	0	-9.25467	9.52645e-34	Decreased	8.50247	2.15912e-07	Increased	-9.47554	4.93979e-38	Decreased	-4.7983	1.8029e-78	Decreased
gene-VNO77_00532	Ubiquitin-conjugating enzyme E2 5	ubiquitin-conjugating enzyme E2 5-like [Abrus precatorius]	gmx04120	Ubiquitin mediated proteolysis		3.15898	0.236578	3.18249	15.7196	16.0658	11.5752	16.4183	13.6332	15.4022	20.1333	19.6583	19.9723	5.69867	9.26691	9.29713	-1.25503	5.22053e-06	Decreased	0.213621	0.301893	nonsignificant	-3.24692	2.03368e-05	Decreased	-0.529837	0.00195973	nonsignificant
gene-VNO77_00534		uncharacterized protein LOC113855744 [Abrus precatorius]/hypothetical protein CR513_61719, partial [Mucuna pruriens]/uncharacterized protein LOC100815488 [Glycine max]/hypothetical protein glysoja_017659 [Glycine soja]/hypothetical protein JHK87_013488 [Glycine soja]/uncharacterized protein LOC114413392 [Glycine soja]/hypothetical protein JHK86_020194 [Glycine max]/hypothetical protein JHK86_0135…				0.0897224	0	0	0.109186	0.599407	0.0903413	0.343289	0.378516	0.20813	0.422446	0.953899	0.117223	0	0.0365559	0	-4.76976	0.000621615	Decreased	-0.278387	0.770509	nonsignificant	-3.56738	0.0558378	nonsignificant	-0.336802	0.669313	nonsignificant
gene-VNO77_00536	Puromycin-sensitive aminopeptidase	puromycin-sensitive aminopeptidase isoform X2 [Cajanus cajan]/Puromycin-sensitive aminopeptidase [Spatholobus suberectus]/puromycin-sensitive aminopeptidase-like isoform X1 [Glycine soja]/puromycin-sensitive aminopeptidase isoform X1 [Glycine max]/puromycin-sensitive aminopeptidase isoform X1 [Cajanus cajan]/puromycin-sensitive aminopeptidase-like isoform X1 [Glycine soja]/hypothetical protein GY…	gmx00480	Glutathione metabolism		75.5379	65.9413	71.915	126.257	124.362	83.1915	73.1378	63.9173	68.2209	79.5738	76.4827	87.4506	65.9413	69.1859	68.7097	-1.11824	7.14288e-15	Decreased	1.12231	8.00086e-12	Increased	-1.06291	1.76662e-07	Decreased	-1.28802	2.82738e-21	Decreased
gene-VNO77_00537		uncharacterized protein LOC113855027 [Abrus precatorius]				120.145	145.865	100.389	10.3645	10.4648	13.3344	32.7079	36.8505	33.0367	85.5072	96.4375	71.9534	98.1331	99.8299	118.962	2.76414	1.15762e-27	Increased	-2.18397	6.6813e-16	Decreased	2.99249	2.00573e-16	Increased	0.96158	0.000150498	nonsignificant
gene-VNO77_00538	BTB/POZ domain-containing protein At5g41330 [Arabidopsis thaliana]	BTB/POZ domain-containing protein At5g41330 [Abrus precatorius]				242.566	381.526	179.72	9.7233	11.5213	20.3843	99.5092	118.303	110.427	38.6714	39.1079	33.0677	96.9569	103.434	111.323	2.41863	1.72286e-10	Increased	-0.666095	0.0787093	nonsignificant	3.83293	8.83882e-14	Increased	2.31667	2.51369e-09	Increased
gene-VNO77_00540	Cytochrome P450 86A22	cytochrome P450 86A22 [Abrus precatorius]	gmx00073	Cutin, suberine and wax biosynthesis		1.86519	2.12704	3.49892	0.714457	1.66397	2.89006	67.6389	77.3187	119.4	0.0910049	0.0385299	0.0378791	0.0381883	0.070875	0.0398888	-5.62522	1.53587e-11	Decreased	5.6975	3.79747e-12	Increased	-0.0129368	0.984543	nonsignificant	4.98319	4.97151e-21	Increased
gene-VNO77_00541	Mitogen-activated protein kinase kinase kinase YODA	Mitogen-activated protein kinase kinase kinase YODA [Spatholobus suberectus]/mitogen-activated protein kinase kinase kinase YODA [Abrus precatorius]/Mitogen-activated protein kinase kinase kinase YODA, partial [Mucuna pruriens]	gmx04016	MAPK signaling pathway - plant		0.0341896	0	0	3.41692	4.70316	3.53721	3.18858	4.00258	3.29702	1.71709	1.18135	1.15023	0.934451	0.856693	1.23478	-2.37203	8.49559e-19	Decreased	2.20522	8.90437e-14	Increased	-8.69408	1.18588e-27	Decreased	-0.750508	0.00108001	nonsignificant
gene-VNO77_00542	Short-chain dehydrogenase TIC 32, chloroplastic/Short-chain dehydrogenase TIC 32, chloroplastic	Short-chain dehydrogenase/reductase SDR [Sesbania bispinosa]/short-chain dehydrogenase TIC 32, chloroplastic isoform X1 [Abrus precatorius]/short-chain dehydrogenase TIC 32, chloroplastic isoform X1 [Cajanus cajan]/Short-chain dehydrogenase TIC 32, chloroplastic [Glycine soja]/short-chain dehydrogenase TIC 32, chloroplastic [Glycine max]/short-chain dehydrogenase TIC 32, chloroplastic isoform X1 …				51.1008	46.4755	44.8838	20.9587	19.5783	10.3387	52.9745	45.3145	50.3869	41.4119	48.1829	49.2929	48.0702	53.3152	54.0711	1.21425	1.21865e-07	Increased	-0.79282	0.00111335	nonsignificant	1.08763	0.000256247	Increased	0.969875	1.37471e-05	nonsignificant
gene-VNO77_00543	Probable aquaporin PIP1-2/Aquaporin PIP1-1/Aquaporin PIP1-2/Aquaporin PIP1-2/Aquaporin PIP1-3/PIP1-4/Aquaporin PIP1-1/Aquaporin PIP1-3/Aquaporin PIP1-2	probable aquaporin PIP1-2 [Abrus precatorius]/probable aquaporin PIP1-2 [Medicago truncatula]/Major intrinsic protein [Sesbania bispinosa]/probable aquaporin PIP1-2 [Trifolium pratense]/probable aquaporin PIP1-2 [Cicer arietinum]/putative aquaporin PIP1-2 [Mucuna pruriens]/probable aquaporin PIP1-2 [Cajanus cajan]/probable aquaporin PIP1-2 [Vigna angularis]/hypothetical protein PHAVU_002G290400g …				0.246554	0	0	6.65444	6.35329	2.87267	8.23022	7.11653	6.30294	5.0857	4.17767	3.62392	1.11345	0.774933	2.50778	-2.25454	1.02897e-05	Decreased	0.956352	0.00760518	nonsignificant	-6.40216	4.13982e-08	Decreased	-0.133066	0.658597	nonsignificant
gene-VNO77_00544						35.8265	25.3927	49.5158	9.5654	6.29737	6.73574	8.04421	8.26493	11.1951	18.7816	19.5584	21.4131	24.9656	26.7105	30.5258	1.44366	3.69774e-06	Increased	-0.721852	0.0502263	nonsignificant	1.8259	1.61547e-05	Increased	-0.318083	0.368938	nonsignificant
gene-VNO77_00545	UDP-N-acetylmuramoyl-L-alanyl-D-glutamate--2,6-diaminopimelate ligase MurE homolog, chloroplastic	UDP-N-acetylmuramoyl-L-alanyl-D-glutamate--2,6-diaminopimelate ligase MurE homolog, chloroplastic isoform X1 [Abrus precatorius]/UDP-N-acetylmuramoyl-L-alanyl-D-glutamate--2,6-diaminopimelate ligase MurE homolog, chloroplastic [Glycine max]/UDP-N-acetylmuramoyl-L-alanyl-D-glutamate--2,6-diaminopimelate ligase MurE homolog, chloroplastic-like [Glycine soja]/UDP-N-acetylmuramoyl-L-alanyl-D-glutamat…				13.0283	5.46038	10.9194	6.91965	8.30633	5.60485	7.18927	6.49311	6.40668	4.1333	5.06429	4.97876	11.471	10.3765	10.3897	0.21591	0.218666	nonsignificant	1.23075	8.8832e-09	Increased	0.0313347	0.926781	nonsignificant	-0.646892	5.35848e-05	nonsignificant
gene-VNO77_00546		hypothetical protein E2542_SST17733 [Spatholobus suberectus]				0	0	0	0.12398	0.185625	0.0512912	0.480294	0.913334	1.15633	0.159895	0.0225656	0.554612	0.536774	0.549996	0.735888	1.8848	0.000842256	Increased	-0.37265	0.747955	nonsignificant	-6.97673	0.00166801	Decreased	2.20043	0.000320559	Increased
gene-VNO77_00547	GMP synthase [glutamine-hydrolyzing]/GMP synthase [glutamine-hydrolyzing]	uncharacterized protein LOC113853707 [Abrus precatorius]/uncharacterized protein LOC106765655 [Vigna radiata var. radiata]/uncharacterized protein LOC114179204 [Vigna unguiculata]/uncharacterized protein LOC108346256 [Vigna angularis]/Thil, AANH domain [Sesbania bispinosa]/GMP synthase of glutamine-hydrolyzing [Spatholobus suberectus]/hypothetical protein PHAVU_002G290100g [Phaseolus vulgaris]/gu…	gmx00230	Purine metabolism		10.5528	3.86936	8.20904	5.69093	3.92461	3.2533	5.82094	7.49439	6.74832	4.77438	4.65171	6.72085	3.78917	3.06588	4.26985	-0.625737	0.0240508	nonsignificant	0.347702	0.2515	nonsignificant	0.345915	0.41289	nonsignificant	0.0499574	0.842269	nonsignificant
gene-VNO77_00548	Transcription factor GLABRA 3	transcription factor EGL1-like [Abrus precatorius]			bHLH	5.75152	5.38254	8.26051	1.45334	0.649542	0.143583	0.0389717	0.0859416	0.106325	13.4531	16.3294	11.8771	25.2943	26.2901	18.8509	4.58676	5.50035e-18	Increased	-3.56488	9.16368e-12	Decreased	2.70693	3.0863e-05	Increased	-3.8307	5.53059e-06	Decreased
gene-VNO77_00549		uncharacterized protein LOC100305606 [Glycine max]/hypothetical protein JHK86_013571 [Glycine max]/BLOC-1-related complex subunit 6 [Sesbania bispinosa]/uncharacterized protein LOC114175864 [Vigna unguiculata]				10.7276	5.36315	18.3616	40.4823	48.0187	34.2744	45.0341	41.7292	42.6599	21.6932	27.3479	16.3068	26.8338	19.3533	27.8868	-1.14716	3.16226e-07	Decreased	1.5859	2.63487e-09	Increased	-2.32802	3.48442e-08	Decreased	-0.5205	0.000293248	nonsignificant
gene-VNO77_00550	Kinesin-like protein KIN-14J	Kinesin KP1 [Spatholobus suberectus]/Kinesin-4, partial [Glycine soja]/Kinesin-like protein KIN-14J [Glycine max]/kinesin-like protein KIN-14J isoform X1 [Glycine max]/kinesin-like protein KIN-14J isoform X2 [Glycine max]/kinesin-like protein KIN-14J isoform X1 [Glycine soja]/hypothetical protein JHK86_013570 [Glycine max]/kinesin-like protein KIN-14J isoform X2 [Glycine soja]/Kinesin-like protei…	gmx04814	Motor proteins		1.07072	0.711411	2.68311	10.2162	9.52001	3.34731	2.39209	2.30152	2.66349	4.00666	3.8494	3.97681	2.27254	2.94038	2.1711	-2.01468	4.39355e-08	Decreased	1.59605	3.50636e-06	Increased	-2.82256	1.84964e-07	Decreased	-2.20211	4.34675e-10	Decreased
gene-VNO77_00551						0	0	0	2.71079	6.69319	0.472196	3.65269	3.81554	4.50682	0	0.103872	0.816938	1.95607	0.382141	1.72056	-1.64021	0.086532	nonsignificant	4.04806	0.00215704	Increased	-8.50948	5.97674e-06	Decreased	-0.273411	0.709277	nonsignificant
gene-VNO77_00552		S-adenosylmethionine carrier 1 [Spatholobus suberectus]/Mitochondrial substrate carrier family protein B [Glycine soja]				2.02952	1.39148	2.06923	6.23833	6.86429	2.92435	6.29248	6.5586	6.86471	5.15008	5.89033	4.60219	5.85347	5.85954	7.55841	-0.128004	0.662032	nonsignificant	0.68506	0.0237393	nonsignificant	-1.96533	9.85598e-08	Decreased	-0.273618	0.311119	nonsignificant
gene-VNO77_00553						6.71861	2.89022	2.67795	3.03789	1.01075	0.279287	2.04672	1.75525	2.11411	7.64237	9.70694	11.4757	5.48025	3.84238	7.50518	1.53223	0.0426953	nonsignificant	-2.04627	0.00452533	Decreased	1.09065	0.297274	nonsignificant	-0.144987	0.856779	nonsignificant
gene-VNO77_00554		hypothetical protein E2542_SST17727 [Spatholobus suberectus]/uncharacterized protein LOC113853818 [Abrus precatorius]				0.530769	0.484825	0.469493	1.46981	2.62096	1.44843	1.32776	1.36586	1.69094	3.61605	2.5249	3.48698	2.14501	3.54974	3.70933	0.348154	0.320709	nonsignificant	-0.125924	0.706449	nonsignificant	-2.31	1.62222e-07	Decreased	-0.932447	0.00233047	nonsignificant
gene-VNO77_00555		polybromo-1 protein [Spatholobus suberectus]/uncharacterized protein LOC109800163 [Cajanus cajan]/hypothetical protein KK1_011882 [Cajanus cajan]/uncharacterized protein LOC113853819 isoform X1 [Abrus precatorius]/uncharacterized protein LOC108347508 isoform X2 [Vigna angularis]				5.92393	5.1116	7.19605	26.892	20.8795	6.47293	8.00152	6.54853	8.10459	8.11537	8.21831	8.12515	8.65167	8.76869	8.89272	-1.4053	0.000598321	Decreased	1.77069	8.56349e-06	Increased	-1.95969	1.75468e-05	Decreased	-1.8023	1.71112e-05	Decreased
gene-VNO77_00556						23.1405	30.1274	36.1577	24.1771	15.6443	7.17397	9.06185	6.11065	10.7156	8.02816	7.64771	12.8889	22.7397	25.5677	22.9983	0.209691	0.585594	nonsignificant	1.36742	0.00342013	Increased	0.534428	0.273834	nonsignificant	-1.43324	0.00102863	Decreased
gene-VNO77_00557	5-amino-6-(5-phospho-D-ribitylamino)uracil phosphatase, chloroplastic	5-amino-6-(5-phospho-D-ribitylamino)uracil phosphatase, chloroplastic [Abrus precatorius]/Phosphoglycolate phosphatase-like, domain 2 [Sesbania bispinosa]/5-amino-6-(5-phospho-D-ribitylamino)uracil phosphatase, chloroplastic [Cajanus cajan]/riboflavin kinase [Spatholobus suberectus]				206.705	270.534	180.73	23.7771	25.9005	19.6125	19.8382	19.723	19.9457	46.3508	53.1111	45.9441	97.9501	84.0677	77.3164	1.48831	4.7899e-17	Increased	-0.391054	0.0226173	nonsignificant	2.85485	7.46986e-19	Increased	-0.816639	8.90704e-12	nonsignificant
gene-VNO77_00558	Glutamate--cysteine ligase, chloroplastic	glutamate--cysteine ligase, chloroplastic [Abrus precatorius]/glutamate--cysteine ligase, chloroplastic [Cajanus cajan]/glutamate--cysteine ligase, chloroplastic-like [Vigna unguiculata]/hypothetical protein PHAVU_002G289200g [Phaseolus vulgaris]/glutamate--cysteine ligase, chloroplastic [Vigna angularis]/Glutamine synthetase/guanido kinase, catalytic domain [Sesbania bispinosa]/gamma-glutamylcys…	gmx00270/gmx00480	Cysteine and methionine metabolism/Glutathione metabolism		40.1358	47.5466	42.6082	26.0681	27.4092	19.4686	18.697	17.4117	16.7693	70.6423	66.0178	64.9222	48.0403	50.3374	51.1053	0.620318	2.05823e-06	nonsignificant	-0.792201	2.56811e-07	nonsignificant	0.431382	0.100432	nonsignificant	-1.05736	1.94285e-16	Decreased
gene-VNO77_00559	Tubulin beta-1 chain	hypothetical protein LR48_Vigan11g013300 [Vigna angularis]/tubulin beta-1 chain [Vigna radiata var. radiata]/tubulin beta-1 chain [Arachis ipaensis]/tubulin beta-1 chain [Arachis duranensis]/hypothetical protein PHAVU_002G289100g [Phaseolus vulgaris]/tubulin beta-1 chain-like [Glycine max]/tubulin beta-1 chain [Vigna unguiculata]/tubulin beta-1 chain [Cajanus cajan]/Tubulin beta-1 chain [Mucuna p…	gmx04145/gmx04814	Phagosome/Motor proteins		21.5227	25.1934	23.4104	20.2774	27.7284	55.7858	64.8693	67.8857	55.4114	14.0055	14.8734	14.0054	11.6506	14.0531	11.5581	-1.9827	1.18153e-05	Decreased	2.04294	2.28782e-06	Increased	-1.06514	0.0319933	nonsignificant	0.176016	0.701706	nonsignificant
gene-VNO77_00560						35.6645	21.7923	38.4491	9.64086	17.3834	33.1943	45.8865	49.9791	41.4126	12.1217	11.0944	12.4652	7.62993	4.68552	5.39126	-2.26173	5.84338e-05	Decreased	1.51402	0.00397714	Increased	0.131435	0.820363	nonsignificant	0.515851	0.314133	nonsignificant
gene-VNO77_00561	Serine/threonine-protein kinase BSK7/Serine/threonine-protein kinase BSK8	serine/threonine-protein kinase BSK7-like [Abrus precatorius]	gmx04075	Plant hormone signal transduction		34.8331	37.2531	40.1165	25.7301	26.2059	22.6535	21.4754	18.3965	22.4485	24.3132	25.1343	24.835	26.8763	27.6836	24.9664	-0.330219	0.0270227	nonsignificant	0.690789	1.31317e-05	nonsignificant	0.159053	0.480717	nonsignificant	-0.863895	3.68127e-10	nonsignificant
gene-VNO77_00562	AT-hook motif nuclear-localized protein 5 [Arabidopsis thaliana]	AT-hook motif nuclear-localized protein 5-like [Abrus precatorius]/AT-hook motif nuclear-localized protein 5 [Spatholobus suberectus]				19.2009	14.7803	19.5772	11.7518	13.8522	13.05	20.7141	25.2712	22.1907	32.1514	20.3763	34.6135	10.851	8.85275	10.6349	-0.780344	0.000477474	nonsignificant	-0.477699	0.0928606	nonsignificant	0.0150758	0.95298	nonsignificant	0.211903	0.310707	nonsignificant
gene-VNO77_00563	Probable glutathione peroxidase 8 [Arabidopsis thaliana]/Probable phospholipid hydroperoxide glutathione peroxidase/Probable phospholipid hydroperoxide glutathione peroxidase 6, mitochondrial/Probable phospholipid hydroperoxide glutathione peroxidase	Thioredoxin-like superfamily [Sesbania bispinosa]/hypothetical protein TSUD_77020 [Trifolium subterraneum]/glutathione peroxidase 8 [Spatholobus suberectus]/probable glutathione peroxidase 8 [Cajanus cajan]/probable glutathione peroxidase 8 [Abrus precatorius]/probable glutathione peroxidase 8 isoform X2 [Vigna unguiculata]/probable glutathione peroxidase 8 [Vigna radiata var. radiata]/probable g…	gmx00480	Glutathione metabolism		168.746	178.455	161.116	27.8841	36.2436	42.5152	152.199	146.475	143.469	252.311	243.011	228.069	109.305	109.184	106.581	1.15553	2.66661e-05	Increased	-2.04797	6.99902e-14	Decreased	1.80247	1.05064e-07	Increased	1.42001	1.68137e-07	Increased
gene-VNO77_00564	Probable phospholipid hydroperoxide glutathione peroxidase/Probable phospholipid hydroperoxide glutathione peroxidase 6, mitochondrial	probable phospholipid hydroperoxide glutathione peroxidase [Glycine max]/hypothetical protein JHK86_020171 [Glycine max]/probable phospholipid hydroperoxide glutathione peroxidase [Cajanus cajan]/unknown, partial [Glycine max]/hypothetical protein GLYMA_08G013800v4 [Glycine max]	gmx00480	Glutathione metabolism		351.932	474.414	377.779	146.148	150.997	169.985	149.719	138.17	139.082	263.348	268.826	265.14	239.497	239.462	232.628	0.161837	0.446932	nonsignificant	-0.0639921	0.768471	nonsignificant	0.937093	0.00403346	nonsignificant	-0.754604	0.000260982	nonsignificant
gene-VNO77_00565	Glutathione S-transferase T1/Glutathione S-transferase T2	theta class glutathione S-transferase [Glycine max]/glutathione S-transferase GST 23 [Glycine max]/glutathione S-transferase T1-like [Abrus precatorius]/glutathione S-transferase T1-like [Vigna unguiculata]/glutathione S-transferase T1 [Vigna radiata var. radiata]/glutathione S-transferase T1 [Vigna angularis]/hypothetical protein PHAVU_002G288600g [Phaseolus vulgaris]	gmx00480	Glutathione metabolism		25.8759	26.4959	20.7417	31.869	31.3145	28.2848	19.0442	20.6161	21.7109	22.9445	24.5667	23.5598	21.2456	24.7364	24.8514	-0.79392	2.23223e-06	nonsignificant	1.04976	6.05899e-09	Increased	-0.739332	0.0124982	nonsignificant	-1.17835	1.88865e-15	Decreased
gene-VNO77_00566	Glutathione S-transferase T2/Glutathione S-transferase T1/Glutathione S-transferase T3	glutathione S-transferase GSTT2 [Glycine max]/glutathione S-transferase T1-like [Glycine soja]/hypothetical protein JHK87_020048 [Glycine soja]/Thioredoxin-like superfamily [Sesbania bispinosa]/glutathione S-transferase T1-like [Glycine max]	gmx00480	Glutathione metabolism		27.9487	21.7062	32.2629	4.58095	5.10189	5.26655	11.6739	11.9166	11.6342	48.0101	49.4299	45.2817	31.4201	36.1959	32.7102	2.32802	1.18391e-25	Increased	-2.57447	4.63374e-29	Decreased	1.99758	3.54354e-12	Increased	0.640417	0.00315154	nonsignificant
gene-VNO77_00568	Serine racemase/Serine racemase	serine racemase isoform X1 [Abrus precatorius]/Tryptophan synthase beta subunit-like PLP-dependent enzyme [Sesbania bispinosa]/serine racemase [Glycine max]/Tryptophan synthase beta subunit-like PLP-dependent enzyme [Sesbania bispinosa]/hypothetical protein TSUD_77070 [Trifolium subterraneum]/PREDICTED: serine racemase [Lupinus angustifolius]/serine racemase [Medicago truncatula]/hypothetical pro…	gmx00260/gmx00470	Glycine, serine and threonine metabolism/D-Amino acid metabolism		15.269	6.00968	4.98574	2.23749	3.10186	3.56551	19.2807	16.3753	15.9772	10.9014	18.2808	19.6328	5.35191	6.10395	5.24669	0.477449	0.150997	nonsignificant	-1.75596	3.3201e-06	Decreased	1.08761	0.0569301	nonsignificant	1.93118	4.84216e-11	Increased
gene-VNO77_00570	RNA-binding NOB1-like protein	uncharacterized protein LOC113854772 [Abrus precatorius]	gmx03008	Ribosome biogenesis in eukaryotes		15.7989	6.96607	16.8032	22.7391	22.1104	18.4725	29.3207	26.7688	30.9549	14.144	12.4677	15.2007	10.6457	9.42719	11.6774	-1.41805	5.18475e-19	Decreased	1.28085	2.20032e-13	Increased	-1.16039	0.00038641	Decreased	-0.141557	0.221161	nonsignificant
gene-VNO77_00571	Probable LRR receptor-like serine/threonine-protein kinase At1g63430	probable LRR receptor-like serine/threonine-protein kinase At1g63430 isoform X1 [Abrus precatorius]/LRR receptor serine/threonine-protein kinase [Spatholobus suberectus]/probable LRR receptor-like serine/threonine-protein kinase At1g63430 isoform X2 [Abrus precatorius]				1.02155	0	0.124204	0.918445	0.854234	1.17444	4.20961	3.61817	3.51285	4.16371	3.78403	3.31673	0.346431	0.0978407	0.220261	-2.59416	7.16582e-06	Decreased	-1.25079	0.000336747	Decreased	-1.9101	0.180683	nonsignificant	1.35359	4.34267e-06	Increased
gene-VNO77_00572	Protein LURP-one-related 4 [Arabidopsis thaliana]	hypothetical protein PHAVU_002G287800g [Phaseolus vulgaris]				12.6942	0.6883	11.3667	0.691965	0.106258	0.352331	1.21929	2.66245	2.14522	0	0.155009	0	0.883398	2.38801	2.76821	1.96324	0.014707	Increased	3.61473	0.0364858	nonsignificant	3.88731	0.000212098	Increased	1.79663	0.0152556	Increased
gene-VNO77_00573		hypothetical protein glysoja_002934 [Glycine soja]/intracellular protein transport protein USO1 [Glycine max]/hypothetical protein JHK86_020163 [Glycine max]/hypothetical protein GmHk_08G021042 [Glycine max]/intracellular protein transport protein USO1-like [Glycine soja]/hypothetical protein JHK86_013552 [Glycine max]/hypothetical protein glysoja_039111 [Glycine soja]/intracellular protein trans…	gmx04814	Motor proteins		1.49464	0.909791	1.31281	25.6081	21.8745	7.47355	11.3008	10.3377	10.175	3.60194	3.25274	3.88242	2.16674	2.85385	3.08456	-3.13023	2.52792e-16	Decreased	2.98228	1.33948e-16	Increased	-4.28489	3.03967e-24	Decreased	-1.33395	0.000302995	Decreased
gene-VNO77_00574						0	0	0	2.41852	0.804676	6.22566	0.0603493	0	0	2.61853	1.56514	0.961687	0	0	0	-8.004	5.08286e-07	Decreased	1.64824	0.0666924	nonsignificant	-8.72922	1.64516e-06	Decreased	-7.7462	6.02836e-07	Decreased
gene-VNO77_00578		30S ribosomal protein S1 [Spatholobus suberectus]/uncharacterized protein LOC113854539 isoform X1 [Abrus precatorius]				9.00459	5.83423	8.15648	24.8056	16.9999	8.29675	22.0806	21.1753	26.539	17.1568	16.3232	10.8731	9.03775	9.71957	11.1952	-1.12346	0.0007252	Decreased	0.814652	0.020916	nonsignificant	-1.53314	5.54825e-05	Decreased	-0.0816316	0.805012	nonsignificant
gene-VNO77_00579	Tetraspanin-10 [Arabidopsis thaliana]	tetraspanin-10 [Abrus precatorius]/tetraspanin-10 isoform X1 [Cajanus cajan]/hypothetical protein PHAVU_002G287500g [Phaseolus vulgaris]/tetraspanin-10 [Vigna angularis]/tetraspanin-10 isoform X1 [Vigna radiata var. radiata]/tetraspanin-10 [Vigna unguiculata]/tetraspanin-10 isoform X1 [Glycine max]/tetraspanin-10 [Glycine max]				7.97254	8.63306	4.35041	1.56671	0.469141	0.518525	20.759	27.0533	21.3888	4.40034	6.19742	4.03691	1.24357	1.78344	1.85001	0.513238	0.403387	nonsignificant	-1.83764	0.00132432	Decreased	2.65331	0.00011194	Increased	4.15493	6.02389e-21	Increased
gene-VNO77_00580	Probable DEAD-box ATP-dependent RNA helicase 48 [Arabidopsis thaliana]/Putative DEAD-box ATP-dependent RNA helicase 33 [Arabidopsis thaliana]	probable DEAD-box ATP-dependent RNA helicase 48 isoform X2 [Abrus precatorius]/probable DEAD-box ATP-dependent RNA helicase 48 isoform X1 [Abrus precatorius]				5.22605	3.30552	8.00595	9.4017	7.67631	4.44962	6.39334	6.61172	5.73488	6.34823	5.48954	4.89886	4.39611	3.31141	3.55728	-1.32994	1.37475e-06	Decreased	1.02011	0.000179401	Increased	-0.833525	0.0281767	nonsignificant	-0.775614	0.00148941	nonsignificant
gene-VNO77_00581		hypothetical protein KK1_011848 [Cajanus cajan]/hypothetical protein CR513_29970, partial [Mucuna pruriens]/hypothetical protein SESBI_25486 [Sesbania bispinosa]/CLE15 protein [Glycine max]				1.83345	1.23289	2.51167	0.678397	1.08342	0.449049	0.670351	0.201584	0.812843	2.95528	2.17316	3.30179	1.46856	2.54386	3.88603	1.39985	0.0639466	nonsignificant	-1.24451	0.109005	nonsignificant	0.868998	0.371347	nonsignificant	-1.00496	0.275992	nonsignificant
gene-VNO77_00582						1.82519	0	6.73517	2.49876	2.11041	1.27231	0.345332	0.761538	1.57026	0	0.559753	1.23817	0.832186	1.8019	0	-1.54556	0.179136	nonsignificant	2.39561	0.0538829	nonsignificant	-0.0125904	0.993715	nonsignificant	-1.74827	0.0301585	Decreased
gene-VNO77_00583		Stress-response A/B barrel domain-containing protein UP3 [Glycine max]/Stress-response A/B barrel domain-containing protein UP3 [Glycine max]/Stress-response A/B barrel domain-containing protein UP3 [Glycine max]				9.97572	11.1053	6.56127	5.91812	2.36285	1.65735	3.43515	3.42692	5.00832	9.23729	7.22524	9.05821	2.62796	3.41413	1.92149	-0.715003	0.209598	nonsignificant	-0.694953	0.169714	nonsignificant	1.10473	0.0822881	nonsignificant	-0.329116	0.523216	nonsignificant
gene-VNO77_00586						0	0.502515	6.77313	13.4798	8.96987	7.73298	7.74979	5.6967	10.0823	1.64833	0.785109	5.40293	1.68599	4.81398	3.38666	-2.02348	4.7916e-05	Decreased	2.62608	0.000196489	Increased	-2.60996	0.0636952	nonsignificant	-0.961567	0.00830811	nonsignificant
gene-VNO77_00587		methyl-CpG-binding domain-containing protein 13-like isoform X2 [Abrus precatorius]/methyl-CpG-binding domain-containing protein 13-like isoform X1 [Abrus precatorius]/methyl-CpG-binding domain-containing protein 13-like isoform X3 [Abrus precatorius]/methyl-CpG-binding domain-containing protein 13-like isoform X5 [Abrus precatorius]/methyl-CpG-binding domain-containing protein 13-like isoform X4…				30.7993	29.4205	26.7729	42.3769	33.9148	10.8528	31.0983	31.3656	33.3422	12.2389	16.3691	12.1304	21.1039	22.9527	23.3797	-0.732316	0.0611939	nonsignificant	1.71797	1.08042e-05	Increased	-0.364677	0.407084	nonsignificant	-0.404083	0.307948	nonsignificant
gene-VNO77_00588	16 kDa phloem protein 2	C2 domain [Sesbania bispinosa]/elicitor-responsive protein 3-like [Abrus precatorius]/C2 domain [Sesbania bispinosa]/elicitor-responsive protein 3 [Glycine max]				17.415	14.2467	9.05907	2.3979	1.43607	0.793617	2.61563	2.68046	2.79849	7.89332	9.17774	7.99295	6.37735	5.00046	8.15884	1.65128	0.000194279	Increased	-1.75257	5.45681e-05	Decreased	2.73763	7.50318e-07	Increased	0.20211	0.637729	nonsignificant
gene-VNO77_00589	Protein P21 [Glycine max]/Thaumatin-like protein/Thaumatin-like protein	P21 protein [Spatholobus suberectus]/protein P21-like [Abrus precatorius]				26.5502	28.5309	28.4814	0.215398	0.214998	0.356444	51.0097	57.2576	79.0973	14.754	11.7221	18.3847	125.003	104.496	91.9707	8.35397	1.67993e-67	Increased	-5.23272	3.69568e-22	Decreased	6.3888	7.19389e-32	Increased	7.3867	2.24771e-50	Increased
gene-VNO77_00590	Bifunctional UDP-glucose 4-epimerase and UDP-xylose 4-epimerase 1/UDP-glucose 4-epimerase	bifunctional UDP-glucose 4-epimerase and UDP-xylose 4-epimerase 1 [Cajanus cajan]/UDP-glucose 4-epimerase [Glycyrrhiza glabra]/bifunctional UDP-glucose 4-epimerase and UDP-xylose 4-epimerase 1 [Abrus precatorius]/hypothetical protein LR48_Vigan11g010700 [Vigna angularis]/bifunctional UDP-glucose 4-epimerase and UDP-xylose 4-epimerase 1 [Vigna angularis]/bifunctional UDP-glucose 4-epimerase and UD…	gmx00052/gmx00520	Galactose metabolism/Amino sugar and nucleotide sugar metabolism		215.091	267.19	187.451	3896.14	3561.15	3415	393.626	409.668	373.943	168.234	162.616	162.691	252.416	260.398	264.517	-4.23606	3.27228e-189	Decreased	5.15247	2.82448e-227	Increased	-4.42946	3.20716e-47	Decreased	-3.81464	3.28736e-158	Decreased
gene-VNO77_00591		hypothetical protein CR513_02200, partial [Mucuna pruriens]				0	0.795074	0	6.06654	7.88447	7.4247	18.279	16.1175	14.1797	1.34021	1.24219	1.17598	1.13998	1.22713	1.57178	-2.87289	6.02166e-17	Decreased	3.19641	1.56604e-18	Increased	-4.96678	0.000628942	Decreased	0.582529	0.0203901	nonsignificant
gene-VNO77_00592		CBS domain-containing protein CBSCBSPB5-like isoform X1 [Senna tora]/CBS domain-containing protein CBSCBSPB1-like [Prosopis cineraria]/hypothetical protein L6164_010932 [Bauhinia variegata]/hypothetical protein K1719_038524 [Acacia pycnantha]/CBS domain-containing protein CBSCBSPB5-like isoform X2 [Prosopis alba]/CBS domain-containing protein CBSCBSPB5-like isoform X2 [Prosopis alba]/hypothetical…				0	0	0	3.15407	4.6902	3.4086	9.04931	8.32025	8.83438	1.06998	2.39002	1.52036	0.278686	0.517223	0.679223	-3.35797	5.57805e-12	Decreased	1.86224	9.83151e-05	Increased	-9.93108	4.67891e-13	Decreased	0.623972	0.0144266	nonsignificant
gene-VNO77_00593		Elongation of fatty acids protein A [Glycine soja]/elongation of fatty acids protein A [Glycine max]/elongation of fatty acids protein 3-like [Abrus precatorius]				0	0	0	4.49525	6.85638	8.9433	6.60164	6.05339	4.04372	0	0.735442	0.578416	0	0.202925	0.380691	-5.60433	3.56947e-15	Decreased	4.69488	2.83459e-08	Increased	-11.1758	5.30336e-17	Decreased	-0.916523	0.0263876	nonsignificant
gene-VNO77_00594	CBS domain-containing protein CBSCBSPB1 [Arabidopsis thaliana]/CBS domain-containing protein CBSCBSPB5 [Arabidopsis thaliana]	CBS domain-containing protein CBSCBSPB5 [Spatholobus suberectus]				0.499882	0.690958	0	0	0	0.0838884	0.455383	1.01678	0.552181	0.232457	0.11072	0.41726	0.329217	0.424309	0.515815	3.84483	0.00365577	Increased	-2.61595	0.124189	nonsignificant	3.44317	0.160876	nonsignificant	4.38555	0.000536749	Increased
gene-VNO77_00595		hypothetical protein TanjilG_27514 [Lupinus angustifolius]/hypothetical protein Lalb_Chr07g0183501 [Lupinus albus]/uncharacterized protein LOC107479995 [Arachis duranensis]/hypothetical protein SESBI_20910 [Sesbania bispinosa]/hypothetical protein CR513_02204, partial [Mucuna pruriens]/uncharacterized protein LOC100805083 [Glycine max]/hypothetical protein JHK86_013538 [Glycine max]/hypothetical …				8.08127	5.68381	8.42596	141.13	166.856	270.678	13.029	17.5799	13.9674	25.3664	17.1911	15.8934	8.46291	7.48683	7.30754	-5.11798	7.4113e-44	Decreased	4.05127	6.4068e-27	Increased	-5.21753	5.87005e-39	Decreased	-4.35607	1.16949e-30	Decreased
gene-VNO77_00596	Gamma carbonic anhydrase-like 2, mitochondrial/Gamma carbonic anhydrase-like 1, mitochondrial	gamma carbonic anhydrase-like 2, mitochondrial [Abrus precatorius]/Gamma carbonic anhydrase 2 [Spatholobus suberectus]/Gamma carbonic anhydrase-like 2, mitochondrial [Mucuna pruriens]/gamma carbonic anhydrase-like 2, mitochondrial [Vigna umbellata]/gamma carbonic anhydrase-like 2, mitochondrial [Vigna unguiculata]/Trimeric LpxA-like superfamily [Sesbania bispinosa]/gamma carbonic anhydrase-like 2…				44.5603	41.0291	56.0666	55.7883	62.6991	70.2028	53.9686	49.258	50.6946	43.2462	38.3248	49.2492	28.6832	33.8632	34.9972	-1.40095	4.45934e-09	Decreased	1.2382	6.03846e-07	Increased	-0.883068	0.00144086	nonsignificant	-0.920686	3.78684e-05	nonsignificant
gene-VNO77_00597						12.5488	14.6769	21.6121	5.72661	4.76331	5.1331	7.71639	9.21724	5.523	25.9861	20.846	29.8869	10.1584	12.6222	12.4991	0.758706	0.0130499	nonsignificant	-1.61658	7.58833e-07	Decreased	1.19679	0.00544598	Increased	-0.0690186	0.847146	nonsignificant
gene-VNO77_00599	SUMO-activating enzyme subunit 1A/SUMO-activating enzyme subunit 1B-1	SUMO-activating enzyme subunit 1A, partial [Mucuna pruriens]/Ubiquitin-activating enzyme [Sesbania bispinosa]/SUMO-activating enzyme subunit 1A isoform X1 [Vigna angularis]/SUMO-activating enzyme subunit 1A-like isoform X1 [Abrus precatorius]/SUMO-activating enzyme subunit 1 [Cajanus cajan]/SUMO-activating enzyme subunit 1B-2 [Glycine max]/SUMO-activating enzyme subunit 1B-2 [Glycine max]/SUMO-ac…	gmx04120	Ubiquitin mediated proteolysis		67.9921	61.0605	61.5961	32.3469	34.567	26.9011	24.5814	21.0042	26.1821	37.12	36.1563	39.6926	59.5352	58.8826	59.6659	0.505935	5.77774e-05	nonsignificant	0.411881	0.00785355	nonsignificant	0.597625	0.00517294	nonsignificant	-0.987012	5.65947e-13	nonsignificant
gene-VNO77_00600						77.6406	79.6712	123.648	7.11186	16.3077	6.04346	10.1873	10.376	14.9699	68.4186	74.867	83.6454	59.0852	62.9378	58.0944	2.20369	1.90923e-09	Increased	-2.27825	1.13616e-09	Decreased	2.82452	2.17203e-10	Increased	-0.317432	0.471029	nonsignificant
gene-VNO77_00601	Probable WRKY transcription factor 75	WRKY transcription factor 75 [Spatholobus suberectus]			WRKY	107.034	187.18	134.769	0	0	0	0.292517	2.62059	0.177348	63.6474	83.9235	66.5991	133.992	141.184	145.91	12.5255	8.10095e-26	Increased	-11.2903	8.83156e-21	Decreased	12.5833	1.48858e-23	Increased	5.28807	0.00756028	Increased
gene-VNO77_00602	Heavy metal-associated isoprenylated plant protein 7	heavy metal-associated isoprenylated plant protein 7 [Abrus precatorius]/heavy metal-associated isoprenylated plant protein 7-like isoform X1 [Glycine soja]/hypothetical protein JHK87_020024 [Glycine soja]/heavy metal-associated isoprenylated plant protein 7 [Glycine max]				2.25863	0.263581	0.947377	107.811	97.6738	31.5754	109.466	101.575	94.3699	26.6293	18.9981	18.7042	3.67341	3.0048	3.15486	-4.95487	5.75633e-38	Decreased	2.50569	2.27115e-11	Increased	-6.53554	5.09455e-23	Decreased	-0.177614	0.634343	nonsignificant
gene-VNO77_00603	Protein HVA22 [Hordeum vulgare]/HVA22-like protein e/HVA22-like protein d	HVA22-like protein e [Abrus precatorius]/hypothetical protein K1719_038400 [Acacia pycnantha]/HVA22-like protein e [Arachis hypogaea]/HVA22-like protein e [Arachis ipaensis]/HVA22-like protein d [Cajanus cajan]/HVA22-like protein e isoform X1 [Cajanus cajan]/HVA22-like protein e [Prosopis cineraria]				0	0	0	1.89579	2.93302	1.25488	3.02284	1.68999	0.826002	11.2469	8.76436	10.3803	1.64157	2.7293	3.14357	-0.114237	0.825726	nonsignificant	-1.63902	0.000101512	Decreased	-8.45741	2.83079e-07	Decreased	-0.716435	0.261102	nonsignificant
gene-VNO77_00605	11-beta-hydroxysteroid dehydrogenase A	11-beta-hydroxysteroid dehydrogenase 1B-like [Abrus precatorius]/11-beta-hydroxysteroid dehydrogenase 1B [Spatholobus suberectus]				0	0	0	2645.16	2409.98	2297.2	0.053128	0	0.17179	0.0903999	0	0.169323	6.65749	0	0.237742	-10.4657	1.6826e-07	Decreased	15.4687	9.52512e-207	Increased	-19.997	1.02654e-61	Decreased	-15.672	9.97031e-233	Decreased
gene-VNO77_00606	11-beta-hydroxysteroid dehydrogenase-like 6/11-beta-hydroxysteroid dehydrogenase-like 3	hypothetical protein JHK87_013435 [Glycine soja]/11-beta-hydroxysteroid dehydrogenase-like 3-like [Glycine max]/11-beta-hydroxysteroid dehydrogenase-like 4A [Abrus precatorius]				0	0	0	1.29339	0.473363	0.99882	0.34856	1.04623	1.4558	0	0	0	0	0	0	-7.7848	5.45788e-08	Decreased	8.14459	3.46405e-08	Increased	-8.50719	4.39523e-07	Decreased	-0.571707	0.421604	nonsignificant
gene-VNO77_00607	11-beta-hydroxysteroid dehydrogenase A	11-beta-hydroxysteroid dehydrogenase 1B-like [Abrus precatorius]				0	0	0	108.699	75.5389	54.0854	0	0.0499066	0.054883	0	0	0	0.872584	0	0	-8.46954	0.000197236	Decreased	14.8923	1.01334e-34	Increased	-15.2521	2.13989e-35	Decreased	-11.7962	7.42875e-73	Decreased
gene-VNO77_00609	DEK domain-containing chromatin-associated protein 1	protein DEK-like isoform X2 [Glycine soja]/Protein DEK [Glycine soja]/protein DEK-like isoform X1 [Glycine soja]/protein DEK-like isoform X3 [Glycine soja]/protein DEK isoform X2 [Glycine max]/hypothetical protein GLYMA_05G203100v4 [Glycine max]/hypothetical protein JHK87_013434 [Glycine soja]/protein DEK isoform X1 [Glycine max]				20.4145	16.6786	17.8713	8.38991	8.15891	4.28567	29.6622	26.7474	31.9269	21.6484	23.5882	23.7111	28.9465	28.1078	32.9398	1.70735	5.32931e-14	Increased	-1.06496	7.24871e-06	Decreased	0.98998	0.000800432	nonsignificant	1.49979	4.12851e-12	Increased
gene-VNO77_00611		Auxin-responsive protein SAUR72, partial [Mucuna pruriens]	gmx04075	Plant hormone signal transduction		8.79459	10.1248	6.58776	0	0	0	14.3796	10.8291	14.0193	15.6536	15.0462	15.9807	62.3141	51.8947	71.5561	11.1631	1.94279e-20	Increased	-8.91134	4.87788e-13	Decreased	8.32337	1.18865e-09	Increased	8.73922	7.13902e-13	Increased
gene-VNO77_00612	Protein MICRORCHIDIA 4	MORC family CW-type zinc finger protein 4 [Spatholobus suberectus]				21.6132	20.0706	22.4512	9.24303	7.09165	4.20697	13.7477	13.049	13.5983	19.5613	23.5832	21.3653	23.8965	22.2428	21.9785	1.33283	7.73239e-08	Increased	-0.993533	0.000122787	nonsignificant	1.23571	3.46985e-05	Increased	0.398584	0.0954794	nonsignificant
gene-VNO77_00613						0	2.2544	0	0	0.468257	0	0.0526778	0	0.12775	0	0	0	0.507775	1.25653	0	1.53821	0.491982	nonsignificant	4.02564	0.31359	nonsignificant	2.14474	0.552283	nonsignificant	-1.95973	0.46634	nonsignificant
gene-VNO77_00615						29.1904	34.5091	44.8231	4.50943	4.81148	2.31588	10.8256	8.70207	14.7358	58.6477	56.2646	56.4273	33.7737	42.1697	31.6444	2.77646	1.88425e-17	Increased	-3.18325	4.7523e-25	Decreased	2.7874	8.08774e-11	Increased	0.947809	0.0144512	nonsignificant
gene-VNO77_00616	Membrane-anchored ubiquitin-fold protein 3	Membrane-anchored ubiquitin-fold protein 3 [Spatholobus suberectus]/Membrane-anchored ubiquitin-fold protein 3, partial [Mucuna pruriens]/membrane-anchored ubiquitin-fold protein 3 isoform X1 [Vigna radiata var. radiata]/Membrane-anchored ubiquitin-fold protein 3-like [Glycine max]/membrane-anchored ubiquitin-fold protein 3 isoform X2 [Vigna angularis]/membrane-anchored ubiquitin-fold protein 3 […				172.57	162.375	195.68	65.3587	66.9785	39.4522	98.8811	99.4095	105.078	141.987	144.868	130.185	175.892	168.751	160.058	1.15058	9.60646e-10	Increased	-0.615032	0.00211507	nonsignificant	1.20966	3.85376e-07	Increased	0.234462	0.169981	nonsignificant
gene-VNO77_00617	Bidirectional sugar transporter SWEET14/Bidirectional sugar transporter SWEET14/Bidirectional sugar transporter SWEET13	bidirectional sugar transporter SWEET14-like [Abrus precatorius]/sugar efflux transporter SWEET21 [Glycine max]				88.2555	78.9995	68.6225	0	3.9085	0.887656	46.0416	20.8006	16.4768	6.73348	4.6082	2.84108	2.01273	2.04734	6.02406	0.680552	0.560282	nonsignificant	-0.928569	0.387533	nonsignificant	5.24586	0.000731068	Increased	3.55549	0.0273608	Increased
gene-VNO77_00619	Bidirectional sugar transporter SWEET14/Bidirectional sugar transporter SWEET14/Bidirectional sugar transporter SWEET13	bidirectional sugar transporter SWEET14-like [Abrus precatorius]/sugar efflux transporter SWEET20 [Glycine max]/Bidirectional sugar transporter SWEET13 [Spatholobus suberectus]/bidirectional sugar transporter N3-like [Glycine soja]/Bidirectional sugar transporter SWEET10 [Glycine max]				0.570925	0.771301	0.911927	0	0.183569	0.760848	1.38362	2.27702	3.3805	0	0	0	0	0.123148	0.207925	-2.07706	0.236913	nonsignificant	6.62804	0.00603414	Increased	0.721201	0.614232	nonsignificant	2.23543	0.0364787	nonsignificant
gene-VNO77_00620	Probable protein S-acyltransferase 5/Probable protein S-acyltransferase 7	Palmitoyltransferase, DHHC domain [Sesbania bispinosa]/S-acyltransferase 7 [Spatholobus suberectus]				16.805	18.5707	19.7139	2.1937	2.86544	1.88232	9.71931	9.38883	8.30427	10.6492	11.1403	10.7777	20.1093	18.9691	15.5749	2.56225	1.09597e-26	Increased	-1.55284	1.02585e-10	Decreased	2.56893	5.6816e-18	Increased	1.38537	1.41075e-10	Increased
gene-VNO77_00622	NAC domain-containing protein 83	NAC domain-containing protein 83-like [Abrus precatorius]/NAC domain-containing protein 83 [Spatholobus suberectus]			NAC	0.806999	0.690958	0.768879	0	0	0	0.365646	0.172786	0.221684	0	0	0	0.083918	0.11681	0.0438274	2.26926	0.435479	nonsignificant			nonsignificant	5.46202	0.00516404	Increased	3.71559	0.0501234	nonsignificant
gene-VNO77_00623		gelsolin-related protein of 125 kDa [Spatholobus suberectus]				0	0.141424	0.267534	1.21397	1.09055	0.468745	0.0727015	0.0601214	0.110194	0.463894	0.235686	0.579262	0	0.108385	0	-5.01066	6.0017e-06	Decreased	1.77699	0.00831471	Increased	-3.19179	0.0154495	Decreased	-4.11511	1.66099e-09	Decreased
gene-VNO77_00624		hypothetical protein CR513_48797, partial [Mucuna pruriens]				0	0	0	5.88983	2.81321	2.69078	0.194757	0.501064	0.314873	0	0.315683	0	0	0	0.0544696	-8.19074	3.40606e-13	Decreased	5.84306	0.00224529	Increased	-10.7672	1.15267e-15	Decreased	-4.07798	5.72877e-16	Decreased
gene-VNO77_00625		hypothetical protein CFP56_26177 [Quercus suber]/hypothetical protein CR513_48798, partial [Mucuna pruriens]/LOW QUALITY PROTEIN: uncharacterized protein LOC129319757 [Prosopis cineraria]/uncharacterized protein LOC129298083 [Prosopis cineraria]/uncharacterized protein LOC107630845 [Arachis ipaensis]/uncharacterized protein LOC112790970 [Arachis hypogaea]/uncharacterized protein LOC107480041 [Ara…				0	0	0	2.34887	1.83759	3.15159	0.114055	0.0314396	0.0691493	0.145552	0	0.408938	0	0.212544	0	-5.50847	2.65691e-08	Decreased	4.45509	4.32365e-07	Increased	-9.37338	2.4274e-10	Decreased	-5.70066	5.35957e-14	Decreased
gene-VNO77_00626	Probable serine/threonine-protein kinase At1g54610 [Arabidopsis thaliana]	probable serine/threonine-protein kinase At1g54610 isoform X2 [Abrus precatorius]/putative serine/threonine-protein kinase, partial [Mucuna pruriens]/probable serine/threonine-protein kinase At1g54610 isoform X1 [Abrus precatorius]/probable serine/threonine-protein kinase At1g54610 [Cajanus cajan]/probable serine/threonine-protein kinase At1g54610 [Glycine max]				2.18444	0.787167	0.959639	4.70486	6.09497	5.79785	0.786833	0.272666	0.667859	2.16604	1.33005	2.83011	1.20991	1.13951	1.47127	-2.55477	1.45792e-19	Decreased	2.08982	8.26551e-09	Increased	-2.54967	1.79313e-07	Decreased	-3.88802	4.78028e-21	Decreased
gene-VNO77_00627						0	0	0	0.211287	0.316342	0.349642	0	0	0	0	0	0	0	0	0.318501	-1.93717	0.306631	nonsignificant	5.19335	0.0302189	Increased	-5.55965	0.0644419	nonsignificant	-5.53633	0.00640925	Decreased
gene-VNO77_00628	Protein BASIC PENTACYSTEINE4	BASIC PENTACYSTEINE4 [Spatholobus suberectus]/protein BASIC PENTACYSTEINE4-like isoform X1 [Abrus precatorius]/protein BASIC PENTACYSTEINE4 [Glycine max]/protein BASIC PENTACYSTEINE4 [Cajanus cajan]/Protein BASIC PENTACYSTEINE4, partial [Mucuna pruriens]/protein BASIC PENTACYSTEINE4 [Glycine max]			BBR-BPC	0	0	0	17.4514	16.6806	19.0846	4.0267	4.54768	3.27089	5.18861	3.04168	7.00852	1.8842	1.69019	2.72254	-3.52549	2.19252e-33	Decreased	2.50934	1.57822e-12	Increased	-12.758	7.97715e-25	Decreased	-2.78167	3.49376e-27	Decreased
gene-VNO77_00629		Protein bicaudal C-like 1-A, partial [Mucuna pruriens]/uncharacterized protein LOC113856178 [Abrus precatorius]/Sterile alpha motif domain [Sesbania bispinosa]				0.836462	0.749348	3.93049	9.16123	10.5061	11.4508	4.6401	4.36812	4.53829	1.53624	1.95125	1.77878	1.16037	1.10942	1.32223	-3.55514	3.29902e-30	Decreased	3.26634	9.10421e-25	Increased	-3.04743	3.65984e-06	Decreased	-1.81364	1.36449e-13	Decreased
gene-VNO77_00630		Protein bicaudal C-like 1-A, partial [Mucuna pruriens]/uncharacterized protein LOC113856178 [Abrus precatorius]/Sterile alpha motif domain [Sesbania bispinosa]				8.59781	4.50967	21.067	10.3918	9.83174	10.921	6.769	6.73189	7.13492	17.9542	8.35447	13.6067	11.0168	7.98076	6.34764	-0.728242	0.0195035	nonsignificant	0.340639	0.329735	nonsignificant	-0.397629	0.458703	nonsignificant	-1.20147	1.37468e-08	Decreased
gene-VNO77_00631						7.20247	3.0834	16.4694	2.94085	2.41738	2.86269	3.80729	3.68394	2.63804	8.62669	4.15617	9.28629	6.49105	10.0778	6.25855	1.06461	0.0263766	Increased	-0.743566	0.20253	nonsignificant	1.17452	0.129778	nonsignificant	-0.283054	0.549494	nonsignificant
gene-VNO77_00632	Basic helix-loop-helix protein 80/Transcription factor bHLH137	transcription factor bHLH137-like [Abrus precatorius]			bHLH	0	0	1.75875	0	0	0	2.74527	1.12924	2.81138	0.435657	0.645574	0	0	0	0.0954775	1.74868	0.659661	nonsignificant	-5.02603	0.0403306	nonsignificant	5.81798		nonsignificant	7.72248	4.35168e-09	Increased
gene-VNO77_00636	Coiled-coil domain-containing protein SCD2	hypothetical protein SESBI_20943 [Sesbania bispinosa]				1.15334	1.20918	1.02857	3.2044	2.22501	1.03749	1.00123	1.02348	1.45434	1.41083	1.25099	1.79493	0.98857	1.0573	0.805071	-1.57093	0.0001479	Decreased	1.18961	0.00499961	Increased	-1.31025	0.0106297	Decreased	-1.46986	0.000249006	Decreased
gene-VNO77_00637	Serine carboxypeptidase-like 45/Serine carboxypeptidase-like 46	Serine carboxypeptidase 45 [Spatholobus suberectus]/serine carboxypeptidase-like 45 [Abrus precatorius]/serine carboxypeptidase-like 45 isoform X4 [Glycine max]/Serine carboxypeptidase-like 45 [Mucuna pruriens]/Serine carboxypeptidase, serine active site [Sesbania bispinosa]/serine carboxypeptidase-like 45 [Cajanus cajan]/serine carboxypeptidase-like 45 isoform X3 [Glycine max]/serine carboxypept…				0	0	0	0	0	0	0.0800341	0.117663	0.194093	0.0510682	0	0	0.0857188	0.0397722	0.0447679	2.71332	0.298299	nonsignificant	-0.731454	0.855191	nonsignificant			nonsignificant	3.72609	0.0506968	nonsignificant
gene-VNO77_00638	Dual specificity protein phosphatase PHS1	Dual specificity protein phosphatase PHS1 [Spatholobus suberectus]/Tyrosine specific protein phosphatases domain [Sesbania bispinosa]/Dual specificity protein phosphatase 1 [Glycine soja]/dual specificity protein phosphatase PHS1 isoform X2 [Glycine max]/dual specificity protein phosphatase PHS1-like [Abrus precatorius]/dual specificity protein phosphatase PHS1-like isoform X2 [Glycine soja]/hypo…				2.28333	0.906882	2.66865	4.30961	4.3016	2.00891	2.71267	2.66789	2.76036	5.41017	4.83892	4.96355	3.3397	2.95688	3.11098	-0.569997	0.0381926	nonsignificant	0.136619	0.621962	nonsignificant	-1.31749	0.00410252	Decreased	-0.959801	0.000212595	nonsignificant
gene-VNO77_00640		uncharacterized protein LOC113856111 [Abrus precatorius]/uncharacterized protein LOC101502406 [Cicer arietinum]/regulation of transcription [Spatholobus suberectus]	gmx03082	ATP-dependent chromatin remodeling		21.345	14.0636	13.3022	26.9334	27.7335	28.0103	21.8516	19.3489	20.8145	16.6584	16.3534	19.506	25.4265	23.8088	29.3671	-0.503419	0.0200623	nonsignificant	1.34707	3.28181e-08	Increased	-1.20793	0.00049164	Decreased	-1.02074	7.75322e-08	Decreased
gene-VNO77_00642	Auxin response factor 2B/Auxin response factor 2/Auxin response factor 2A	Auxin response factor 2, partial [Mucuna pruriens]/auxin response factor 2B [Cajanus cajan]/Auxin response factor 2 [Spatholobus suberectus]/auxin response factor 2B isoform X1 [Glycine max]/auxin response factor 2B isoform X3 [Abrus precatorius]/Auxin response factor 2B [Glycine max]/auxin response factor 2B isoform X2 [Abrus precatorius]/hypothetical protein JHK86_013506 [Glycine max]/hypotheti…	gmx04075	Plant hormone signal transduction	ARF	81.5321	66.5062	72.7562	67.4174	65.3969	42.6042	76.5664	84.1777	70.8727	22.9545	29.8281	24.1451	56.2266	53.1731	55.6359	-0.492716	0.00179889	nonsignificant	1.85383	2.16605e-20	Increased	-0.0855167	0.692645	nonsignificant	-0.180586	0.284875	nonsignificant
gene-VNO77_00643						13.5204	5.8645	12.5808	26.4677	21.2384	14.5997	14.3745	12.6796	21.1986	1.88399	2.64483	2.35253	3.99449	6.371	7.17126	-2.24177	8.93065e-11	Decreased	3.85582	1.47066e-23	Increased	-1.42502	0.001159	Decreased	-0.964028	0.00151759	nonsignificant
gene-VNO77_00644	ADP-ribosylation factor GTPase-activating protein AGD1	ADP-ribosylation factor GTPase-activating protein AGD3-like isoform X1 [Abrus precatorius]/ADP-ribosylation factor GTPase-activating protein AGD3 isoform X2 [Cajanus cajan]/ADP-ribosylation factor GTPase-activating protein AGD3 isoform X1 [Cajanus cajan]	gmx04144	Endocytosis		10.8245	7.61255	3.77353	17.0026	13.5219	8.62008	9.93784	10.302	9.61587	6.25739	6.83386	7.09988	5.81807	5.05363	6.20672	-1.59724	1.18848e-11	Decreased	1.61569	8.21482e-12	Increased	-1.20265	0.00948369	Decreased	-0.968677	6.61998e-06	nonsignificant
gene-VNO77_00647		signal recognition particle subunit SRP68 isoform X1 [Abrus precatorius]/signal recognition particle subunit SRP68 [Glycine max]/signal recognition particle subunit SRP68 [Cajanus cajan]/Signal recognition particle subunit SRP68 isoform C [Glycine soja]/ADP-ribosylation factor GTPase-activating protein AGD3 [Glycine max]/ADP-ribosylation factor GTPase-activating protein AGD3 [Glycine max]/signal …	gmx03060	Protein export		4.8619	3.73964	6.27146	14.8475	12.0526	8.11412	11.125	12.2779	12.3292	12.7526	13.5953	14.9893	9.88704	11.8751	11.9334	-0.461574	0.0337343	nonsignificant	0.426341	0.057303	nonsignificant	-1.67568	6.58407e-09	Decreased	-0.554785	0.00531437	nonsignificant
gene-VNO77_00648	Magnesium protoporphyrin IX methyltransferase, chloroplastic	hypothetical protein PHAVU_002G281900g [Phaseolus vulgaris]/magnesium protoporphyrin IX methyltransferase, chloroplastic [Vigna unguiculata]/magnesium protoporphyrin IX methyltransferase, chloroplastic [Vigna umbellata]/magnesium protoporphyrin IX methyltransferase, chloroplastic [Vigna radiata var. radiata]/magnesium protoporphyrin IX methyltransferase, chloroplastic [Vigna angularis]/magnesium …	gmx00860	Porphyrin metabolism		1.39967	0	0	12.3915	17.2564	23.1129	6.34986	7.73957	5.72832	1.26921	1.42608	2.2249	1.2598	1.2546	2.69599	-3.81799	6.49963e-18	Decreased	4.15582	5.29253e-25	Increased	-5.79079	0.0185429	Decreased	-2.05475	1.52608e-08	Decreased
gene-VNO77_00649	Trihelix transcription factor ASR3	Trihelix transcription factor PTL [Spatholobus suberectus]/Trihelix transcription factor ASR3, partial [Mucuna pruriens]			Trihelix	0.494314	0	0	1.04894	2.46551	2.12777	0.729504	0.62003	0.423856	0.601248	0.32025	0.557026	0.219746	0.249232	0.382552	-3.17169	1.22678e-08	Decreased	2.62584	2.50092e-06	Increased	-4.02894	0.0114349	Decreased	-2.27921	4.03541e-06	Decreased
gene-VNO77_00650	Protein MEI2-like 4/Protein MEI2-like 1	protein MEI2-like 1 isoform X2 [Abrus precatorius]/protein MEI2-like 1 isoform X3 [Abrus precatorius]				36.2778	26.9067	34.3305	19.0872	17.0058	8.75647	22.1607	22.455	23.0552	19.1649	19.1245	17.0535	33.4728	31.8599	32.4104	0.734483	0.00268986	nonsignificant	0.346332	0.169028	nonsignificant	0.708494	0.0139485	nonsignificant	0.0246013	0.918147	nonsignificant
gene-VNO77_00651						30.7474	27.6599	38.6954	12.2535	10.2163	2.62413	15.4752	14.7072	13.9754	29.4993	22.8799	30.0257	28.2943	24.1326	24.8821	1.23802	0.00512747	Increased	-1.07092	0.0193737	Decreased	1.54992	0.00290658	Increased	0.252127	0.579561	nonsignificant
gene-VNO77_00652	Protein MEI2-like 4/Protein MEI2-like 1	protein MEI2-like 1 isoform X2 [Abrus precatorius]/protein MEI2-like 1 isoform X3 [Abrus precatorius]				20.9433	22.2529	25.0529	12.5971	10.2399	3.82095	22.7175	24.6434	25.3338	34.2936	35.6102	32.8227	24.6123	25.8926	23.7918	1.10734	0.00155068	Increased	-1.31408	0.000107603	Decreased	0.976533	0.014532	nonsignificant	0.896928	0.0110686	nonsignificant
gene-VNO77_00653						13.7375	16.0603	15.836	2.30655	1.23968	0.880828	2.94861	3.16331	4.44506	30.3066	24.2847	16.255	14.0832	15.0884	10.9658	2.74108	4.49868e-08	Increased	-3.30353	1.03787e-09	Decreased	2.93699	2.73316e-06	Increased	0.636586	0.280678	nonsignificant
gene-VNO77_00654		uncharacterized protein LOC108340082 [Vigna angularis]/U5 small nuclear ribonucleoprotein 40 kDa protein-like [Vigna umbellata]/U5 small nuclear ribonucleoprotein 40 kDa protein [Vigna radiata var. radiata]/WD40/YVTN repeat-like-containing domain superfamily [Sesbania bispinosa]/WD40/YVTN repeat-like-containing domain superfamily [Sesbania bispinosa]				0	0.365494	0	0	0.13918	0	0	0	0	0	0	0	0.201234	0.443505	0.499213	2.56174	0.060047	nonsignificant	4.02564	0.31359	nonsignificant	1.27467	0.739063	nonsignificant	-4.3905	0.271646	nonsignificant
gene-VNO77_00656	Ethylene-responsive transcription factor ERF114	ethylene-responsive transcription factor ERF114 [Glycine max]/ethylene-responsive transcription factor ERF114-like, partial [Glycine soja]/Ethylene-responsive transcription factor ERF114 [Glycine soja]/Ethylene-responsive transcription factor [Glycine max]			ERF	31.5539	46.8565	52.9353	0.0873142	0.305032	0.0722446	1.13731	1.47022	2.28258	95.4163	93.0003	92.3044	16.0032	19.8786	20.3354	6.43216	5.47992e-34	Increased	-8.49021	9.47494e-64	Decreased	7.67253	4.4093e-35	Increased	2.75697	0.000197578	Increased
gene-VNO77_00657	Patellin-5 [Arabidopsis thaliana]	Random slug protein 5 [Spatholobus suberectus]/polyphosphoinositide binding protein Ssh2p [Glycine max]/hypothetical protein JHK87_013407 [Glycine soja]/unknown [Glycine max]				3.92919	12.989	6.53085	0.440119	0.878603	1.05201	4.32702	5.30386	8.70914	0.925002	0.53404	0.840032	46.7201	39.851	42.2766	5.40061	1.31468e-54	Increased	0.736477	0.289158	nonsignificant	2.93706	5.57394e-05	Increased	2.35854	3.12463e-06	Increased
gene-VNO77_00658						1.11493	0.35564	0	4.88446	3.75811	2.02072	1.27976	0.604751	1.21926	0.349967	0.29634	1.16534	0.146856	0.953947	0.306792	-3.30412	9.14917e-06	Decreased	3.22814	9.37085e-06	Increased	-3.23234	0.00649575	Decreased	-2.37322	2.3226e-06	Decreased
gene-VNO77_00659	Probable beta-1,4-xylosyltransferase IRX10L	probable beta-1,4-xylosyltransferase IRX10L [Abrus precatorius]/Exostosin-like [Sesbania bispinosa]/probable beta-1,4-xylosyltransferase IRX10L [Prosopis alba]/probable beta-1,4-xylosyltransferase IRX10L [Medicago truncatula]/beta-1,4-xylosyltransferase IRX10L [Spatholobus suberectus]/hypothetical protein JHK87_015382 [Glycine soja]/hypothetical protein TSUD_71150 [Trifolium subterraneum]/Exostos…				4.19379	5.09188	6.51667	6.04017	7.45338	7.90844	84.2511	83.6925	72.2999	6.50587	5.00154	8.5039	2.03556	3.06675	2.85162	-1.86873	1.14514e-09	Decreased	0.799874	0.013778	nonsignificant	-0.893046	0.0149594	nonsignificant	2.87661	1.20644e-34	Increased
gene-VNO77_00660	Transaldolase [Renibacterium salmoninarum ATCC 33209]	Transaldolase/Fructose-6-phosphate aldolase [Sesbania bispinosa]/uncharacterized protein LOC109813681 [Cajanus cajan]/Transaldolase [Cajanus cajan]	gmx00030	Pentose phosphate pathway		1.31459	0.943482	0	9.24689	19.3576	21.4638	13.5609	11.9097	11.4918	1.2806	1.12955	1.82117	0.246297	0.207778	0.350816	-6.43211	4.57233e-40	Decreased	4.29255	1.37026e-24	Increased	-4.88835	0.00205818	Decreased	-1.08234	0.00555897	Decreased
gene-VNO77_00661		uncharacterized protein LOC113855126 [Abrus precatorius]/uncharacterized protein LOC106768301 [Vigna radiata var. radiata]/hypothetical protein PHAVU_002G280900g [Phaseolus vulgaris]				136.847	71.4623	117.516	51.1189	54.391	48.3795	196.813	258.476	221.03	267.08	272.544	218.661	108.039	118.848	119.369	0.744505	1.6219e-06	nonsignificant	-1.61405	4.78778e-17	Decreased	0.613103	0.0249965	nonsignificant	1.53338	4.3047e-16	Increased
gene-VNO77_00662		uncharacterized protein At4g14100-like isoform X1 [Abrus precatorius]/hypothetical protein PHAVU_002G280800g [Phaseolus vulgaris]				1.75218	2.36461	1.30129	14.7004	13.568	16.5909	4.30975	3.89907	4.48886	5.07686	3.13462	6.47151	2.21916	2.3888	2.59614	-3.07927	1.45134e-26	Decreased	2.31735	1.19558e-10	Increased	-3.4535	4.51317e-14	Decreased	-2.4386	2.45146e-22	Decreased
gene-VNO77_00663	Succinate dehydrogenase assembly factor 2, mitochondrial	Flavinator of succinate dehydrogenase [Sesbania bispinosa]				90.7588	71.9722	106.912	33.9213	39.5639	43.4382	76.3484	66.9367	67.9993	152.271	146.096	166.615	117.067	111.958	126.702	1.16143	5.83529e-07	Increased	-1.28668	7.3925e-08	Decreased	0.731943	0.0091863	nonsignificant	0.231092	0.314876	nonsignificant
gene-VNO77_00664		(+)-neomenthol dehydrogenase [Glycine max]/(+)-neomenthol dehydrogenase [Glycine max]/(+)-neomenthol dehydrogenase [Cajanus cajan]/(+)-neomenthol dehydrogenase [Spatholobus suberectus]/(+)-neomenthol dehydrogenase, partial [Mucuna pruriens]	gmx00590/gmx00790	Arachidonic acid metabolism/Folate biosynthesis		0	0	0	0	0	0	0	0	0	0	0	0	0.126809	0.117675	0.198684	3.51827	0.102356	nonsignificant			nonsignificant			nonsignificant			nonsignificant
gene-VNO77_00665	Calcium-dependent mitochondrial ATP-magnesium/phosphate carrier protein 2/Calcium-dependent mitochondrial ATP-magnesium/phosphate carrier protein 3	Mitochondrial carrier protein [Sesbania bispinosa]/Calcium-binding mitochondrial carrier protein SCaMC-2 [Spatholobus suberectus]/calcium-binding mitochondrial carrier protein SCaMC-2-B-like isoform X1 [Abrus precatorius]/calcium-binding mitochondrial carrier protein SCaMC-2-B [Cajanus cajan]/calcium-dependent mitochondrial ATP-magnesium/phosphate carrier protein 3 [Glycine max]/Calcium-binding m…				14.1662	9.12009	17.794	10.3454	12.1244	5.2398	15.1905	15.3029	13.9001	10.1856	9.06204	8.51823	6.48022	5.84894	5.34919	-1.03758	0.00025581	Decreased	0.647371	0.0212709	nonsignificant	0.133159	0.70325	nonsignificant	0.109405	0.67454	nonsignificant
gene-VNO77_00666	Putative pentatricopeptide repeat-containing protein At3g49142 [Arabidopsis thaliana]	Pentatricopeptide repeat-containing protein, partial [Mucuna pruriens]/pentatricopeptide repeat-containing protein At5g61800 [Abrus precatorius]/hypothetical protein JHK86_020105 [Glycine max]/pentatricopeptide repeat-containing protein At5g61800 [Glycine max]/Pentatricopeptide repeat-containing protein [Glycine max]/hypothetical protein JHK85_020538 [Glycine max]/Pentatricopeptide repeat-contain…				0	0	0	0.49623	0.660411	0.364965	0.86677	0.518817	0.630608	0.284436	0.280992	0	0.0397858	0.29536	0.103894	-2.19251	0.0078548	Decreased	2.08602	0.0526344	nonsignificant	-8.25042	9.42743e-07	Decreased	-0.195229	0.669317	nonsignificant
gene-VNO77_00667		hypothetical protein E2542_SST17613 [Spatholobus suberectus]/hypothetical protein SESBI_26135 [Sesbania bispinosa]/hypothetical protein SESBI_39659 [Sesbania bispinosa]				2.79165	0.0562407	1.2235	968.188	953.54	893.293	6.03528	3.14799	4.5136	171.888	158.924	144.953	30.5974	29.2016	27.836	-5.43498	6.2949e-254	Decreased	3.25629	7.79288e-79	Increased	-9.96295	1.19954e-35	Decreased	-8.29481	4.75087e-233	Decreased
gene-VNO77_00668						0	0	0	4.64914	6.25929	6.26214	0.0971247	0.321274	0	4.70998	4.17191	4.41099	0.702157	2.46152	1.05939	-2.45264	1.7999e-05	Decreased	1.05608	0.00795846	Increased	-9.81075	2.00087e-12	Decreased	-5.94508	7.50333e-16	Decreased
gene-VNO77_00669	Calnexin homolog	calnexin homolog [Abrus precatorius]	gmx04141/gmx04145	Protein processing in endoplasmic reticulum/Phagosome		115.189	86.1788	130.336	241.716	221.781	142.976	86.6574	85.1745	90.1974	145.65	135.918	174.557	129.895	128.969	128.859	-1.04704	8.90067e-10	Decreased	1.07386	8.9863e-08	Increased	-1.30339	3.64444e-09	Decreased	-1.79195	2.39197e-29	Decreased
gene-VNO77_00670						252.508	181.175	354.677	107.831	103.794	67.4323	65.6131	66.5394	77.1523	361.153	348.726	397.728	216.646	239.395	224.555	0.876917	3.04085e-07	nonsignificant	-1.31951	1.0857e-12	Decreased	1.04721	0.000166947	Increased	-1.00495	4.56179e-09	Decreased
gene-VNO77_00671	Ribonuclease TUDOR 1/Ribonuclease TUDOR 2	ribonuclease TUDOR 1 isoform X1 [Abrus precatorius]/ribonuclease TUDOR 1 [Glycine max]/ribonuclease TUDOR 1 [Glycine max]/ribonuclease TUDOR 1 [Vigna umbellata]/hypothetical protein JHK87_013397 [Glycine soja]/Ribonuclease TUDOR 1 [Glycine max]/ribonuclease TUDOR 1 [Vigna angularis]/ribonuclease TUDOR 1 [Vigna unguiculata]/ribonuclease TUDOR 1 [Vigna radiata var. radiata]/Ribonuclease TUDOR 1 [Gl…				29.4957	34.091	35.2428	92.7735	85.3881	32.8979	20.4588	20.1193	20.9326	29.5473	29.9017	32.8615	36.18	36.6099	36.6449	-1.31987	3.19247e-05	Decreased	1.8255	4.281e-09	Increased	-1.46858	7.79589e-05	Decreased	-2.33033	2.76859e-13	Decreased
gene-VNO77_00673		hypothetical protein E2542_SST17608 [Spatholobus suberectus]				1.66742	2.79232	2.64114	0	0	0	1.53797	1.83711	0.777038	8.25971	11.5298	5.82069	1.85312	0.573211	1.93564	5.11987	0.00243718	Increased	-7.41764	3.22071e-08	Decreased	5.83914	0.00156855	Increased	4.88233	0.00220421	Increased
gene-VNO77_00674		uncharacterized protein LOC109813707 [Cajanus cajan]/uncharacterized protein LOC100794173 isoform X1 [Glycine max]/hypothetical protein CR513_33345, partial [Mucuna pruriens]/uncharacterized protein LOC113855719 [Abrus precatorius]/hypothetical protein D0Y65_019226 [Glycine soja]				0.635406	0.152011	0.182993	0.0197704	0.118402	0.327165	0.657118	0.509143	0.78603	2.07381	2.51889	3.38198	1.38381	1.12527	0.56625	2.29101	0.00878293	Increased	-3.43594	3.46571e-06	Decreased	0.514492	0.688189	nonsignificant	1.44425	0.0975693	nonsignificant
gene-VNO77_00675	Respiratory burst oxidase homolog protein C	respiratory burst oxidase homolog protein C isoform X1 [Abrus precatorius]/respiratory burst oxidase homolog protein D isoform X2 [Abrus precatorius]/respiratory burst oxidase homolog protein C isoform X3 [Abrus precatorius]/Respiratory burst oxidase-like protein C [Spatholobus suberectus]	gmx04016/gmx04626	MAPK signaling pathway - plant/Plant-pathogen interaction		1.33098	0	1.28095	2.24504	5.09568	3.76603	37.3235	33.6143	35.4084	17.487	15.7962	21.9239	1.35369	1.22529	1.68054	-1.81775	9.0285e-07	Decreased	-1.62093	1.74166e-06	Decreased	-2.64762	0.0317277	nonsignificant	2.64691	3.57377e-16	Increased
gene-VNO77_00677	Protein SUPPRESSOR OF GENE SILENCING 3	Zinc finger-XS domainprobable mediator of RNA polymerase II transcription [Spatholobus suberectus]/protein SUPPRESSOR OF GENE SILENCING 3-like isoform X1 [Abrus precatorius]/hypothetical protein JHK87_013391 [Glycine soja]/hypothetical protein JHK86_013482 [Glycine max]/Protein SUPPRESSOR OF GENE SILENCING 3 [Glycine max]/protein SUPPRESSOR OF GENE SILENCING 3 [Glycine max]/Protein SGS3 isoform B…				0.47994	0	0.162902	3.65489	3.99652	1.7329	1.99206	1.47449	2.2254	2.48335	1.89851	2.11628	0.340777	0.274983	0.20119	-3.90965	3.27313e-22	Decreased	1.18401	0.00032049	Increased	-4.34984	8.81807e-05	Decreased	-1.30142	3.67856e-05	Decreased
gene-VNO77_00678	VQ motif-containing protein 31	VQ motif-containing protein 31, partial [Mucuna pruriens]				0	0	0	0.473138	0.826454	2.251	0.212512	0.234319	0.386527	0	0	0.423307	0.0853524	0.0792044	0.0891532	-4.30266	2.72861e-05	Decreased	3.87539	0.00797479	Increased	-8.48752	2.76323e-06	Decreased	-2.76657	0.000809535	Decreased
gene-VNO77_00679						1.17425	1.46567	1.29389	0.838745	0.139531	0.462657	0.879027	0.9	2.43629	3.60572	3.86739	2.50136	2.52178	0.936052	1.89653	1.47762	0.129334	nonsignificant	-2.11621	0.0203515	Decreased	1.03484	0.405802	nonsignificant	0.941589	0.344959	nonsignificant
gene-VNO77_00681		DYAD protein [Spatholobus suberectus]				5.94699	3.36129	2.24544	5.39606	6.01969	2.41622	10.3647	14.3208	13.2075	5.02155	5.13022	5.06628	5.79477	5.75994	5.43078	-0.0982484	0.747185	nonsignificant	0.515716	0.108183	nonsignificant	-0.64806	0.217573	nonsignificant	0.882378	0.00453792	nonsignificant
gene-VNO77_00682		E3 ubiquitin-protein ligase CHFR [Abrus precatorius]/E3 ubiquitin-protein ligase CHFR [Spatholobus suberectus]/E3 ubiquitin-protein ligase CHFR isoform X2 [Cajanus cajan]				6.17872	4.68587	10.1388	34.6989	29.58	24.2823	17.6012	17.1417	16.5632	21.0601	19.3761	16.1451	16.1316	19.1696	18.8884	-1.12583	1.77783e-11	Decreased	1.32276	4.39967e-11	Increased	-2.54371	8.2815e-17	Decreased	-1.38237	1.59392e-23	Decreased
gene-VNO77_00683	Myb-related protein 330 [Antirrhinum majus]/MYB31 transcription factor31/Transcription repressor MYB4/Myb-related protein 308 [Antirrhinum majus]/MYB-like transcription factor 4/Transcription factor MYB32/Myb-related protein Zm38 [Zea mays]/Transcription factor MYB7	myb-related protein 308-like [Abrus precatorius]			MYB_related	2.50987	1.07666	1.03404	2.18016	2.12881	2.43133	1.57528	2.15943	1.98757	3.66747	4.00262	3.93501	5.19831	3.74485	2.35767	0.323824	0.449298	nonsignificant	-0.100783	0.775896	nonsignificant	-1.00236	0.0989784	nonsignificant	-0.833499	0.0131758	nonsignificant
gene-VNO77_00684		defensin protein [Salix suchowensis]/hypothetical protein OIU76_024133 [Salix suchowensis]/defensin protein [Salix suchowensis]				0.406673	0	0	12554.6	13679.1	21401.2	0	0	0	9.89294	10.3072	11.784	35.3536	0.426065	2.39791	-10.7421	1.23994e-15	Decreased	11.2806	2.36021e-257	Increased	-17.3419	5.1323e-37	Decreased	-21.721	1.82028e-68	Decreased
gene-VNO77_00685	Patellin-5 [Arabidopsis thaliana]/Patellin-3 [Arabidopsis thaliana]	patellin-3-like [Abrus precatorius]				0.671559	0	1.21569	5.8067	5.62687	2.40226	16.6158	20.8132	16.2078	50.2721	47.3481	43.2408	2.9854	5.4921	7.54965	-0.180955	0.663946	nonsignificant	-2.69394	1.98846e-22	Decreased	-3.39361	0.00369581	Decreased	1.38731	3.77798e-06	Increased
gene-VNO77_00686						2.13565	4.15548	4.38153	6.62727	14.3973	8.70903	8.7549	5.50238	10.2974	4.58079	3.97346	3.06927	2.67237	1.69676	2.0568	-2.62828	1.77266e-07	Decreased	2.0285	4.5547e-05	Increased	-1.89058	0.00344091	Decreased	-0.880732	0.0441969	nonsignificant
gene-VNO77_00687	Serine/threonine-protein kinase SRK2A/Serine/threonine-protein kinase SAPK7/Serine/threonine-protein kinase SRK2B/Serine/threonine-protein kinase SRK2H	serine/threonine-protein kinase SRK2A [Abrus precatorius]/Serine/threonine-protein kinase SAPK7 [Spatholobus suberectus]/serine/threonine-protein kinase SRK2A [Cajanus cajan]/serine/threonine-protein kinase SRK2A [Vigna unguiculata]/serine/threonine-protein kinase SRK2A [Vigna radiata var. radiata]/serine/threonine-protein kinase SRK2A [Vigna angularis]/serine/threonine-protein kinase SRK2A isofo…	gmx04016/gmx04075	MAPK signaling pathway - plant/Plant hormone signal transduction		48.8924	40.3562	75.8486	54.9247	70.9909	59.8563	67.9519	53.1757	68.0281	114.775	92.3688	122.298	23.8592	23.2989	24.0622	-1.81324	3.62303e-22	Decreased	-0.134704	0.533266	nonsignificant	-0.641801	0.0235945	nonsignificant	-0.586539	0.00275631	nonsignificant
gene-VNO77_00688						24.2499	16.4924	42.6484	7.41121	13.2852	12.2642	13.6548	11.3482	16.3925	57.3487	50.4879	69.4459	8.73114	10.2797	9.86093	-0.628787	0.0602875	nonsignificant	-1.72941	7.03913e-08	Decreased	0.83711	0.0627397	nonsignificant	-0.292488	0.383901	nonsignificant
gene-VNO77_00689	Ferrochelatase-2, chloroplastic/Ferrochelatase-2, chloroplastic	ferrochelatase-2, chloroplastic-like [Abrus precatorius]/ferrochelatase-2, chloroplastic [Cajanus cajan]/Ferrochelatase-2 [Spatholobus suberectus]/ferrochelatase-2, chloroplastic isoform X1 [Glycine max]/hypothetical protein PHAVU_002G278100g [Phaseolus vulgaris]/ferrochelatase-2, chloroplastic isoform X1 [Vigna radiata var. radiata]/Ferrochelatase-2, chloroplastic [Glycine soja]	gmx00860	Porphyrin metabolism		16.2292	10.5934	12.6303	7.76669	9.23508	6.94378	34.0064	29.7387	35.0604	16.6271	17.5516	16.7515	6.92078	8.02783	8.54511	-0.447841	0.0176399	nonsignificant	-0.409547	0.0278527	nonsignificant	0.279084	0.291606	nonsignificant	1.44543	8.52995e-22	Increased
gene-VNO77_00690	TOM1-like protein 5 [Arabidopsis thaliana]	TOM1-like protein 5 isoform X1 [Glycine max]/TOM1-like protein 5 isoform X1 [Vigna unguiculata]/TOM1-like protein 5 isoform X2 [Glycine soja]/TOM1-like protein 5 [Glycine max]/TOM1-like protein 5 [Vigna umbellata]/TOM1-like protein 5 [Vigna radiata var. radiata]/hypothetical protein JHK85_013822 [Glycine max]/TOM1-like protein 5 isoform X1 [Vigna angularis]/TOM1-like protein 5, partial [Mucuna pr…				4.34717	1.63214	3.40759	32.1208	26.5471	23.2785	17.5096	19.3769	19.6962	8.19375	9.55727	10.4557	10.7465	8.80929	10.2807	-1.87696	1.69174e-24	Decreased	2.22006	8.73888e-28	Increased	-3.60099	1.02147e-23	Decreased	-1.13192	1.51636e-13	Decreased
gene-VNO77_00691		uncharacterized protein LOC113855348 [Abrus precatorius]/Succinate-semialdehyde dehydrogenase (acetylating) [Spatholobus suberectus]/hypothetical protein CR513_28268 [Mucuna pruriens]/Polyketide synthase, enoylreductase domain [Sesbania bispinosa]/alcohol dehydrogenase [Glycine max]/hypothetical protein JHK87_013380 [Glycine soja]/hypothetical protein JHK86_013473 [Glycine max]/alcohol dehydrogen…				49.8465	41.5178	51.4695	156.273	153.537	133.355	128.035	118.422	101.346	88.5532	90.7264	81.338	74.0818	81.7619	97.1395	-1.23571	2.36699e-14	Decreased	1.45117	2.50234e-21	Increased	-2.07655	2.41358e-32	Decreased	-0.951899	7.42397e-10	nonsignificant
gene-VNO77_00692		DDT domain-containing protein DDB_G0282237-like [Abrus precatorius]	gmx03082	ATP-dependent chromatin remodeling		22.7379	29.5283	30.2109	2.04277	1.04704	0.974533	25.0788	28.3997	29.0065	44.1567	37.9709	41.3866	16.9182	17.2276	11.0829	3.06617	1.85986e-18	Increased	-4.24696	1.72271e-47	Decreased	3.93137	6.80364e-25	Increased	3.74824	4.331e-38	Increased
gene-VNO77_00693	Phosphatidylinositol 4-phosphate 5-kinase 2/Phosphatidylinositol 4-phosphate 5-kinase 1	phosphatidylinositol 4-phosphate 5-kinase 1-like [Abrus precatorius]	gmx00562/gmx04070/gmx04144/gmx00562/gmx04070	Inositol phosphate metabolism/Phosphatidylinositol signaling system/Endocytosis/Inositol phosphate metabolism/Phosphatidylinositol signaling system		0.361026	0.592249	1.55217	1.1827	1.23336	0.496589	25.2128	25.8855	22.9867	23.2919	20.5624	19.8234	7.06934	7.61211	5.69443	2.39404	2.10824e-14	Increased	-3.76856	3.82306e-42	Decreased	-0.664438	0.339981	nonsignificant	4.06263	5.75673e-58	Increased
gene-VNO77_00694		Protein OPAQUE10, partial [Mucuna pruriens]/uncharacterized protein LOC100788653 [Glycine max]/hypothetical protein JHK86_013470 [Glycine max]	gmx04016/gmx04626	MAPK signaling pathway - plant/Plant-pathogen interaction		4.17856	4.09454	3.15176	2.23913	2.07637	0.812789	9.33694	8.57088	11.597	11.9651	14.5664	8.737	5.82704	7.34195	6.85958	1.57034	9.42738e-07	Increased	-2.13211	1.35799e-09	Decreased	0.779809	0.0759058	nonsignificant	1.94773	7.56047e-10	Increased
gene-VNO77_00695	MACPF domain-containing protein At4g24290 [Arabidopsis thaliana]	Membrane attack complex component/perforin [Sesbania bispinosa]/MACPF domain-containing protein [Spatholobus suberectus]/Membrane attack complex component/perforin [Sesbania bispinosa]/MACPF domain-containing protein At4g24290-like [Abrus precatorius]/MACPF domain-containing protein At4g24290 [Cajanus cajan]/MACPF domain-containing protein At4g24290-like [Arachis ipaensis]/MACPF domain-containing…				30.5134	44.9208	32.1287	0.927501	0.877054	1.17133	39.4994	50.5154	46.7789	20.1882	23.7406	21.8373	32.9704	31.2329	27.1719	4.54173	3.27279e-63	Increased	-3.80149	1.77143e-41	Decreased	4.77365	1.23569e-31	Increased	4.94576	2.86477e-76	Increased
gene-VNO77_00696	MACPF domain-containing protein At4g24290 [Arabidopsis thaliana]	MACPF domain-containing protein At4g24290-like [Abrus precatorius]/Membrane attack complex component/perforin [Sesbania bispinosa]/Membrane attack complex component/perforin [Sesbania bispinosa]				43.4622	32.5863	42.9441	0.339317	0.217727	0.0802155	40.3549	50.7256	42.1876	55.6532	72.6817	50.9841	31.9	31.1927	34.654	6.76505	9.76364e-82	Increased	-7.3941	5.67266e-78	Decreased	7.04068	2.63164e-66	Increased	7.04243	4.26542e-80	Increased
gene-VNO77_00697	MACPF domain-containing protein At4g24290 [Arabidopsis thaliana]	MACPF domain-containing protein At4g24290-like isoform X1 [Abrus precatorius]/MACPF domain-containing protein [Spatholobus suberectus]/MACPF domain-containing protein At4g24290 isoform X1 [Cajanus cajan]/Membrane attack complex component/perforin [Sesbania bispinosa]				64.2953	87.951	49.8592	19.6902	19.9554	18.507	47.5653	48.4794	47.3402	44.774	56.3351	39.3279	50.1181	52.9125	59.0055	1.04935	4.08451e-11	Increased	-0.582494	0.00784011	nonsignificant	1.40186	0.000127118	Increased	0.696888	3.31867e-07	nonsignificant
gene-VNO77_00698	Protein PSK SIMULATOR 1	uncharacterized protein LOC113853866 isoform X1 [Abrus precatorius]/uncharacterized protein LOC113853866 isoform X2 [Abrus precatorius]/uncharacterized protein LOC113853866 isoform X3 [Abrus precatorius]				37.5019	52.0888	33.3839	6.86464	6.30287	2.36661	21.751	23.1658	24.7687	44.1274	52.9407	41.5585	36.8014	41.016	35.3723	2.48353	1.12867e-14	Increased	-2.51598	5.46124e-15	Decreased	2.63667	1.84836e-09	Increased	1.60384	6.41123e-07	Increased
gene-VNO77_00699	Probable magnesium transporter NIPA6 [Arabidopsis thaliana]/Probable magnesium transporter NIPA7 [Arabidopsis thaliana]	probable magnesium transporter NIPA7 isoform X1 [Abrus precatorius]/probable magnesium transporter NIPA7 isoform X2 [Abrus precatorius]/magnesium transporter NIPA7 [Spatholobus suberectus]				13.9798	15.3349	12.1114	7.55962	6.0684	5.75848	22.4386	20.5417	23.4396	29.1855	28.5668	27.8839	16.9997	18.0517	15.8574	0.974078	2.06586e-06	nonsignificant	-1.46223	3.03753e-12	Decreased	0.684888	0.0416194	nonsignificant	1.17776	1.26454e-11	Increased
gene-VNO77_00700						30.2014	31.2893	34.4524	1.02513	4.26346	1.69641	7.2136	10.0692	6.79285	32.9056	32.0925	30.6944	14.0547	10.7542	13.9079	2.05354	0.00021352	Increased	-3.09873	6.36819e-10	Decreased	3.35913	1.49554e-08	Increased	1.19508	0.0456311	nonsignificant
gene-VNO77_00701	Ammonium transporter 3 member 1/Ammonium transporter 3 member 3/Ammonium transporter 3 member 2	ammonium transporter 3 member 1-like [Abrus precatorius]/ammonium transporter 3 member 1-like [Vigna unguiculata]/Ammonium transporter 3 member 1, partial [Mucuna pruriens]/hypothetical protein PHAVU_002G277000g [Phaseolus vulgaris]/ammonium transporter 3 member 1 [Cajanus cajan]/ammonium transporter 3 member 1 isoform X1 [Vigna radiata var. radiata]/ammonium transporter 3 member 1 [Vigna angular…				0	0	0	0	0	0	0.0776997	0	0.0942159	0	0	0	0.166437	0.0386121	0.130387	3.72883	0.0849211	nonsignificant			nonsignificant			nonsignificant	2.5655	0.460281	nonsignificant
gene-VNO77_00702	Probable LRR receptor-like serine/threonine-protein kinase At5g63710	LRR receptor serine/threonine-protein kinase [Spatholobus suberectus]/probable LRR receptor-like serine/threonine-protein kinase At5g63710 [Abrus precatorius]/putative LRR receptor-like serine/threonine-protein kinase isoform C, partial [Glycine soja]/probable LRR receptor-like serine/threonine-protein kinase At5g63710 isoform X1 [Glycine soja]/probable LRR receptor-like serine/threonine-protein …				13.7839	12.1171	14.1566	0	0	0	1.74271	1.17142	0.565013	23.667	24.8037	24.9491	4.37179	7.29405	15.9201	10.5544	3.64631e-16	Increased	-11.7175	1.35716e-22	Decreased	11.09	1.08386e-19	Increased	7.40337	4.78051e-08	Increased
gene-VNO77_00703		auxin-induced protein 6B-like [Abrus precatorius]	gmx04075	Plant hormone signal transduction		7.55995	4.63001	7.70292	1.30113	1.06258	0.978698	5.57844	5.00858	4.284	2.2374	2.49736	4.36006	3.75551	5.4255	8.29125	1.96112	1.4892e-05	Increased	-0.761599	0.149268	nonsignificant	2.11551	6.81895e-06	Increased	1.56087	7.73259e-06	Increased
gene-VNO77_00704	Diacylglycerol kinase 2	Diacylglycerol kinase 2 [Spatholobus suberectus]/Protein kinase C-like, phorbol ester/diacylglycerol-binding domain [Sesbania bispinosa]/Protein kinase C-like, phorbol ester/diacylglycerol-binding domain [Sesbania bispinosa]/diacylglycerol kinase 2 [Abrus precatorius]/hypothetical protein GLYMA_05G196100v4 [Glycine max]/diacylglycerol kinase 2 [Glycine soja]	gmx00561/gmx00564/gmx04070	Glycerolipid metabolism/Glycerophospholipid metabolism/Phosphatidylinositol signaling system		18.5544	14.4824	18.8884	3.20739	2.6481	2.06409	21.5736	25.17	27.1946	22.8672	25.9601	26.2301	12.2149	12.0642	10.9383	1.7361	1.09997e-17	Increased	-2.56621	3.23259e-34	Decreased	2.27401	1.95873e-20	Increased	2.62579	1.01972e-40	Increased
gene-VNO77_00705	Magnesium transporter MRS2-F [Oryza sativa Indica Group]	magnesium transporter MRS2-F-like [Abrus precatorius]				0	0	0	0	0	0	0.932397	1.13088	1.20596	0	0	0	0.0499312	0	0	0.737535	0.854961	nonsignificant			nonsignificant			nonsignificant	6.57213	4.0528e-07	Increased
gene-VNO77_00708		S-protein homolog 5-like [Abrus precatorius]				0	0	0	0.451281	0.450443	1.74251	0	0	0	0	0	0	0	0	0	-5.97538	0.00161376	Decreased	6.3421	0.00151257	Increased	-6.71627	0.00576507	Decreased	-6.67808	0.000281021	Decreased
gene-VNO77_00710		uncharacterized protein LOC109808828 [Cajanus cajan]/uncharacterized protein LOC113854243 isoform X1 [Abrus precatorius]/uncharacterized protein LOC100797103 isoform X1 [Glycine max]/hypothetical protein JHK87_013366 [Glycine soja]/hypothetical protein JHK87_019949 [Glycine soja]/uncharacterized protein LOC100785172 [Glycine max]/hypothetical protein GmHk_05G014214 [Glycine max]/hypothetical prot…				0.506806	0.314582	0	2.98164	2.73277	0.930956	0.286373	0.0557223	0.234901	0.300966	0.491491	0.295282	0.162378	0.062784	0.113072	-4.67922	4.53373e-17	Decreased	3.25262	1.575e-11	Increased	-3.34091	0.00280685	Decreased	-4.08831	3.12607e-11	Decreased
gene-VNO77_00711		uncharacterized protein At4g08330, chloroplastic-like [Abrus precatorius]				36.4458	32.9243	24.7	2.9168	4.08833	2.36204	9.11491	7.56074	9.43004	36.1769	25.7085	31.2708	15.1361	13.7549	19.2247	1.93939	1.71881e-11	Increased	-2.63609	2.27398e-19	Decreased	2.92226	1.84581e-14	Increased	0.876456	0.00104604	nonsignificant
gene-VNO77_00712	CBS domain-containing protein CBSCBSPB3 [Arabidopsis thaliana]	CBS domain-containing protein CBSCBSPB3-like isoform X1 [Abrus precatorius]/hypothetical protein JHK86_013458 [Glycine max]/CBS domain-containing protein CBSCBSPB3 [Glycine max]/CBS domain-containing protein CBSCBSPB3 [Glycine soja]/CBS domain-containing protein CBSCBSPB3 [Glycine max]/PB1 domain [Sesbania bispinosa]				71.6364	60.0039	74.2707	90.6126	84.5536	74.4193	109.723	100.153	112.245	65.6913	65.5005	60.2808	49.2617	52.5125	61.5755	-1.03715	1.69993e-11	Decreased	1.06686	4.37525e-12	Increased	-0.719585	5.44461e-05	nonsignificant	-0.235232	0.0347178	nonsignificant
gene-VNO77_00713	Filament-like plant protein 3	filament-like plant protein 3 isoform X1 [Abrus precatorius]/filament-like plant protein isoform X2 [Abrus precatorius]/Filament plant protein 3 [Spatholobus suberectus]/Filament-like plant protein 3, partial [Mucuna pruriens]/filament-like plant protein 3 [Glycine max]/Filament-like plant protein 3 [Glycine soja]				12.2515	11.8867	11.1918	7.02318	5.63223	3.68366	6.92903	5.81124	7.20834	36.0725	39.2846	32.8656	12.5513	14.8363	18.4037	1.07904	1.50574e-05	Increased	-2.06179	8.18971e-20	Decreased	0.708877	0.01751	nonsignificant	-0.299373	0.169699	nonsignificant
gene-VNO77_00714	1-carboxybiuret hydrolase subunit AtzE [Pseudomonas sp. ADP]	fatty acid amide hydrolase-like [Abrus precatorius]/Fatty acid amide hydrolase [Spatholobus suberectus]/fatty acid amide hydrolase isoform X2 [Cajanus cajan]/fatty acid amide hydrolase isoform X1 [Cajanus cajan]/Amidase, conserved site [Sesbania bispinosa]/Amidase, conserved site [Sesbania bispinosa]				0.944586	0.864263	2.6249	0.226874	0.452905	0.150174	1.37567	2.02245	6.12867	0.559183	0.875417	0.77944	6.17182	4.36001	4.51437	3.74039	1.57805e-18	Increased	-0.7386	0.244549	nonsignificant	1.94121	0.0100757	Increased	2.91906	2.52592e-05	Increased
gene-VNO77_00715	Alternative NAD(P)H-ubiquinone oxidoreductase C1, chloroplastic/mitochondrial	alternative NAD(P)H-ubiquinone oxidoreductase C1, chloroplastic/mitochondrial isoform X1 [Abrus precatorius]/hypothetical protein PHAVU_002G275600g [Phaseolus vulgaris]/hypothetical protein PHAVU_002G275600g [Phaseolus vulgaris]/Alternative NAD(P)H-ubiquinone oxidoreductase C1, chloroplastic/mitochondrial [Mucuna pruriens]/alternative NAD(P)H-ubiquinone oxidoreductase C1, chloroplastic/mitochondr…	gmx00130	Ubiquinone and other terpenoid-quinone biosynthesis		2.31895	0.996325	2.58726	9.12253	8.56236	5.44662	3.41064	2.83652	3.20405	11.7206	11.9435	9.79408	4.95572	5.43173	5.78193	-0.926997	6.43814e-06	nonsignificant	0.135138	0.549773	nonsignificant	-2.43984	6.99248e-10	Decreased	-1.88143	8.36853e-22	Decreased
gene-VNO77_00716	Cyclin-dependent kinase E-1/Cyclin-dependent kinase E-1	cyclin-dependent kinase E-1-like isoform X2 [Abrus precatorius]/cyclin-dependent kinase E-1-like isoform X1 [Abrus precatorius]/cyclin-dependent kinase E-1 [Glycine max]/cyclin-dependent kinase E-1 [Glycine max]/cyclin-dependent kinase E-1 isoform X2 [Cajanus cajan]/cyclin-dependent kinase E-1 isoform X1 [Vigna unguiculata]				9.67394	9.13253	10.0351	9.67263	8.82288	7.43684	23.2732	22.1829	22.158	15.1316	16.7059	12.5255	13.8948	15.2655	15.1192	0.352708	0.0307836	nonsignificant	-0.0950629	0.665009	nonsignificant	-0.27531	0.26204	nonsignificant	0.785313	5.96475e-09	nonsignificant
gene-VNO77_00717						87.1878	68.7416	100.532	12.4554	9.49685	7.443	31.8569	32.8128	37.6863	86.5644	67.1284	70.9473	56.0478	49.1146	63.8894	2.10122	7.89034e-16	Increased	-2.25414	9.96761e-16	Decreased	2.67796	1.24459e-18	Increased	1.1975	8.08129e-07	Increased
gene-VNO77_00718		protein DOG1-like 3 [Abrus precatorius]				2.71471	0.0512725	0.905267	0.195608	0.0976226	0	0.0439292	0	0.159801	0.168182	0.284821	0	0	0.163726	0	-1.19201	0.629425	nonsignificant	0.0177329	0.992944	nonsignificant	3.13117	0.0536373	nonsignificant	-1.13235	0.552416	nonsignificant
gene-VNO77_00719						0	1.74821	2.86616	36.0155	24.465	19.8664	10.1103	6.85384	12.1686	4.39638	4.12734	5.48973	4.57201	3.79608	4.52426	-3.05341	1.30515e-21	Decreased	3.19353	1.01006e-20	Increased	-4.55142	1.68823e-05	Decreased	-2.06008	9.34758e-11	Decreased
gene-VNO77_00720		uncharacterized protein LOC113854044 isoform X4 [Abrus precatorius]/queuine tRNA-ribosyltransferase subunit QTRTD1 [Spatholobus suberectus]/uncharacterized protein LOC109789426 [Cajanus cajan]				5.54305	1.54988	7.15291	23.6262	22.3612	13.9181	16.0551	15.601	15.6367	18.4948	18.175	18.3605	11.2828	10.4957	11.5835	-1.25053	1.54598e-10	Decreased	0.788048	9.55431e-05	nonsignificant	-2.56345	2.54301e-07	Decreased	-0.926908	7.8186e-08	nonsignificant
gene-VNO77_00721	Aldehyde dehydrogenase family 3 member I1, chloroplastic	aldehyde dehydrogenase family 3 member H1-like isoform X1 [Abrus precatorius]/Aldehyde/histidinol dehydrogenase [Sesbania bispinosa]/Aldehyde dehydrogenase family 3 member I1 [Spatholobus suberectus]	gmx00010/gmx00053/gmx00071/gmx00280/gmx00310/gmx00330/gmx00340/gmx00380/gmx00410/gmx00561/gmx00620/gmx00770	Glycolysis / Gluconeogenesis/Ascorbate and aldarate metabolism/Fatty acid degradation/Valine, leucine and isoleucine degradation/Lysine degradation/Arginine and proline metabolism/Histidine metabolism/Tryptophan metabolism/beta-Alanine metabolism/Glycerolipid metabolism/Pyruvate metabolism/Pantothenate and CoA biosynthesis		8.51849	0.641603	7.20458	0.847304	1.45654	0.350534	23.5319	22.1235	24.6628	3.85837	5.63752	4.22832	3.56651	3.98729	5.09128	1.84541	1.56078e-05	Increased	-1.71208	0.000139027	Decreased	2.14422	0.0112857	Increased	4.12833	6.47568e-32	Increased
gene-VNO77_00722	Aspartic proteinase Asp1	aspartic proteinase Asp1-like [Abrus precatorius]/Xylanase inhibitor, C-terminal [Sesbania bispinosa]/aspartic proteinase Asp1 [Cajanus cajan]/aspartic proteinase Asp1-like [Vigna unguiculata]/hypothetical protein JHK87_019940 [Glycine soja]/aspartic proteinase Asp1 [Glycine max]/aspartic proteinase Asp1 [Vigna angularis]/aspartic proteinase Asp1-like [Vigna radiata var. radiata]/aspartic protein…				7.42945	2.93337	9.80624	0	0.479639	0.106026	13.6694	11.5341	14.8128	19.4459	17.4456	18.9853	12.9451	13.2354	18.737	5.8265	3.99783e-18	Increased	-5.8795	2.40445e-22	Decreased	4.62504	1.39306e-06	Increased	5.48208	5.16048e-15	Increased
gene-VNO77_00723	Protein ATAF2/NAC domain-containing protein 2/NAC domain-containing protein 102	NAC domain-containing protein 2 [Spatholobus suberectus]			NAC	297.221	389.951	243.155	9.47897	8.2787	6.50968	79.8711	76.7302	79.9931	22.4395	34.4363	33.5833	212.379	191.178	136.138	4.06312	1.96664e-59	Increased	-1.22133	4.48201e-06	Decreased	4.8744	2.26306e-44	Increased	2.6863	1.08817e-77	Increased
gene-VNO77_00724	Beta-galactosidase 6	beta-galactosidase 6-like [Abrus precatorius]/beta-galactosidase 6 isoform X1 [Cajanus cajan]/Beta-galactosidase 6 [Cajanus cajan]/beta-galactosidase 6 isoform X2 [Cajanus cajan]				0	0	0	0.643235	0.622585	0.193534	0.087549	0.0193066	0.169854	1.553	2.22798	3.13903	0.365693	0.221884	0.249754	-1.20159	0.0386957	nonsignificant	-1.57535	0.00167656	Decreased	-8.65938	1.40592e-07	Decreased	-2.98549	0.000251916	Decreased
gene-VNO77_00725		uncharacterized protein LOC113855706 [Abrus precatorius]				0	0	0	1.56671	0.912219	2.16052	0	0	0	0	0	0	0	0	0	-7.95452	1.79132e-08	Decreased	8.31627	1.01198e-08	Increased	-8.68289	1.23508e-07	Decreased	-8.65957	4.81786e-10	Decreased
gene-VNO77_00726		uncharacterized protein LOC113854973 isoform X2 [Abrus precatorius]/uncharacterized protein LOC113854973 isoform X1 [Abrus precatorius]/hypothetical protein JHK85_013795 [Glycine max]/uncharacterized protein LOC100793945 [Glycine max]/hypothetical protein JHK87_013355 [Glycine soja]				11.2219	10.5083	17.4279	29.2849	24.0093	19.698	16.6314	14.8704	15.8148	10.2463	12.3546	8.43136	10.8779	9.07385	10.8655	-1.66014	9.92055e-18	Decreased	1.90944	1.74495e-15	Increased	-1.34696	1.49535e-06	Decreased	-1.22082	4.3365e-15	Decreased
gene-VNO77_00727						0	0	0	125.596	91.113	48.7834	0	0	0	0	0	0	0.61559	0	0	-9.1174	8.25897e-08	Decreased	13.5362	2.85439e-28	Increased	-13.8962	1.21508e-28	Decreased	-13.8881	1.48845e-29	Decreased
gene-VNO77_00729	Amino acid permease 2/Amino acid permease 3/Amino acid permease 4	Amino acid permease 2 [Spatholobus suberectus]/amino acid permease 4 [Glycine max]/Amino acid permease 2 isoform B, partial [Glycine soja]/Amino acid transporter, transmembrane domain [Sesbania bispinosa]/hypothetical protein JHK85_013794 [Glycine max]/amino acid permease 4-like [Abrus precatorius]/amino acid permease 4-like [Cicer arietinum]				3.27655	12.1857	1.92723	0	0	0	0	0	0	0.47044	0.638737	0.830512	8.92431	14.2131	30.6528	11.0704	6.73248e-18	Increased	-6.02567	6.19078e-05	Decreased	9.57602	2.25993e-10	Increased			nonsignificant
gene-VNO77_00730	Auxilin-related protein 2 [Arabidopsis thaliana]	auxilin-related protein 2 [Glycine max]/Auxilin-related protein 2, partial [Mucuna pruriens]/hypothetical protein JHK87_019937 [Glycine soja]/auxilin-related protein 2 [Glycine max]/hypothetical protein JHK86_013447 [Glycine max]/hypothetical protein JHK85_013793 [Glycine max]/auxilin-related protein 2-like isoform X3 [Abrus precatorius]/Auxilin-related protein 2 [Glycine max]/auxilin-related pro…				34.7634	26.9328	28.6336	84.5654	80.8023	70.8983	64.7967	68.3653	64.8047	15.3475	16.0785	15.6296	32.1767	31.9562	29.7117	-1.7554	2.5227e-37	Decreased	3.01339	1.73655e-91	Increased	-1.82439	4.01254e-18	Decreased	-0.857278	2.31695e-13	nonsignificant
gene-VNO77_00731						1.94867	0	3.08663	0	0.499287	0.275922	26.8111	19.6532	31.602	47.5955	48.0713	48.8108	4.93296	3.01454	7.1634	3.89268	0.000111518	Increased	-6.90837	1.15211e-18	Decreased	2.1439	0.343292	nonsignificant	6.09357	3.22079e-14	Increased
gene-VNO77_00732	Ultraviolet-B receptor UVR8	ultraviolet-B receptor UVR8-like [Abrus precatorius]/ultraviolet-B receptor UVR8 [Glycine max]	gmx04120	Ubiquitin mediated proteolysis		1.58568	0.663861	2.11698	0.596989	0.866735	0.943004	39.0266	32.8984	41.6471	29.2573	27.0065	42.0299	5.91342	4.3609	4.94957	2.25505	1.49399e-10	Increased	-4.68556	1.3452e-43	Decreased	0.347106	0.582625	nonsignificant	4.99088	2.52578e-75	Increased
gene-VNO77_00733	Lipase-like PAD4	lipase-like PAD4 isoform X2 [Abrus precatorius]/lipase-like PAD4 isoform X3 [Abrus precatorius]/lipase-like PAD4 isoform X1 [Abrus precatorius]/Lipase PAD4 [Spatholobus suberectus]/lipase-like PAD4 [Glycine soja]/hypothetical protein JHK85_020489 [Glycine max]/lipase-like PAD4 isoform X1 [Glycine soja]/hypothetical protein JHK86_013445 [Glycine max]				129.403	130.3	118.946	6.18492	6.41424	8.27504	37.621	37.1911	45.6895	44.767	44.9488	44.6134	45.1359	45.659	46.4184	2.26891	5.91124e-19	Increased	-1.97639	3.0322e-14	Decreased	3.7317	9.88658e-32	Increased	1.90043	3.74463e-13	Increased
gene-VNO77_00734	F-box protein At5g39450 [Arabidopsis thaliana]	F-box protein At5g39450-like [Abrus precatorius]				21.4564	17.1326	29.781	7.84077	7.75894	7.10096	48.4766	47.3983	57.9366	14.0752	14.7208	15.5978	23.004	23.8442	26.4668	1.26779	5.55686e-15	Increased	-0.282526	0.132859	nonsignificant	1.12704	1.04576e-05	Increased	2.15741	2.60931e-42	Increased
gene-VNO77_00735	Protein CHROMATIN REMODELING 24	protein CHROMATIN REMODELING 24 [Abrus precatorius]				0.328863	0.40669	1.83176	3.962	3.87168	1.78811	3.09243	1.9896	2.79158	4.13702	3.87289	4.7296	2.07922	2.04076	1.93165	-1.06236	0.000194359	Decreased	0.249267	0.389044	nonsignificant	-2.38542	0.000380215	Decreased	-0.865214	0.00471876	nonsignificant
gene-VNO77_00736		uncharacterized protein LOC113855705 [Abrus precatorius]/hypothetical protein PHAVU_002G274200g [Phaseolus vulgaris]				0	0	0	0	0	0.75087	1.22282	1.29212	2.03877	0.260085	1.40397	0.893108	1.14596	0.835541	1.88099	1.93585	0.19636	nonsignificant	-1.00754	0.576923	nonsignificant	-5.40418	0.17134	nonsignificant	2.0169	0.159211	nonsignificant
gene-VNO77_00738						96.8246	25.0576	125.339	1.00043	5.32572	2.75922	927.005	660.942	691.431	100.639	122.728	107.766	166.517	128.397	84.4528	4.97527	2.65796e-21	Increased	-4.51623	1.10092e-22	Decreased	4.25896	1.66329e-09	Increased	7.37479	1.31163e-56	Increased
gene-VNO77_00741	E3 ubiquitin-protein ligase RGLG3	E3 ubiquitin-protein ligase RGLG3-like isoform X1 [Abrus precatorius]/E3 ubiquitin-protein ligase RGLG1 [Spatholobus suberectus]/E3 ubiquitin-protein ligase RGLG3 isoform C [Glycine soja]/E3 ubiquitin-protein ligase RGLG3 [Cajanus cajan]				36.2437	47.4713	38.1612	14.9499	16.1443	11.0738	31.7066	34.1423	31.9791	56.3279	66.8802	53.4809	21.2464	22.9385	19.9819	0.192992	0.240174	nonsignificant	-1.39403	1.37482e-13	Decreased	1.13568	0.000163348	Increased	0.621231	8.23976e-06	nonsignificant
gene-VNO77_00745						260.413	207.401	333.348	19.6229	16.7	4.78539	156.513	177.586	168.07	310.555	242.415	279.864	125.648	94.7438	63.0526	2.40839	1.37569e-07	Increased	-3.68524	7.96203e-24	Decreased	3.86473	2.50865e-19	Increased	3.03959	7.10046e-16	Increased
gene-VNO77_00746	Probable methyltransferase PMT26 [Arabidopsis thaliana]	S-adenosyl-L-methionine-dependent methyltransferase [Sesbania bispinosa]/probable methyltransferase PMT26 [Cajanus cajan]				151.933	117.235	175.411	60.4036	51.6522	21.2061	301.65	295.488	304.739	203.057	179.089	209.83	99.3437	84.5183	58.5054	0.493635	0.16932	nonsignificant	-1.51653	8.4233e-07	Decreased	1.33361	0.000146162	Increased	2.20532	1.92415e-12	Increased
gene-VNO77_00747						9.61469	5.70949	9.76881	5.09869	1.86951	1.54973	18.9751	19.5824	23.8019	4.77148	5.60595	7.14975	7.50845	7.45534	6.35267	0.912507	0.069507	nonsignificant	-0.37001	0.512538	nonsignificant	1.11167	0.0732572	nonsignificant	2.27401	2.31358e-07	Increased
gene-VNO77_00748	Protein trichome birefringence-like 14 [Arabidopsis thaliana]	trichome birefringence 14 [Spatholobus suberectus]/protein trichome birefringence-like 14 [Glycine max]/protein trichome birefringence-like 14 [Abrus precatorius]/PMR5 N-terminal domain [Sesbania bispinosa]/protein trichome birefringence-like 14 isoform X2 [Cajanus cajan]/protein trichome birefringence-like 14 isoform X3 [Cajanus cajan]				63.6081	51.3742	64.8234	6.70905	5.91582	7.61725	58.9842	70.4009	66.541	51.6826	44.6391	43.8636	46.1755	42.93	36.1908	2.19277	1.7605e-17	Increased	-2.09144	1.03125e-16	Decreased	2.68974	4.71235e-22	Increased	2.66007	6.90883e-29	Increased
gene-VNO77_00750						9.6561	6.71363	21.4403	1.65245	3.29877	1.70907	5.65932	6.24007	5.73732	23.7978	24.6626	17.2975	5.21669	6.77729	7.00584	1.09025	0.0443454	nonsignificant	-2.62368	1.39117e-07	Decreased	2.01695	0.00583079	Increased	0.804152	0.104593	nonsignificant
gene-VNO77_00751		hypothetical protein E2542_SST17540 [Spatholobus suberectus]				40.1229	33.5385	45.6354	5.58128	6.02568	4.14678	18.52	18.3051	21.6503	12.9272	16.8755	13.7371	15.8218	11.7076	13.3069	0.957966	0.000109601	nonsignificant	-0.789705	0.00294817	nonsignificant	2.48029	2.45767e-23	Increased	1.29111	1.82266e-11	Increased
gene-VNO77_00752						32.1131	21.4476	49.3527	9.64557	5.02313	3.00727	16.9527	13.0154	16.5211	6.08967	3.46029	6.10331	4.84181	2.99537	2.21262	-1.20649	0.0308421	Decreased	0.834641	0.123463	nonsignificant	2.08522	4.39149e-05	Increased	0.80346	0.0466737	nonsignificant
gene-VNO77_00753	ABC transporter G family member 5	ABC transporter G family member 5 [Abrus precatorius]/ABC transporter G family member 5 [Spatholobus suberectus]/ABC transporter G family member 5 [Glycine max]/ABC transporter G family member 5 [Vigna angularis]/hypothetical protein JHK87_013340 [Glycine soja]/ABC transporter G family member 5 [Glycine soja]/hypothetical protein LR48_Vigan01g012700 [Vigna angularis]/ABC transporter G family memb…	gmx02010	ABC transporters		6.25964	3.98842	8.99482	53.2068	41.2283	23.5005	45.4723	40.1319	50.2446	3.61238	3.23968	4.54124	3.07269	3.67825	3.14532	-3.96434	8.81614e-49	Decreased	4.02323	1.33613e-46	Increased	-3.06023	3.96296e-18	Decreased	-0.367203	0.147416	nonsignificant
gene-VNO77_00754						2.42742	1.84558	4.03308	0	0.0908789	0	0.98147	0.270546	0.396698	0.104376	0.662866	0.195501	0.788387	0.914498	0.686245	3.94373	0.0106168	Increased	-2.36736	0.298865	nonsignificant	5.68741	0.000207475	Increased	3.22306	0.056397	nonsignificant
gene-VNO77_00756	Histone deacetylase 14, chloroplastic	histone deacetylase 14 isoform X1 [Abrus precatorius]/Histone deacetylase 14 [Spatholobus suberectus]/histone deacetylase 14 isoform X2 [Abrus precatorius]/histone deacetylase 14 [Cajanus cajan]/histone deacetylase 14 isoform X3 [Glycine max]/Ureohydrolase domain superfamily [Sesbania bispinosa]				17.8264	12.4372	11.4853	2.81972	1.94102	1.71627	17.0466	17.9452	18.4284	17.6486	13.4262	15.5888	13.1201	14.4538	15.683	2.31813	5.30533e-21	Increased	-2.1693	1.35702e-14	Decreased	2.26179	9.80334e-10	Increased	2.44429	1.39375e-28	Increased
gene-VNO77_00757		NAC domain-containing protein 104-like [Abrus precatorius]/NAC transcription factor 25 [Spatholobus suberectus]			NAC	0.715008	1.29765	2.00846	0	0	0	17.4957	14.3429	14.0083	7.35216	7.96215	4.3487	2.09467	0.994498	0.865003	6.06872	4.10528e-05	Increased	-8.11621	3.51844e-10	Decreased	6.06546	0.000778836	Increased	9.41769	6.33057e-15	Increased
gene-VNO77_00761	U-box domain-containing protein 25	U-box domain-containing protein 26-like [Abrus precatorius]				6.02685	6.93057	11.3271	0	0	0	0.157367	0.121461	0	1.30536	0.79074	1.63	0.530914	0.609974	1.0563	6.15279	1.62186e-05	Increased	-6.66012	2.72841e-06	Decreased	9.59753	7.5616e-14	Increased	3.01425	0.348401	nonsignificant
gene-VNO77_00762		DNA-directed RNA polymerase III subunit RPC2 [Spatholobus suberectus]/uncharacterized protein LOC109799582 [Cajanus cajan]				42.3052	44.8727	41.9595	6.09661	4.80737	3.12752	13.1165	14.1002	13.0823	13.419	11.9398	12.1308	11.7019	13.3084	13.6475	1.04325	6.82047e-05	Increased	-0.743184	0.0110408	nonsignificant	2.79241	1.24249e-17	Increased	0.923838	0.000119923	nonsignificant
gene-VNO77_00764	Mitogen-activated protein kinase kinase kinase 3	mitogen-activated protein kinase kinase kinase 3-like [Abrus precatorius]/Mitogen-activated protein kinase kinase kinase YODA [Spatholobus suberectus]				29.1804	20.6376	30.2733	33.953	36.5772	36.9664	51.5666	54.4671	52.8578	93.903	106.603	78.622	24.4518	28.7542	29.5487	-0.816636	3.83116e-05	nonsignificant	-0.677692	0.00243613	nonsignificant	-0.893265	0.000168525	nonsignificant	-0.0520548	0.771303	nonsignificant
gene-VNO77_00765	Callose synthase 5	callose synthase 5-like [Abrus precatorius]/callose synthase 5-like [Glycine soja]/Callose synthase 5 [Spatholobus suberectus]/callose synthase 5 [Glycine max]/Vacuolar protein sorting-associate protein Vta1/Callose synthase, N-terminal [Sesbania bispinosa]/hypothetical protein JHK85_021937 [Glycine max]/callose synthase 5 [Cajanus cajan]/callose synthase 5-like [Glycine soja]/callose synthase 5 …				3.77824	6.88318	3.86682	0.0137295	0.013704	0.0681593	0.354582	0.312775	0.358918	0.975835	1.05454	1.15956	0.708349	1.02506	1.30387	4.71494	1.32564e-12	Increased	-4.53997	2.42609e-12	Decreased	6.98329	1.5093e-21	Increased	2.94555	3.82806e-05	Increased
gene-VNO77_00766		hypothetical protein GmHk_05G014175 [Glycine max]/uncharacterized protein LOC102660360 [Glycine max]/hypothetical protein E2542_SST17528 [Spatholobus suberectus]/uncharacterized protein LOC114177437 [Vigna unguiculata]/uncharacterized protein LOC106759226 [Vigna radiata var. radiata]				371.298	328.801	309.564	5.96989	2.16684	2.02072	23.1576	29.9688	27.6367	127.233	147.775	147.415	846.676	698.562	658.887	7.3357	2.09824e-84	Increased	-4.68905	7.22055e-35	Decreased	6.20919	9.81168e-46	Increased	2.39409	4.11563e-08	Increased
gene-VNO77_00768	Phosphatidylinositol 4-kinase beta 1	phosphatidylinositol 4-kinase beta 1 [Cajanus cajan]/Phosphatidylinositol 4-kinase beta 1, partial [Mucuna pruriens]/Phosphatidylinositol 4-kinase beta 1 [Spatholobus suberectus]/phosphatidylinositol 4-kinase beta 1-like [Abrus precatorius]/phosphatidylinositol 4-kinase beta 1-like isoform X1 [Glycine soja]/hypothetical protein JHK87_013325 [Glycine soja]/phosphatidylinositol 4-kinase beta 1-like…	gmx00562/gmx04070	Inositol phosphate metabolism/Phosphatidylinositol signaling system		7.8502	7.95224	7.1219	12.0689	9.25884	3.63123	14.7447	15.1958	15.6992	7.69676	8.79569	7.3978	16.4278	16.8975	17.0184	0.639519	0.0670999	nonsignificant	0.695507	0.047839	nonsignificant	-0.492089	0.23691	nonsignificant	0.319585	0.364472	nonsignificant
gene-VNO77_00769		uncharacterized protein LOC113855695 [Abrus precatorius]/cysteine desulfurase [Spatholobus suberectus]				0	2.17725	0	0	0	0	0.093897	0	0.0227712	25.4993	45.5835	16.3244	0.0905097	0.237972	0.14181	4.68132	0.00778535	Increased	-11.9605	1.44303e-21	Decreased	20.5732		nonsignificant	2.47687	0.493414	nonsignificant
gene-VNO77_00770		uncharacterized protein LOC113856271 [Abrus precatorius]/hypothetical protein JHK87_013324 [Glycine soja]/uncharacterized protein LOC100776921 [Glycine max]/Putative cysteine desulfurase [Glycine soja]/uncharacterized protein LOC114413219 [Glycine soja]				0	0	0	0	0	0	0	0.0208323	0	0	0.0306248	0	0.242826	0.253502	0.0634099	4.93413	0.00525076	Increased	-0.462297	0.908636	nonsignificant			nonsignificant	0.0322243	0.993628	nonsignificant
gene-VNO77_00771	Chromatin assembly factor 1 subunit FAS2/Chromatin assembly factor 1 subunit FAS2 homolog	chromatin assembly factor 1 subunit FAS2 isoform X2 [Cajanus cajan]/chromatin assembly factor 1 subunit FAS2 isoform X3 [Cajanus cajan]/chromatin assembly factor 1 subunit FAS2 isoform X1 [Cajanus cajan]/Chromatin assembly factor 1 subunit FAS2 [Spatholobus suberectus]				1.30543	0.304296	0.424157	2.31419	2.33276	0.872078	1.40992	1.28226	1.22293	1.51034	2.18526	2.83714	1.25655	1.07398	1.45066	-0.943228	0.0144566	nonsignificant	0.408911	0.34568	nonsignificant	-1.86667	0.00845264	Decreased	-1.07246	0.00243529	Decreased
gene-VNO77_00772						71.5567	105.646	77.6027	19.2212	15.0926	9.5423	49.6127	52.4192	58.7628	239.226	285.847	212.232	119.465	151.531	139.369	2.81169	2.63617e-31	Increased	-3.39976	8.02919e-40	Decreased	2.15929	3.67472e-08	Increased	1.2799	3.65341e-08	Increased
gene-VNO77_00773	Protein trichome berefringence-like 7 [Arabidopsis thaliana]	trichome berefringence 7 [Spatholobus suberectus]/protein trichome berefringence-like 7 isoform X1 [Abrus precatorius]				14.4103	13.8309	14.0554	14.5165	10.9921	7.99117	38.4862	38.0461	36.5958	57.9923	54.6224	45.1011	35.0156	33.4595	37.4404	1.25129	1.64767e-09	Increased	-1.56702	2.02326e-11	Decreased	-0.075075	0.793313	nonsignificant	1.16818	1.9781e-09	Increased
gene-VNO77_00774	Transcription factor HEC3	transcription factor HEC3-like [Abrus precatorius]			bHLH	0	0	0	0	0	0	0.575144	0.5366	0.88516	0	0	0	0	0	0			nonsignificant			nonsignificant			nonsignificant	5.34607	0.000236376	Increased
gene-VNO77_00775		zinc finger CCCH domain-containing protein 38-like isoform X3 [Abrus precatorius]/zinc finger CCCH domain-containing protein 38-like isoform X1 [Abrus precatorius]/Zinc finger CCCH domain-containing protein 38 [Spatholobus suberectus]/zinc finger CCCH domain-containing protein 38-like isoform X2 [Abrus precatorius]			C3H	6.2056	5.3787	4.98161	10.2657	9.01838	3.76578	7.83622	6.51992	7.46382	3.09187	3.96395	4.94666	5.96012	6.94172	6.97512	-0.5955	0.0598859	nonsignificant	1.58238	5.67553e-06	Increased	-0.85898	0.0256251	nonsignificant	-0.640745	0.0403694	nonsignificant
gene-VNO77_00781	Probable pectinesterase/pectinesterase inhibitor 51	pectinesterase/pectinesterase inhibitor 51 [Spatholobus suberectus]/probable pectinesterase/pectinesterase inhibitor 51 [Abrus precatorius]/Pectinesterase, catalytic [Sesbania bispinosa]/hypothetical protein JHK82_021401 [Glycine max]/hypothetical protein JHK86_021417 [Glycine max]/probable pectinesterase/pectinesterase inhibitor 51 [Cicer arietinum]	gmx00040	Pentose and glucuronate interconversions		0	0.5224	0	4.32961	5.40196	5.03236	13.3927	14.6394	14.9623	14.8459	12.0832	24.164	3.99821	4.40049	3.82661	-0.698724	0.00385204	nonsignificant	-1.0959	0.000946248	Decreased	-5.04281	0.0340305	nonsignificant	0.938499	4.57683e-06	nonsignificant
gene-VNO77_00782	Probable pectinesterase/pectinesterase inhibitor 51	pectinesterase/pectinesterase inhibitor 51 [Spatholobus suberectus]/probable pectinesterase/pectinesterase inhibitor 51 [Medicago truncatula]/pectinesterase/pectinesterase inhibitor [Medicago truncatula]/probable pectinesterase/pectinesterase inhibitor 51 [Abrus precatorius]/Pectinesterase, catalytic [Sesbania bispinosa]/putative pectinesterase/pectinesterase inhibitor 51 [Glycine max]/hypothetic…	gmx00040	Pentose and glucuronate interconversions		0	0	0	1.90158	6.74863	12.15	0.581265	0.523194	0.24453	0	0	0	0	0	0	-11.4849	2.41415e-11	Decreased	11.8425	5.9607e-12	Increased	-12.1968	1.9518e-17	Decreased	-4.63599	3.84345e-11	Decreased
gene-VNO77_00783	Probable pectinesterase/pectinesterase inhibitor 51	pectinesterase/pectinesterase inhibitor 51 [Spatholobus suberectus]/probable pectinesterase/pectinesterase inhibitor 51 [Abrus precatorius]/hypothetical protein JHK87_013318 [Glycine soja]/hypothetical protein JHK82_021401 [Glycine max]/probable pectinesterase/pectinesterase inhibitor 51 [Glycine max]/hypothetical protein JHK86_021417 [Glycine max]/putative pectinesterase/pectinesterase inhibitor…	gmx00040	Pentose and glucuronate interconversions		0	0	0.482408	0.753986	1.69939	1.52945	0.360505	0.361363	0.503368	0.892242	1.02703	1.14895	0	0	0.036664	-7.27692	6.22982e-10	Decreased	1.07373	0.024541	Increased	-3.67724	0.0306887	nonsignificant	-2.32047	9.17794e-07	Decreased
gene-VNO77_00784	Probable pectinesterase/pectinesterase inhibitor 51	Pectinesterase, catalytic [Sesbania bispinosa]/probable pectinesterase/pectinesterase inhibitor 51 [Abrus precatorius]	gmx00040	Pentose and glucuronate interconversions		1.25012	0	0.975444	0.708194	1.53157	2.2462	0.0795221	0.131524	0.128567	0.947175	1.03119	0.570246	0	0.0790355	0	-6.24507	4.27631e-09	Decreased	1.54489	0.0102055	Increased	-1.61911	0.233381	nonsignificant	-4.37792	3.45519e-11	Decreased
gene-VNO77_00785		uncharacterized protein LOC113855242 [Abrus precatorius]				98.4749	92.622	106.403	22.288	50.1325	56.7821	22.7686	17.7892	27.3826	132.626	139.058	95.381	73.382	87.2895	90.0888	0.485594	0.22543	nonsignificant	-0.776462	0.0519977	nonsignificant	0.722859	0.09641	nonsignificant	-1.58156	0.000195792	Decreased
gene-VNO77_00786		protein MKS1 [Abrus precatorius]	gmx04016	MAPK signaling pathway - plant		21.6337	20.6319	21.5702	1.0697	1.86851	1.10635	10.0296	9.23779	9.28504	5.59497	3.50454	5.16802	15.1	13.7884	13.5552	2.97314	3.51054e-19	Increased	-1.14295	0.0171261	Decreased	3.55647	1.49252e-18	Increased	2.2203	6.56882e-12	Increased
gene-VNO77_00787	Uridylate kinase PUMPKIN, chloroplastic	Uridylate kinase [Spatholobus suberectus]/uridylate kinase [Glycine max]/uncharacterized protein LOC113854682 [Abrus precatorius]	gmx00240	Pyrimidine metabolism		2.92498	2.36237	3.38876	8.71363	9.59278	9.59531	4.93537	4.55336	5.09464	3.02981	4.29144	3.04957	4.55391	4.07573	4.66011	-1.50177	2.86751e-11	Decreased	2.12386	5.61987e-14	Increased	-2.14741	2.47992e-13	Decreased	-1.54533	1.22252e-14	Decreased
gene-VNO77_00788		WD repeat-containing protein 44-like isoform X1 [Abrus precatorius]/WD repeat-containing protein 44 [Spatholobus suberectus]				0.571624	0.201529	0	6.05469	4.62509	2.21518	2.45124	1.94804	2.78161	3.57675	3.91328	3.5229	0.594419	0.786033	0.745066	-2.98966	3.88396e-16	Decreased	0.877202	0.00832839	nonsignificant	-4.43	1.76924e-05	Decreased	-1.41635	2.49024e-05	Decreased
gene-VNO77_00790	U-box domain-containing protein 27	U-box domain-containing protein 27 [Abrus precatorius]				72.5379	91.0242	53.2028	3.55022	3.21552	4.07984	29.9725	33.0157	27.4278	31.8999	32.0455	37.7628	90.4217	80.9809	89.2946	4.16419	3.28371e-73	Increased	-2.53945	7.83534e-23	Decreased	3.91025	9.25906e-23	Increased	2.45734	5.88494e-24	Increased
gene-VNO77_00791						0.129599	0.144688	0	0	0	0	0.212512	0.234319	0.128842	0.339	0.731985	0.592629	0.298734	0.514828	0.757802	4.91324	0.00351814	Increased	-4.74134	0.0108624	Decreased	2.48837	0.526706	nonsignificant	3.2999	0.106756	nonsignificant
gene-VNO77_00792		Protein IDA-LIKE 2 [Cajanus cajan]				0	1.52738	0	0	0	0	8.26071	11.904	7.63644	97.8005	134.562	99.0538	130.872	144.978	152.758	11.389	1.75224e-21	Increased	-10.7588	8.10403e-19	Decreased	3.47339	0.375451	nonsignificant	7.27066	1.42278e-08	Increased
gene-VNO77_00793	Protein TONSOKU	LOW QUALITY PROTEIN: protein TONSOKU [Abrus precatorius]/TONSOKU protein [Spatholobus suberectus]/protein TONSOKU isoform X2 [Glycine max]/protein TONSOKU [Cajanus cajan]/hypothetical protein JHK85_021851 [Glycine max]/protein TONSOKU isoform X1 [Glycine max]/hypothetical protein JHK87_021307 [Glycine soja]/Protein TONSOKU [Glycine soja]				0.178258	0.0852909	0	0.33556	0.730771	0.235578	0.44302	0.468338	0.465195	0.722734	0.525617	0.567685	0.359534	0.24512	0.298902	-0.925374	0.0641604	nonsignificant	0.176049	0.719344	nonsignificant	-2.65546	0.029985	Decreased	-0.502985	0.253252	nonsignificant
gene-VNO77_00795		transcription factor MAMYB isoform X1 [Abrus precatorius]/transcription factor MAMYB isoform X2 [Abrus precatorius]			MYB_related	12.4644	8.67468	19.6488	4.69475	6.96792	5.87738	10.1216	11.5039	8.84907	9.71099	11.6508	12.5351	15.8484	16.2923	14.9233	1.00059	5.42576e-05	Increased	-0.262555	0.358186	nonsignificant	0.733692	0.0555775	nonsignificant	0.194901	0.466947	nonsignificant
gene-VNO77_00796						5.19674	8.58344	9.27853	1.55936	1.3619	0.96767	3.06421	2.70292	2.54781	9.38504	9.64983	13.3932	5.20409	5.35132	4.26052	1.50565	0.011325	Increased	-2.37178	6.75882e-05	Decreased	2.14963	0.00488861	Increased	0.491998	0.407997	nonsignificant
gene-VNO77_00797	Protein NODULATION SIGNALING PATHWAY 2 [Medicago truncatula]/Protein NODULATION SIGNALING PATHWAY 2	Nodulation-signaling pathway 2 protein [Spatholobus suberectus]/nodulation-signaling pathway 2 protein-like [Abrus precatorius]			GRAS	0	0	0	0	0	0	1.16793	1.17331	0.7553	0	0	0	0	0	0			nonsignificant			nonsignificant			nonsignificant	6.75875	2.37758e-07	Increased
gene-VNO77_00798		autophagy-related protein 13b isoform X2 [Abrus precatorius]/autophagy-related protein 13b isoform X1 [Abrus precatorius]	gmx04136	Autophagy - other		6.94676	4.89019	4.5387	2.1863	3.68799	7.27205	5.7348	5.72778	5.64402	3.73446	3.83603	1.78391	5.07989	5.37276	6.62438	-0.126698	0.800292	nonsignificant	1.25502	0.0216126	Increased	-0.195272	0.73228	nonsignificant	-0.300765	0.550847	nonsignificant
gene-VNO77_00800	Photosystem I reaction center subunit N, chloroplastic	Photosystem I reaction center subunit N [Spatholobus suberectus]/photosystem I reaction center subunit N, chloroplastic isoform X1 [Vigna unguiculata]/photosystem I reaction center subunit N, chloroplastic [Vigna angularis]/photosystem I reaction center subunit N, chloroplastic [Vigna umbellata]	gmx00195	Photosynthesis		16.0246	1.64888	10.3973	20.7589	20.0925	18.087	46.0901	36.9173	46.3799	0	1.14495	0.675367	0.68088	1.15836	0.237066	-5.23137	1.33607e-32	Decreased	5.71104	5.06495e-06	Increased	-1.59137	0.0178597	Decreased	0.532152	0.00186554	nonsignificant
gene-VNO77_00802						0	0	0	93.6936	87.6449	136.356	11.1459	12.8411	12.5621	1.27651	0.926488	1.59397	1.26263	0.426065	0.719374	-7.5175	1.71191e-52	Decreased	7.11478	2.177e-63	Increased	-13.4908	9.98171e-27	Decreased	-3.764	2.9076e-31	Decreased
gene-VNO77_00803	Actin-7/Actin-101 [Solanum tuberosum]/Actin-97 [Solanum tuberosum]/Actin-3 [Oryza sativa Indica Group]/Actin [Nicotiana tabacum]/Actin-1 [Oryza sativa Indica Group]/Actin [Gossypium hirsutum]/Actin-100 [Solanum tuberosum]/Actin-11 [Arabidopsis thaliana]/Actin-2 [Oryza sativa Japonica Group]/Actin-58 [Solanum tuberosum]/Actin-1 [Pisum sativum]/Actin-2 [Pisum sativum]/Actin-3 [Pisum sativum]/Actin-…	actin-3 [Glycine max]/actin-7-like isoform X2 [Abrus precatorius]/putative Actin family [Lupinus albus]/PREDICTED: actin-7-like [Ipomoea nil]/Actin-7 protein [Spatholobus suberectus]/actin-7 [Cajanus cajan]/actin-7 isoform X2 [Glycine max]/actin-7 [Solanum dulcamara]/PREDICTED: actin-7 [Lupinus angustifolius]/Actin-7 isoform B [Glycine soja]/Actin [Paeonia delavayi]/actin-7 [Prosopis alba]/actin …	gmx04814	Motor proteins		5.75441	1.99631	8.18654	601.339	585.566	759.303	136.459	126.976	124.96	36.5646	28.4125	39.402	16.9296	15.8385	17.9724	-5.71862	9.9758e-113	Decreased	4.93984	9.52122e-75	Increased	-7.47435	7.38971e-61	Decreased	-2.96048	2.22845e-33	Decreased
gene-VNO77_00804	Histone H3.2 [Pisum sativum]/Histone H3.2 [Oryza sativa Indica Group]/Histone H3.2 [Encephalartos altensteinii]/Histone H3.2 [Lilium longiflorum]/Histone H3 [Drosophila melanogaster]/Histone H3.1/Histone H3.3 [Trichinella pseudospiralis]/Histone H3, embryonic [Dermasterias imbricata]/Histone H3.2 [Cricetulus longicaudatus]/Histone H3.3	hypothetical protein KIW84_074756, partial [Pisum sativum]/PREDICTED: histone H3-like centromeric protein CSE4 [Raphanus sativus]/histone H3-like centromeric protein CSE4 [Vigna unguiculata]/histone H3-like centromeric protein CSE4 [Glycine soja]/histone H3 [Quillaja saponaria]/histone H3-like centromeric protein CSE4 [Glycine max]/histone H3.2 [Glycine max]/LOW QUALITY PROTEIN: uncharacterized p…				3.7408	1.14769	4.03205	41.2833	41.3627	51.6255	16.3652	15.9149	14.7339	28.638	20.5496	24.3437	4.23146	3.76959	4.12522	-3.91871	5.73418e-44	Decreased	1.58003	2.0439e-08	Increased	-4.44531	2.27887e-21	Decreased	-2.14063	1.52712e-17	Decreased
gene-VNO77_00805						0	0	0	0.288319	0.215837	0.119279	0	0.107091	0	0.908943	0.262384	0.825448	0	0	0	-4.86055	0.0261415	Decreased	-0.994383	0.380978	nonsignificant	-5.56716	0.0658448	nonsignificant	-3.10412	0.0857131	nonsignificant
gene-VNO77_00807	Fibrillin protein 5 homolog	probable plastid-lipid-associated protein 7, chloroplastic isoform X1 [Cajanus cajan]/probable plastid-lipid-associated protein 7, chloroplastic isoform X1 [Abrus precatorius]/fibrillin protein 5 homolog [Glycine max]/probable plastid-lipid-associated protein 7, chloroplastic isoform X1 [Glycine soja]/hypothetical protein PHAVU_002G269000g [Phaseolus vulgaris]/putative plastid-lipid-associated pr…				2.25473	1.31256	2.44898	1.18329	0.410813	0.851358	55.135	61.6081	60.046	0.589784	0.59929	0.662813	2.0418	2.13587	1.86128	0.887174	0.0973185	nonsignificant	1.09218	0.124406	nonsignificant	0.823095	0.247067	nonsignificant	5.60129	3.89094e-61	Increased
gene-VNO77_00808		variable charge X-linked protein 1-like [Abrus precatorius]				7.80824	6.15434	9.42324	9.33348	9.82096	2.58688	6.7116	6.53506	5.23352	2.92531	3.71557	3.94899	4.64476	3.84839	6.06449	-0.951697	0.0329323	nonsignificant	1.66785	0.000181459	Increased	-0.293725	0.547175	nonsignificant	-0.78206	0.0685789	nonsignificant
gene-VNO77_00809		WAT1-related protein At5g64700 [Cajanus cajan]/WAT1-related protein At5g64700 isoform X2 [Glycine max]/auxin-induced protein 5NG4-like [Glycine max]/WAT1-related protein At5g64700-like [Glycine soja]/WAT1-related protein At5g64700 [Vigna radiata var. radiata]/WAT1-related protein At5g64700 isoform X1 [Glycine max]/hypothetical protein JHK87_013293 [Glycine soja]				43.0288	59.0333	61.4181	0	0	0	0.911434	0.964764	0.83993	9.11899	12.1143	13.275	3.01637	2.66322	5.659	8.30807	1.04873e-10	Increased	-9.65971	3.68702e-15	Decreased	12.1678	6.46776e-23	Increased	6.07666	5.19799e-06	Increased
gene-VNO77_00810	Probable mannitol dehydrogenase/Probable mannitol dehydrogenase 1	probable mannitol dehydrogenase [Abrus precatorius]/mannitol dehydrogenase [Spatholobus suberectus]/Polyketide synthase, enoylreductase domain [Sesbania bispinosa]/cinnamyl-alcohol dehydrogenase [Glycine max]	gmx00940	Phenylpropanoid biosynthesis		1.86731	1.27635	0.660809	5.45883	8.55676	17.1761	23.4653	17.4773	22.2349	3.67984	2.15505	6.21838	1.58115	1.13262	3.24518	-2.90323	6.68308e-07	Decreased	2.14176	0.000129219	Increased	-3.52598	5.45273e-08	Decreased	0.332486	0.500249	nonsignificant
gene-VNO77_00812						4.16242	9.17551	11.7062	2.84927	4.26596	2.35751	5.48469	2.92296	4.76621	11.4323	15.4097	15.2951	7.04911	9.40319	7.82319	0.936681	0.0408878	nonsignificant	-1.47185	0.00205611	Decreased	0.98525	0.1767	nonsignificant	-0.127761	0.800662	nonsignificant
gene-VNO77_00813						1.53022	0	0.671535	23.7426	21.9243	18.9095	12.9452	12.3243	11.133	7.85982	3.42014	5.816	2.29042	2.04042	1.62684	-3.85413	1.09202e-36	Decreased	2.59423	2.23172e-12	Increased	-5.39439	1.67356e-08	Decreased	-1.4227	1.61155e-13	Decreased
gene-VNO77_00814	Cellulose synthase A catalytic subunit 2 [UDP-forming]/Cellulose synthase A catalytic subunit 6 [UDP-forming]/Probable cellulose synthase A catalytic subunit 9 [UDP-forming]	cellulose synthase A catalytic subunit 2 [UDP-forming] isoform X1 [Abrus precatorius]/cellulose synthase A catalytic subunit 2 [UDP-forming] [Abrus precatorius]/cellulose synthase A catalytic subunit 6 [UDP-forming]-like [Vigna unguiculata]/cellulose synthase A catalytic subunit 2 [UDP-forming] [Cajanus cajan]/cellulose synthase A catalytic subunit 6 [UDP-forming] [Vigna radiata var. radiata]/cel…				17.3752	13.3086	17.0172	73.6543	69.797	55.5138	69.49	80.8429	67.6297	79.0083	72.9126	73.4026	27.678	26.6118	20.2639	-1.83022	3.30881e-21	Decreased	0.498542	0.000443996	nonsignificant	-2.49949	9.52495e-47	Decreased	-0.461937	0.00164617	nonsignificant
gene-VNO77_00815						31.5108	32.1565	58.1147	20.7589	21.1521	16.9972	26.1751	34.1621	24.8494	124.504	112.878	121.418	35.2639	28.6695	24.04	0.16299	0.503286	nonsignificant	-1.92775	4.5319e-26	Decreased	0.591185	0.0760246	nonsignificant	-0.0615186	0.785768	nonsignificant
gene-VNO77_00816		hypothetical protein DEO72_LG2g5144 [Vigna unguiculata]				28.4356	62.9879	48.123	0.422574	0.421789	0	3.60622	5.07498	5.40842	58.9797	74.6053	48.6951	69.37	65.788	72.8572	7.36845	2.7299e-40	Increased	-6.9342	1.317e-30	Decreased	6.88025	5.49547e-20	Increased	3.34655	1.89394e-06	Increased
gene-VNO77_00819	Albumin-1/Albumin-1	albumin-1-like [Vigna radiata var. radiata]/albumin-1 [Glycine max]/Albumin-1 [Glycine max]/albumin-1-like [Glycine soja]/hypothetical protein GLYMA_13G194300v4 [Glycine max]/leginsulin 1 [Glycine max]/Albumin-1 protein [Spatholobus suberectus]	gmx04144	Endocytosis		0	0	0	139.799	119.142	79.4397	0	0	0	0	0	0	0	0	0	-13.3583	1.27754e-28	Decreased	13.7142	5.26122e-30	Increased	-14.0737	1.08422e-30	Decreased	-14.0666	1.12443e-31	Decreased
gene-VNO77_00820						24.0376	15.6349	16.0651	0.482766	0.160623	0	4.69812	3.8254	5.87206	0	1.40589	0	0.116119	0.21551	0.727739	0.257782	0.881863	nonsignificant	-0.49137	0.858678	nonsignificant	5.87492	3.43033e-10	Increased	3.74919	3.90435e-05	Increased
gene-VNO77_00821	Albumin-1/Albumin-1	Albumin-1 protein [Spatholobus suberectus]	gmx04144	Endocytosis		0	0	0	39.7649	27.5351	18.3212	0	0	0	0	0	0	0	0	0	-11.6001	3.23703e-21	Decreased	11.9562	2.3451e-22	Increased	-12.3149	1.54275e-22	Decreased	-12.3082	8.84682e-24	Decreased
gene-VNO77_00823	Cleavage and termination factor 1	RNA-binding protein 39-like isoform X3 [Abrus precatorius]/RNA-binding protein 39 [Cajanus cajan]/uncharacterized protein LOC108321732 [Vigna angularis]/RNA-binding protein 39 [Vigna radiata var. radiata]/hypothetical protein PHAVU_002G268000g [Phaseolus vulgaris]/RNA-binding protein 39 isoform X1 [Glycine max]/hypothetical protein JHK87_021289 [Glycine soja]/RNA-binding protein 39-like isoform X…				61.7264	40.9651	72.7235	24.6636	22.9404	10.7555	46.309	44.5745	50.9304	49.2246	45.9158	50.9243	60.0422	57.0412	54.4829	1.17033	9.7175e-06	Increased	-0.676797	0.0100705	nonsignificant	1.16114	0.000309567	Increased	0.714208	0.00593452	nonsignificant
gene-VNO77_00824	Ethylene-responsive transcription factor ABR1	ethylene-responsive transcription factor RAP2-6-like [Abrus precatorius]			ERF	59.9873	45.6559	67.0333	0.145677	0.218109	0.241069	51.1837	52.0171	53.2171	19.247	18.4542	21.5051	31.5092	25.923	10.678	6.44276	4.7163e-27	Increased	-5.99608	1.25295e-38	Decreased	7.76923	2.40549e-61	Increased	7.48729	6.23935e-72	Increased
gene-VNO77_00825	26S proteasome non-ATPase regulatory subunit 12 homolog A	26S proteasome non-ATPase regulatory subunit 12 homolog A isoform X2 [Glycine max]/26S proteasome non-ATPase regulatory subunit 12 homolog A [Abrus precatorius]/regulatory particle non-ATPase subunit 5A, partial [Caragana microphylla]/Winged helix-like DNA-binding domain superfamily [Sesbania bispinosa]/Winged helix-like DNA-binding domain superfamily [Sesbania bispinosa]/Winged helix-like DNA-bi…	gmx03050	Proteasome		103.011	105.648	112.286	170.327	175.482	188.178	242.561	242.204	252.048	134.679	148.726	112.268	137.819	157.804	152.287	-0.696691	0.000484077	nonsignificant	1.136	4.85946e-07	Increased	-1.18256	2.97093e-06	Decreased	-0.157085	0.398075	nonsignificant
gene-VNO77_00826		Ubiquitin carboxyl-terminal hydrolase 27 [Spatholobus suberectus]/ubiquitin carboxyl-terminal hydrolase 27 isoform X1 [Cajanus cajan]/hypothetical protein GYH30_021244 [Glycine max]/Ubiquitin carboxyl-terminal hydrolase 27 [Glycine soja]/ubiquitin carboxyl-terminal hydrolase 27 [Glycine soja]/Ubiquitin carboxyl-terminal hydrolase 27 [Glycine soja]/Ubiquitin carboxyl-terminal hydrolase 27 [Cajanus…				1.06503	0.94143	1.16005	8.97083	10.8042	6.54329	8.64687	6.91504	7.67186	12.6355	9.73371	10.3653	2.38956	2.38292	2.25382	-2.31439	8.81984e-28	Decreased	0.354005	0.117097	nonsignificant	-3.47994	6.85348e-34	Decreased	-0.771364	3.96443e-05	nonsignificant
gene-VNO77_00830	Crossover junction endonuclease EME1B	crossover junction endonuclease EME1B-like isoform X1 [Abrus precatorius]/crossover junction endonuclease EME1B-like isoform X2 [Abrus precatorius]/crossover junction endonuclease EME1B-like isoform X5 [Glycine soja]/Crossover junction endonuclease EME1B [Spatholobus suberectus]	gmx03440	Homologous recombination		0.119467	0.0967341	1.6303	0	0.100463	0.0832783	0.847633	0.797538	1.28819	2.22113	1.02588	1.90904	0.526547	0.892993	0.739647	3.195	0.000368291	Increased	-4.19572	1.50422e-06	Decreased	2.76215	0.0915464	nonsignificant	3.46436	2.34008e-05	Increased
gene-VNO77_00831						10.9199	16.0626	13.8939	0.512567	1.70538	0	1.30459	1.52308	1.02358	2.25246	3.23413	5.86985	4.56161	6.40675	3.47697	2.25834	0.0090062	Increased	-1.67954	0.108629	nonsignificant	3.77851	2.40606e-05	Increased	0.199297	0.847158	nonsignificant
gene-VNO77_00832		TSL-kinase interacting protein 1 isoform X2 [Abrus precatorius]/TSL-kinase interacting protein 1 isoform X1 [Abrus precatorius]/TSL-kinase interacting protein 1 [Spatholobus suberectus]	gmx00190/gmx04145	Oxidative phosphorylation/Phagosome	MYB_related	4.50456	9.26727	7.61308	0.660272	0.843578	0.305936	2.07595	1.8181	2.50283	2.2405	2.7304	4.68804	6.46056	6.01288	4.89696	2.82911	1.0655e-15	Increased	-1.7412	0.000427225	Decreased	3.18111	4.43019e-09	Increased	1.20609	0.00129418	Increased
gene-VNO77_00835	UDP-rhamnose/UDP-galactose transporter 4	UDP-rhamnose/UDP-galactose transporter 4-like isoform X1 [Abrus precatorius]/UDP-rhamnose/UDP-galactose transporter 4 [Glycine max]/UDP-galactose transporter 2 [Spatholobus suberectus]/TPT domain-containing protein isoform X1 [Glycine max]/hypothetical protein GYH30_013089 [Glycine max]/TPT domain-containing protein [Glycine max]/Sugar phosphate transporter domain [Sesbania bispinosa]/UDP-rhamnos…				28.9453	45.737	33.7834	20.4102	15.2792	11.2989	227.6	203.234	252.628	98.6629	109.094	97.7401	28.1575	30.0376	31.5694	0.52439	0.0124504	nonsignificant	-2.03175	3.9597e-21	Decreased	0.826955	0.0256006	nonsignificant	3.27265	1.61167e-60	Increased
gene-VNO77_00836	Mediator of RNA polymerase II transcription subunit 28 [Arabidopsis thaliana]	mediator of RNA polymerase II transcription subunit 28 [Cajanus cajan]/hypothetical protein JHK87_013270 [Glycine soja]/Sugar phosphate transporter domain [Sesbania bispinosa]/Mediator of RNA polymerase II transcription subunit 28, partial [Glycine soja]/mediator of RNA polymerase II transcription subunit 28 [Glycine max]/Mediator of RNA polymerase II transcription subunit 28 [Spatholobus suberec…				7.77594	7.25505	8.68045	18.5411	18.241	10.4231	12.2327	13.7077	16.2341	10.9327	12.4653	13.9691	16.1316	15.8013	15.2452	-0.409323	0.0762984	nonsignificant	1.00442	0.00023421	Increased	-1.41074	1.53557e-05	Decreased	-0.751885	0.00155752	nonsignificant
gene-VNO77_00837	Neutral/alkaline invertase 3, chloroplastic/Alkaline/neutral invertase E, chloroplastic	Alkaline/neutral invertase E [Spatholobus suberectus]/neutral/alkaline invertase 3, chloroplastic-like isoform X1 [Abrus precatorius]/neutral/alkaline invertase 3, chloroplastic [Cajanus cajan]/Alkaline/neutral invertase E, chloroplastic [Glycine max]/neutral/alkaline invertase 3, chloroplastic [Glycine max]/Alkaline/neutral invertase E, chloroplastic, partial [Mucuna pruriens]/neutral/alkaline i…				59.216	60.5294	49.9788	12.7126	13.2407	5.87489	11.4867	11.9705	12.0411	10.4184	11.2363	10.8792	18.3771	21.0961	18.5706	0.479031	0.0737302	nonsignificant	0.616302	0.0229504	nonsignificant	2.03574	1.93673e-09	Increased	-0.410016	0.115637	nonsignificant
gene-VNO77_00838		uncharacterized protein LOC114411382 [Glycine soja]				41.3269	36.8727	47.0939	0.814076	0.406282	0.538859	2.63265	2.25774	3.3696	9.56577	12.8612	11.3621	10.6324	10.3571	11.7808	3.80989	2.32358e-17	Increased	-3.59146	1.4455e-12	Decreased	5.72568	4.13142e-35	Increased	1.63544	0.00280438	Increased
gene-VNO77_00839	Systemin receptor SR160/Brassinosteroid LRR receptor kinase/Protein BRASSINOSTEROID INSENSITIVE 1	systemin receptor SR160-like [Abrus precatorius]	gmx04075	Plant hormone signal transduction		0	0	0	9.61714	10.6399	8.022	2.96166	2.96871	3.04472	0.366005	0.113848	0.093271	0.0752259	0.0349036	0.176795	-7.06969	9.2049e-69	Decreased	6.27731	1.00072e-44	Increased	-13.5607	6.60978e-29	Decreased	-2.25316	2.08688e-68	Decreased
gene-VNO77_00840	Probable WRKY transcription factor 13	probable WRKY transcription factor 13 isoform X1 [Abrus precatorius]/probable WRKY transcription factor 13 isoform X2 [Abrus precatorius]			WRKY	1.75648	5.35125	4.99662	0.294453	0.293906	0.162422	0.132255	0.243044	0.267279	36.203	27.2254	23.8502	3.50581	3.54903	4.47568	3.49245	3.95875e-11	Increased	-6.15271	2.08711e-36	Decreased	3.60971	8.93559e-06	Increased	-0.836557	0.314334	nonsignificant
gene-VNO77_00841		uncharacterized protein LOC113873502 isoform X1 [Abrus precatorius]/uncharacterized protein LOC114413176 isoform X1 [Glycine soja]/uncharacterized protein LOC100811665 isoform X1 [Glycine max]/uncharacterized protein LOC100800361 isoform X1 [Glycine max]/uncharacterized protein LOC113873502 isoform X2 [Abrus precatorius]/uncharacterized protein LOC114421923 isoform X1 [Glycine soja]/uncharacteriz…				8.10016	8.49614	9.26329	11.8929	8.98034	5.11925	18.1964	19.9572	21.5096	12.2745	11.8961	9.52712	12.9719	13.4818	12.8209	0.206528	0.42391	nonsignificant	0.274809	0.311919	nonsignificant	-0.403422	0.19537	nonsignificant	0.630789	0.0148425	nonsignificant
gene-VNO77_00842	Glucan endo-1,3-beta-glucosidase 8/S-adenosylmethionine carrier 1, chloroplastic/mitochondrial	X8 domain [Sesbania bispinosa]				2.18055	0.720119	2.33837	1.44396	1.89471	1.63774	3.78934	3.65592	4.11766	2.81779	2.30332	2.98439	1.94339	1.72736	2.11553	-0.205277	0.437543	nonsignificant	-0.0196684	0.946172	nonsignificant	-0.431248	0.393067	nonsignificant	0.61871	0.00439509	nonsignificant
gene-VNO77_00843	RNA cytidine acetyltransferase 1/RNA cytidine acetyltransferase 2	RNA cytidine acetyltransferase 1 isoform X2 [Abrus precatorius]/RNA cytidine acetyltransferase 1 isoform X1 [Abrus precatorius]/RNA cytidine acetyltransferase 1, partial [Mucuna pruriens]/N-acetyltransferase protein [Spatholobus suberectus]/RNA cytidine acetyltransferase 1 isoform X1 [Arachis ipaensis]/RNA cytidine acetyltransferase 1 [Arachis duranensis]	gmx03008	Ribosome biogenesis in eukaryotes		2.33736	0.993603	2.64968	7.75251	5.73796	3.89637	10.48	10.5382	12.0051	6.34607	7.25805	8.04084	4.12102	3.75708	4.94643	-0.843569	0.000808461	nonsignificant	0.347536	0.170407	nonsignificant	-2.00596	5.78859e-07	Decreased	0.342448	0.123104	nonsignificant
gene-VNO77_00844		Violaxanthin de-epoxidase [Spatholobus suberectus]/uncharacterized protein LOC114413175 [Glycine soja]/uncharacterized protein LOC100812383 [Glycine max]/uncharacterized protein LOC113872447 isoform X2 [Abrus precatorius]/Violaxanthin de-epoxidase, chloroplastic [Glycine soja]/Violaxanthin de-epoxidase, chloroplastic [Mucuna pruriens]/uncharacterized protein LOC113872447 isoform X1 [Abrus precato…				14.2104	11.3194	21.9081	16.81	15.9109	11.3508	9.50296	8.54039	8.73429	24.7669	25.4966	26.9848	13.0013	15.5904	16.2198	-0.389654	0.0257614	nonsignificant	-0.136601	0.423963	nonsignificant	-0.347973	0.216108	nonsignificant	-1.31145	2.59203e-20	Decreased
gene-VNO77_00846	Iron-sulfur assembly protein IscA, chloroplastic	iron-sulfur assembly protein IscA, chloroplastic isoform X2 [Abrus precatorius]/Small GTPase superfamily [Sesbania bispinosa]				207.842	214.828	218.428	28.7985	32.977	22.9015	51.1291	48.4523	51.7588	56.0784	63.0742	72.4295	106.616	103.543	91.9489	1.42099	1.57577e-16	Increased	-0.501961	0.0133392	nonsignificant	2.50297	5.32393e-27	Increased	0.241055	0.0779749	nonsignificant
gene-VNO77_00848	Ras-related protein Rab7 [Glycine max]/Ras-related protein Rab7 [Vigna aconitifolia]	Ras-related protein Rab7 [Spatholobus suberectus]/hypothetical protein JHK86_021371 [Glycine max]/ras-related protein Rab7 isoform X1 [Glycine max]/ras-related protein Rab7-like [Glycine soja]/hypothetical protein PHAVU_002G265500g [Phaseolus vulgaris]/ras-related protein Rab7 [Vigna angularis]/ras-related protein Rab7 isoform X2 [Abrus precatorius]/ras-related protein Rab7 [Vigna umbellata]/ras-…	gmx04144/gmx04145	Endocytosis/Phagosome		0.680395	0.906882	0	0	0	0	0.239076	0.263609	0.724737	0	0.0968804	0.571464	0	0	0			nonsignificant	-3.25042	0.344424	nonsignificant	4.86023	0.128944	nonsignificant	4.20384	0.0209493	Increased
gene-VNO77_00849	Probable WRKY transcription factor 50	probable WRKY transcription factor 51 [Abrus precatorius]			WRKY	21.267	13.7172	28.4989	1.13437	0.830325	1.00116	4.11002	1.3483	1.15324	29.5196	35.7324	26.3061	87.5296	118.596	161.708	6.54795	9.47672e-65	Increased	-4.28818	6.78472e-30	Decreased	3.9603	2.18024e-17	Increased	0.553928	0.423069	nonsignificant
gene-VNO77_00850	Small GTPase LIP1	small GTPase LIP1 [Abrus precatorius]/small GTPase LIP1 [Cicer arietinum]/GTP-binding protein [Spatholobus suberectus]/hypothetical protein PHAVU_002G265300g [Phaseolus vulgaris]				41.6534	48.8133	45.2037	11.8211	14.2247	12.405	50.2088	53.872	49.239	42.9918	42.0715	44.6921	42.6198	43.6041	48.3982	1.38237	3.93567e-14	Increased	-1.06863	5.37747e-08	Decreased	1.39598	1.05471e-06	Increased	1.39375	1.47675e-15	Increased
gene-VNO77_00851		PREDICTED: uncharacterized protein LOC109362312 isoform X1 [Lupinus angustifolius]				3.01253	1.85781	5.33225	0	0	0	0.905639	0.635456	1.09815	1.15574	0.667256	0	3.57124	2.33207	1.10526	6.45577	9.32892e-06	Increased	-4.24636	0.124824	nonsignificant	6.92053	1.06405e-05	Increased	4.85197	0.0016662	Increased
gene-VNO77_00852		hypothetical protein GYH30_013073 [Glycine max]/uncharacterized protein LOC100785896 isoform X1 [Glycine max]				864.464	1391.66	869.269	16.1331	29.3062	61.1129	696.67	727.189	702.882	544.632	590.951	537.572	504.664	527.19	561.368	3.38732	1.37461e-11	Increased	-3.19679	2.44358e-11	Decreased	4.39614	3.86315e-14	Increased	3.6261	2.0012e-12	Increased
gene-VNO77_00854	Pentatricopeptide repeat-containing protein At4g39530 [Arabidopsis thaliana]	Pentatricopeptide repeat-containing protein [Spatholobus suberectus]/hypothetical protein JHK87_021258 [Glycine soja]/pentatricopeptide repeat-containing protein At4g39530 [Glycine max]/Pentatricopeptide repeat-containing protein [Glycine soja]/pentatricopeptide repeat-containing protein At4g39530 [Glycine soja]/pentatricopeptide repeat-containing protein At4g39530 [Abrus precatorius]/Pentatricop…				0	0	0.216304	0.392604	0.26125	0.324844	0.675969	1.05319	0.7662	0.112519	0.238193	0.163919	0.141649	0.109538	0.110967	-1.85415	0.00145269	Decreased	1.62094	0.0136476	Increased	-2.79984	0.137053	nonsignificant	0.762128	0.0738941	nonsignificant
gene-VNO77_00855	Shikimate kinase 1, chloroplastic/Shikimate kinase, chloroplastic	Shikimate kinase/Threonine synthase-like 1 [Sesbania bispinosa]/shikimate kinase, chloroplastic-like isoform X2 [Abrus precatorius]/shikimate kinase 1, chloroplastic-like isoform X1 [Abrus precatorius]	gmx00400	Phenylalanine, tyrosine and tryptophan biosynthesis		36.7946	34.9958	46.9649	4.63866	4.63004	2.47413	20.8519	20.6944	19.5009	28.5002	26.0402	29.9905	25.0624	27.159	23.6357	2.27629	3.36515e-23	Increased	-2.17317	2.5618e-19	Decreased	2.90902	2.53277e-24	Increased	1.78009	2.42117e-17	Increased
gene-VNO77_00856		hypothetical protein E2542_SST17446 [Spatholobus suberectus]/uncharacterized protein LOC113872144 [Abrus precatorius]/uncharacterized protein LOC109791905 [Cajanus cajan]				2.46554	0.693064	0	3.41763	2.27419	1.53608	12.811	11.6181	9.72032	4.03885	2.58033	3.53332	2.67923	2.20372	1.43107	-0.597398	0.160114	nonsignificant	0.178973	0.658268	nonsignificant	-1.60147	0.215674	nonsignificant	1.64468	3.48597e-08	Increased
gene-VNO77_00857	Stress enhanced protein 2, chloroplastic	Stress enhanced protein 2 [Spatholobus suberectus]				288.886	235.759	266.949	179.702	364.915	760.814	177.577	153.988	192.295	245.671	250.674	213.289	319.61	343.807	377.924	-0.849106	0.10493	nonsignificant	1.66337	0.000873404	Increased	-1.25637	0.0235864	Decreased	-2.02058	0.000189166	Decreased
gene-VNO77_00858		hypothetical protein CR513_31647, partial [Mucuna pruriens]				21.9994	10.3245	11.8476	2.12912	0.70839	2.64248	0.358614	0.17574	1.35284	1.6272	2.4543	2.15886	8.00179	8.37586	7.82319	1.71346	0.00129937	Increased	0.529441	0.445565	nonsignificant	2.53184	0.000118356	Increased	-2.20762	0.0177051	Decreased
gene-VNO77_00859	Protein HEAT INTOLERANT 4 [Arabidopsis thaliana]	protein HEAT INTOLERANT 4-like [Glycine soja]/hypothetical protein E2542_SST17443 [Spatholobus suberectus]/protein HEAT INTOLERANT 4 [Glycine max]/protein HEAT INTOLERANT 4-like isoform X2 [Abrus precatorius]/protein HEAT INTOLERANT 4 [Cajanus cajan]/protein HEAT INTOLERANT 4 [Vigna radiata var. radiata]/protein HEAT INTOLERANT 4 isoform X1 [Vigna angularis]/protein HEAT INTOLERANT 4-like isoform…				19.4296	23.6145	31.3241	12.9031	10.6446	5.8601	19.0684	18.5659	21.3039	23.8911	20.3289	25.8705	28.6076	31.2622	28.3169	1.18483	2.41617e-06	Increased	-0.59378	0.0298402	nonsignificant	0.928454	0.00836913	nonsignificant	0.422377	0.0845065	nonsignificant
gene-VNO77_00862	Protein ACTIVITY OF BC1 COMPLEX KINASE 8, chloroplastic	protein ACTIVITY OF BC1 COMPLEX KINASE 8, chloroplastic-like [Abrus precatorius]/UbiB domain [Sesbania bispinosa]/hypothetical protein GYH30_021206 [Glycine max]/protein ACTIVITY OF BC1 COMPLEX KINASE 8, chloroplastic [Glycine max]/hypothetical protein PHAVU_002G264200g [Phaseolus vulgaris]/Protein ACTIVITY OF BC1 COMPLEX KINASE 8, chloroplastic, partial [Mucuna pruriens]/UbiB domain [Sesbania bi…				3.26456	3.80393	3.57978	10.976	9.12357	6.13542	16.5457	15.7075	16.8039	3.20881	4.23601	2.81134	4.88716	4.60888	5.47831	-1.2164	1.19324e-08	Decreased	2.01965	6.1925e-14	Increased	-1.70019	3.90834e-08	Decreased	0.315892	0.0799641	nonsignificant
gene-VNO77_00864	Putative pentatricopeptide repeat-containing protein At3g08820 [Arabidopsis thaliana]	Pentatricopeptide repeat-containing protein, mitochondrial, partial [Mucuna pruriens]/pentatricopeptide repeat-containing protein At4g19191, mitochondrial [Abrus precatorius]				1.83936	1.41995	2.26643	0.740635	1.03496	0.700352	2.15753	2.0331	2.55852	2.65633	1.72548	2.15071	2.09192	2.33798	2.63165	1.09287	0.000369872	Increased	-0.72376	0.0574821	nonsignificant	0.707132	0.0991331	nonsignificant	0.847266	0.00298028	nonsignificant
gene-VNO77_00865	Cytochrome P450 71AU50 [Prunus mume]	Cytochrome P450 [Sesbania bispinosa]/cytochrome P450 CYP736A12-like [Abrus precatorius]/Cytochrome P450 CYP736A12 [Glycine max]/cytochrome P450 CYP736A12-like [Glycine soja]/cytochrome P450 71AU50 [Glycine max]/Cytochrome P450 [Sesbania bispinosa]/Cytochrome P450 [Sesbania bispinosa]/cytochrome P450 CYP736A12-like [Vigna unguiculata]				0	0	0.871396	0.0470724	0.046985	0	1.37428	1.02575	1.12803	1.37606	1.78207	3.03226	0.577435	1.13472	0.957942	4.24805	0.000573353	Increased	-5.19889	1.72119e-05	Decreased	2.53635	0.439834	nonsignificant	4.46277	8.02138e-05	Increased
gene-VNO77_00866	Cytochrome P450 71AU50 [Prunus mume]	cytochrome P450 CYP736A12-like [Abrus precatorius]/Cytochrome P450 CYP736A12 [Glycine max]/cytochrome P450 71AU50 [Glycine max]/cytochrome P450 CYP736A12-like [Glycine soja]/hypothetical protein CR513_31642, partial [Mucuna pruriens]				52.5895	13.0898	51.2127	0	0	0	0	0	0.119639	0.472178	0.199912	0.66822	2.06065	1.72835	1.61431	7.81196	5.54994e-10	Increased	-5.53587	0.000940964	Decreased	12.1624	1.00065e-20	Increased	2.10377	0.59315	nonsignificant
gene-VNO77_00867	Cytochrome P450 71AU50 [Prunus mume]	cytochrome P450 CYP736A12-like [Abrus precatorius]/Cytochrome P450 CYP736A12 [Glycine max]/cytochrome P450 CYP736A12-like [Glycine soja]/cytochrome P450 71AU50 [Glycine max]/cytochrome P450 CYP736A12-like [Vigna unguiculata]/hypothetical protein CR513_31642, partial [Mucuna pruriens]				5.92248	1.97529	6.91463	0	0	0	0	0.0523194	0.201377	0	0	0.415875	0.114346	0	0.0796254	3.06634	0.345767	nonsignificant	-3.89831	0.313423	nonsignificant	9.24279	7.49774e-12	Increased	3.25979	0.306518	nonsignificant
gene-VNO77_00868	Pentatricopeptide repeat-containing protein PPR5 homolog, chloroplastic/Pentatricopeptide repeat-containing protein PPR5, chloroplastic/Pentatricopeptide repeat-containing protein At4g39620, chloroplastic	pentatricopeptide repeat-containing protein At4g39620, chloroplastic isoform X2 [Abrus precatorius]/pentatricopeptide repeat-containing protein At4g39620, chloroplastic isoform X1 [Abrus precatorius]/Tetratricopeptide-like helical domain superfamily [Sesbania bispinosa]				0.358947	0	0.456605	4.54226	4.61337	2.72533	0.572681	0.684069	0.491876	1.27896	1.29571	0.779502	0.306679	0.462456	0.120126	-4.12706	3.54606e-19	Decreased	2.48738	5.13408e-13	Increased	-4.40042	2.1251e-05	Decreased	-3.34829	5.02731e-32	Decreased
gene-VNO77_00869	Alanine--glyoxylate aminotransferase 2 homolog 1, mitochondrial	Alanine--glyoxylate aminotransferase 1 [Spatholobus suberectus]/alanine--glyoxylate aminotransferase 2 homolog 1, mitochondrial isoform X2 [Glycine max]/alanine--glyoxylate aminotransferase 2 homolog 1, mitochondrial [Abrus precatorius]/alanine--glyoxylate aminotransferase 2 homolog 1, mitochondrial [Glycine max]/alanine--glyoxylate aminotransferase 2 homolog 1, mitochondrial isoform X1 [Glycine …	gmx00250/gmx00260/gmx00270/gmx00280	Alanine, aspartate and glutamate metabolism/Glycine, serine and threonine metabolism/Cysteine and methionine metabolism/Valine, leucine and isoleucine degradation		11.2237	7.44812	10.3222	71.9004	76.1779	54.8001	72.5807	70.3959	64.6052	21.9646	23.305	18.5414	4.8043	5.62634	5.82904	-4.0563	1.42336e-149	Decreased	2.34259	2.33653e-40	Increased	-3.24892	1.34291e-56	Decreased	-0.559403	6.29067e-06	nonsignificant
gene-VNO77_00870	Transcription factor TGA1/Transcription factor TGA4	transcription factor TGA1 isoform X2 [Glycine max]/transcription factor TGA1 isoform X1 [Glycine max]/transcription factor TGA1-like isoform X1 [Abrus precatorius]/hypothetical protein JHK82_021336 [Glycine max]/transcription factor TGA1-like isoform X2 [Glycine soja]/Transcription factor TGA1 [Glycine max]/transcription factor TGA1-like isoform X1 [Glycine soja]/transcription factor TGA1 isoform…	gmx04075	Plant hormone signal transduction	bZIP	6.70702	16.5529	4.31306	0.0754185	0.0752785	0.062402	0.0846864	0.186753	0.205375	15.1303	21.9631	16.2481	5.79583	5.9086	4.83176	5.86809	3.56288e-16	Increased	-7.29635	2.3248e-24	Decreased	6.6921	4.07185e-12	Increased	0.563117	0.614108	nonsignificant
gene-VNO77_00871						12.1202	4.29381	3.08101	31.7739	27.2043	12.1518	29.9382	27.2755	32.1488	11.2513	13.7768	8.5914	14.8775	13.333	17.7751	-1.02257	0.00236464	Decreased	1.7289	4.75224e-06	Increased	-2.27011	0.000303378	Decreased	-0.244853	0.418316	nonsignificant
gene-VNO77_00874		uncharacterized protein LOC100500548 [Glycine max]/uncharacterized protein LOC100527077 [Glycine max]/hypothetical protein E2542_SST17432 [Spatholobus suberectus]				5.54576	190.244	4.06652	565.297	499.784	362.289	27.3676	19.8952	14.6558	250.097	342.289	180.223	20.9434	22.395	16.5156	-4.98095	6.32703e-125	Decreased	1.55348	1.92366e-08	Increased	-3.04506		nonsignificant	-5.11126	2.20554e-81	Decreased
gene-VNO77_00877	18S rRNA aminocarboxypropyltransferase	Ribosome biogenesis protein TSR3-like [Spatholobus suberectus]/ribosome biogenesis protein TSR3 homolog [Abrus precatorius]				10.34	10.8589	16.1465	9.63324	10.5633	4.64018	18.262	19.2624	20.4196	29.0862	24.2999	26.3172	24.2803	21.8348	23.5207	1.08912	3.84307e-05	Increased	-1.02518	0.000207846	Decreased	0.172417	0.641342	nonsignificant	0.643458	0.012444	nonsignificant
gene-VNO77_00879	Protein CELLULOSE SYNTHASE INTERACTIVE 1	protein CELLULOSE SYNTHASE INTERACTIVE 1-like [Abrus precatorius]/U-box domain-containing protein 13 [Spatholobus suberectus]/protein CELLULOSE SYNTHASE INTERACTIVE 1 isoform X1 [Cajanus cajan]/protein CELLULOSE SYNTHASE INTERACTIVE 1 isoform X2 [Cajanus cajan]				2.50267	1.18181	4.12897	25.2943	22.2294	11.3185	16.4917	16.9494	15.8996	2.59779	2.68992	1.885	2.85519	1.95611	2.35117	-3.42342	3.32538e-33	Decreased	3.68206	2.97438e-39	Increased	-3.37661	4.0959e-15	Decreased	-0.818716	0.00097789	nonsignificant
gene-VNO77_00880	Heavy metal-associated isoprenylated plant protein 23	heavy metal-associated isoprenylated plant protein 23 isoform X1 [Abrus precatorius]/heavy metal-associated isoprenylated plant protein 23 isoform X2 [Abrus precatorius]/Heavy metal-associated isoprenylated plant protein 26 [Spatholobus suberectus]/Heavy metal-associated isoprenylated plant protein 23, partial [Mucuna pruriens]				0.913046	1.74745	3.65987	0.178572	0.53472	0.886511	2.16557	3.847	1.89647	8.64908	4.94027	7.60477	0.515419	1.49466	0.269185	0.0837036	0.937334	nonsignificant	-3.10388	5.34917e-06	Decreased	1.49926	0.161974	nonsignificant	1.75111	0.0208168	Increased
gene-VNO77_00881						0.570654	0.780113	0	0	0	0	0.300773	0.276365	0.182353	0.25589	0.406273	0.798821	1.44961	1.64413	0.672963	5.27367	0.00103397	Increased	-3.6353	0.126493	nonsignificant	3.88351	0.313418	nonsignificant	2.78129	0.220695	nonsignificant
gene-VNO77_00882	Photosynthetic NDH subunit of lumenal location 4, chloroplastic	Photosynthetic NDH subunit of lumenal location 4 [Spatholobus suberectus]				2.69407	2.66931	0.474747	0	0.0651585	0	4.28082	4.7201	5.15521	0.561268	0.332684	1.21481	3.8155	2.36044	1.57448	6.12654	5.5344e-06	Increased	-3.97705	0.0218979	Decreased	5.76578	0.000703041	Increased	6.80841	3.28559e-08	Increased
gene-VNO77_00883		fasciclin-like arabinogalactan protein 21 [Abrus precatorius]/FAS1 domain [Sesbania bispinosa]				1.58455	1.48311	1.08875	0	0	0	0.0995695	0.0627354	0.172478	0.580876	0.207506	0.136001	1.07403	1.31476	0.811559	6.85214	2.76085e-07	Increased	-4.79954	0.0131194	Decreased	7.23608	1.17181e-06	Increased	3.40104	0.0958833	nonsignificant
gene-VNO77_00884		L-ascorbate oxidase [Spatholobus suberectus]/L-ascorbate oxidase [Abrus precatorius]/L-ascorbate oxidase-like [Glycine soja]/Multicopper oxidase, type 1 [Sesbania bispinosa]/syringolide-induced protein B13-1-1, partial [Glycine max]/Multicopper oxidase, type 1 [Sesbania bispinosa]	gmx00053	Ascorbate and aldarate metabolism		45.7311	71.6922	43.0655	0.128142	0.575567	0.353419	11.6741	5.37307	8.14211	55.8587	50.751	58.5763	107.46	99.5192	89.7574	7.72921	1.04168e-82	Increased	-6.62429	2.96918e-65	Decreased	6.8687	5.04465e-35	Increased	3.97319	1.04764e-13	Increased
gene-VNO77_00885	Bifunctional aspartate aminotransferase and glutamate/aspartate-prephenate aminotransferase	bifunctional aspartate aminotransferase and glutamate/aspartate-prephenate aminotransferase-like isoform X1 [Abrus precatorius]/Pyridoxal phosphate-dependent transferase, major domain [Sesbania bispinosa]/Pyridoxal phosphate-dependent transferase, major domain [Sesbania bispinosa]/bifunctional aspartate aminotransferase and glutamate/aspartate-prephenate aminotransferase-like isoform X2 [Abrus pr…	gmx00350/gmx00360/gmx00400/gmx00950/gmx00960	Tyrosine metabolism/Phenylalanine metabolism/Phenylalanine, tyrosine and tryptophan biosynthesis/Isoquinoline alkaloid biosynthesis/Tropane, piperidine and pyridine alkaloid biosynthesis		27.9124	35.6457	40.1797	52.2514	48.732	40.0057	18.9939	13.9907	15.291	58.1486	59.2595	74.068	63.7004	59.4613	55.2633	-0.0775999	0.599544	nonsignificant	0.238686	0.186926	nonsignificant	-0.865468	0.00092815	nonsignificant	-2.14547	2.16939e-38	Decreased
gene-VNO77_00886	Protein NEN4	protein NEN4 [Abrus precatorius]/NEN4 protein [Spatholobus suberectus]/Ribonuclease H-like superfamily [Sesbania bispinosa]/Ribonuclease H-like superfamily [Sesbania bispinosa]/protein NEN4 [Cajanus cajan]/Protein NEN4 [Mucuna pruriens]/protein NEN4-like [Glycine soja]				0.0732517	0.665923	0.861925	0	0.200197	0	0.360347	0.595986	0.983122	4.19623	2.99346	8.93637	2.93074	2.88752	2.68332	4.85599	4.87773e-08	Increased	-5.54212	3.37365e-08	Decreased	2.60381	0.193476	nonsignificant	2.60809	0.0431575	nonsignificant
gene-VNO77_00887		protein UPSTREAM OF FLC [Abrus precatorius]				0	0	0	1.40145	0.489596	0.347871	0.440626	0.416436	0.22898	0.040165	0	0	0	0	0	-7.73242	1.80227e-07	Decreased	6.2982	6.4799e-06	Increased	-8.44239	1.30813e-06	Decreased	-1.61655	0.0171414	Decreased
gene-VNO77_00888		probable glucan 1,3-beta-glucosidase A [Abrus precatorius]				0.645238	0.205817	0	35.1202	63.9647	104.541	24.6475	18.8381	26.0524	4.80252	6.31428	9.59883	1.50663	2.65281	3.34919	-5.26496	1.67131e-26	Decreased	4.05809	2.12886e-18	Increased	-8.39981	1.52632e-08	Decreased	-2.23062	1.16687e-06	Decreased
gene-VNO77_00889						2.26315	0	0	4.13113	7.00988	13.6726	2.22662	2.762	3.82488	0	0.300763	1.7741	0.149048	0.553249	0.155685	-5.31406	1.07051e-08	Decreased	4.3663	5.22879e-05	Increased	-4.02488	0.0143047	Decreased	-2.15425	0.000544554	Decreased
gene-VNO77_00890	Inositol-3-phosphate synthase/Inositol-3-phosphate synthase/Inositol-3-phosphate synthase/Inositol-3-phosphate synthase 1/Inositol-3-phosphate synthase/Inositol-3-phosphate synthase	inositol-3-phosphate synthase [Glycine max]/inositol-3-phosphate synthase [Abrus precatorius]/inositol-3-phosphate synthase [Glycine max]/inositol-3-phosphate synthase-like [Glycine soja]/hypothetical protein GYH30_021179 [Glycine max]/inositol-3-phosphate synthase-like [Abrus precatorius]/inositol-3-phosphate synthase [Cajanus cajan]/Inositol-3-phosphate synthase [Mucuna pruriens]/hypothetical p…	gmx00562	Inositol phosphate metabolism		5.34121	0.265025	2.54257	0	0	0	10.7289	6.92091	14.6763	0.388092	0.197173	0.27138	0.879414	0.943013	0.816511	6.79709	2.42482e-07	Increased	-4.91288	0.00625687	Decreased	8.32347	5.10847e-07	Increased	10.2235	1.52886e-16	Increased
gene-VNO77_00891	2,3-bisphosphoglycerate-dependent phosphoglycerate mutase 1	2,3-bisphosphoglycerate-dependent phosphoglycerate mutase [Spatholobus suberectus]	gmx00010/gmx00260	Glycolysis / Gluconeogenesis/Glycine, serine and threonine metabolism		3.58697	0.737562	1.66358	3.6526	3.48378	1.3432	5.97901	5.3464	7.91303	9.21204	10.7256	9.41156	5.62275	5.9243	6.17902	0.658861	0.0503231	nonsignificant	-1.12898	0.00110529	Decreased	-0.947562	0.169916	nonsignificant	0.596973	0.0901295	nonsignificant
gene-VNO77_00892	Type I inositol polyphosphate 5-phosphatase 5	Type I inositol polyphosphate 5-phosphatase 5 [Spatholobus suberectus]/type I inositol polyphosphate 5-phosphatase 5 [Abrus precatorius]/type I inositol polyphosphate 5-phosphatase 5 [Cajanus cajan]/type I inositol polyphosphate 5-phosphatase 5-like [Glycine soja]/type I inositol polyphosphate 5-phosphatase 5 [Glycine max]/Inositol polyphosphate-related phosphatase [Sesbania bispinosa]/hypothetic…				0.540294	0	0	0	0	0	0	0	0	0.164123	0	0.307408	0.137741	0.287594	0	4.35813	0.0976556	nonsignificant	-4.22919	0.127221	nonsignificant	4.60627	0.239046	nonsignificant			nonsignificant
gene-VNO77_00894						11.2821	10.5371	1.38879	0.370695	0.246671	0	0.221999	0.061195	0	0.42496	2.15905	1.68038	5.17144	4.38524	4.65666	3.9772	1.52974e-06	Increased	-2.06417	0.122497	nonsignificant	4.81459	0.000104482	Increased	-1.68695	0.393601	nonsignificant
gene-VNO77_00895		nitrate regulatory gene2 protein-like [Abrus precatorius]				3.51668	4.80371	6.56579	2.47333	2.75141	1.49969	0.585133	0.271162	0.442159	1.96962	1.95188	1.79729	2.82012	2.71813	3.41531	-0.000811312	0.997454	nonsignificant	0.902071	0.00160913	nonsignificant	0.727941	0.0602873	nonsignificant	-2.95901	4.0294e-16	Decreased
gene-VNO77_00896	Acyl-coenzyme A oxidase 2, peroxisomal/Acyl-coenzyme A oxidase, peroxisomal	acyl-coenzyme A oxidase 2, peroxisomal [Abrus precatorius]/acyl-coenzyme A oxidase 2, peroxisomal [Cajanus cajan]/Acyl-coenzyme A oxidase 2 [Spatholobus suberectus]/acyl-coenzyme A oxidase 2, peroxisomal [Glycine max]/acyl-coenzyme A oxidase 2, peroxisomal [Glycine soja]/Acyl-coenzyme A oxidase 2, peroxisomal [Mucuna pruriens]/hypothetical protein GLYMA_05G180100v4 [Glycine max]/acyl-coenzyme A o…	gmx00071/gmx00410/gmx00592/gmx00640/gmx01040/gmx04146	Fatty acid degradation/beta-Alanine metabolism/alpha-Linolenic acid metabolism/Propanoate metabolism/Biosynthesis of unsaturated fatty acids/Peroxisome		29.6386	27.8093	24.7345	14.2399	15.033	11.6662	12.432	10.1072	10.2533	10.1597	11.592	9.41799	23.73	25.8964	29.7379	0.534547	0.000606826	nonsignificant	1.07232	5.98174e-09	Increased	0.587862	0.017894	nonsignificant	-0.918148	1.27572e-09	nonsignificant
gene-VNO77_00898		hypothetical protein SESBI_30971 [Sesbania bispinosa]				1.75416	1.40833	1.10334	0.488446	0.771936	0.740932	1.77338	1.63283	1.97299	2.96306	1.5706	3.35035	4.52318	4.98778	3.19064	2.26646	1.50115e-07	Increased	-1.29983	0.0185148	Decreased	0.671418	0.312614	nonsignificant	0.844913	0.039709	nonsignificant
gene-VNO77_00899	Ethylene-responsive transcription factor RAP2-4	regulation of transcription [Spatholobus suberectus]			ERF	18.1988	17.5036	29.2343	28.1849	66.7096	127.844	39.4753	33.3916	30.4019	19.9524	19.1989	21.1697	8.22038	7.62825	17.9679	-3.24593	4.14822e-08	Decreased	2.66478	1.80701e-07	Increased	-2.3265	6.14062e-05	Decreased	-1.8059	0.00112188	Decreased
gene-VNO77_00901	Probable trehalose-phosphate phosphatase J	probable trehalose-phosphate phosphatase J [Vigna umbellata]/probable trehalose-phosphate phosphatase J [Vigna radiata var. radiata]/probable trehalose-phosphate phosphatase J [Vigna angularis]/probable trehalose-phosphate phosphatase J [Vigna unguiculata]/hypothetical protein PHAVU_002G254600g [Phaseolus vulgaris]/hypothetical protein LR48_Vigan01g025000 [Vigna angularis]	gmx00500	Starch and sucrose metabolism		5.89843	12.4812	8.18558	0.93546	1.94983	2.73179	4.37466	2.91595	3.85105	11.0079	10.4361	7.4438	15.0091	19.4181	23.6199	2.90597	5.97193e-11	Increased	-1.64073	0.000352484	Decreased	1.81176	0.00257809	Increased	0.341191	0.479163	nonsignificant
gene-VNO77_00904						0	0	0	2.05027	2.72861	3.39282	1.61155	2.36923	1.39579	2.15453	1.61707	1.71204	1.23287	1.60169	2.31798	-1.09395	0.0805274	nonsignificant	1.26075	0.0607204	nonsignificant	-8.09291	3.77889e-06	Decreased	-1.19282	0.0364789	nonsignificant
gene-VNO77_00905		NDR1/HIN1-like protein 13 [Abrus precatorius]				0	0	0	0.425825	0.425034	0.352331	0.621598	0.738106	0.5508	0	0	0.761952	0.0768172	0.213852	0.160476	-1.82988	0.0437438	nonsignificant	1.35235	0.446253	nonsignificant	-6.97866	0.00116622	Decreased	0.0761323	0.89868	nonsignificant
gene-VNO77_00906	PLAT domain-containing protein 3	PLAT domain-containing protein 3-like [Abrus precatorius]				8.7609	9.07458	3.39845	40.8589	44.5982	62.0522	35.2239	31.5277	25.0166	28.7462	24.0374	28.0652	17.0242	13.8562	17.9809	-2.0583	4.75558e-11	Decreased	1.59259	1.76753e-07	Increased	-3.22041	5.11722e-10	Decreased	-1.32547	3.24241e-05	Decreased
gene-VNO77_00907		Inactive TPR repeat-containing thioredoxin TTL3 [Spatholobus suberectus]/PREDICTED: inactive TPR repeat-containing thioredoxin TTL3-like [Lupinus angustifolius]/Inactive TPR repeat-containing thioredoxin TTL3, partial [Mucuna pruriens]/putative acetyltransferase A, auxiliary subunit, methylthioribose-1-phosphate isomerase [Lupinus albus]/DnaJ-like protein subfamily C member 7 [Vigna unguiculata]				0.512505	0.118381	0	0.193557	0.193197	0.240226	0.119538	0.203698	0.118593	0.3051	0	0.329025	0.45392	0.664237	0.346482	0.823665	0.195103	nonsignificant	0.684151	0.588441	nonsignificant	-0.4517	0.774664	nonsignificant	-1.08714	0.114788	nonsignificant
gene-VNO77_00908	Protein SCO1 homolog 2, mitochondrial	protein SCO1 homolog 2, mitochondrial isoform X1 [Abrus precatorius]/Protein SCO1-like 2, mitochondrial [Mucuna pruriens]/protein SCO1 homolog 2, mitochondrial [Glycine max]/Thioredoxin-like superfamily [Sesbania bispinosa]/protein SCO1 homolog 2, mitochondrial [Cajanus cajan]/Protein sco1 [Cajanus cajan]/SCO1-like 2 [Spatholobus suberectus]				5.55425	3.20232	5.90706	19.5803	16.5839	11.8283	12.9784	12.1637	11.8443	13.5769	12.9543	12.0824	5.32233	8.0449	7.76588	-1.59401	1.64643e-10	Decreased	0.983732	3.20318e-06	nonsignificant	-2.16438	1.01393e-12	Decreased	-0.965739	3.04442e-08	nonsignificant
gene-VNO77_00910		uncharacterized protein LOC113872680 [Abrus precatorius]				4.037	2.51674	3.42867	0.237076	0.709906	0.833674	5.68356	6.36952	6.98852	1.15507	0.863003	0.848426	3.63525	3.57183	3.75245	2.20522	8.55449e-06	Increased	0.0124701	0.984773	nonsignificant	2.02027	0.0013785	Increased	2.8277	1.6305e-09	Increased
gene-VNO77_00913		uncharacterized protein LOC123916964 isoform X1 [Trifolium pratense]/MFS transporter superfamily [Sesbania bispinosa]/spinster-like 2 [Spatholobus suberectus]/protein spinster-like [Trifolium pratense]/hypothetical protein TSUD_79160 [Trifolium subterraneum]/spinster protein [Spatholobus suberectus]/protein spinster-like [Abrus precatorius]				4.84746	4.36529	3.38876	0	0	0.267854	7.22168	9.2587	10.2113	6.72647	5.34221	3.34041	1.42104	1.55352	1.28099	3.5876	0.00223427	Increased	-5.02573	0.00666911	Decreased	5.15227	1.47153e-05	Increased	5.90929	0.00116276	Increased
gene-VNO77_00914		spinster protein [Spatholobus suberectus]/uncharacterized protein LOC100787140 isoform X1 [Glycine max]/Protein spinster [Glycine max]/hypothetical protein JHK87_021210 [Glycine soja]				5.04461	4.32315	6.30585	0.66792	0.85335	0.442114	15.5519	17.1611	16.1513	3.27717	4.92107	2.06521	1.11815	1.34173	1.8526	0.710091	0.0901552	nonsignificant	-1.71289	0.000377836	Decreased	2.54916	2.43663e-10	Increased	4.02028	5.02562e-55	Increased
gene-VNO77_00915						0	0	0	2.51624	2.37203	0	0.188363	0.276923	0.837474	1.28203	0	1.00054	0.302613	0	0	-4.33745	0.0177304	Decreased	1.69193	0.274481	nonsignificant	-7.51127	0.00449962	Decreased	-2.45942	0.0407838	nonsignificant
gene-VNO77_00916		uncharacterized protein LOC113872888 [Abrus precatorius]				0.368334	0	2.68563	10.1694	8.58456	7.13934	4.84444	3.3298	4.98925	5.9093	4.97659	5.69459	1.05118	1.51947	0.92907	-3.29861	3.04124e-32	Decreased	1.32072	1.58743e-09	Increased	-3.65803	0.0425121	nonsignificant	-1.57649	2.68515e-12	Decreased
gene-VNO77_00917		uncharacterized protein LOC100800996 [Glycine max]/hypothetical protein JHK87_013208 [Glycine soja]/hypothetical protein PHAVU_002G255400g [Phaseolus vulgaris]/uncharacterized protein LOC113872444 [Abrus precatorius]/hypothetical protein JHK87_021208 [Glycine soja]/Mitochondrial import receptor subunit TOM34 [Spatholobus suberectus]/uncharacterized protein LOC100816695 [Glycine max]/hypothetical …				3.61371	1.85612	3.29271	12.6273	13.0437	13.0189	27.3483	30.4931	24.2081	6.29049	8.02194	8.51736	3.30754	4.07272	4.66734	-2.11944	4.51481e-21	Decreased	1.45699	4.94777e-10	Increased	-2.62241	1.8314e-17	Decreased	0.4757	0.0170109	nonsignificant
gene-VNO77_00918	ABC transporter D family member 1	ABC transporter D family member 1-like isoform X1 [Abrus precatorius]/ABC transporter D family member 1-like isoform X2 [Abrus precatorius]/ABC transporter D family member 1 [Cajanus cajan]/hypothetical protein JHK82_021301 [Glycine max]/ABC transporter D family member 1-like isoform X2 [Glycine soja]/hypothetical protein GYH30_021160 [Glycine max]/ABC transporter D family member 1 isoform X2 [Gl…	gmx02010/gmx04146	ABC transporters/Peroxisome		34.5092	38.0223	30.8835	13.5295	11.989	6.27228	41.5172	40.407	41.8093	32.3401	33.4298	28.733	29.0793	31.1133	32.8496	1.15776	1.56101e-06	Increased	-0.92133	0.000192893	nonsignificant	1.32239	5.55024e-05	Increased	1.39059	2.34906e-09	Increased
gene-VNO77_00919		uncharacterized protein LOC113871127 isoform X1 [Abrus precatorius]				6.1481	1.01491	5.3098	4.62822	4.03085	2.3277	3.22008	5.03364	3.23732	0.702229	0.759796	0.454673	0.261934	0.151917	0.273598	-4.41398	1.64721e-19	Decreased	3.1804	3.12923e-13	Increased	-0.30669	0.644494	nonsignificant	-0.51592	0.134545	nonsignificant
gene-VNO77_00920						668.299	165.052	668.942	18.2602	19.953	20.9931	82.8797	132.603	91.18	60.7064	49.1184	62.3213	16.6437	12.9994	14.7771	-0.84101	0.00364367	nonsignificant	-0.852577	0.00201991	nonsignificant	4.14409	1.50131e-17	Increased	1.77095	3.9335e-09	Increased
gene-VNO77_00921	Annexin D2	Annexin D2 [Spatholobus suberectus]/annexin D2 [Cajanus cajan]/annexin D2 [Abrus precatorius]/hypothetical protein L6164_025146 [Bauhinia variegata]/annexin D2-like [Glycine max]/putative annexin [Lupinus albus]/PREDICTED: annexin D2 [Lupinus angustifolius]/Annexin [Sesbania bispinosa]/annexin D2 [Glycine max]/PREDICTED: annexin D2-like [Lupinus angustifolius]/Annexin D2 [Glycine max]				1029.01	372.594	944.037	92.8459	89.1764	102.332	273.542	441.14	306.047	57.3105	50.8242	62.3475	44.9065	26.3638	27.4967	-1.96665	6.10942e-11	Decreased	1.44464	1.76375e-10	Increased	2.53458	1.17234e-11	Increased	1.22597	1.19209e-05	Increased
gene-VNO77_00922		TLD domain-containing protein 2-like [Abrus precatorius]/TLDc domain [Sesbania bispinosa]/hypothetical protein PHAVU_002G255900g [Phaseolus vulgaris]/uncharacterized protein LOC100814579 isoform X1 [Glycine max]/hypothetical protein JHK85_021752 [Glycine max]/hypothetical protein JHK87_021205 [Glycine soja]/hypothetical protein JHK82_021297 [Glycine max]/TLD domain-containing protein 2-like isofo…				2.49895	2.76962	4.83041	5.02544	5.09328	4.35001	10.0011	9.93616	8.61101	6.62526	5.8821	5.0357	5.71838	4.94408	5.36114	-0.271423	0.21731	nonsignificant	0.401683	0.128883	nonsignificant	-0.977701	0.0133423	nonsignificant	0.385611	0.0448125	nonsignificant
gene-VNO77_00923	UDP-N-acetylglucosamine transporter ROCK1	CMP-sialic acid transporter 5 isoform X1 [Abrus precatorius]/UDP-N-acetylglucosamine transporter ROCK1 [Cajanus cajan]				15.6423	8.49011	16.2288	8.8453	8.53317	7.14359	20.4918	18.6542	21.6207	24.7439	25.42	28.1107	43.5791	39.6749	42.5531	1.94091	1.60448e-32	Increased	-0.994313	3.91534e-07	nonsignificant	0.250621	0.41612	nonsignificant	0.710718	2.47653e-06	nonsignificant
gene-VNO77_00924		uncharacterized protein LOC113871573 [Abrus precatorius]	gmx03010	Ribosome		4.1518	1.52011	2.7449	3.36097	4.83476	5.88896	13.098	14.5889	15.4514	9.85908	7.62864	12.7355	4.99312	3.30961	2.45872	-0.823412	0.0906529	nonsignificant	-0.402844	0.35492	nonsignificant	-1.24122	0.0470366	nonsignificant	1.01374	0.00290725	Increased
gene-VNO77_00925	BTB/POZ domain-containing protein DOT3	BTB/POZ domain-containing protein DOT3 isoform X3 [Abrus precatorius]/BTB/POZ domain-containing protein DOT3 isoform X1 [Abrus precatorius]/BTB/POZ domain-containing protein DOT3 isoform X2 [Abrus precatorius]				0.387555	0.247244	0	0.397935	0.132399	0.0731678	1.72776	2.48534	2.63684	0.54489	1.3359	0.870281	0.654051	0.458905	0.483222	0.980074	0.167187	nonsignificant	-1.50879	0.0490562	nonsignificant	-0.263241	0.870053	nonsignificant	2.88037	2.32984e-07	Increased
gene-VNO77_00926	Ras-related protein RABH1e/Ras-related protein RABH1d	ras-related protein RABH1e [Glycine max]/ras-related protein RABH1e isoform X1 [Vigna angularis]/hypothetical protein JHK86_013302 [Glycine max]/ras-related protein RABH1e [Glycine max]/ras-related protein RABH1e isoform X1 [Abrus precatorius]/ras-related protein RABH1e-like [Cicer arietinum]/Small GTP-binding domain containing protein [Parasponia andersonii]/ras-related protein RABH1e [Ziziphus …				14.9857	19.6183	20.7392	7.04105	3.8775	4.66066	57.7759	55.6484	58.87	63.2102	66.9936	57.8683	36.3359	39.5713	33.7815	2.3948	9.40089e-18	Increased	-2.91031	1.39163e-25	Decreased	1.40455	0.000330288	Increased	2.86717	3.11175e-29	Increased
gene-VNO77_00927	Probable mitochondrial adenine nucleotide transporter BTL3	Mitochondrial carrier protein [Sesbania bispinosa]/probable mitochondrial adenine nucleotide transporter BTL3 [Abrus precatorius]/putative mitochondrial adenine nucleotide transporter BTL3, partial [Mucuna pruriens]/probable mitochondrial adenine nucleotide transporter BTL3 [Glycine soja]/probable mitochondrial adenine nucleotide transporter BTL3 [Glycine max]				0.900778	0.155636	0	8.7352	10.1892	7.31262	3.26185	2.88404	2.48133	9.8372	10.699	10.2486	5.5122	4.51877	4.5958	-1.25873	3.01882e-09	Decreased	0.446943	0.0272609	nonsignificant	-5.07131	5.97058e-07	Decreased	-2.19799	1.18098e-26	Decreased
gene-VNO77_00929	50S ribosomal protein L29, chloroplastic	50S ribosomal protein L29, chloroplastic [Abrus precatorius]/Ribosomal protein L29/L35 [Sesbania bispinosa]/50S ribosomal protein L29, chloroplastic, partial [Mucuna pruriens]/50S ribosomal protein L29, chloroplastic [Cajanus cajan]/50S ribosomal protein L29 [Spatholobus suberectus]/hypothetical protein PHAVU_002G256700g [Phaseolus vulgaris]	gmx03010	Ribosome		16.3641	7.25505	19.1599	24.9381	22.6352	16.2125	10.9857	11.129	10.485	5.53711	3.29201	3.53063	4.79537	6.78962	6.19659	-2.25515	6.95902e-22	Decreased	3.03308	4.4676e-24	Increased	-1.05134	0.00532959	Decreased	-1.56107	3.45627e-20	Decreased
gene-VNO77_00931	Tubulin-folding cofactor C	tubulin-folding cofactor C [Abrus precatorius]				18.5722	12.9357	14.1941	9.29384	9.56014	12.0216	16.0412	18.0692	16.9312	8.4909	8.53911	7.4363	15.814	11.3323	13.1228	-0.0615894	0.832492	nonsignificant	1.04255	0.000308421	Increased	0.100675	0.767057	nonsignificant	0.104124	0.685565	nonsignificant
gene-VNO77_00932		intracellular protein transport protein USO1 [Vigna radiata var. radiata]/NT-type C2 domain [Sesbania bispinosa]/uncharacterized protein LOC108347579 [Vigna angularis]/myosin-11-like [Vigna umbellata]/myosin-11-like [Vigna umbellata]	gmx04814	Motor proteins		38.9406	37.0533	38.2695	8.78495	5.16508	1.79229	23.5126	25.3294	21.8909	28.9022	28.7372	20.6721	19.9725	21.2736	20.4083	1.57238	0.000431163	Increased	-1.66083	0.000401201	Decreased	2.46348	1.52555e-06	Increased	1.59372	0.000323148	Increased
gene-VNO77_00933	Zinc finger protein STOP1 homolog/Protein SENSITIVE TO PROTON RHIZOTOXICITY 1	protein SENSITIVE TO PROTON RHIZOTOXICITY 1-like [Abrus precatorius]			C2H2	1.0716	0.683633	0.193986	0.0978042	0.195245	0	0.658938	0.629682	1.11861	1.90606	2.91942	1.22505	6.84569	3.99492	5.01274	5.20826	1.53363e-12	Increased	-3.60532	0.000127728	Decreased	2.33339	0.113625	nonsignificant	2.34088	0.0111591	Increased
gene-VNO77_00935						15.6562	16.3976	27.8953	3.71298	1.17921	1.11715	7.20144	5.01501	10.2948	47.8858	42.0225	52.7884	7.67235	9.37992	9.79489	1.72939	0.00222928	Increased	-3.86835	9.10456e-17	Decreased	2.86397	1.19934e-05	Increased	1.29623	0.0349823	nonsignificant
gene-VNO77_00936	Probable LRR receptor-like serine/threonine-protein kinase At5g10290/LRR receptor kinase SERK2	probable LRR receptor-like serine/threonine-protein kinase At5g10290 [Glycine max]/hypothetical protein JHK87_013193 [Glycine soja]/probable LRR receptor-like serine/threonine-protein kinase At5g10290 [Glycine soja]/putative LRR receptor-like serine/threonine-protein kinase [Mucuna pruriens]/probable LRR receptor-like serine/threonine-protein kinase At5g10290 [Glycine max]/probable LRR receptor-l…				29.4493	20.6371	36.7784	46.433	40.0391	23.4638	82.7915	88.2699	90.0031	147.305	123.166	133.601	23.4211	25.5257	26.12	-0.946596	1.51908e-05	nonsignificant	-1.22192	5.52009e-08	Decreased	-0.775403	0.00646832	nonsignificant	0.673616	0.0013099	nonsignificant
gene-VNO77_00937		monoacylglycerol lipase ABHD6 [Cajanus cajan]/Monoacylglycerol lipase ABHD6, partial [Mucuna pruriens]/hypothetical protein L6164_025164 [Bauhinia variegata]				0	0	0	4.84594	9.10739	7.58568	10.1966	5.92414	7.56105	0.0500479	0.762818	0.624945	0.0630046	0.175399	0.0987154	-6.4173	2.58815e-27	Decreased	4.62015	1.82833e-11	Increased	-11.4431	1.34274e-18	Decreased	-0.48124	0.179573	nonsignificant
gene-VNO77_00938		wall-associated receptor kinase-like 20 [Abrus precatorius]/Wall-associated receptor kinase 20 [Spatholobus suberectus]				0.809994	1.93778	2.22876	1.81863	4.02897	5.13816	2.64976	2.26265	2.00511	7.14442	8.78382	8.85769	0.640143	0.920751	2.70803	-1.85018	0.00549448	Decreased	-0.451389	0.325887	nonsignificant	-1.60977	0.0191662	Decreased	-1.3089	0.00713485	Decreased
gene-VNO77_00939						1.77346	1.48495	0	3.76332	5.21039	3.41514	3.10799	3.42692	3.43805	0.417505	1.06059	1.99845	1.57677	1.54449	0.640495	-2.12496	8.37275e-05	Decreased	2.52326	0.000220815	Increased	-2.27273	0.0617146	nonsignificant	-0.910831	0.00848749	nonsignificant
gene-VNO77_00941	Haloacid dehalogenase-like hydrolase domain-containing protein At4g39970	Haloacid dehalogenase hydrolase domain-containing protein [Spatholobus suberectus]/haloacid dehalogenase-like hydrolase domain-containing protein At4g39970 isoform X2 [Abrus precatorius]/hypothetical protein PHAVU_002G257400g [Phaseolus vulgaris]				9.19548	1.0246	3.04989	0.948488	2.32378	2.28302	13.8456	13.3661	12.5152	1.13676	1.66357	1.14174	2.45767	1.41458	1.65725	-0.443896	0.395636	nonsignificant	1.1977	0.0295603	Increased	0.727805	0.382668	nonsignificant	2.23188	1.69527e-08	Increased
gene-VNO77_00942		hypothetical protein SESBI_25865 [Sesbania bispinosa]/hypothetical protein E2542_SST17357 [Spatholobus suberectus]/hypothetical protein SESBI_46490 [Sesbania bispinosa]				3.15408	0.374938	1.84412	0	0.214164	0	9.32397	15.5938	13.2925	0.707169	1.36684	1.76608	1.2386	1.61632	0.727739	3.56706	0.00199171	Increased	-3.4213	0.00690214	Decreased	4.11543	0.00752679	Increased	6.736	2.86623e-16	Increased
gene-VNO77_00945	Putative disease resistance protein RGA4	hypothetical protein L6164_008901 [Bauhinia variegata]				0.924227	0.875213	1.70794	0.724916	0.486765	0.567085	1.50959	1.44257	1.86637	1.59407	2.14945	1.7641	2.05431	1.98577	2.13586	1.37938	2.1116e-06	Increased	-0.948396	0.00765784	nonsignificant	0.509649	0.29526	nonsignificant	0.83986	0.00433436	nonsignificant
gene-VNO77_00946	Polyadenylate-binding protein 2/Polyadenylate-binding protein 3	polyadenylate-binding protein 2-like isoform X1 [Abrus precatorius]/polyadenylate-binding protein 2 isoform X1 [Vigna radiata var. radiata]/polyadenylate-binding protein 2 isoform X1 [Vigna unguiculata]/polyadenylate-binding protein 2 isoform X1 [Cajanus cajan]/polyadenylate-binding protein 2 isoform X1 [Glycine max]	gmx03015	mRNA surveillance pathway		73.3585	53.4724	73.0702	26.4613	25.9644	13.2532	65.5843	60.1932	61.8684	66.2886	55.5555	84.8377	85.6227	71.8615	73.4511	1.41795	4.79686e-09	Increased	-0.997441	0.000318207	nonsignificant	1.18397	2.78769e-05	Increased	0.935992	2.27281e-05	nonsignificant
gene-VNO77_00947	Ras-related protein Rab11A	ras-related protein Rab11A [Glycine max]/Ras-related protein Rab11A [Mucuna pruriens]/Ras-related protein Rab11A [Spatholobus suberectus]/ras-related protein Rab11A isoform X1 [Abrus precatorius]/hypothetical protein PHAVU_002G261400g [Phaseolus vulgaris]/ras-related protein Rab11A-like [Glycine soja]/ras-related protein Rab11A [Cajanus cajan]/ras-related protein Rab11A [Glycine max]/ras-related …	gmx04144	Endocytosis		53.4698	38.3966	64.3687	29.2568	30.2324	21.5957	115.868	149.372	111.472	49.0916	47.0193	41.4027	42.4853	42.5546	45.4294	0.270069	0.063788	nonsignificant	-0.087666	0.633003	nonsignificant	0.495432	0.0325088	nonsignificant	1.62691	2.30301e-16	Increased
gene-VNO77_00948						15.5063	11.3454	22.2529	3.24626	4.34872	1.69641	14.7342	16.2461	15.2141	35.1091	31.595	38.5821	16.2122	14.8728	17.1273	1.94847	7.82303e-10	Increased	-2.81675	6.40105e-19	Decreased	1.94937	1.47621e-05	Increased	1.70594	1.44596e-08	Increased
gene-VNO77_00949	RNA cytosine-C(5)-methyltransferase NSUN2/RNA cytosine C(5)-methyltransferase NSUN2/RNA cytosine-C(5)-methyltransferase NSUN2/RNA cytosine C(5)-methyltransferase NSUN2/RNA cytosine-C(5)-methyltransferase NSUN2	tRNA (cytosine(34)-C(5))-methyltransferase [Spatholobus suberectus]/tRNA (cytosine(34)-C(5))-methyltransferase, partial [Mucuna pruriens]/hypothetical protein SESBI_46484 [Sesbania bispinosa]				10.2788	5.94705	11.591	23.2207	20.3717	8.09261	29.2794	24.4745	29.37	21.6907	23.4329	21.5371	18.3881	19.436	20.6487	-0.197873	0.537093	nonsignificant	0.2678	0.395166	nonsignificant	-1.31626	0.000755936	Decreased	0.129427	0.688769	nonsignificant
gene-VNO77_00950	Serine/threonine-protein kinase SAPK2/Serine/threonine-protein kinase SAPK2/Serine/threonine-protein kinase SAPK1	serine/threonine-protein kinase SAPK2 isoform X1 [Abrus precatorius]/serine/threonine-protein kinase SAPK2 isoform X2 [Abrus precatorius]/serine/threonine-protein kinase SAPK2 [Cajanus cajan]/Serine/threonine-protein kinase SAPK2 [Spatholobus suberectus]/Serine/threonine-protein kinase, active site [Sesbania bispinosa]	gmx03010/gmx04016/gmx04075	Ribosome/MAPK signaling pathway - plant/Plant hormone signal transduction		29.4788	35.5924	27.153	2.68645	9.06009	3.97409	3.08971	3.4874	3.43611	10.779	8.26789	8.59437	9.04636	7.27725	8.34474	0.244456	0.580849	nonsignificant	-0.149874	0.734848	nonsignificant	2.16467	1.23384e-05	Increased	-1.23688	0.00689267	Decreased
gene-VNO77_00952	Pentatricopeptide repeat-containing protein At1g25360 [Arabidopsis thaliana]	pentatricopeptide repeat-containing protein At4g02750-like [Abrus precatorius]/Pentatricopeptide repeat-containing protein [Spatholobus suberectus]				0.552956	0.181893	0.34409	1.27747	1.06258	1.09614	1.59384	1.40592	1.55899	0.596639	1.08506	1.65936	0.170705	0.300977	0.356613	-2.48004	4.76276e-08	Decreased	0.731995	0.145328	nonsignificant	-2.14756	0.000500197	Decreased	-0.186171	0.492904	nonsignificant
gene-VNO77_00953		protein SCAI isoform X1 [Abrus precatorius]/SCAI protein [Spatholobus suberectus]				7.98734	4.06006	5.76036	8.33878	10.1022	9.2844	6.0381	5.41552	5.62	6.77234	5.25403	6.36212	9.65283	8.27982	8.02634	-0.524242	0.0165235	nonsignificant	1.2847	6.98485e-08	Increased	-1.10716	0.00069353	Decreased	-1.30838	9.05715e-12	Decreased
gene-VNO77_00955		hypothetical protein E2542_SST17344 [Spatholobus suberectus]				53.0871	93.0207	55.9605	0.357143	0.8912	1.03426	1.88485	1.63608	1.45883	1.27945	1.69009	0.511245	23.8381	17.1587	12.3152	4.17708	2.75902e-15	Increased	0.0792652	0.929662	nonsignificant	6.1208	1.6727e-25	Increased	0.55373	0.376387	nonsignificant
gene-VNO77_00956						296.227	115.166	321.166	7.38719	10.5469	5.57064	43.4699	36.5847	59.1778	185.88	196.473	176.958	74.5594	52.4081	58.3568	2.56733	2.33361e-20	Increased	-3.89533	3.26952e-63	Decreased	4.48718	2.75334e-29	Increased	1.96905	9.46652e-12	Increased
gene-VNO77_00957	Homeobox-leucine zipper protein ATHB-6	homeobox-leucine zipper protein ATHB-6-like isoform X1 [Glycine soja]/homeobox-leucine zipper protein ATHB-6 [Glycine max]/hypothetical protein JHK82_013253 [Glycine max]/hypothetical protein JHK87_013175 [Glycine soja]/homeodomain-leucine zipper protein 56 [Glycine max]/homeobox-leucine zipper protein ATHB-6-like [Glycine soja]/homeobox-leucine zipper protein ATHB-6-like [Abrus precatorius]			HD-ZIP	985.048	460.467	1344.88	95.8071	100.249	41.2375	465.359	398.625	516.46	752.958	802.935	652.959	448.321	431.522	384.837	2.03591	9.76807e-13	Increased	-2.57953	4.05109e-20	Decreased	3.10821	2.22462e-14	Increased	1.97871	4.81358e-12	Increased
gene-VNO77_00958						40.6112	8.04242	57.2386	14.6439	12.8499	5.32594	49.1496	39.2901	46.1	36.1579	31.984	24.7634	31.236	25.9689	24.3792	0.912013	0.00864928	nonsignificant	-0.842041	0.0249159	nonsignificant	1.20302	0.0766649	nonsignificant	1.44437	2.66623e-06	Increased
gene-VNO77_00959						0	0	2.67795	1.23766	1.01075	0.744765	4.19452	3.12045	7.41471	3.16014	1.0649	1.5301	0.893078	0.97943	1.52648	-0.244537	0.719439	nonsignificant	-0.270827	0.733098	nonsignificant	-0.74324	0.734686	nonsignificant	1.68612	0.00326352	Increased
gene-VNO77_00960	Bifunctional riboflavin biosynthesis protein RIBA 1, chloroplastic	bifunctional riboflavin biosynthesis protein RIBA 1, chloroplastic-like [Abrus precatorius]	gmx00740/gmx00790	Riboflavin metabolism/Folate biosynthesis		0.117772	0	0	1.20926	0.64374	0.177876	2.24499	2.91455	1.94652	0.184837	0.23477	0	0.116344	0	0.0405084	-4.06691	0.000180066	Decreased	2.89286	0.00908547	Increased	-4.50339	0.00651829	Decreased	1.23518	0.0256444	Increased
gene-VNO77_00961	E3 ubiquitin-protein ligase RING1	E3 ubiquitin-protein ligase RING1-like [Abrus precatorius]/RING-H2 finger protein ATL54 [Spatholobus suberectus]				3.82772	6.49136	4.60158	0.323726	0.323125	1.07142	6.47043	3.90789	5.97251	4.73172	5.74484	2.4329	12.585	11.9223	11.5289	4.00302	5.25414e-15	Increased	-2.20479	0.00104384	Decreased	2.69056	0.000282492	Increased	2.64592	7.72945e-06	Increased
gene-VNO77_00962	Calcium-transporting ATPase 1	uncharacterized protein LOC109813482 [Cajanus cajan]/P-type ATPase [Sesbania bispinosa]/uncharacterized protein LOC114413080 isoform X3 [Glycine soja]/hypothetical protein GYH30_012982 [Glycine max]/magnesium-transporting ATPase, P-type 1 isoform X3 [Glycine max]/Magnesium-transporting ATPase, P-type 1 [Glycine max]/uncharacterized protein LOC114413080 isoform X1 [Glycine soja]/hypothetical prote…				3.62016	3.78569	4.22738	0.0875905	0.11657	0.0966309	1.29172	0.173515	0.127211	1.94131	2.25318	1.9957	0.758448	1.37831	0.968271	2.96225	5.4077e-08	Increased	-3.70051	3.42344e-14	Decreased	4.86156	4.68054e-22	Increased	1.79686	0.0740566	nonsignificant
gene-VNO77_00965		Beta-1,4-mannosyl-glycoprotein 4-beta-N-acetylglucosaminyltransferase [Spatholobus suberectus]/Glycosyl transferase, family 17 [Sesbania bispinosa]/uncharacterized protein LOC113872575 [Abrus precatorius]/hypothetical protein TSUD_79710 [Trifolium subterraneum]/uncharacterized protein LOC114413078 isoform X1 [Glycine soja]/uncharacterized protein LOC123917019 [Trifolium pratense]/uncharacterized …	gmx00510	N-Glycan biosynthesis		32.652	28.8959	27.7077	10.6018	11.1503	9.41965	11.7129	14.4477	13.0401	44.761	57.656	48.05	43.8984	50.2414	54.2462	1.82896	1.47563e-27	Increased	-1.58897	3.9781e-15	Decreased	1.09093	1.44712e-05	Increased	-0.267578	0.135497	nonsignificant
gene-VNO77_00967		hypothetical protein [Trifolium medium]				405.379	509.197	364.207	0	1.91856	0.212051	31.7706	24.9404	30.7772	470.52	458.998	687.782	225.523	259.817	614.652	8.62315	3.59141e-10	Increased	-8.92386	1.33008e-13	Decreased	8.81846	1.2692e-30	Increased	4.74882	6.13236e-09	Increased
gene-VNO77_00968		uncharacterized protein LOC113871580 [Abrus precatorius]/hypothetical protein E2542_SST17331 [Spatholobus suberectus]/uncharacterized protein LOC114413077 isoform X1 [Glycine soja]/uncharacterized protein LOC100776631 [Glycine max]/uncharacterized protein LOC100793049 isoform X1 [Glycine max]				41.1751	48.8224	36.3115	0.492193	0.549076	0.191645	0.585186	0.530528	0.614966	22.8684	27.4232	26.6078	11.7202	13.4545	14.9699	4.55827	1.77376e-42	Increased	-5.23879	2.84045e-55	Decreased	6.25436	2.37861e-47	Increased	-0.12585	0.796407	nonsignificant
gene-VNO77_00969		uncharacterized protein LOC113872984 isoform X2 [Abrus precatorius]/uncharacterized protein LOC100785650 [Glycine max]/uncharacterized protein LOC100805311 [Glycine max]/uncharacterized protein LOC114179962 [Vigna unguiculata]/uncharacterized protein LOC109790731 [Cajanus cajan]/hypothetical protein glysoja_008361, partial [Glycine soja]/hypothetical protein DEO72_LG2g5016 [Vigna unguiculata]/hyp…				5.76732	4.81234	6.22269	10.3882	11.7955	3.92268	18.7106	16.3491	16.4035	14.8661	15.6336	13.7727	10.112	9.12686	10.4046	-0.196217	0.567618	nonsignificant	-0.123597	0.715438	nonsignificant	-1.03286	0.0118661	Decreased	0.41978	0.211446	nonsignificant
gene-VNO77_00970						0.952271	0.210291	2.12166	7.42107	8.20808	3.65097	8.1078	13.1117	11.1421	2.2993	6.57102	5.31158	2.89456	5.64073	3.02346	-1.14008	0.0275069	Decreased	1.10946	0.0642767	nonsignificant	-3.08483	0.000880673	Decreased	0.153077	0.700973	nonsignificant
gene-VNO77_00972	GDSL esterase/lipase At3g26430	GDSL esterase/lipase At3g26430-like [Abrus precatorius]/SGNH hydrolase superfamily [Sesbania bispinosa]/GDSL esterase/lipase At3g26430 [Cajanus cajan]/GDSL esterase/lipase At3g26430 family [Cajanus cajan]				0.245608	1.22464	0	3.32709	4.31012	3.1043	0.127181	0.070116	0	3.22579	4.92182	3.36935	11.11	12.0162	15.8465	1.43804	9.78368e-09	Increased	0.578743	0.0771	nonsignificant	-3.11601	0.0104158	Decreased	-6.30119	1.72874e-28	Decreased
gene-VNO77_00973	Eukaryotic translation initiation factor 4B2	Eukaryotic translation initiation factor 4B1, partial [Mucuna pruriens]/eukaryotic translation initiation factor 4B2-like [Abrus precatorius]				63.2225	54.4289	52.8743	17.8158	19.0622	15.1522	43.9114	44.6731	45.7223	43.0669	39.9023	46.2501	61.6353	53.5869	49.5518	1.24497	5.27247e-13	Increased	-0.631409	0.000119781	nonsignificant	1.28651	1.68166e-08	Increased	0.769937	1.01692e-11	nonsignificant
gene-VNO77_00974		60S acidic ribosomal protein P3-like [Abrus precatorius]	gmx03010	Ribosome		361.157	230.163	418.767	525.893	591.131	754.804	982.69	1133.66	992.116	1045.2	813.039	1255.2	800.88	763.486	821.198	-0.110663	0.679841	nonsignificant	-0.0109097	0.970593	nonsignificant	-1.39275	1.78436e-05	Decreased	0.0944698	0.730816	nonsignificant
gene-VNO77_00975		uncharacterized protein LOC113872246 isoform X2 [Abrus precatorius]/uncharacterized protein LOC113872246 isoform X1 [Abrus precatorius]/uncharacterized protein LOC100783705 [Glycine max]				34.0528	22.253	28.923	88.4389	81.017	58.9324	7.61435	6.91353	5.59005	12.5839	13.5706	16.5904	3.42054	3.5642	3.34577	-4.87587	6.02015e-203	Decreased	3.08917	2.1355e-58	Increased	-1.85837	1.87611e-17	Decreased	-4.0917	2.27611e-108	Decreased
gene-VNO77_00976		uncharacterized protein LOC113873341 [Abrus precatorius]				0.565084	0.751041	0	27.6786	26.2973	41.1089	2.2393	2.19238	2.08328	3.42432	1.81485	2.33792	0.682289	1.17995	1.32816	-5.3699	6.11225e-43	Decreased	4.37665	1.76335e-31	Increased	-6.5386	1.37523e-13	Decreased	-4.51284	7.89673e-43	Decreased
gene-VNO77_00977						105.358	111.132	99.6533	18.9888	14.0278	20.9487	59.4614	81.1835	75.7233	59.2792	68.4201	49.2197	75.9418	72.9859	73.6633	1.60443	4.98205e-09	Increased	-1.00808	0.00116366	Decreased	2.10813	1.82225e-09	Increased	1.38456	3.07801e-06	Increased
gene-VNO77_00978	Protein-tyrosine-phosphatase MKP1	protein-tyrosine-phosphatase MKP1-like [Abrus precatorius]				23.5522	17.8345	21.8281	11.7424	10.7883	13.2488	43.9828	52.1402	47.8502	8.78485	11.1581	8.82752	21.7606	23.2056	19.6119	0.408511	0.0862258	nonsignificant	1.02142	8.72167e-05	Increased	0.355246	0.198489	nonsignificant	1.38723	1.59461e-09	Increased
gene-VNO77_00979		pentatricopeptide repeat-containing protein At1g13040, mitochondrial-like isoform X1 [Abrus precatorius]				0.997572	0.145465	1.13511	3.64192	3.47936	1.67887	3.29494	3.27232	3.75447	2.26645	1.64769	1.97363	3.79177	3.58832	4.43118	0.0180496	0.950442	nonsignificant	1.23801	0.000357569	Increased	-2.44451	0.0006772	Decreased	-0.357688	0.184883	nonsignificant
gene-VNO77_00981		uncharacterized protein LOC113872581 isoform X2 [Abrus precatorius]/NDR1/HIN1-like protein 13 isoform X3 [Abrus precatorius]/NDR1/HIN1-like protein 13 isoform X4 [Abrus precatorius]/Agglutinin receptor [Spatholobus suberectus]				3.40568	2.55654	3.33309	1.18623	0.592011	0.545274	0.961997	1.07703	0.789619	2.00203	4.10219	3.25462	6.80015	7.81068	6.97878	2.78911	2.93271e-15	Increased	-1.33048	0.00914161	Decreased	1.55894	0.00254066	Increased	-0.310647	0.498384	nonsignificant
gene-VNO77_00982		myosin-10 [Abrus precatorius]/myosin-10 isoform X1 [Spatholobus suberectus]/golgin subfamily A member 4 [Glycine max]/hypothetical protein JHK86_021260 [Glycine max]/filament-like plant protein 3 [Glycine soja]/myosin-9 [Cajanus cajan]/golgin subfamily A member 4 [Glycine max]/hypothetical protein CR513_62448, partial [Mucuna pruriens]/hypothetical protein JHK85_013602 [Glycine max]				66.2785	49.899	64.8205	21.4165	17.9806	7.91018	43.165	43.387	43.9731	45.5137	38.0379	41.0558	52.4164	47.7323	47.0099	1.25804	3.19142e-05	Increased	-0.756624	0.011748	nonsignificant	1.53247	6.1029e-06	Increased	0.905094	0.00236053	nonsignificant
gene-VNO77_00984	E3 ubiquitin-protein ligase RGLG5/E3 ubiquitin-protein ligase RGLG2	E3 ubiquitin-protein ligase RGLG5-like isoform X1 [Abrus precatorius]				44.6469	47.1728	28.202	14.6936	15.9737	7.39823	3.29984	2.94743	2.91565	51.9536	57.5095	44.5131	63.8215	60.1587	56.6833	1.85523	4.54624e-14	Increased	-1.36486	1.51309e-07	Decreased	1.29101	0.0010206	Increased	-2.62597	3.59115e-24	Decreased
gene-VNO77_00985		Endoglucanase protein [Spatholobus suberectus]/glycosyl hydrolase 5 family protein-like [Abrus precatorius]/Endoglucanase E1 [Cajanus cajan]/hypothetical protein JHK86_013259 [Glycine max]/glycosyl hydrolase 5 family protein [Glycine max]/LOW QUALITY PROTEIN: glycosyl hydrolase 5 family protein [Cajanus cajan]	gmx00500	Starch and sucrose metabolism		5.33119	7.27214	4.83348	0.537923	2.1477	3.39881	2.32825	2.01014	2.07741	10.6515	12.7102	11.3929	2.15251	3.37276	2.2115	-0.149552	0.817779	nonsignificant	-1.75913	0.00230432	Decreased	1.04836	0.138097	nonsignificant	-0.601273	0.353281	nonsignificant
gene-VNO77_00986		glycosyl hydrolase 5 family protein-like [Abrus precatorius]/hypothetical protein JHK87_013155 [Glycine soja]/glycosyl hydrolase 5 family protein [Glycine max]/Endoglucanase protein [Spatholobus suberectus]/Endoglucanase protein [Spatholobus suberectus]/glycosyl hydrolase 5 family protein-like [Glycine soja]/Endoglucanase [Glycine soja]/glycosyl hydrolase 5 family protein-like [Abrus precatorius]…				4.68063	5.69675	5.49302	12.548	16.0267	17.6197	24.0869	25.8105	27.7738	20.2225	24.8164	19.7759	13.3267	14.5856	16.4177	-0.509317	0.0529774	nonsignificant	0.220684	0.418925	nonsignificant	-1.98671	8.66581e-09	Decreased	0.122447	0.62857	nonsignificant
gene-VNO77_00987		SIEVE ELEMENT OCCLUSION B protein [Spatholobus suberectus]/sieve element occlusion e [Glycine max]/LOW QUALITY PROTEIN: protein SIEVE ELEMENT OCCLUSION B-like [Abrus precatorius]/hypothetical protein JHK85_021698 [Glycine max]/hypothetical protein glysoja_008348 [Glycine soja]/Protein SIEVE ELEMENT OCCLUSION B, partial [Mucuna pruriens]/Sieve element occlusion, N-terminal [Sesbania bispinosa]				0.690182	3.2089	1.90565	0.0763547	0.304852	0	1.60329	1.02099	0.977246	3.07456	3.33536	3.0331	1.29477	2.54361	2.46026	3.60503	1.02181e-06	Increased	-3.91308	1.50882e-09	Decreased	3.61184	0.000720374	Increased	2.63172	0.000894903	Increased
gene-VNO77_00988		hypothetical protein E2542_SST17312 [Spatholobus suberectus]/hypothetical protein SESBI_41085 [Sesbania bispinosa]/uncharacterized protein LOC113848077 [Abrus precatorius]				58.9317	49.3704	63.3176	64.7061	71.7866	56.2793	81.965	85.0168	84.7542	143.124	122.836	206.116	79.0931	80.0011	82.1158	-0.0967349	0.471915	nonsignificant	-0.609458	0.0134832	nonsignificant	-0.60828	0.00147847	nonsignificant	-0.213521	0.0767644	nonsignificant
gene-VNO77_00989		protein JINGUBANG-like [Abrus precatorius]				21.5561	29.9147	16.1686	0.315966	0.0946137	0.418293	12.7584	14.3806	12.6137	7.09949	7.0851	7.59865	2.05197	1.86185	2.00045	2.45283	2.68423e-05	Increased	-4.09817	2.90388e-16	Decreased	5.99428	2.97469e-22	Increased	5.08054	3.26614e-32	Increased
gene-VNO77_00990						43.4675	28.0529	31.1089	45.6697	43.1675	39.2189	25.7186	27.4154	27.2284	29.3506	30.9823	33.183	38.0725	28.9591	35.4651	-0.743999	0.000553654	nonsignificant	1.13776	1.6592e-07	Increased	-0.762123	0.0115041	nonsignificant	-1.27103	2.64639e-14	Decreased
gene-VNO77_00991						16.1066	9.54443	15.1274	1.84524	2.39436	0.610707	9.36541	8.77292	8.14025	12.4806	12.628	9.24502	8.78789	6.91929	11.1263	2.01626	0.000241947	Increased	-2.12414	0.00023676	Decreased	2.60415	5.71856e-05	Increased	1.79704	0.000186435	Increased
gene-VNO77_00992	Actin-related protein 3/Actin-related protein 3 [Oryza sativa Indica Group]	Actin-related protein 3 [Spatholobus suberectus]/Actin-related protein 3, partial [Mucuna pruriens]/actin-related protein 3-like isoform X1 [Abrus precatorius]/actin-related protein 3 [Vigna radiata var. radiata]/actin-related protein 3 [Vigna angularis]/hypothetical protein JHK87_021145 [Glycine soja]/actin-related protein 3 [Glycine soja]/actin-related protein 3 [Cajanus cajan]/actin-related pr…	gmx03015/gmx03250/gmx04144	mRNA surveillance pathway/Viral life cycle - HIV-1/Endocytosis		7.38715	4.38573	6.71828	14.7426	14.7796	11.1572	16.3876	17.9414	16.6382	11.6862	10.1225	9.16652	16.8998	15.4449	14.4185	-0.213902	0.207469	nonsignificant	1.06887	1.42585e-07	Increased	-1.58864	1.34355e-09	Decreased	-0.269683	0.0545803	nonsignificant
gene-VNO77_00993		hypothetical protein CR513_24449, partial [Mucuna pruriens]				7.53263	12.3258	7.37876	4.82143	4.81248	3.84155	3.56917	3.80278	3.64707	14.074	14.6908	17.8936	6.95815	7.89182	8.41203	0.368467	0.190278	nonsignificant	-1.1124	0.000225418	Decreased	0.635973	0.210048	nonsignificant	-0.886786	0.00124821	nonsignificant
gene-VNO77_00994		ultraviolet-B receptor UVR8-like [Abrus precatorius]/ultraviolet-B receptor UVR8-like [Abrus precatorius]				20.5932	18.6006	16.5646	31.9744	33.6867	28.6056	25.4069	25.2242	24.0828	43.7325	37.2496	38.7746	31.2395	30.2467	29.5478	-0.473375	0.00078488	nonsignificant	0.339731	0.0438786	nonsignificant	-1.18214	2.47643e-06	Decreased	-0.936974	3.99831e-14	nonsignificant
gene-VNO77_00995	Photosystem II core complex proteins psbY, chloroplastic	photosystem II core complex proteins psbY, chloroplastic [Abrus precatorius]	gmx00195	Photosynthesis		2.20478	0.636932	2.78632	0.227807	0.795845	2.45037	12.8668	13.8487	13.5237	0.489666	0.331706	0	2.34245	2.3644	2.27506	0.501301	0.539553	nonsignificant	2.8703	0.0232072	Increased	0.0818563	0.937833	nonsignificant	2.86175	8.88979e-05	Increased
gene-VNO77_00996						3.12181	0.284512	2.15286	0	0	0	2.46811	3.32613	2.43853	0.81659	0.29634	0	0.734282	1.77162	0.76698	4.20037	0.0291315	Increased	-2.38499	0.544885	nonsignificant	4.86244	0.0443932	nonsignificant	5.35277	0.000204666	Increased
gene-VNO77_00998	Protein NOI4	RPM1-interacting protein 4-like [Vigna radiata var. radiata]/protein NOI4-like [Vigna unguiculata]/protein NOI4-like [Abrus precatorius]				1.02453	0.522887	0	1.49614	0.560011	0.30948	0.755997	0.555717	1.52782	2.35834	3.81237	7.09439	3.77858	5.38483	6.06121	2.22577	0.0025556	Increased	-1.78882	0.0553998	nonsignificant	-0.964408	0.601891	nonsignificant	-0.3597	0.714841	nonsignificant
gene-VNO77_00999		membrane protein [Spatholobus suberectus]/uncharacterized protein LOC114421814 isoform X1 [Glycine soja]				4.2591	4.48156	5.69455	11.4682	11.302	9.28873	14.0838	15.7207	14.2049	12.3149	11.837	7.55025	10.6846	10.2066	9.99326	-0.471881	0.00935752	nonsignificant	0.69524	0.0140251	nonsignificant	-1.58767	5.97914e-08	Decreased	-0.13895	0.398168	nonsignificant
gene-VNO77_01000	Protein kinase PINOID	protein kinase PINOID-like [Abrus precatorius]/Protein kinase PINOID, partial [Mucuna pruriens]				0	0	0	0.0518326	0	0.171547	0.232808	0.0513396	0.0846884	0.0594202	0	0	0.0748033	0	0.234403	-0.0532116	0.977622	nonsignificant	2.67304	0.285938	nonsignificant	-5.73018	0.137683	nonsignificant	0.101897	0.94246	nonsignificant
gene-VNO77_01001		glucan endo-1,3-beta-glucosidase 13 [Abrus precatorius]/glucan endo-1,3-beta-glucosidase 13 [Cajanus cajan]				0	0	0	0.159992	0.638779	0.264758	0.68268	0.396176	0.0871361	1.83413	0.931844	0	0	0	0	-5.48408	0.00583104	Decreased	-0.717283	0.629718	nonsignificant	-6.19494	0.0198503	Decreased	-0.450403	0.687567	nonsignificant
gene-VNO77_01002	DNA damage-binding protein 1/DNA damage-binding protein 1a/DNA damage-binding protein 1	DNA damage-binding protein 1a isoform X1 [Abrus precatorius]/DNA damage-binding protein 1a [Cajanus cajan]/DNA damage-binding protein 1 [Vigna unguiculata]/DNA damage-binding protein 1 [Vigna angularis]/DNA damage-binding protein 1a [Glycine soja]/hypothetical protein VIGAN_01095400 [Vigna angularis var. angularis]/DNA damage-binding protein 1a-like [Glycine soja]/DNA damage-binding protein 1a [V…	gmx03420/gmx04120	Nucleotide excision repair/Ubiquitin mediated proteolysis		2.68484	2.12992	3.55074	37.5693	32.2655	20.3172	24.305	22.9887	24.7762	8.41291	8.78145	8.66039	4.52587	4.65046	5.65567	-3.00486	2.32661e-44	Decreased	2.46171	8.59655e-33	Increased	-3.86521	1.85672e-47	Decreased	-0.901898	1.30401e-06	nonsignificant
gene-VNO77_01003						17.8734	1.47204	12.3322	5.01424	7.20709	1.32762	12.432	9.33712	13.9822	31.1555	29.6426	27.9935	9.69678	10.7442	9.07037	0.717749	0.170714	nonsignificant	-2.03761	1.39714e-05	Decreased	0.757212	0.438859	nonsignificant	0.806223	0.111287	nonsignificant
gene-VNO77_01004		protein WHAT'S THIS FACTOR 9, mitochondrial isoform X1 [Abrus precatorius]/protein WHAT'S THIS FACTOR 9, mitochondrial isoform X2 [Abrus precatorius]				1.80344	1.2035	0.945036	8.57647	6.09614	6.88121	3.85216	3.65216	4.14019	1.52693	1.41909	2.41821	1.50028	1.26169	1.32223	-2.82687	8.84103e-24	Decreased	2.70017	1.41704e-15	Increased	-2.8757	6.85156e-12	Decreased	-1.49384	4.32096e-11	Decreased
gene-VNO77_01007	Cationic amino acid transporter 1	cationic amino acid transporter 1-like [Glycine soja]/cationic amino acid transporter 1 [Glycine max]/hypothetical protein PHAVU_002G252100g [Phaseolus vulgaris]/cationic amino acid transporter 1 [Cajanus cajan]/basic amino acid/polyamine antiporter [Vigna unguiculata]/cationic amino acid transporter 1-like [Vigna unguiculata]				5.34969	5.07894	2.10794	0.092416	0.322855	0.688193	0.103773	0.0915371	0.0251662	0.47675	0.80739	2.03399	2.33401	1.82554	3.7614	2.38182	0.00059827	Increased	-0.839018	0.337745	nonsignificant	3.06279	0.000169781	Increased	-2.97756	0.00265194	Decreased
gene-VNO77_01008	Protein LSD1	protein LSD1 isoform X2 [Cajanus cajan]/LSD1 protein [Spatholobus suberectus]/protein LSD1 isoform X4 [Cajanus cajan]			LSD	185.194	214.721	182.723	35.9958	35.5207	37.1163	108.397	118.474	110.2	121.412	129.642	129.063	161.354	151.055	129.693	1.59291	2.29776e-14	Increased	-1.11214	2.05937e-08	Decreased	1.99611	5.39496e-12	Increased	1.02348	1.32667e-08	Increased
gene-VNO77_01009	CASP-like protein 1B1	CASP-like protein 1B1 [Abrus precatorius]/CASP-like protein 1B1 [Cajanus cajan]/CASP protein 1B1 [Spatholobus suberectus]				0	0	0	0	0	0	0	0	0	0.947175	1.50381	1.72482	9.29068	5.34807	6.90205	8.48064	1.57265e-11	Increased	-5.84933	0.000149554	Decreased			nonsignificant			nonsignificant
gene-VNO77_01010	Lysine-specific demethylase JMJ18	Lysine-specific demethylase JMJ18 [Spatholobus suberectus]/putative lysine-specific demethylase JMJ14 [Glycine max]/lysine-specific demethylase JMJ18 isoform X1 [Glycine max]/lysine-specific demethylase JMJ18-like isoform X1 [Glycine soja]/hypothetical protein GYH30_021083 [Glycine max]/putative lysine-specific demethylase JMJ14 isoform C [Glycine soja]/hypothetical protein JHK85_013582 [Glycine …				0.575814	0.0244896	0.262522	2.72114	4.17322	2.62836	0.0314733	0.069406	0.139932	0.040165	0.127539	0.117026	0.101126	0.0782018	0.0352099	-5.87491	1.07453e-43	Decreased	5.76921	2.56672e-40	Increased	-3.97458	1.22523e-06	Decreased	-5.92647	1.81143e-36	Decreased
gene-VNO77_01011	Gamma-soluble NSF attachment protein	gamma-soluble NSF attachment protein-like, partial [Abrus precatorius]				2.48435	3.3447	0	3.33081	3.23098	3.26056	1.11677	0.859635	1.71185	10.4872	10.5537	12.1887	11.8819	10.0522	11.3149	1.34383	3.42089e-08	Increased	-1.07812	7.98799e-05	Decreased	-1.09241	0.392114	nonsignificant	-2.02672	2.75214e-08	Decreased
gene-VNO77_01012	Subtilisin-like protease SBT2.2/Subtilisin-like protease SBT2.3	Subtilisin protease SBT2.5 [Spatholobus suberectus]/subtilisin-like protease SBT2.3 [Abrus precatorius]				0.0713557	0	0	0.244223	0.87757	0.107772	0.204762	0.0161267	0.124143	0.233312	0.118536	0	0	0	0	-7.94031	3.18473e-07	Decreased	2.40499	0.0456482	nonsignificant	-4.49315	0.00820588	Decreased	-2.3856	0.018891	Decreased
[truncated: 24,793 more rows]
