# Supplementary material for: Integrative metabolomic and transcriptomic analyses reveal the regulatory mechanisms underlying the biosynthesis of flavonoid and terpenoid metabolites in different tissues of Canavalia gladiata
Source: Front Plant Sci. 2026 Apr 15;17:1792177. doi: 10.3389/fpls.2026.1792177 (PMC13125093; doi:10.3389/fpls.2026.1792177)
Supplement: Supplementary file 14 [file Table7.xlsx]

## Sheet: Cluster1
Metabolite_ID	Metabolite	Gene_id	Correlation
5.73_239.0705m/z	7-Hydroxyflavone	gene-VNO77_43410	0.999919
4.62_535.1090m/z	Kaempferol 3-(6''-Malonylglucoside)	gene-VNO77_32440	0.999744
5.16_789.2076m/z	Kaempferide 3-[Rhamnopyranosyl-(1->6)-Glucoside] 7-Rhamnoside	gene-VNO77_20487	0.999729
7.07_371.1128m/z	2-(3,4-Dimethoxyphenyl)-5-Hydroxy-6,7,8-Trimethoxy-4h-Chromen-4-One	gene-VNO77_36143	0.999605
5.16_789.2076m/z	Kaempferide 3-[Rhamnopyranosyl-(1->6)-Glucoside] 7-Rhamnoside	gene-VNO77_05673	0.999577
5.16_789.2076m/z	Kaempferide 3-[Rhamnopyranosyl-(1->6)-Glucoside] 7-Rhamnoside	gene-VNO77_02753	0.999535
5.04_327.0878m/z	3-Hydroxy-3',4',5'-Trimethoxyflavone	gene-VNO77_32502	0.999527
5.82_386.0872m/z	Wharangin	gene-VNO77_30136	0.99947
5.12_341.0671m/z	8-Hydroxygalangin 7-Methyl Ether 8-Acetate	gene-VNO77_30136	0.999469
5.66_599.1217m/z	3 5 7-Trihydroxy-4'-Methoxyflavone	gene-VNO77_36867	0.99943
5.82_386.0872m/z	Wharangin	gene-VNO77_41747	0.999385
6.67_339.1607m/z	2',7-Dihydroxy-4'-Methoxy-8-Prenylflavan	gene-VNO77_36867	0.999338
5.12_341.0671m/z	8-Hydroxygalangin 7-Methyl Ether 8-Acetate	gene-VNO77_41747	0.999314
5.04_327.0878m/z	3-Hydroxy-3',4',5'-Trimethoxyflavone	gene-VNO77_20908	0.999303
4.85_519.1140m/z	Apigenin 5-(6''-Malonylglucoside)	gene-VNO77_32440	0.999269
5.71_255.1017m/z	5-Methoxyflavanone	gene-VNO77_20487	0.999258
6.67_339.1607m/z	2',7-Dihydroxy-4'-Methoxy-8-Prenylflavan	gene-VNO77_32503	0.999127
5.46_599.1188m/z	Procyanidin A1	gene-VNO77_24701	0.999127
5.71_255.1017m/z	5-Methoxyflavanone	gene-VNO77_41747	0.999123
5.89_300.0635n	Geraldol	gene-VNO77_41747	0.999103
5.78_301.0720m/z	5,7,8-Trihydroxy-4'-Methoxyflavanone	gene-VNO77_05674	0.999076
5.71_255.1017m/z	5-Methoxyflavanone	gene-VNO77_32440	0.999026
5.89_300.0635n	Geraldol	gene-VNO77_30136	0.999021
6.27_283.0613m/z	5,7-Dihydroxy-6-Methoxy-2-Phenyl-4h-Chromen-4-One	gene-VNO77_41747	0.999005
5.25_339.0879m/z	7-Demethyltangeretin	gene-VNO77_30136	0.99895
4.85_519.1140m/z	Apigenin 5-(6''-Malonylglucoside)	gene-VNO77_30136	0.998949
0.92_403.1350m/z	7-Hydroxyflavanone-Glucoside	gene-VNO77_30136	0.99891
5.46_599.1188m/z	Procyanidin A1	gene-VNO77_34902	0.998902
6.27_283.0613m/z	5,7-Dihydroxy-6-Methoxy-2-Phenyl-4h-Chromen-4-One	gene-VNO77_20487	0.998877
5.16_789.2076m/z	Kaempferide 3-[Rhamnopyranosyl-(1->6)-Glucoside] 7-Rhamnoside	gene-VNO77_24701	0.998845
5.16_789.2076m/z	Kaempferide 3-[Rhamnopyranosyl-(1->6)-Glucoside] 7-Rhamnoside	gene-VNO77_32502	0.998777
4.40_461.1101m/z	5,2',6'-Trihydroxy-7-Methoxyflavone 2'-O-Glucoside	gene-VNO77_30136	0.998767
0.92_403.1350m/z	7-Hydroxyflavanone-Glucoside	gene-VNO77_41747	0.998751
6.27_283.0613m/z	5,7-Dihydroxy-6-Methoxy-2-Phenyl-4h-Chromen-4-One	gene-VNO77_32440	0.998738
5.04_327.0878m/z	3-Hydroxy-3',4',5'-Trimethoxyflavone	gene-VNO77_02753	0.998718
5.89_300.0635n	Geraldol	gene-VNO77_32440	0.998704
5.82_386.0872m/z	Wharangin	gene-VNO77_32440	0.998702
3.63_477.1718m/z	Matteucinol 7-O-Glucoside	gene-VNO77_13189	0.998702
6.64_323.1278m/z	Licoflavone A	gene-VNO77_17157	0.998664
5.78_301.0720m/z	5,7,8-Trihydroxy-4'-Methoxyflavanone	gene-VNO77_41747	0.998656
6.67_339.1607m/z	2',7-Dihydroxy-4'-Methoxy-8-Prenylflavan	gene-VNO77_30136	0.998648
5.25_339.0879m/z	7-Demethyltangeretin	gene-VNO77_33323	0.998636
7.07_371.1128m/z	2-(3,4-Dimethoxyphenyl)-5-Hydroxy-6,7,8-Trimethoxy-4h-Chromen-4-One	gene-VNO77_18991	0.998632
5.16_789.2076m/z	Kaempferide 3-[Rhamnopyranosyl-(1->6)-Glucoside] 7-Rhamnoside	gene-VNO77_20908	0.998607
4.40_461.1101m/z	5,2',6'-Trihydroxy-7-Methoxyflavone 2'-O-Glucoside	gene-VNO77_41747	0.998604
6.64_323.1278m/z	Licoflavone A	gene-VNO77_36143	0.998576
6.01_518.1814n	Phellodensin E	gene-VNO77_40671	0.998556
5.78_301.0720m/z	5,7,8-Trihydroxy-4'-Methoxyflavanone	gene-VNO77_20487	0.998552
5.71_255.1017m/z	5-Methoxyflavanone	gene-VNO77_05673	0.998544
4.40_461.1101m/z	5,2',6'-Trihydroxy-7-Methoxyflavone 2'-O-Glucoside	gene-VNO77_05674	0.998537
6.27_283.0613m/z	5,7-Dihydroxy-6-Methoxy-2-Phenyl-4h-Chromen-4-One	gene-VNO77_05673	0.998454
5.12_341.0671m/z	8-Hydroxygalangin 7-Methyl Ether 8-Acetate	gene-VNO77_32440	0.998444
5.32_601.1368m/z	Prunin 6''-P-Coumarate	gene-VNO77_17157	0.998413
6.27_283.0613m/z	5,7-Dihydroxy-6-Methoxy-2-Phenyl-4h-Chromen-4-One	gene-VNO77_05674	0.998378
5.71_255.1017m/z	5-Methoxyflavanone	gene-VNO77_05674	0.998375
5.25_339.0879m/z	7-Demethyltangeretin	gene-VNO77_32440	0.998349
5.16_789.2076m/z	Kaempferide 3-[Rhamnopyranosyl-(1->6)-Glucoside] 7-Rhamnoside	gene-VNO77_05674	0.998333
5.25_339.0879m/z	7-Demethyltangeretin	gene-VNO77_33016	0.998326
4.40_461.1101m/z	5,2',6'-Trihydroxy-7-Methoxyflavone 2'-O-Glucoside	gene-VNO77_20487	0.998325
5.89_300.0635n	Geraldol	gene-VNO77_20487	0.998325
6.27_283.0613m/z	5,7-Dihydroxy-6-Methoxy-2-Phenyl-4h-Chromen-4-One	gene-VNO77_30136	0.998314
3.63_477.1718m/z	Matteucinol 7-O-Glucoside	gene-VNO77_20717	0.998281
0.92_403.1350m/z	7-Hydroxyflavanone-Glucoside	gene-VNO77_05674	0.998252
7.07_371.1128m/z	2-(3,4-Dimethoxyphenyl)-5-Hydroxy-6,7,8-Trimethoxy-4h-Chromen-4-One	gene-VNO77_05674	0.998243
3.63_477.1718m/z	Matteucinol 7-O-Glucoside	gene-VNO77_12443	0.99823
0.92_403.1350m/z	7-Hydroxyflavanone-Glucoside	gene-VNO77_20487	0.998225
5.25_339.0879m/z	7-Demethyltangeretin	gene-VNO77_05673	0.998222
5.78_301.0720m/z	5,7,8-Trihydroxy-4'-Methoxyflavanone	gene-VNO77_30136	0.998198
5.71_255.1017m/z	5-Methoxyflavanone	gene-VNO77_30136	0.998198
4.40_461.1101m/z	5,2',6'-Trihydroxy-7-Methoxyflavone 2'-O-Glucoside	gene-VNO77_05673	0.998191
5.66_599.1217m/z	3 5 7-Trihydroxy-4'-Methoxyflavone	gene-VNO77_32503	0.998138
5.46_599.1188m/z	Procyanidin A1	gene-VNO77_36153	0.998124
5.78_301.0720m/z	5,7,8-Trihydroxy-4'-Methoxyflavanone	gene-VNO77_05673	0.998121
5.82_386.0872m/z	Wharangin	gene-VNO77_20487	0.998107
6.46_383.1489m/z	Abyssinoflavanone Iv	gene-VNO77_32866	0.998103
5.25_339.0879m/z	7-Demethyltangeretin	gene-VNO77_41747	0.998102
5.46_599.1188m/z	Procyanidin A1	gene-VNO77_04929	0.99808
5.04_327.0878m/z	3-Hydroxy-3',4',5'-Trimethoxyflavone	gene-VNO77_28556	0.998044
4.62_535.1090m/z	Kaempferol 3-(6''-Malonylglucoside)	gene-VNO77_20487	0.998014
4.62_535.1090m/z	Kaempferol 3-(6''-Malonylglucoside)	gene-VNO77_41747	0.997984
4.40_461.1101m/z	5,2',6'-Trihydroxy-7-Methoxyflavone 2'-O-Glucoside	gene-VNO77_33323	0.997977
5.32_601.1368m/z	Prunin 6''-P-Coumarate	gene-VNO77_18990	0.997975
5.12_341.0671m/z	8-Hydroxygalangin 7-Methyl Ether 8-Acetate	gene-VNO77_20487	0.997971
5.04_327.0878m/z	3-Hydroxy-3',4',5'-Trimethoxyflavone	gene-VNO77_35926	0.997961
4.62_535.1090m/z	Kaempferol 3-(6''-Malonylglucoside)	gene-VNO77_30136	0.997955
0.92_403.1350m/z	7-Hydroxyflavanone-Glucoside	gene-VNO77_05673	0.997942
5.04_327.0878m/z	3-Hydroxy-3',4',5'-Trimethoxyflavone	gene-VNO77_05674	0.997936
4.85_519.1140m/z	Apigenin 5-(6''-Malonylglucoside)	gene-VNO77_41747	0.99793
7.44_421.2009m/z	Kurarinone	gene-VNO77_32501	0.997867
5.16_789.2076m/z	Kaempferide 3-[Rhamnopyranosyl-(1->6)-Glucoside] 7-Rhamnoside	gene-VNO77_41747	0.997839
5.25_339.0879m/z	7-Demethyltangeretin	gene-VNO77_20487	0.997837
0.92_403.1350m/z	7-Hydroxyflavanone-Glucoside	gene-VNO77_33323	0.997834
0.92_403.1350m/z	7-Hydroxyflavanone-Glucoside	gene-VNO77_32440	0.997809
5.16_789.2076m/z	Kaempferide 3-[Rhamnopyranosyl-(1->6)-Glucoside] 7-Rhamnoside	gene-VNO77_36153	0.997783
3.63_477.1718m/z	Matteucinol 7-O-Glucoside	gene-VNO77_04929	0.997779
5.12_341.0671m/z	8-Hydroxygalangin 7-Methyl Ether 8-Acetate	gene-VNO77_05674	0.997775
5.04_327.0878m/z	3-Hydroxy-3',4',5'-Trimethoxyflavone	gene-VNO77_05673	0.997742
0.92_403.1350m/z	7-Hydroxyflavanone-Glucoside	gene-VNO77_44517	0.99774
6.50_366.1105n	5-Hydroxy-8-(4-Hydroxy-3-Methoxyphenyl)-2,2-Dimethyl-2h,6h-Benzo[1,2-B:5,4-B']Dipyran-6-One	gene-VNO77_12817	0.997734
6.67_339.1607m/z	2',7-Dihydroxy-4'-Methoxy-8-Prenylflavan	gene-VNO77_20717	0.997728
5.71_255.1017m/z	5-Methoxyflavanone	gene-VNO77_02753	0.997725
5.90_297.0408m/z	3,5,8-Trihydroxy-2-(4-Hydroxyphenyl)-7-Methoxy-4h-Chromen-4-One	gene-VNO77_33323	0.997713
6.64_323.1278m/z	Licoflavone A	gene-VNO77_18991	0.99771
4.62_535.1090m/z	Kaempferol 3-(6''-Malonylglucoside)	gene-VNO77_05673	0.997687
4.40_461.1101m/z	5,2',6'-Trihydroxy-7-Methoxyflavone 2'-O-Glucoside	gene-VNO77_32440	0.997679
5.78_301.0720m/z	5,7,8-Trihydroxy-4'-Methoxyflavanone	gene-VNO77_32440	0.997671
7.44_421.2009m/z	Kurarinone	gene-VNO77_13773	0.997619
5.04_327.0878m/z	3-Hydroxy-3',4',5'-Trimethoxyflavone	gene-VNO77_20487	0.9976
5.66_599.1217m/z	3 5 7-Trihydroxy-4'-Methoxyflavone	gene-VNO77_30136	0.997586
0.92_403.1350m/z	7-Hydroxyflavanone-Glucoside	gene-VNO77_33016	0.997574
5.82_386.0872m/z	Wharangin	gene-VNO77_05674	0.997572
4.23_757.1833m/z	Quercetin 3-O-(3',6"-O-Di-P-Coumaroyl)-Glucoside	gene-VNO77_15250	0.99755
4.85_519.1140m/z	Apigenin 5-(6''-Malonylglucoside)	gene-VNO77_33016	0.99753
5.89_300.0635n	Geraldol	gene-VNO77_05674	0.997528
4.40_461.1101m/z	5,2',6'-Trihydroxy-7-Methoxyflavone 2'-O-Glucoside	gene-VNO77_44517	0.997527
5.46_599.1188m/z	Procyanidin A1	gene-VNO77_05673	0.997518
5.16_789.2076m/z	Kaempferide 3-[Rhamnopyranosyl-(1->6)-Glucoside] 7-Rhamnoside	gene-VNO77_32440	0.997511
5.90_297.0408m/z	3,5,8-Trihydroxy-2-(4-Hydroxyphenyl)-7-Methoxy-4h-Chromen-4-One	gene-VNO77_41747	0.997505
3.63_477.1718m/z	Matteucinol 7-O-Glucoside	gene-VNO77_32440	0.997504
5.04_327.0878m/z	3-Hydroxy-3',4',5'-Trimethoxyflavone	gene-VNO77_24939	0.99749
5.90_297.0408m/z	3,5,8-Trihydroxy-2-(4-Hydroxyphenyl)-7-Methoxy-4h-Chromen-4-One	gene-VNO77_30136	0.997479
7.07_371.1128m/z	2-(3,4-Dimethoxyphenyl)-5-Hydroxy-6,7,8-Trimethoxy-4h-Chromen-4-One	gene-VNO77_17157	0.997473
5.78_301.0720m/z	5,7,8-Trihydroxy-4'-Methoxyflavanone	gene-VNO77_36143	0.997448
6.27_283.0613m/z	5,7-Dihydroxy-6-Methoxy-2-Phenyl-4h-Chromen-4-One	gene-VNO77_02753	0.997384
5.46_599.1188m/z	Procyanidin A1	gene-VNO77_33695	0.997383
5.04_327.0878m/z	3-Hydroxy-3',4',5'-Trimethoxyflavone	gene-VNO77_11082	0.997312
5.89_300.0635n	Geraldol	gene-VNO77_05673	0.997289
5.90_297.0408m/z	3,5,8-Trihydroxy-2-(4-Hydroxyphenyl)-7-Methoxy-4h-Chromen-4-One	gene-VNO77_05674	0.997282
0.92_403.1350m/z	7-Hydroxyflavanone-Glucoside	gene-VNO77_09658	0.997264
5.16_789.2076m/z	Kaempferide 3-[Rhamnopyranosyl-(1->6)-Glucoside] 7-Rhamnoside	gene-VNO77_35926	0.99725
4.40_461.1101m/z	5,2',6'-Trihydroxy-7-Methoxyflavone 2'-O-Glucoside	gene-VNO77_33016	0.997232
6.01_518.1814n	Phellodensin E	gene-VNO77_33323	0.997226
4.85_519.1140m/z	Apigenin 5-(6''-Malonylglucoside)	gene-VNO77_05673	0.997223
5.90_297.0408m/z	3,5,8-Trihydroxy-2-(4-Hydroxyphenyl)-7-Methoxy-4h-Chromen-4-One	gene-VNO77_20487	0.997215
5.12_341.0671m/z	8-Hydroxygalangin 7-Methyl Ether 8-Acetate	gene-VNO77_33016	0.997188
4.40_461.1101m/z	5,2',6'-Trihydroxy-7-Methoxyflavone 2'-O-Glucoside	gene-VNO77_09658	0.997156
5.82_386.0872m/z	Wharangin	gene-VNO77_33016	0.997149
4.85_519.1140m/z	Apigenin 5-(6''-Malonylglucoside)	gene-VNO77_20487	0.99713
5.90_297.0408m/z	3,5,8-Trihydroxy-2-(4-Hydroxyphenyl)-7-Methoxy-4h-Chromen-4-One	gene-VNO77_05673	0.997103
5.46_599.1188m/z	Procyanidin A1	gene-VNO77_28621	0.997072
6.67_339.1607m/z	2',7-Dihydroxy-4'-Methoxy-8-Prenylflavan	gene-VNO77_33016	0.997043
4.85_519.1140m/z	Apigenin 5-(6''-Malonylglucoside)	gene-VNO77_20717	0.997041
5.78_301.0720m/z	5,7,8-Trihydroxy-4'-Methoxyflavanone	gene-VNO77_02753	0.997011
5.32_601.1368m/z	Prunin 6''-P-Coumarate	gene-VNO77_36867	0.997011
5.71_255.1017m/z	5-Methoxyflavanone	gene-VNO77_24701	0.996969
5.04_327.0878m/z	3-Hydroxy-3',4',5'-Trimethoxyflavone	gene-VNO77_36143	0.996957
5.46_599.1188m/z	Procyanidin A1	gene-VNO77_40670	0.996949
6.46_383.1489m/z	Abyssinoflavanone Iv	gene-VNO77_06856	0.996949
5.46_599.1188m/z	Procyanidin A1	gene-VNO77_02753	0.996939
4.85_519.1140m/z	Apigenin 5-(6''-Malonylglucoside)	gene-VNO77_04929	0.996925
5.12_341.0671m/z	8-Hydroxygalangin 7-Methyl Ether 8-Acetate	gene-VNO77_36867	0.996915
0.94_401.1205m/z	2',4',6'-Trihydroxydihydrochalcone 4'-Glucoside	gene-VNO77_39739	0.996911
5.90_297.0408m/z	3,5,8-Trihydroxy-2-(4-Hydroxyphenyl)-7-Methoxy-4h-Chromen-4-One	gene-VNO77_33016	0.996907
5.82_386.0872m/z	Wharangin	gene-VNO77_05673	0.996899
5.12_341.0671m/z	8-Hydroxygalangin 7-Methyl Ether 8-Acetate	gene-VNO77_44517	0.996899
4.40_461.1101m/z	5,2',6'-Trihydroxy-7-Methoxyflavone 2'-O-Glucoside	gene-VNO77_36143	0.996897
6.84_423.2165m/z	4'-O-Methylabyssinone V	gene-VNO77_28621	0.996881
5.46_599.1188m/z	Procyanidin A1	gene-VNO77_10028	0.996866
7.07_371.1128m/z	2-(3,4-Dimethoxyphenyl)-5-Hydroxy-6,7,8-Trimethoxy-4h-Chromen-4-One	gene-VNO77_02166	0.996837
6.64_323.1278m/z	Licoflavone A	gene-VNO77_05674	0.996833
6.84_423.2165m/z	4'-O-Methylabyssinone V	gene-VNO77_36153	0.996818
5.78_301.0720m/z	5,7,8-Trihydroxy-4'-Methoxyflavanone	gene-VNO77_33323	0.996796
6.01_518.1814n	Phellodensin E	gene-VNO77_33016	0.996794
5.89_300.0635n	Geraldol	gene-VNO77_33016	0.99679
5.78_301.0720m/z	5,7,8-Trihydroxy-4'-Methoxyflavanone	gene-VNO77_09658	0.996781
5.46_599.1188m/z	Procyanidin A1	gene-VNO77_21401	0.996775
5.12_341.0671m/z	8-Hydroxygalangin 7-Methyl Ether 8-Acetate	gene-VNO77_05673	0.996769
4.62_535.1090m/z	Kaempferol 3-(6''-Malonylglucoside)	gene-VNO77_04929	0.996764
5.82_386.0872m/z	Wharangin	gene-VNO77_44517	0.996751
6.64_323.1278m/z	Licoflavone A	gene-VNO77_18990	0.996748
5.66_599.1217m/z	3 5 7-Trihydroxy-4'-Methoxyflavone	gene-VNO77_33016	0.996741
5.78_301.0720m/z	5,7,8-Trihydroxy-4'-Methoxyflavanone	gene-VNO77_32502	0.99674
5.25_339.0879m/z	7-Demethyltangeretin	gene-VNO77_05674	0.996733
5.82_386.0872m/z	Wharangin	gene-VNO77_36867	0.996733
4.85_519.1140m/z	Apigenin 5-(6''-Malonylglucoside)	gene-VNO77_33323	0.996727
7.44_421.2009m/z	Kurarinone	gene-VNO77_21740	0.99672
6.67_339.1607m/z	2',7-Dihydroxy-4'-Methoxy-8-Prenylflavan	gene-VNO77_41747	0.996699
6.64_323.1278m/z	Licoflavone A	gene-VNO77_02166	0.996672
5.25_339.0879m/z	7-Demethyltangeretin	gene-VNO77_44517	0.99667
0.92_403.1350m/z	7-Hydroxyflavanone-Glucoside	gene-VNO77_36143	0.996659
5.66_599.1217m/z	3 5 7-Trihydroxy-4'-Methoxyflavone	gene-VNO77_18990	0.996654
5.71_255.1017m/z	5-Methoxyflavanone	gene-VNO77_32502	0.996642
4.62_535.1090m/z	Kaempferol 3-(6''-Malonylglucoside)	gene-VNO77_24701	0.996628
5.46_599.1188m/z	Procyanidin A1	gene-VNO77_32440	0.996612
5.66_599.1217m/z	3 5 7-Trihydroxy-4'-Methoxyflavone	gene-VNO77_17157	0.996587
5.04_327.0878m/z	3-Hydroxy-3',4',5'-Trimethoxyflavone	gene-VNO77_24701	0.996569
5.04_327.0878m/z	3-Hydroxy-3',4',5'-Trimethoxyflavone	gene-VNO77_23532	0.996564
4.30_331.0829m/z	Isosakuranetin	gene-VNO77_21130	0.996556
6.84_423.2165m/z	4'-O-Methylabyssinone V	gene-VNO77_24701	0.996543
6.84_423.2165m/z	4'-O-Methylabyssinone V	gene-VNO77_02753	0.99653
6.67_339.1607m/z	2',7-Dihydroxy-4'-Methoxy-8-Prenylflavan	gene-VNO77_33325	0.996517
5.04_327.0878m/z	3-Hydroxy-3',4',5'-Trimethoxyflavone	gene-VNO77_32501	0.996515
5.78_301.0720m/z	5,7,8-Trihydroxy-4'-Methoxyflavanone	gene-VNO77_44517	0.996474
5.46_599.1188m/z	Procyanidin A1	gene-VNO77_20487	0.996463
4.08_384.0864m/z	Cyanidin 7-Arabinoside	gene-VNO77_32866	0.996459
5.73_239.0705m/z	7-Hydroxyflavone	gene-VNO77_42422	0.996448
6.27_283.0613m/z	5,7-Dihydroxy-6-Methoxy-2-Phenyl-4h-Chromen-4-One	gene-VNO77_32502	0.996433
5.12_341.0671m/z	8-Hydroxygalangin 7-Methyl Ether 8-Acetate	gene-VNO77_32503	0.996422
4.40_461.1101m/z	5,2',6'-Trihydroxy-7-Methoxyflavone 2'-O-Glucoside	gene-VNO77_02753	0.996414
6.27_283.0613m/z	5,7-Dihydroxy-6-Methoxy-2-Phenyl-4h-Chromen-4-One	gene-VNO77_24701	0.996384
6.58_357.1696m/z	Isobavachin	gene-VNO77_33016	0.996372
6.01_518.1814n	Phellodensin E	gene-VNO77_40909	0.996372
6.64_323.1278m/z	Licoflavone A	gene-VNO77_40611	0.996362
5.12_341.0671m/z	8-Hydroxygalangin 7-Methyl Ether 8-Acetate	gene-VNO77_33323	0.996359
5.82_386.0872m/z	Wharangin	gene-VNO77_32503	0.996345
6.14_365.0341m/z	((2r,3r)-3,7-Dihydroxy-2-(3-Hydroxy-4-Methoxyphenyl)-3,4-Dihydro-2h-Chromen-5-Yl) Hydrogen Sulfate	gene-VNO77_33192	0.996339
4.62_535.1090m/z	Kaempferol 3-(6''-Malonylglucoside)	gene-VNO77_02753	0.996338
5.90_297.0408m/z	3,5,8-Trihydroxy-2-(4-Hydroxyphenyl)-7-Methoxy-4h-Chromen-4-One	gene-VNO77_32440	0.996296
5.82_386.0872m/z	Wharangin	gene-VNO77_33323	0.99629
5.71_255.1017m/z	5-Methoxyflavanone	gene-VNO77_20908	0.996288
5.78_301.0720m/z	5,7,8-Trihydroxy-4'-Methoxyflavanone	gene-VNO77_20908	0.996277
3.63_477.1718m/z	Matteucinol 7-O-Glucoside	gene-VNO77_13327	0.996239
5.16_789.2076m/z	Kaempferide 3-[Rhamnopyranosyl-(1->6)-Glucoside] 7-Rhamnoside	gene-VNO77_40670	0.996231
4.93_297.1124m/z	Strobochrysin-Dimethylether	gene-VNO77_21130	0.996215
6.27_283.0613m/z	5,7-Dihydroxy-6-Methoxy-2-Phenyl-4h-Chromen-4-One	gene-VNO77_20908	0.996203
6.27_283.0613m/z	5,7-Dihydroxy-6-Methoxy-2-Phenyl-4h-Chromen-4-One	gene-VNO77_36143	0.9962
6.27_283.0613m/z	5,7-Dihydroxy-6-Methoxy-2-Phenyl-4h-Chromen-4-One	gene-VNO77_33323	0.996169
5.16_789.2076m/z	Kaempferide 3-[Rhamnopyranosyl-(1->6)-Glucoside] 7-Rhamnoside	gene-VNO77_28621	0.996162
4.30_331.0829m/z	Isosakuranetin	gene-VNO77_32866	0.99614
5.89_300.0635n	Geraldol	gene-VNO77_33323	0.996116
7.07_371.1128m/z	2-(3,4-Dimethoxyphenyl)-5-Hydroxy-6,7,8-Trimethoxy-4h-Chromen-4-One	gene-VNO77_18990	0.996107
7.07_371.1128m/z	2-(3,4-Dimethoxyphenyl)-5-Hydroxy-6,7,8-Trimethoxy-4h-Chromen-4-One	gene-VNO77_40611	0.996104
0.92_403.1350m/z	7-Hydroxyflavanone-Glucoside	gene-VNO77_02753	0.99609
3.63_477.1718m/z	Matteucinol 7-O-Glucoside	gene-VNO77_20996	0.996088
3.63_477.1718m/z	Matteucinol 7-O-Glucoside	gene-VNO77_33833	0.996088
5.16_789.2076m/z	Kaempferide 3-[Rhamnopyranosyl-(1->6)-Glucoside] 7-Rhamnoside	gene-VNO77_36143	0.996079
5.32_601.1368m/z	Prunin 6''-P-Coumarate	gene-VNO77_32503	0.996077
5.46_599.1188m/z	Procyanidin A1	gene-VNO77_33112	0.996062
6.84_423.2165m/z	4'-O-Methylabyssinone V	gene-VNO77_32502	0.99605
7.07_371.1128m/z	2-(3,4-Dimethoxyphenyl)-5-Hydroxy-6,7,8-Trimethoxy-4h-Chromen-4-One	gene-VNO77_23532	0.99604
5.89_300.0635n	Geraldol	gene-VNO77_44517	0.996031
4.40_461.1101m/z	5,2',6'-Trihydroxy-7-Methoxyflavone 2'-O-Glucoside	gene-VNO77_20908	0.99603
5.71_255.1017m/z	5-Methoxyflavanone	gene-VNO77_36143	0.996029
5.12_341.0671m/z	8-Hydroxygalangin 7-Methyl Ether 8-Acetate	gene-VNO77_36143	0.99599
6.01_518.1814n	Phellodensin E	gene-VNO77_30136	0.995988
5.12_341.0671m/z	8-Hydroxygalangin 7-Methyl Ether 8-Acetate	gene-VNO77_09658	0.995988
5.04_327.0878m/z	3-Hydroxy-3',4',5'-Trimethoxyflavone	gene-VNO77_36153	0.995986
4.85_519.1140m/z	Apigenin 5-(6''-Malonylglucoside)	gene-VNO77_40670	0.995982
5.25_339.0879m/z	7-Demethyltangeretin	gene-VNO77_40670	0.995982
4.08_384.0864m/z	Cyanidin 7-Arabinoside	gene-VNO77_21130	0.995979
5.90_297.0408m/z	3,5,8-Trihydroxy-2-(4-Hydroxyphenyl)-7-Methoxy-4h-Chromen-4-One	gene-VNO77_36143	0.995967
5.73_239.0705m/z	7-Hydroxyflavone	gene-VNO77_17238	0.995962
5.32_601.1368m/z	Prunin 6''-P-Coumarate	gene-VNO77_36143	0.995952
4.62_535.1090m/z	Kaempferol 3-(6''-Malonylglucoside)	gene-VNO77_05674	0.995942
6.01_518.1814n	Phellodensin E	gene-VNO77_40670	0.995925
5.71_255.1017m/z	5-Methoxyflavanone	gene-VNO77_44517	0.995911
4.83_313.0723m/z	3,7-Dihydroxy-3',4'-Dimethoxyflavone	gene-VNO77_00241	0.995906
5.32_601.1368m/z	Prunin 6''-P-Coumarate	gene-VNO77_40611	0.995903
7.07_371.1128m/z	2-(3,4-Dimethoxyphenyl)-5-Hydroxy-6,7,8-Trimethoxy-4h-Chromen-4-One	gene-VNO77_09658	0.995884
4.40_461.1101m/z	5,2',6'-Trihydroxy-7-Methoxyflavone 2'-O-Glucoside	gene-VNO77_32502	0.995841
4.83_313.0723m/z	3,7-Dihydroxy-3',4'-Dimethoxyflavone	gene-VNO77_27767	0.99584
3.63_477.1718m/z	Matteucinol 7-O-Glucoside	gene-VNO77_21401	0.995834
5.78_301.0720m/z	5,7,8-Trihydroxy-4'-Methoxyflavanone	gene-VNO77_33016	0.995804
6.84_423.2165m/z	4'-O-Methylabyssinone V	gene-VNO77_28556	0.995788
5.78_301.0720m/z	5,7,8-Trihydroxy-4'-Methoxyflavanone	gene-VNO77_18991	0.995772
6.27_283.0613m/z	5,7-Dihydroxy-6-Methoxy-2-Phenyl-4h-Chromen-4-One	gene-VNO77_44517	0.995766
0.92_403.1350m/z	7-Hydroxyflavanone-Glucoside	gene-VNO77_20908	0.995763
6.58_357.1696m/z	Isobavachin	gene-VNO77_33323	0.99575
5.82_386.0872m/z	Wharangin	gene-VNO77_20717	0.995726
5.89_300.0635n	Geraldol	gene-VNO77_02753	0.995719
5.89_300.0635n	Geraldol	gene-VNO77_36867	0.995716
7.07_371.1128m/z	2-(3,4-Dimethoxyphenyl)-5-Hydroxy-6,7,8-Trimethoxy-4h-Chromen-4-One	gene-VNO77_24939	0.995712
6.27_283.0613m/z	5,7-Dihydroxy-6-Methoxy-2-Phenyl-4h-Chromen-4-One	gene-VNO77_33016	0.995712
6.67_339.1607m/z	2',7-Dihydroxy-4'-Methoxy-8-Prenylflavan	gene-VNO77_32440	0.995698
4.62_535.1090m/z	Kaempferol 3-(6''-Malonylglucoside)	gene-VNO77_20717	0.99569
7.44_421.2009m/z	Kurarinone	gene-VNO77_30545	0.995677
5.90_297.0408m/z	3,5,8-Trihydroxy-2-(4-Hydroxyphenyl)-7-Methoxy-4h-Chromen-4-One	gene-VNO77_44517	0.995676
4.62_535.1090m/z	Kaempferol 3-(6''-Malonylglucoside)	gene-VNO77_40670	0.995656
7.44_421.2009m/z	Kurarinone	gene-VNO77_09438	0.995652
5.12_341.0671m/z	8-Hydroxygalangin 7-Methyl Ether 8-Acetate	gene-VNO77_18990	0.99563
5.78_301.0720m/z	5,7,8-Trihydroxy-4'-Methoxyflavanone	gene-VNO77_18990	0.995623
5.46_599.1188m/z	Procyanidin A1	gene-VNO77_07955	0.99562
5.82_386.0872m/z	Wharangin	gene-VNO77_36143	0.995619
5.71_255.1017m/z	5-Methoxyflavanone	gene-VNO77_33323	0.995617
5.25_339.0879m/z	7-Demethyltangeretin	gene-VNO77_02753	0.995613
3.63_477.1718m/z	Matteucinol 7-O-Glucoside	gene-VNO77_04078	0.995588
6.50_366.1105n	5-Hydroxy-8-(4-Hydroxy-3-Methoxyphenyl)-2,2-Dimethyl-2h,6h-Benzo[1,2-B:5,4-B']Dipyran-6-One	gene-VNO77_13268	0.995563
6.64_323.1278m/z	Licoflavone A	gene-VNO77_09658	0.99556
6.46_383.1489m/z	Abyssinoflavanone Iv	gene-VNO77_21130	0.995557
3.63_477.1718m/z	Matteucinol 7-O-Glucoside	gene-VNO77_42352	0.99555
5.16_789.2076m/z	Kaempferide 3-[Rhamnopyranosyl-(1->6)-Glucoside] 7-Rhamnoside	gene-VNO77_28556	0.995549
5.89_300.0635n	Geraldol	gene-VNO77_36143	0.99553
4.84_563.1061m/z	6''-Malonylcosmosiin	gene-VNO77_15250	0.995515
5.73_239.0705m/z	7-Hydroxyflavone	gene-VNO77_32929	0.995491
7.44_421.2009m/z	Kurarinone	gene-VNO77_28558	0.99549
6.46_383.1489m/z	Abyssinoflavanone Iv	gene-VNO77_32566	0.995489
5.32_601.1368m/z	Prunin 6''-P-Coumarate	gene-VNO77_09658	0.995475
5.04_327.0878m/z	3-Hydroxy-3',4',5'-Trimethoxyflavone	gene-VNO77_18991	0.995467
4.85_519.1140m/z	Apigenin 5-(6''-Malonylglucoside)	gene-VNO77_40671	0.995466
5.25_339.0879m/z	7-Demethyltangeretin	gene-VNO77_09658	0.995463
5.16_789.2076m/z	Kaempferide 3-[Rhamnopyranosyl-(1->6)-Glucoside] 7-Rhamnoside	gene-VNO77_10028	0.995427
5.32_601.1368m/z	Prunin 6''-P-Coumarate	gene-VNO77_05674	0.995414
5.46_599.1188m/z	Procyanidin A1	gene-VNO77_01104	0.995403
5.82_386.0872m/z	Wharangin	gene-VNO77_09658	0.995403
5.12_341.0671m/z	8-Hydroxygalangin 7-Methyl Ether 8-Acetate	gene-VNO77_20717	0.995386
5.90_297.0408m/z	3,5,8-Trihydroxy-2-(4-Hydroxyphenyl)-7-Methoxy-4h-Chromen-4-One	gene-VNO77_20908	0.995384
5.32_601.1368m/z	Prunin 6''-P-Coumarate	gene-VNO77_30136	0.995382
5.16_789.2076m/z	Kaempferide 3-[Rhamnopyranosyl-(1->6)-Glucoside] 7-Rhamnoside	gene-VNO77_44517	0.995381
5.46_599.1188m/z	Procyanidin A1	gene-VNO77_13189	0.995371
5.16_789.2076m/z	Kaempferide 3-[Rhamnopyranosyl-(1->6)-Glucoside] 7-Rhamnoside	gene-VNO77_30136	0.995338
0.92_403.1350m/z	7-Hydroxyflavanone-Glucoside	gene-VNO77_36867	0.995331
5.66_599.1217m/z	3 5 7-Trihydroxy-4'-Methoxyflavone	gene-VNO77_09658	0.995319
5.25_339.0879m/z	7-Demethyltangeretin	gene-VNO77_24701	0.995317
7.07_371.1128m/z	2-(3,4-Dimethoxyphenyl)-5-Hydroxy-6,7,8-Trimethoxy-4h-Chromen-4-One	gene-VNO77_44517	0.995316
6.01_518.1814n	Phellodensin E	gene-VNO77_02771	0.995311
5.25_339.0879m/z	7-Demethyltangeretin	gene-VNO77_04929	0.995309
4.40_461.1101m/z	5,2',6'-Trihydroxy-7-Methoxyflavone 2'-O-Glucoside	gene-VNO77_35926	0.995309
5.16_789.2076m/z	Kaempferide 3-[Rhamnopyranosyl-(1->6)-Glucoside] 7-Rhamnoside	gene-VNO77_33695	0.995308
5.46_599.1188m/z	Procyanidin A1	gene-VNO77_10590	0.995296
6.56_451.1767m/z	Gancaonin Q	gene-VNO77_20487	0.995296
5.25_339.0879m/z	7-Demethyltangeretin	gene-VNO77_40671	0.995281
5.71_255.1017m/z	5-Methoxyflavanone	gene-VNO77_40670	0.995279
5.82_386.0872m/z	Wharangin	gene-VNO77_02753	0.995267
7.44_421.2009m/z	Kurarinone	gene-VNO77_06673	0.995262
4.85_519.1140m/z	Apigenin 5-(6''-Malonylglucoside)	gene-VNO77_24701	0.995262
5.78_301.0720m/z	5,7,8-Trihydroxy-4'-Methoxyflavanone	gene-VNO77_24701	0.995245
6.56_451.1767m/z	Gancaonin Q	gene-VNO77_44517	0.995232
4.66_477.1396m/z	Scutellarein 7,4'-Dimethyl Ether 6-Glucoside	gene-VNO77_27767	0.995231
6.27_283.0613m/z	5,7-Dihydroxy-6-Methoxy-2-Phenyl-4h-Chromen-4-One	gene-VNO77_40670	0.995224
0.92_403.1350m/z	7-Hydroxyflavanone-Glucoside	gene-VNO77_32502	0.995223
0.92_403.1350m/z	7-Hydroxyflavanone-Glucoside	gene-VNO77_35926	0.995213
3.63_477.1718m/z	Matteucinol 7-O-Glucoside	gene-VNO77_36932	0.995206
3.63_477.1718m/z	Matteucinol 7-O-Glucoside	gene-VNO77_30136	0.995192
5.78_301.0720m/z	5,7,8-Trihydroxy-4'-Methoxyflavanone	gene-VNO77_35926	0.995169
4.85_519.1140m/z	Apigenin 5-(6''-Malonylglucoside)	gene-VNO77_44517	0.995164
5.12_341.0671m/z	8-Hydroxygalangin 7-Methyl Ether 8-Acetate	gene-VNO77_02753	0.995154
5.71_255.1017m/z	5-Methoxyflavanone	gene-VNO77_33016	0.99515
5.82_386.0872m/z	Wharangin	gene-VNO77_18990	0.995147
5.89_300.0635n	Geraldol	gene-VNO77_20717	0.995142
6.84_423.2165m/z	4'-O-Methylabyssinone V	gene-VNO77_20908	0.995137
4.40_461.1101m/z	5,2',6'-Trihydroxy-7-Methoxyflavone 2'-O-Glucoside	gene-VNO77_18991	0.995122
5.71_255.1017m/z	5-Methoxyflavanone	gene-VNO77_35926	0.99512
5.89_300.0635n	Geraldol	gene-VNO77_32503	0.995105
4.40_461.1101m/z	5,2',6'-Trihydroxy-7-Methoxyflavone 2'-O-Glucoside	gene-VNO77_40670	0.995098
6.27_283.0613m/z	5,7-Dihydroxy-6-Methoxy-2-Phenyl-4h-Chromen-4-One	gene-VNO77_09658	0.995084
5.89_300.0635n	Geraldol	gene-VNO77_24701	0.995055
5.66_599.1217m/z	3 5 7-Trihydroxy-4'-Methoxyflavone	gene-VNO77_41747	0.995047
5.89_300.0635n	Geraldol	gene-VNO77_20908	0.995019
6.01_518.1814n	Phellodensin E	gene-VNO77_05673	0.99501
5.71_255.1017m/z	5-Methoxyflavanone	gene-VNO77_04929	0.995008
4.40_461.1101m/z	5,2',6'-Trihydroxy-7-Methoxyflavone 2'-O-Glucoside	gene-VNO77_24701	0.995007
5.71_255.1017m/z	5-Methoxyflavanone	gene-VNO77_36153	0.994983
5.78_301.0720m/z	5,7,8-Trihydroxy-4'-Methoxyflavanone	gene-VNO77_18079	0.994972
5.90_297.0408m/z	3,5,8-Trihydroxy-2-(4-Hydroxyphenyl)-7-Methoxy-4h-Chromen-4-One	gene-VNO77_02753	0.994971
5.04_327.0878m/z	3-Hydroxy-3',4',5'-Trimethoxyflavone	gene-VNO77_28621	0.994969
4.62_535.1090m/z	Kaempferol 3-(6''-Malonylglucoside)	gene-VNO77_33016	0.994953
4.62_535.1090m/z	Kaempferol 3-(6''-Malonylglucoside)	gene-VNO77_33695	0.99495
5.78_301.0720m/z	5,7,8-Trihydroxy-4'-Methoxyflavanone	gene-VNO77_40670	0.994948
6.67_339.1607m/z	2',7-Dihydroxy-4'-Methoxy-8-Prenylflavan	gene-VNO77_42422	0.99494
7.07_371.1128m/z	2-(3,4-Dimethoxyphenyl)-5-Hydroxy-6,7,8-Trimethoxy-4h-Chromen-4-One	gene-VNO77_41747	0.99493
6.01_518.1814n	Phellodensin E	gene-VNO77_32440	0.99492
4.40_461.1101m/z	5,2',6'-Trihydroxy-7-Methoxyflavone 2'-O-Glucoside	gene-VNO77_18990	0.994905
6.50_366.1105n	5-Hydroxy-8-(4-Hydroxy-3-Methoxyphenyl)-2,2-Dimethyl-2h,6h-Benzo[1,2-B:5,4-B']Dipyran-6-One	gene-VNO77_25267	0.994866
5.71_255.1017m/z	5-Methoxyflavanone	gene-VNO77_09658	0.99486
7.07_371.1128m/z	2-(3,4-Dimethoxyphenyl)-5-Hydroxy-6,7,8-Trimethoxy-4h-Chromen-4-One	gene-VNO77_20908	0.994859
6.58_357.1696m/z	Isobavachin	gene-VNO77_02771	0.994844
4.40_461.1101m/z	5,2',6'-Trihydroxy-7-Methoxyflavone 2'-O-Glucoside	gene-VNO77_36867	0.994841
6.27_283.0613m/z	5,7-Dihydroxy-6-Methoxy-2-Phenyl-4h-Chromen-4-One	gene-VNO77_35926	0.994819
0.92_403.1350m/z	7-Hydroxyflavanone-Glucoside	gene-VNO77_24701	0.994813
4.85_519.1140m/z	Apigenin 5-(6''-Malonylglucoside)	gene-VNO77_05674	0.99481
5.89_300.0635n	Geraldol	gene-VNO77_09658	0.994784
6.56_451.1767m/z	Gancaonin Q	gene-VNO77_05673	0.994783
7.44_421.2009m/z	Kurarinone	gene-VNO77_02166	0.994747
5.16_789.2076m/z	Kaempferide 3-[Rhamnopyranosyl-(1->6)-Glucoside] 7-Rhamnoside	gene-VNO77_18079	0.994747
4.85_519.1140m/z	Apigenin 5-(6''-Malonylglucoside)	gene-VNO77_36867	0.994747
6.84_423.2165m/z	4'-O-Methylabyssinone V	gene-VNO77_10590	0.994746
5.90_297.0408m/z	3,5,8-Trihydroxy-2-(4-Hydroxyphenyl)-7-Methoxy-4h-Chromen-4-One	gene-VNO77_09658	0.994729
6.27_283.0613m/z	5,7-Dihydroxy-6-Methoxy-2-Phenyl-4h-Chromen-4-One	gene-VNO77_04929	0.994714
6.01_518.1814n	Phellodensin E	gene-VNO77_40130	0.994707
5.25_339.0879m/z	7-Demethyltangeretin	gene-VNO77_36867	0.994699
4.30_331.0829m/z	Isosakuranetin	gene-VNO77_02454	0.994694
5.32_601.1368m/z	Prunin 6''-P-Coumarate	gene-VNO77_18991	0.994685
0.92_403.1350m/z	7-Hydroxyflavanone-Glucoside	gene-VNO77_18990	0.994667
5.25_339.0879m/z	7-Demethyltangeretin	gene-VNO77_20717	0.994662
4.85_519.1140m/z	Apigenin 5-(6''-Malonylglucoside)	gene-VNO77_02753	0.994658
4.62_535.1090m/z	Kaempferol 3-(6''-Malonylglucoside)	gene-VNO77_33323	0.994654
5.32_601.1368m/z	Prunin 6''-P-Coumarate	gene-VNO77_41747	0.994643
5.16_789.2076m/z	Kaempferide 3-[Rhamnopyranosyl-(1->6)-Glucoside] 7-Rhamnoside	gene-VNO77_04929	0.994641
0.92_403.1350m/z	7-Hydroxyflavanone-Glucoside	gene-VNO77_18991	0.99464
5.73_239.0705m/z	7-Hydroxyflavone	gene-VNO77_09707	0.994615
6.64_323.1278m/z	Licoflavone A	gene-VNO77_44517	0.994613
3.63_477.1718m/z	Matteucinol 7-O-Glucoside	gene-VNO77_34902	0.994603
5.04_327.0878m/z	3-Hydroxy-3',4',5'-Trimethoxyflavone	gene-VNO77_18079	0.994598
6.56_451.1767m/z	Gancaonin Q	gene-VNO77_20908	0.994586
0.92_403.1350m/z	7-Hydroxyflavanone-Glucoside	gene-VNO77_40670	0.994566
7.44_421.2009m/z	Kurarinone	gene-VNO77_17730	0.994521
5.25_339.0879m/z	7-Demethyltangeretin	gene-VNO77_20908	0.994491
6.84_423.2165m/z	4'-O-Methylabyssinone V	gene-VNO77_05673	0.994488
5.01_301.0722m/z	(2r,3r)-3,5-Dihydroxy-2-(4-Hydroxyphenyl)-7-Methoxy-2,3-Dihydrochromen-4-One	gene-VNO77_00241	0.994464
4.40_461.1101m/z	5,2',6'-Trihydroxy-7-Methoxyflavone 2'-O-Glucoside	gene-VNO77_24939	0.994464
6.21_313.0721m/z	5,7-Dihydroxy-3,8-Dimethoxy-2-Phenyl-4h-Chromen-4-One	gene-VNO77_33323	0.994464
5.25_339.0879m/z	7-Demethyltangeretin	gene-VNO77_33695	0.994459
6.27_283.0613m/z	5,7-Dihydroxy-6-Methoxy-2-Phenyl-4h-Chromen-4-One	gene-VNO77_36153	0.994454
5.82_386.0872m/z	Wharangin	gene-VNO77_24701	0.994451
5.78_301.0720m/z	5,7,8-Trihydroxy-4'-Methoxyflavanone	gene-VNO77_36867	0.994443
5.73_239.0705m/z	7-Hydroxyflavone	gene-VNO77_33325	0.994441
5.66_599.1217m/z	3 5 7-Trihydroxy-4'-Methoxyflavone	gene-VNO77_40611	0.994433
6.01_518.1814n	Phellodensin E	gene-VNO77_32866	0.994429
5.89_300.0635n	Geraldol	gene-VNO77_32502	0.994428
7.44_421.2009m/z	Kurarinone	gene-VNO77_16042	0.994426
5.78_301.0720m/z	5,7,8-Trihydroxy-4'-Methoxyflavanone	gene-VNO77_23532	0.994426
6.46_383.1489m/z	Abyssinoflavanone Iv	gene-VNO77_40702	0.994399
5.89_300.0635n	Geraldol	gene-VNO77_04929	0.994385
5.04_327.0878m/z	3-Hydroxy-3',4',5'-Trimethoxyflavone	gene-VNO77_41747	0.994381
4.40_461.1101m/z	5,2',6'-Trihydroxy-7-Methoxyflavone 2'-O-Glucoside	gene-VNO77_18079	0.994371
6.01_518.1814n	Phellodensin E	gene-VNO77_09658	0.994364
5.25_339.0879m/z	7-Demethyltangeretin	gene-VNO77_02771	0.994357
5.12_341.0671m/z	8-Hydroxygalangin 7-Methyl Ether 8-Acetate	gene-VNO77_20908	0.994355
5.25_339.0879m/z	7-Demethyltangeretin	gene-VNO77_36143	0.994344
7.44_421.2009m/z	Kurarinone	gene-VNO77_23532	0.99434
5.04_327.0878m/z	3-Hydroxy-3',4',5'-Trimethoxyflavone	gene-VNO77_28369	0.994324
5.82_386.0872m/z	Wharangin	gene-VNO77_20908	0.994322
4.08_384.0864m/z	Cyanidin 7-Arabinoside	gene-VNO77_32566	0.994322
4.85_519.1140m/z	Apigenin 5-(6''-Malonylglucoside)	gene-VNO77_13189	0.994319
5.90_297.0408m/z	3,5,8-Trihydroxy-2-(4-Hydroxyphenyl)-7-Methoxy-4h-Chromen-4-One	gene-VNO77_32502	0.9943
0.92_403.1350m/z	7-Hydroxyflavanone-Glucoside	gene-VNO77_32503	0.994298
5.90_297.0408m/z	3,5,8-Trihydroxy-2-(4-Hydroxyphenyl)-7-Methoxy-4h-Chromen-4-One	gene-VNO77_35926	0.994297
5.16_789.2076m/z	Kaempferide 3-[Rhamnopyranosyl-(1->6)-Glucoside] 7-Rhamnoside	gene-VNO77_33323	0.994297
6.56_451.1767m/z	Gancaonin Q	gene-VNO77_35926	0.994295
6.56_451.1767m/z	Gancaonin Q	gene-VNO77_41747	0.994293
5.16_789.2076m/z	Kaempferide 3-[Rhamnopyranosyl-(1->6)-Glucoside] 7-Rhamnoside	gene-VNO77_24939	0.99429
5.39_549.1603m/z	Chrysin 6-C-Arabinoside 8-C-Glucoside	gene-VNO77_27767	0.994274
7.07_371.1128m/z	2-(3,4-Dimethoxyphenyl)-5-Hydroxy-6,7,8-Trimethoxy-4h-Chromen-4-One	gene-VNO77_35926	0.994273
5.78_301.0720m/z	5,7,8-Trihydroxy-4'-Methoxyflavanone	gene-VNO77_24939	0.994239
5.71_255.1017m/z	5-Methoxyflavanone	gene-VNO77_33695	0.994216
4.62_535.1090m/z	Kaempferol 3-(6''-Malonylglucoside)	gene-VNO77_32502	0.994214
6.67_339.1607m/z	2',7-Dihydroxy-4'-Methoxy-8-Prenylflavan	gene-VNO77_18990	0.994199
5.66_599.1217m/z	3 5 7-Trihydroxy-4'-Methoxyflavone	gene-VNO77_44517	0.994192
4.62_535.1090m/z	Kaempferol 3-(6''-Malonylglucoside)	gene-VNO77_36153	0.994172
6.27_283.0613m/z	5,7-Dihydroxy-6-Methoxy-2-Phenyl-4h-Chromen-4-One	gene-VNO77_18079	0.994169
4.66_477.1396m/z	Scutellarein 7,4'-Dimethyl Ether 6-Glucoside	gene-VNO77_32903	0.994169
6.27_283.0613m/z	5,7-Dihydroxy-6-Methoxy-2-Phenyl-4h-Chromen-4-One	gene-VNO77_33695	0.99415
4.62_535.1090m/z	Kaempferol 3-(6''-Malonylglucoside)	gene-VNO77_13189	0.994148
0.92_403.1350m/z	7-Hydroxyflavanone-Glucoside	gene-VNO77_18079	0.994147
0.92_403.1350m/z	7-Hydroxyflavanone-Glucoside	gene-VNO77_40611	0.994142
6.56_451.1767m/z	Gancaonin Q	gene-VNO77_36153	0.994138
5.01_301.0722m/z	(2r,3r)-3,5-Dihydroxy-2-(4-Hydroxyphenyl)-7-Methoxy-2,3-Dihydrochromen-4-One	gene-VNO77_32566	0.994131
6.64_323.1278m/z	Licoflavone A	gene-VNO77_23532	0.994129
5.25_339.0879m/z	7-Demethyltangeretin	gene-VNO77_32502	0.994103
6.50_366.1105n	5-Hydroxy-8-(4-Hydroxy-3-Methoxyphenyl)-2,2-Dimethyl-2h,6h-Benzo[1,2-B:5,4-B']Dipyran-6-One	gene-VNO77_02454	0.994099
4.85_519.1140m/z	Apigenin 5-(6''-Malonylglucoside)	gene-VNO77_06660	0.994083
5.78_301.0720m/z	5,7,8-Trihydroxy-4'-Methoxyflavanone	gene-VNO77_40611	0.994077
6.21_313.0721m/z	5,7-Dihydroxy-3,8-Dimethoxy-2-Phenyl-4h-Chromen-4-One	gene-VNO77_27767	0.994076
5.12_341.0671m/z	8-Hydroxygalangin 7-Methyl Ether 8-Acetate	gene-VNO77_24701	0.994075
5.12_341.0671m/z	8-Hydroxygalangin 7-Methyl Ether 8-Acetate	gene-VNO77_32502	0.994075
3.63_477.1718m/z	Matteucinol 7-O-Glucoside	gene-VNO77_00273	0.994072
7.07_371.1128m/z	2-(3,4-Dimethoxyphenyl)-5-Hydroxy-6,7,8-Trimethoxy-4h-Chromen-4-One	gene-VNO77_32502	0.994071
7.44_421.2009m/z	Kurarinone	gene-VNO77_41263	0.994071
6.50_366.1105n	5-Hydroxy-8-(4-Hydroxy-3-Methoxyphenyl)-2,2-Dimethyl-2h,6h-Benzo[1,2-B:5,4-B']Dipyran-6-One	gene-VNO77_10489	0.994056
6.67_339.1607m/z	2',7-Dihydroxy-4'-Methoxy-8-Prenylflavan	gene-VNO77_37293	0.994052
4.85_519.1140m/z	Apigenin 5-(6''-Malonylglucoside)	gene-VNO77_02771	0.994049
6.27_283.0613m/z	5,7-Dihydroxy-6-Methoxy-2-Phenyl-4h-Chromen-4-One	gene-VNO77_36867	0.994041
6.01_518.1814n	Phellodensin E	gene-VNO77_21130	0.994036
5.89_300.0635n	Geraldol	gene-VNO77_18990	0.994033
5.82_386.0872m/z	Wharangin	gene-VNO77_32502	0.994023
5.39_549.1603m/z	Chrysin 6-C-Arabinoside 8-C-Glucoside	gene-VNO77_32903	0.994015
5.46_599.1188m/z	Procyanidin A1	gene-VNO77_32502	0.994012
6.27_283.0613m/z	5,7-Dihydroxy-6-Methoxy-2-Phenyl-4h-Chromen-4-One	gene-VNO77_18990	0.994005
5.82_386.0872m/z	Wharangin	gene-VNO77_04929	0.993988
5.71_255.1017m/z	5-Methoxyflavanone	gene-VNO77_18079	0.993984
7.07_371.1128m/z	2-(3,4-Dimethoxyphenyl)-5-Hydroxy-6,7,8-Trimethoxy-4h-Chromen-4-One	gene-VNO77_20487	0.993982
4.62_535.1090m/z	Kaempferol 3-(6''-Malonylglucoside)	gene-VNO77_10028	0.993977
4.85_519.1140m/z	Apigenin 5-(6''-Malonylglucoside)	gene-VNO77_32503	0.993971
5.90_297.0408m/z	3,5,8-Trihydroxy-2-(4-Hydroxyphenyl)-7-Methoxy-4h-Chromen-4-One	gene-VNO77_33422	0.993968
4.08_384.0864m/z	Cyanidin 7-Arabinoside	gene-VNO77_40130	0.993964
5.25_339.0879m/z	7-Demethyltangeretin	gene-VNO77_35926	0.993956
5.66_599.1217m/z	3 5 7-Trihydroxy-4'-Methoxyflavone	gene-VNO77_33323	0.993947
6.64_323.1278m/z	Licoflavone A	gene-VNO77_41747	0.993942
5.90_297.0408m/z	3,5,8-Trihydroxy-2-(4-Hydroxyphenyl)-7-Methoxy-4h-Chromen-4-One	gene-VNO77_36867	0.993939
5.16_789.2076m/z	Kaempferide 3-[Rhamnopyranosyl-(1->6)-Glucoside] 7-Rhamnoside	gene-VNO77_18991	0.993913
6.27_283.0613m/z	5,7-Dihydroxy-6-Methoxy-2-Phenyl-4h-Chromen-4-One	gene-VNO77_18991	0.9939
4.58_623.1972m/z	Pectolinarin	gene-VNO77_00241	0.993875
0.92_403.1350m/z	7-Hydroxyflavanone-Glucoside	gene-VNO77_24939	0.993853
5.12_341.0671m/z	8-Hydroxygalangin 7-Methyl Ether 8-Acetate	gene-VNO77_40611	0.993845
4.93_297.1124m/z	Strobochrysin-Dimethylether	gene-VNO77_40671	0.993831
5.90_297.0408m/z	3,5,8-Trihydroxy-2-(4-Hydroxyphenyl)-7-Methoxy-4h-Chromen-4-One	gene-VNO77_24701	0.99382
5.73_239.0705m/z	7-Hydroxyflavone	gene-VNO77_14045	0.993805
4.40_461.1101m/z	5,2',6'-Trihydroxy-7-Methoxyflavone 2'-O-Glucoside	gene-VNO77_40611	0.993783
5.12_341.0671m/z	8-Hydroxygalangin 7-Methyl Ether 8-Acetate	gene-VNO77_18991	0.993783
4.30_331.0829m/z	Isosakuranetin	gene-VNO77_12817	0.993782
5.46_599.1188m/z	Procyanidin A1	gene-VNO77_35423	0.99378
5.71_255.1017m/z	5-Methoxyflavanone	gene-VNO77_10028	0.993778
4.85_519.1140m/z	Apigenin 5-(6''-Malonylglucoside)	gene-VNO77_33695	0.993773
5.89_300.0635n	Geraldol	gene-VNO77_35926	0.993772
4.40_461.1101m/z	5,2',6'-Trihydroxy-7-Methoxyflavone 2'-O-Glucoside	gene-VNO77_32503	0.993748
3.63_477.1718m/z	Matteucinol 7-O-Glucoside	gene-VNO77_11928	0.993744
4.83_313.0723m/z	3,7-Dihydroxy-3',4'-Dimethoxyflavone	gene-VNO77_28988	0.993724
5.71_255.1017m/z	5-Methoxyflavanone	gene-VNO77_36867	0.993723
5.71_255.1017m/z	5-Methoxyflavanone	gene-VNO77_18991	0.993721
5.71_255.1017m/z	5-Methoxyflavanone	gene-VNO77_18990	0.993716
5.12_341.0671m/z	8-Hydroxygalangin 7-Methyl Ether 8-Acetate	gene-VNO77_35926	0.99371
7.44_421.2009m/z	Kurarinone	gene-VNO77_24939	0.993709
4.85_519.1140m/z	Apigenin 5-(6''-Malonylglucoside)	gene-VNO77_10028	0.993705
6.67_339.1607m/z	2',7-Dihydroxy-4'-Methoxy-8-Prenylflavan	gene-VNO77_44517	0.993699
5.82_386.0872m/z	Wharangin	gene-VNO77_35926	0.993691
4.85_519.1140m/z	Apigenin 5-(6''-Malonylglucoside)	gene-VNO77_11928	0.99369
5.71_255.1017m/z	5-Methoxyflavanone	gene-VNO77_20717	0.993675
6.67_339.1607m/z	2',7-Dihydroxy-4'-Methoxy-8-Prenylflavan	gene-VNO77_33463	0.993672
4.08_384.0864m/z	Cyanidin 7-Arabinoside	gene-VNO77_02454	0.993669
6.58_357.1696m/z	Isobavachin	gene-VNO77_36867	0.993658
5.12_341.0671m/z	8-Hydroxygalangin 7-Methyl Ether 8-Acetate	gene-VNO77_17157	0.993653
5.39_549.1603m/z	Chrysin 6-C-Arabinoside 8-C-Glucoside	gene-VNO77_23532	0.993632
5.32_601.1368m/z	Prunin 6''-P-Coumarate	gene-VNO77_44517	0.993626
5.39_549.1603m/z	Chrysin 6-C-Arabinoside 8-C-Glucoside	gene-VNO77_41560	0.993608
6.64_323.1278m/z	Licoflavone A	gene-VNO77_12085	0.993601
4.66_477.1396m/z	Scutellarein 7,4'-Dimethyl Ether 6-Glucoside	gene-VNO77_32440	0.993601
6.14_365.0341m/z	((2r,3r)-3,7-Dihydroxy-2-(3-Hydroxy-4-Methoxyphenyl)-3,4-Dihydro-2h-Chromen-5-Yl) Hydrogen Sulfate	gene-VNO77_30994	0.9936
6.56_451.1767m/z	Gancaonin Q	gene-VNO77_10028	0.993594
6.56_451.1767m/z	Gancaonin Q	gene-VNO77_24701	0.993592
6.56_451.1767m/z	Gancaonin Q	gene-VNO77_35818	0.993582
5.04_327.0878m/z	3-Hydroxy-3',4',5'-Trimethoxyflavone	gene-VNO77_21505	0.993575
6.64_323.1278m/z	Licoflavone A	gene-VNO77_24939	0.993571
6.27_283.0613m/z	5,7-Dihydroxy-6-Methoxy-2-Phenyl-4h-Chromen-4-One	gene-VNO77_20717	0.99356
5.46_599.1188m/z	Procyanidin A1	gene-VNO77_13327	0.993557
5.89_300.0635n	Geraldol	gene-VNO77_33695	0.993555
4.40_461.1101m/z	5,2',6'-Trihydroxy-7-Methoxyflavone 2'-O-Glucoside	gene-VNO77_13047	0.993553
6.67_339.1607m/z	2',7-Dihydroxy-4'-Methoxy-8-Prenylflavan	gene-VNO77_14045	0.993545
5.90_297.0408m/z	3,5,8-Trihydroxy-2-(4-Hydroxyphenyl)-7-Methoxy-4h-Chromen-4-One	gene-VNO77_24939	0.993543
5.73_239.0705m/z	7-Hydroxyflavone	gene-VNO77_16855	0.993542
4.85_519.1140m/z	Apigenin 5-(6''-Malonylglucoside)	gene-VNO77_12443	0.993542
4.62_535.1090m/z	Kaempferol 3-(6''-Malonylglucoside)	gene-VNO77_34902	0.993541
5.01_301.0722m/z	(2r,3r)-3,5-Dihydroxy-2-(4-Hydroxyphenyl)-7-Methoxy-2,3-Dihydrochromen-4-One	gene-VNO77_40909	0.993533
4.62_535.1090m/z	Kaempferol 3-(6''-Malonylglucoside)	gene-VNO77_44517	0.993528
4.85_519.1140m/z	Apigenin 5-(6''-Malonylglucoside)	gene-VNO77_09658	0.993514
5.90_297.0408m/z	3,5,8-Trihydroxy-2-(4-Hydroxyphenyl)-7-Methoxy-4h-Chromen-4-One	gene-VNO77_18991	0.993511
4.62_535.1090m/z	Kaempferol 3-(6''-Malonylglucoside)	gene-VNO77_04078	0.993509
4.40_461.1101m/z	5,2',6'-Trihydroxy-7-Methoxyflavone 2'-O-Glucoside	gene-VNO77_40671	0.993478
4.62_535.1090m/z	Kaempferol 3-(6''-Malonylglucoside)	gene-VNO77_20996	0.993476
4.62_535.1090m/z	Kaempferol 3-(6''-Malonylglucoside)	gene-VNO77_20908	0.993469
5.89_300.0635n	Geraldol	gene-VNO77_36153	0.99346
5.73_239.0705m/z	7-Hydroxyflavone	gene-VNO77_33828	0.993455
5.16_789.2076m/z	Kaempferide 3-[Rhamnopyranosyl-(1->6)-Glucoside] 7-Rhamnoside	gene-VNO77_23532	0.993453
5.04_327.0878m/z	3-Hydroxy-3',4',5'-Trimethoxyflavone	gene-VNO77_44517	0.993445
5.16_789.2076m/z	Kaempferide 3-[Rhamnopyranosyl-(1->6)-Glucoside] 7-Rhamnoside	gene-VNO77_11082	0.993405
5.04_327.0878m/z	3-Hydroxy-3',4',5'-Trimethoxyflavone	gene-VNO77_40670	0.993367
5.12_341.0671m/z	8-Hydroxygalangin 7-Methyl Ether 8-Acetate	gene-VNO77_04929	0.993365
5.78_301.0720m/z	5,7,8-Trihydroxy-4'-Methoxyflavanone	gene-VNO77_32503	0.99336
6.27_283.0613m/z	5,7-Dihydroxy-6-Methoxy-2-Phenyl-4h-Chromen-4-One	gene-VNO77_32503	0.993354
0.92_403.1350m/z	7-Hydroxyflavanone-Glucoside	gene-VNO77_13047	0.993346
5.89_300.0635n	Geraldol	gene-VNO77_40670	0.99334
5.71_255.1017m/z	5-Methoxyflavanone	gene-VNO77_32503	0.993339
0.92_403.1350m/z	7-Hydroxyflavanone-Glucoside	gene-VNO77_20717	0.993335
5.04_327.0878m/z	3-Hydroxy-3',4',5'-Trimethoxyflavone	gene-VNO77_13773	0.993324
5.16_789.2076m/z	Kaempferide 3-[Rhamnopyranosyl-(1->6)-Glucoside] 7-Rhamnoside	gene-VNO77_32903	0.993323
6.21_313.0721m/z	5,7-Dihydroxy-3,8-Dimethoxy-2-Phenyl-4h-Chromen-4-One	gene-VNO77_40670	0.993322
3.63_477.1718m/z	Matteucinol 7-O-Glucoside	gene-VNO77_41747	0.993319
4.08_384.0864m/z	Cyanidin 7-Arabinoside	gene-VNO77_02771	0.993301
4.93_297.1124m/z	Strobochrysin-Dimethylether	gene-VNO77_32866	0.993297
5.16_789.2076m/z	Kaempferide 3-[Rhamnopyranosyl-(1->6)-Glucoside] 7-Rhamnoside	gene-VNO77_09658	0.993294
0.92_403.1350m/z	7-Hydroxyflavanone-Glucoside	gene-VNO77_40671	0.993294
4.93_297.1124m/z	Strobochrysin-Dimethylether	gene-VNO77_33323	0.993293
5.82_386.0872m/z	Wharangin	gene-VNO77_18991	0.993292
7.44_421.2009m/z	Kurarinone	gene-VNO77_06713	0.993288
5.46_599.1188m/z	Procyanidin A1	gene-VNO77_20908	0.993283
6.27_283.0613m/z	5,7-Dihydroxy-6-Methoxy-2-Phenyl-4h-Chromen-4-One	gene-VNO77_10028	0.993278
6.56_451.1767m/z	Gancaonin Q	gene-VNO77_32440	0.993277
7.07_371.1128m/z	2-(3,4-Dimethoxyphenyl)-5-Hydroxy-6,7,8-Trimethoxy-4h-Chromen-4-One	gene-VNO77_13047	0.993269
7.44_421.2009m/z	Kurarinone	gene-VNO77_05447	0.993255
4.85_519.1140m/z	Apigenin 5-(6''-Malonylglucoside)	gene-VNO77_04078	0.993255
5.66_599.1217m/z	3 5 7-Trihydroxy-4'-Methoxyflavone	gene-VNO77_20717	0.993239
6.67_339.1607m/z	2',7-Dihydroxy-4'-Methoxy-8-Prenylflavan	gene-VNO77_33323	0.993238
5.66_599.1217m/z	3 5 7-Trihydroxy-4'-Methoxyflavone	gene-VNO77_05674	0.993236
5.25_339.0879m/z	7-Demethyltangeretin	gene-VNO77_32503	0.993236
4.40_461.1101m/z	5,2',6'-Trihydroxy-7-Methoxyflavone 2'-O-Glucoside	gene-VNO77_23532	0.993229
4.30_331.0829m/z	Isosakuranetin	gene-VNO77_26822	0.993226
5.46_599.1188m/z	Procyanidin A1	gene-VNO77_41747	0.993211
7.07_371.1128m/z	2-(3,4-Dimethoxyphenyl)-5-Hydroxy-6,7,8-Trimethoxy-4h-Chromen-4-One	gene-VNO77_33422	0.993209
6.58_357.1696m/z	Isobavachin	gene-VNO77_30136	0.993205
5.82_386.0872m/z	Wharangin	gene-VNO77_40611	0.993189
3.63_477.1718m/z	Matteucinol 7-O-Glucoside	gene-VNO77_33016	0.993176
6.50_366.1105n	5-Hydroxy-8-(4-Hydroxy-3-Methoxyphenyl)-2,2-Dimethyl-2h,6h-Benzo[1,2-B:5,4-B']Dipyran-6-One	gene-VNO77_25191	0.993173
5.16_789.2076m/z	Kaempferide 3-[Rhamnopyranosyl-(1->6)-Glucoside] 7-Rhamnoside	gene-VNO77_33112	0.993162
0.92_403.1350m/z	7-Hydroxyflavanone-Glucoside	gene-VNO77_04929	0.993158
4.30_331.0829m/z	Isosakuranetin	gene-VNO77_06856	0.99315
5.25_339.0879m/z	7-Demethyltangeretin	gene-VNO77_36153	0.993137
6.01_518.1814n	Phellodensin E	gene-VNO77_34646	0.993133
6.46_383.1489m/z	Abyssinoflavanone Iv	gene-VNO77_06662	0.993125
5.82_386.0872m/z	Wharangin	gene-VNO77_40670	0.993117
5.16_789.2076m/z	Kaempferide 3-[Rhamnopyranosyl-(1->6)-Glucoside] 7-Rhamnoside	gene-VNO77_28369	0.993113
4.62_535.1090m/z	Kaempferol 3-(6''-Malonylglucoside)	gene-VNO77_36867	0.99311
5.90_297.0408m/z	3,5,8-Trihydroxy-2-(4-Hydroxyphenyl)-7-Methoxy-4h-Chromen-4-One	gene-VNO77_40670	0.993108
5.82_386.0872m/z	Wharangin	gene-VNO77_17157	0.993096
5.46_599.1188m/z	Procyanidin A1	gene-VNO77_32903	0.993095
7.07_371.1128m/z	2-(3,4-Dimethoxyphenyl)-5-Hydroxy-6,7,8-Trimethoxy-4h-Chromen-4-One	gene-VNO77_12085	0.993086
4.30_331.0829m/z	Isosakuranetin	gene-VNO77_25191	0.993075
7.44_421.2009m/z	Kurarinone	gene-VNO77_32865	0.993075
5.89_300.0635n	Geraldol	gene-VNO77_35818	0.993073
4.40_461.1101m/z	5,2',6'-Trihydroxy-7-Methoxyflavone 2'-O-Glucoside	gene-VNO77_36601	0.993057
6.46_383.1489m/z	Abyssinoflavanone Iv	gene-VNO77_08106	0.993041
5.82_386.0872m/z	Wharangin	gene-VNO77_35818	0.99303
3.63_477.1718m/z	Matteucinol 7-O-Glucoside	gene-VNO77_33695	0.993012
6.56_451.1767m/z	Gancaonin Q	gene-VNO77_30136	0.993011
3.63_477.1718m/z	Matteucinol 7-O-Glucoside	gene-VNO77_33112	0.993005
5.25_339.0879m/z	7-Demethyltangeretin	gene-VNO77_10028	0.992987
6.21_313.0721m/z	5,7-Dihydroxy-3,8-Dimethoxy-2-Phenyl-4h-Chromen-4-One	gene-VNO77_00241	0.992976
4.40_461.1101m/z	5,2',6'-Trihydroxy-7-Methoxyflavone 2'-O-Glucoside	gene-VNO77_04929	0.992974
5.78_301.0720m/z	5,7,8-Trihydroxy-4'-Methoxyflavanone	gene-VNO77_17157	0.992974
6.84_423.2165m/z	4'-O-Methylabyssinone V	gene-VNO77_20487	0.992972
7.44_421.2009m/z	Kurarinone	gene-VNO77_18991	0.992963
4.62_535.1090m/z	Kaempferol 3-(6''-Malonylglucoside)	gene-VNO77_06660	0.992954
6.56_451.1767m/z	Gancaonin Q	gene-VNO77_02753	0.992953
5.12_341.0671m/z	8-Hydroxygalangin 7-Methyl Ether 8-Acetate	gene-VNO77_40670	0.992946
6.42_407.1856m/z	Cycloaltilisin 7	gene-VNO77_32429	0.992945
5.73_239.0705m/z	7-Hydroxyflavone	gene-VNO77_37291	0.992945
4.62_535.1090m/z	Kaempferol 3-(6''-Malonylglucoside)	gene-VNO77_33112	0.992944
7.07_371.1128m/z	2-(3,4-Dimethoxyphenyl)-5-Hydroxy-6,7,8-Trimethoxy-4h-Chromen-4-One	gene-VNO77_32501	0.992942
5.66_599.1217m/z	3 5 7-Trihydroxy-4'-Methoxyflavone	gene-VNO77_36143	0.99294
5.66_599.1217m/z	3 5 7-Trihydroxy-4'-Methoxyflavone	gene-VNO77_33325	0.992937
5.16_789.2076m/z	Kaempferide 3-[Rhamnopyranosyl-(1->6)-Glucoside] 7-Rhamnoside	gene-VNO77_21505	0.992935
5.32_601.1368m/z	Prunin 6''-P-Coumarate	gene-VNO77_33016	0.992932
4.93_297.1124m/z	Strobochrysin-Dimethylether	gene-VNO77_40130	0.992929
5.12_341.0671m/z	8-Hydroxygalangin 7-Methyl Ether 8-Acetate	gene-VNO77_35818	0.992921
6.46_383.1489m/z	Abyssinoflavanone Iv	gene-VNO77_23607	0.992912
6.50_366.1105n	5-Hydroxy-8-(4-Hydroxy-3-Methoxyphenyl)-2,2-Dimethyl-2h,6h-Benzo[1,2-B:5,4-B']Dipyran-6-One	gene-VNO77_21037	0.992904
4.08_384.0864m/z	Cyanidin 7-Arabinoside	gene-VNO77_02058	0.992894
0.92_403.1350m/z	7-Hydroxyflavanone-Glucoside	gene-VNO77_17157	0.992889
5.90_297.0408m/z	3,5,8-Trihydroxy-2-(4-Hydroxyphenyl)-7-Methoxy-4h-Chromen-4-One	gene-VNO77_18990	0.992887
4.40_461.1101m/z	5,2',6'-Trihydroxy-7-Methoxyflavone 2'-O-Glucoside	gene-VNO77_20717	0.992886
5.78_301.0720m/z	5,7,8-Trihydroxy-4'-Methoxyflavanone	gene-VNO77_36153	0.992873
4.40_461.1101m/z	5,2',6'-Trihydroxy-7-Methoxyflavone 2'-O-Glucoside	gene-VNO77_33695	0.99287
5.78_301.0720m/z	5,7,8-Trihydroxy-4'-Methoxyflavanone	gene-VNO77_36601	0.992868
3.63_477.1718m/z	Matteucinol 7-O-Glucoside	gene-VNO77_33799	0.992864
7.07_371.1128m/z	2-(3,4-Dimethoxyphenyl)-5-Hydroxy-6,7,8-Trimethoxy-4h-Chromen-4-One	gene-VNO77_30136	0.992861
4.30_331.0829m/z	Isosakuranetin	gene-VNO77_23607	0.992858
5.01_301.0722m/z	(2r,3r)-3,5-Dihydroxy-2-(4-Hydroxyphenyl)-7-Methoxy-2,3-Dihydrochromen-4-One	gene-VNO77_40671	0.992857
4.40_461.1101m/z	5,2',6'-Trihydroxy-7-Methoxyflavone 2'-O-Glucoside	gene-VNO77_36153	0.992847
6.46_383.1489m/z	Abyssinoflavanone Iv	gene-VNO77_40671	0.992833
5.01_301.0722m/z	(2r,3r)-3,5-Dihydroxy-2-(4-Hydroxyphenyl)-7-Methoxy-2,3-Dihydrochromen-4-One	gene-VNO77_08106	0.992819
3.63_477.1718m/z	Matteucinol 7-O-Glucoside	gene-VNO77_02832	0.992809
3.63_477.1718m/z	Matteucinol 7-O-Glucoside	gene-VNO77_04928	0.992808
5.89_300.0635n	Geraldol	gene-VNO77_18991	0.992803
4.85_519.1140m/z	Apigenin 5-(6''-Malonylglucoside)	gene-VNO77_34902	0.9928
6.14_365.0341m/z	((2r,3r)-3,7-Dihydroxy-2-(3-Hydroxy-4-Methoxyphenyl)-3,4-Dihydro-2h-Chromen-5-Yl) Hydrogen Sulfate	gene-VNO77_18343	0.992785
5.25_339.0879m/z	7-Demethyltangeretin	gene-VNO77_07955	0.992782
5.39_549.1603m/z	Chrysin 6-C-Arabinoside 8-C-Glucoside	gene-VNO77_06198	0.992777
6.67_339.1607m/z	2',7-Dihydroxy-4'-Methoxy-8-Prenylflavan	gene-VNO77_17157	0.992767
6.46_383.1489m/z	Abyssinoflavanone Iv	gene-VNO77_02454	0.992762
6.01_518.1814n	Phellodensin E	gene-VNO77_20487	0.992754
5.32_601.1368m/z	Prunin 6''-P-Coumarate	gene-VNO77_12085	0.992752
6.21_313.0721m/z	5,7-Dihydroxy-3,8-Dimethoxy-2-Phenyl-4h-Chromen-4-One	gene-VNO77_40671	0.99275
6.64_323.1278m/z	Licoflavone A	gene-VNO77_36867	0.992739
4.40_461.1101m/z	5,2',6'-Trihydroxy-7-Methoxyflavone 2'-O-Glucoside	gene-VNO77_28556	0.992737
4.85_519.1140m/z	Apigenin 5-(6''-Malonylglucoside)	gene-VNO77_33112	0.99273
5.25_339.0879m/z	7-Demethyltangeretin	gene-VNO77_18079	0.992724
0.92_403.1350m/z	7-Hydroxyflavanone-Glucoside	gene-VNO77_36153	0.992717
6.84_423.2165m/z	4'-O-Methylabyssinone V	gene-VNO77_35926	0.992714
6.01_518.1814n	Phellodensin E	gene-VNO77_41747	0.992705
5.90_297.0408m/z	3,5,8-Trihydroxy-2-(4-Hydroxyphenyl)-7-Methoxy-4h-Chromen-4-One	gene-VNO77_33695	0.992692
4.40_461.1101m/z	5,2',6'-Trihydroxy-7-Methoxyflavone 2'-O-Glucoside	gene-VNO77_17157	0.992687
0.92_403.1350m/z	7-Hydroxyflavanone-Glucoside	gene-VNO77_33695	0.992674
5.71_255.1017m/z	5-Methoxyflavanone	gene-VNO77_28621	0.992673
0.92_403.1350m/z	7-Hydroxyflavanone-Glucoside	gene-VNO77_35818	0.992656
5.16_789.2076m/z	Kaempferide 3-[Rhamnopyranosyl-(1->6)-Glucoside] 7-Rhamnoside	gene-VNO77_34902	0.992653
6.64_323.1278m/z	Licoflavone A	gene-VNO77_30136	0.992643
5.78_301.0720m/z	5,7,8-Trihydroxy-4'-Methoxyflavanone	gene-VNO77_04929	0.992633
5.04_327.0878m/z	3-Hydroxy-3',4',5'-Trimethoxyflavone	gene-VNO77_11032	0.99263
5.89_300.0635n	Geraldol	gene-VNO77_10028	0.992627
5.12_341.0671m/z	8-Hydroxygalangin 7-Methyl Ether 8-Acetate	gene-VNO77_18079	0.992615
7.07_371.1128m/z	2-(3,4-Dimethoxyphenyl)-5-Hydroxy-6,7,8-Trimethoxy-4h-Chromen-4-One	gene-VNO77_11082	0.992609
4.30_331.0829m/z	Isosakuranetin	gene-VNO77_08106	0.992607
7.07_371.1128m/z	2-(3,4-Dimethoxyphenyl)-5-Hydroxy-6,7,8-Trimethoxy-4h-Chromen-4-One	gene-VNO77_30545	0.992607
0.92_403.1350m/z	7-Hydroxyflavanone-Glucoside	gene-VNO77_02771	0.992599
4.93_297.1124m/z	Strobochrysin-Dimethylether	gene-VNO77_33016	0.992595
7.44_421.2009m/z	Kurarinone	gene-VNO77_36143	0.992594
5.73_239.0705m/z	7-Hydroxyflavone	gene-VNO77_36867	0.99259
4.58_623.1972m/z	Pectolinarin	gene-VNO77_27767	0.992589
5.66_599.1217m/z	3 5 7-Trihydroxy-4'-Methoxyflavone	gene-VNO77_42422	0.992583
4.62_535.1090m/z	Kaempferol 3-(6''-Malonylglucoside)	gene-VNO77_12443	0.992562
4.08_384.0864m/z	Cyanidin 7-Arabinoside	gene-VNO77_40671	0.992557
5.25_339.0879m/z	7-Demethyltangeretin	gene-VNO77_18990	0.992549
5.73_239.0705m/z	7-Hydroxyflavone	gene-VNO77_29363	0.99254
6.56_451.1767m/z	Gancaonin Q	gene-VNO77_28621	0.992533
5.78_301.0720m/z	5,7,8-Trihydroxy-4'-Methoxyflavanone	gene-VNO77_33695	0.992529
4.43_333.0971m/z	5,7,4'-Trihydroxy-8,3'-Dimethoxyflavanone	gene-VNO77_15362	0.992512
4.30_331.0829m/z	Isosakuranetin	gene-VNO77_32566	0.992498
6.84_423.2165m/z	4'-O-Methylabyssinone V	gene-VNO77_04673	0.992495
4.62_535.1090m/z	Kaempferol 3-(6''-Malonylglucoside)	gene-VNO77_32503	0.992494
4.40_461.1101m/z	5,2',6'-Trihydroxy-7-Methoxyflavone 2'-O-Glucoside	gene-VNO77_11082	0.992475
5.04_327.0878m/z	3-Hydroxy-3',4',5'-Trimethoxyflavone	gene-VNO77_13047	0.99247
5.01_301.0722m/z	(2r,3r)-3,5-Dihydroxy-2-(4-Hydroxyphenyl)-7-Methoxy-2,3-Dihydrochromen-4-One	gene-VNO77_09779	0.99246
4.62_535.1090m/z	Kaempferol 3-(6''-Malonylglucoside)	gene-VNO77_18079	0.992458
5.73_239.0705m/z	7-Hydroxyflavone	gene-VNO77_33463	0.992455
6.64_323.1278m/z	Licoflavone A	gene-VNO77_32503	0.992442
6.56_451.1767m/z	Gancaonin Q	gene-VNO77_33016	0.992439
4.85_519.1140m/z	Apigenin 5-(6''-Malonylglucoside)	gene-VNO77_40448	0.992437
0.92_403.1350m/z	7-Hydroxyflavanone-Glucoside	gene-VNO77_33422	0.992436
5.82_386.0872m/z	Wharangin	gene-VNO77_36153	0.992428
5.01_301.0722m/z	(2r,3r)-3,5-Dihydroxy-2-(4-Hydroxyphenyl)-7-Methoxy-2,3-Dihydrochromen-4-One	gene-VNO77_28988	0.992428
5.71_255.1017m/z	5-Methoxyflavanone	gene-VNO77_40611	0.992426
6.27_283.0613m/z	5,7-Dihydroxy-6-Methoxy-2-Phenyl-4h-Chromen-4-One	gene-VNO77_24939	0.992425
0.92_403.1350m/z	7-Hydroxyflavanone-Glucoside	gene-VNO77_36601	0.992422
5.90_297.0408m/z	3,5,8-Trihydroxy-2-(4-Hydroxyphenyl)-7-Methoxy-4h-Chromen-4-One	gene-VNO77_04929	0.992419
6.56_451.1767m/z	Gancaonin Q	gene-VNO77_33323	0.99241
5.01_301.0722m/z	(2r,3r)-3,5-Dihydroxy-2-(4-Hydroxyphenyl)-7-Methoxy-2,3-Dihydrochromen-4-One	gene-VNO77_12062	0.992397
6.58_357.1696m/z	Isobavachin	gene-VNO77_02058	0.992395
4.85_519.1140m/z	Apigenin 5-(6''-Malonylglucoside)	gene-VNO77_23998	0.992395
5.71_255.1017m/z	5-Methoxyflavanone	gene-VNO77_40217	0.992394
5.78_301.0720m/z	5,7,8-Trihydroxy-4'-Methoxyflavanone	gene-VNO77_28556	0.992393
5.90_297.0408m/z	3,5,8-Trihydroxy-2-(4-Hydroxyphenyl)-7-Methoxy-4h-Chromen-4-One	gene-VNO77_32503	0.992392
4.93_297.1124m/z	Strobochrysin-Dimethylether	gene-VNO77_12352	0.992367
6.64_323.1278m/z	Licoflavone A	gene-VNO77_33422	0.992367
5.46_599.1188m/z	Procyanidin A1	gene-VNO77_25101	0.992346
6.56_451.1767m/z	Gancaonin Q	gene-VNO77_05674	0.99234
5.89_300.0635n	Geraldol	gene-VNO77_17157	0.992338
4.83_313.0723m/z	3,7-Dihydroxy-3',4'-Dimethoxyflavone	gene-VNO77_16975	0.992335
5.25_339.0879m/z	7-Demethyltangeretin	gene-VNO77_35818	0.992333
6.67_339.1607m/z	2',7-Dihydroxy-4'-Methoxy-8-Prenylflavan	gene-VNO77_11335	0.992332
4.62_535.1090m/z	Kaempferol 3-(6''-Malonylglucoside)	gene-VNO77_36143	0.992328
5.82_386.0872m/z	Wharangin	gene-VNO77_33695	0.992325
6.67_339.1607m/z	2',7-Dihydroxy-4'-Methoxy-8-Prenylflavan	gene-VNO77_20487	0.992316
4.85_519.1140m/z	Apigenin 5-(6''-Malonylglucoside)	gene-VNO77_32502	0.992313
5.01_301.0722m/z	(2r,3r)-3,5-Dihydroxy-2-(4-Hydroxyphenyl)-7-Methoxy-2,3-Dihydrochromen-4-One	gene-VNO77_28555	0.99231
5.66_599.1217m/z	3 5 7-Trihydroxy-4'-Methoxyflavone	gene-VNO77_32440	0.992302
4.30_331.0829m/z	Isosakuranetin	gene-VNO77_13268	0.992301
5.71_255.1017m/z	5-Methoxyflavanone	gene-VNO77_32903	0.992298
5.01_301.0722m/z	(2r,3r)-3,5-Dihydroxy-2-(4-Hydroxyphenyl)-7-Methoxy-2,3-Dihydrochromen-4-One	gene-VNO77_44153	0.992295
5.82_386.0872m/z	Wharangin	gene-VNO77_18079	0.992284
5.71_255.1017m/z	5-Methoxyflavanone	gene-VNO77_33112	0.992283
3.63_477.1718m/z	Matteucinol 7-O-Glucoside	gene-VNO77_40670	0.992275
6.84_423.2165m/z	4'-O-Methylabyssinone V	gene-VNO77_40670	0.992274
5.89_300.0635n	Geraldol	gene-VNO77_18079	0.992274
6.21_313.0721m/z	5,7-Dihydroxy-3,8-Dimethoxy-2-Phenyl-4h-Chromen-4-One	gene-VNO77_12062	0.99227
5.78_301.0720m/z	5,7,8-Trihydroxy-4'-Methoxyflavanone	gene-VNO77_13047	0.992269
0.92_403.1350m/z	7-Hydroxyflavanone-Glucoside	gene-VNO77_23532	0.992265
3.63_477.1718m/z	Matteucinol 7-O-Glucoside	gene-VNO77_20487	0.992263
4.40_461.1101m/z	5,2',6'-Trihydroxy-7-Methoxyflavone 2'-O-Glucoside	gene-VNO77_02771	0.992256
6.01_518.1814n	Phellodensin E	gene-VNO77_23719	0.992251
4.08_384.0864m/z	Cyanidin 7-Arabinoside	gene-VNO77_23607	0.992242
4.62_535.1090m/z	Kaempferol 3-(6''-Malonylglucoside)	gene-VNO77_40217	0.99224
7.44_421.2009m/z	Kurarinone	gene-VNO77_11082	0.99224
5.25_339.0879m/z	7-Demethyltangeretin	gene-VNO77_24939	0.992237
4.08_384.0864m/z	Cyanidin 7-Arabinoside	gene-VNO77_26822	0.992226
6.01_518.1814n	Phellodensin E	gene-VNO77_11928	0.992222
4.83_313.0723m/z	3,7-Dihydroxy-3',4'-Dimethoxyflavone	gene-VNO77_09779	0.992214
6.01_518.1814n	Phellodensin E	gene-VNO77_04929	0.992207
4.85_519.1140m/z	Apigenin 5-(6''-Malonylglucoside)	gene-VNO77_20996	0.992205
4.93_297.1124m/z	Strobochrysin-Dimethylether	gene-VNO77_40909	0.992195
4.85_519.1140m/z	Apigenin 5-(6''-Malonylglucoside)	gene-VNO77_35818	0.99219
5.82_386.0872m/z	Wharangin	gene-VNO77_10028	0.992187
6.21_313.0721m/z	5,7-Dihydroxy-3,8-Dimethoxy-2-Phenyl-4h-Chromen-4-One	gene-VNO77_40909	0.992182
4.66_477.1396m/z	Scutellarein 7,4'-Dimethyl Ether 6-Glucoside	gene-VNO77_20996	0.992178
5.04_327.0878m/z	3-Hydroxy-3',4',5'-Trimethoxyflavone	gene-VNO77_32440	0.992175
4.40_461.1101m/z	5,2',6'-Trihydroxy-7-Methoxyflavone 2'-O-Glucoside	gene-VNO77_33422	0.992165
3.63_477.1718m/z	Matteucinol 7-O-Glucoside	gene-VNO77_14815	0.99216
4.62_535.1090m/z	Kaempferol 3-(6''-Malonylglucoside)	gene-VNO77_21401	0.992159
4.85_519.1140m/z	Apigenin 5-(6''-Malonylglucoside)	gene-VNO77_36153	0.992158
5.78_301.0720m/z	5,7,8-Trihydroxy-4'-Methoxyflavanone	gene-VNO77_20717	0.99215
4.08_384.0864m/z	Cyanidin 7-Arabinoside	gene-VNO77_19646	0.992143
3.63_477.1718m/z	Matteucinol 7-O-Glucoside	gene-VNO77_05673	0.99214
5.66_599.1217m/z	3 5 7-Trihydroxy-4'-Methoxyflavone	gene-VNO77_43410	0.992134
4.85_519.1140m/z	Apigenin 5-(6''-Malonylglucoside)	gene-VNO77_20908	0.992129
4.62_535.1090m/z	Kaempferol 3-(6''-Malonylglucoside)	gene-VNO77_09658	0.992119
6.64_323.1278m/z	Licoflavone A	gene-VNO77_13047	0.992118
6.27_283.0613m/z	5,7-Dihydroxy-6-Methoxy-2-Phenyl-4h-Chromen-4-One	gene-VNO77_40611	0.992116
5.90_297.0408m/z	3,5,8-Trihydroxy-2-(4-Hydroxyphenyl)-7-Methoxy-4h-Chromen-4-One	gene-VNO77_36153	0.992115
6.27_283.0613m/z	5,7-Dihydroxy-6-Methoxy-2-Phenyl-4h-Chromen-4-One	gene-VNO77_23532	0.992115
4.62_535.1090m/z	Kaempferol 3-(6''-Malonylglucoside)	gene-VNO77_35926	0.992098
6.64_323.1278m/z	Licoflavone A	gene-VNO77_20908	0.992094
6.50_366.1105n	5-Hydroxy-8-(4-Hydroxy-3-Methoxyphenyl)-2,2-Dimethyl-2h,6h-Benzo[1,2-B:5,4-B']Dipyran-6-One	gene-VNO77_23607	0.992092
5.71_255.1017m/z	5-Methoxyflavanone	gene-VNO77_23532	0.992092
5.01_301.0722m/z	(2r,3r)-3,5-Dihydroxy-2-(4-Hydroxyphenyl)-7-Methoxy-2,3-Dihydrochromen-4-One	gene-VNO77_32866	0.99209
7.07_371.1128m/z	2-(3,4-Dimethoxyphenyl)-5-Hydroxy-6,7,8-Trimethoxy-4h-Chromen-4-One	gene-VNO77_18079	0.992088
6.27_283.0613m/z	5,7-Dihydroxy-6-Methoxy-2-Phenyl-4h-Chromen-4-One	gene-VNO77_28621	0.992087
5.90_297.0408m/z	3,5,8-Trihydroxy-2-(4-Hydroxyphenyl)-7-Methoxy-4h-Chromen-4-One	gene-VNO77_18079	0.992084
4.66_477.1396m/z	Scutellarein 7,4'-Dimethyl Ether 6-Glucoside	gene-VNO77_30136	0.992084
6.14_365.0341m/z	((2r,3r)-3,7-Dihydroxy-2-(3-Hydroxy-4-Methoxyphenyl)-3,4-Dihydro-2h-Chromen-5-Yl) Hydrogen Sulfate	gene-VNO77_17161	0.992075
6.67_339.1607m/z	2',7-Dihydroxy-4'-Methoxy-8-Prenylflavan	gene-VNO77_05674	0.992074
5.16_789.2076m/z	Kaempferide 3-[Rhamnopyranosyl-(1->6)-Glucoside] 7-Rhamnoside	gene-VNO77_33016	0.992069
5.25_339.0879m/z	7-Demethyltangeretin	gene-VNO77_18991	0.99206
6.01_518.1814n	Phellodensin E	gene-VNO77_44517	0.992059
6.01_518.1814n	Phellodensin E	gene-VNO77_20717	0.992058
5.90_297.0408m/z	3,5,8-Trihydroxy-2-(4-Hydroxyphenyl)-7-Methoxy-4h-Chromen-4-One	gene-VNO77_17157	0.992056
7.44_421.2009m/z	Kurarinone	gene-VNO77_30162	0.992056
6.67_339.1607m/z	2',7-Dihydroxy-4'-Methoxy-8-Prenylflavan	gene-VNO77_09658	0.992053
0.92_403.1350m/z	7-Hydroxyflavanone-Glucoside	gene-VNO77_28556	0.992049
6.95_450.1683n	Cycloaltilisin	gene-VNO77_15250	0.992047
6.42_407.1856m/z	Cycloaltilisin 7	gene-VNO77_25267	0.992047
5.78_301.0720m/z	5,7,8-Trihydroxy-4'-Methoxyflavanone	gene-VNO77_11082	0.992045
7.07_371.1128m/z	2-(3,4-Dimethoxyphenyl)-5-Hydroxy-6,7,8-Trimethoxy-4h-Chromen-4-One	gene-VNO77_02753	0.992043
6.14_365.0341m/z	((2r,3r)-3,7-Dihydroxy-2-(3-Hydroxy-4-Methoxyphenyl)-3,4-Dihydro-2h-Chromen-5-Yl) Hydrogen Sulfate	gene-VNO77_01615	0.992033
5.32_601.1368m/z	Prunin 6''-P-Coumarate	gene-VNO77_02166	0.992027
6.67_339.1607m/z	2',7-Dihydroxy-4'-Methoxy-8-Prenylflavan	gene-VNO77_23998	0.992018
6.67_339.1607m/z	2',7-Dihydroxy-4'-Methoxy-8-Prenylflavan	gene-VNO77_35818	0.992015
5.16_789.2076m/z	Kaempferide 3-[Rhamnopyranosyl-(1->6)-Glucoside] 7-Rhamnoside	gene-VNO77_36601	0.99201
6.56_451.1767m/z	Gancaonin Q	gene-VNO77_07955	0.992009
5.71_255.1017m/z	5-Methoxyflavanone	gene-VNO77_24939	0.991996
3.63_477.1718m/z	Matteucinol 7-O-Glucoside	gene-VNO77_06660	0.991989
5.89_300.0635n	Geraldol	gene-VNO77_40611	0.991986
4.62_535.1090m/z	Kaempferol 3-(6''-Malonylglucoside)	gene-VNO77_32903	0.991982
4.85_519.1140m/z	Apigenin 5-(6''-Malonylglucoside)	gene-VNO77_36601	0.991972
4.85_519.1140m/z	Apigenin 5-(6''-Malonylglucoside)	gene-VNO77_21401	0.991967
5.25_339.0879m/z	7-Demethyltangeretin	gene-VNO77_13047	0.991963
6.21_313.0721m/z	5,7-Dihydroxy-3,8-Dimethoxy-2-Phenyl-4h-Chromen-4-One	gene-VNO77_30136	0.991954
3.63_477.1718m/z	Matteucinol 7-O-Glucoside	gene-VNO77_24701	0.991953
5.12_341.0671m/z	8-Hydroxygalangin 7-Methyl Ether 8-Acetate	gene-VNO77_36153	0.991947
6.50_366.1105n	5-Hydroxy-8-(4-Hydroxy-3-Methoxyphenyl)-2,2-Dimethyl-2h,6h-Benzo[1,2-B:5,4-B']Dipyran-6-One	gene-VNO77_05672	0.991938
5.90_297.0408m/z	3,5,8-Trihydroxy-2-(4-Hydroxyphenyl)-7-Methoxy-4h-Chromen-4-One	gene-VNO77_11082	0.991935
6.56_451.1767m/z	Gancaonin Q	gene-VNO77_33422	0.991932
0.92_403.1350m/z	7-Hydroxyflavanone-Glucoside	gene-VNO77_10028	0.991908
4.30_331.0829m/z	Isosakuranetin	gene-VNO77_07870	0.991907
4.40_461.1101m/z	5,2',6'-Trihydroxy-7-Methoxyflavone 2'-O-Glucoside	gene-VNO77_10028	0.991906
5.01_301.0722m/z	(2r,3r)-3,5-Dihydroxy-2-(4-Hydroxyphenyl)-7-Methoxy-2,3-Dihydrochromen-4-One	gene-VNO77_21119	0.991895
4.85_519.1140m/z	Apigenin 5-(6''-Malonylglucoside)	gene-VNO77_35926	0.991889
6.58_357.1696m/z	Isobavachin	gene-VNO77_09658	0.991886
5.25_339.0879m/z	7-Demethyltangeretin	gene-VNO77_36601	0.991876
6.21_313.0721m/z	5,7-Dihydroxy-3,8-Dimethoxy-2-Phenyl-4h-Chromen-4-One	gene-VNO77_33016	0.991873
6.64_323.1278m/z	Licoflavone A	gene-VNO77_35926	0.99187
4.62_535.1090m/z	Kaempferol 3-(6''-Malonylglucoside)	gene-VNO77_28621	0.991868
6.58_357.1696m/z	Isobavachin	gene-VNO77_18451	0.991866
5.25_339.0879m/z	7-Demethyltangeretin	gene-VNO77_33112	0.991863
7.07_371.1128m/z	2-(3,4-Dimethoxyphenyl)-5-Hydroxy-6,7,8-Trimethoxy-4h-Chromen-4-One	gene-VNO77_05673	0.991855
5.89_300.0635n	Geraldol	gene-VNO77_11335	0.991855
6.56_451.1767m/z	Gancaonin Q	gene-VNO77_33695	0.991852
6.64_323.1278m/z	Licoflavone A	gene-VNO77_20487	0.991849
5.66_599.1217m/z	3 5 7-Trihydroxy-4'-Methoxyflavone	gene-VNO77_17238	0.991843
5.12_341.0671m/z	8-Hydroxygalangin 7-Methyl Ether 8-Acetate	gene-VNO77_33695	0.991836
5.46_599.1188m/z	Procyanidin A1	gene-VNO77_12443	0.99183
6.42_407.1856m/z	Cycloaltilisin 7	gene-VNO77_12817	0.991819
5.16_789.2076m/z	Kaempferide 3-[Rhamnopyranosyl-(1->6)-Glucoside] 7-Rhamnoside	gene-VNO77_10590	0.991814
5.16_789.2076m/z	Kaempferide 3-[Rhamnopyranosyl-(1->6)-Glucoside] 7-Rhamnoside	gene-VNO77_40217	0.991809
5.01_301.0722m/z	(2r,3r)-3,5-Dihydroxy-2-(4-Hydroxyphenyl)-7-Methoxy-2,3-Dihydrochromen-4-One	gene-VNO77_23719	0.991791
4.18_756.2149n	Kaempferol 3-Glucosyl-(1->4)-Rhamnosyl-(1->2)-Glucoside	gene-VNO77_36640	0.991788
6.84_423.2165m/z	4'-O-Methylabyssinone V	gene-VNO77_32903	0.991787
6.84_423.2165m/z	4'-O-Methylabyssinone V	gene-VNO77_10028	0.99178
6.84_423.2165m/z	4'-O-Methylabyssinone V	gene-VNO77_22211	0.99178
5.78_301.0720m/z	5,7,8-Trihydroxy-4'-Methoxyflavanone	gene-VNO77_28369	0.991772
5.82_386.0872m/z	Wharangin	gene-VNO77_23998	0.991768
5.32_601.1368m/z	Prunin 6''-P-Coumarate	gene-VNO77_33323	0.991762
0.92_403.1350m/z	7-Hydroxyflavanone-Glucoside	gene-VNO77_11082	0.99176
5.01_301.0722m/z	(2r,3r)-3,5-Dihydroxy-2-(4-Hydroxyphenyl)-7-Methoxy-2,3-Dihydrochromen-4-One	gene-VNO77_27767	0.991758
5.78_301.0720m/z	5,7,8-Trihydroxy-4'-Methoxyflavanone	gene-VNO77_40671	0.991757
6.67_339.1607m/z	2',7-Dihydroxy-4'-Methoxy-8-Prenylflavan	gene-VNO77_04078	0.991757
5.46_599.1188m/z	Procyanidin A1	gene-VNO77_30289	0.991752
5.25_339.0879m/z	7-Demethyltangeretin	gene-VNO77_40909	0.991744
5.12_341.0671m/z	8-Hydroxygalangin 7-Methyl Ether 8-Acetate	gene-VNO77_23998	0.991744
5.73_239.0705m/z	7-Hydroxyflavone	gene-VNO77_25757	0.991743
5.90_297.0408m/z	3,5,8-Trihydroxy-2-(4-Hydroxyphenyl)-7-Methoxy-4h-Chromen-4-One	gene-VNO77_13047	0.991742
5.04_327.0878m/z	3-Hydroxy-3',4',5'-Trimethoxyflavone	gene-VNO77_10028	0.991736
6.84_423.2165m/z	4'-O-Methylabyssinone V	gene-VNO77_21505	0.991718
4.30_331.0829m/z	Isosakuranetin	gene-VNO77_06662	0.991716
4.85_519.1140m/z	Apigenin 5-(6''-Malonylglucoside)	gene-VNO77_07955	0.991715
5.66_599.1217m/z	3 5 7-Trihydroxy-4'-Methoxyflavone	gene-VNO77_11335	0.991712
5.71_255.1017m/z	5-Methoxyflavanone	gene-VNO77_36601	0.991706
6.01_518.1814n	Phellodensin E	gene-VNO77_05674	0.991703
5.16_789.2076m/z	Kaempferide 3-[Rhamnopyranosyl-(1->6)-Glucoside] 7-Rhamnoside	gene-VNO77_07955	0.991702
5.90_297.0408m/z	3,5,8-Trihydroxy-2-(4-Hydroxyphenyl)-7-Methoxy-4h-Chromen-4-One	gene-VNO77_35818	0.991699
7.07_371.1128m/z	2-(3,4-Dimethoxyphenyl)-5-Hydroxy-6,7,8-Trimethoxy-4h-Chromen-4-One	gene-VNO77_33323	0.99169
6.01_518.1814n	Phellodensin E	gene-VNO77_33695	0.991689
5.71_255.1017m/z	5-Methoxyflavanone	gene-VNO77_06660	0.991686
5.04_327.0878m/z	3-Hydroxy-3',4',5'-Trimethoxyflavone	gene-VNO77_09658	0.991676
5.04_327.0878m/z	3-Hydroxy-3',4',5'-Trimethoxyflavone	gene-VNO77_33323	0.991672
5.46_599.1188m/z	Procyanidin A1	gene-VNO77_33799	0.991669
4.85_519.1140m/z	Apigenin 5-(6''-Malonylglucoside)	gene-VNO77_40909	0.991653
6.27_283.0613m/z	5,7-Dihydroxy-6-Methoxy-2-Phenyl-4h-Chromen-4-One	gene-VNO77_28556	0.991653
5.46_599.1188m/z	Procyanidin A1	gene-VNO77_28799	0.991634
5.66_599.1217m/z	3 5 7-Trihydroxy-4'-Methoxyflavone	gene-VNO77_37293	0.991634
4.62_535.1090m/z	Kaempferol 3-(6''-Malonylglucoside)	gene-VNO77_40671	0.991623
5.71_255.1017m/z	5-Methoxyflavanone	gene-VNO77_28556	0.99161
5.90_297.0408m/z	3,5,8-Trihydroxy-2-(4-Hydroxyphenyl)-7-Methoxy-4h-Chromen-4-One	gene-VNO77_11032	0.99161
4.85_519.1140m/z	Apigenin 5-(6''-Malonylglucoside)	gene-VNO77_18990	0.991597
6.64_323.1278m/z	Licoflavone A	gene-VNO77_30545	0.991593
6.67_339.1607m/z	2',7-Dihydroxy-4'-Methoxy-8-Prenylflavan	gene-VNO77_09707	0.991584
4.40_461.1101m/z	5,2',6'-Trihydroxy-7-Methoxyflavone 2'-O-Glucoside	gene-VNO77_35818	0.991573
4.93_297.1124m/z	Strobochrysin-Dimethylether	gene-VNO77_02771	0.99157
6.21_313.0721m/z	5,7-Dihydroxy-3,8-Dimethoxy-2-Phenyl-4h-Chromen-4-One	gene-VNO77_05673	0.991568
5.12_341.0671m/z	8-Hydroxygalangin 7-Methyl Ether 8-Acetate	gene-VNO77_10028	0.991563
4.08_384.0864m/z	Cyanidin 7-Arabinoside	gene-VNO77_06856	0.991558
4.66_477.1396m/z	Scutellarein 7,4'-Dimethyl Ether 6-Glucoside	gene-VNO77_05674	0.991557
3.63_477.1718m/z	Matteucinol 7-O-Glucoside	gene-VNO77_43107	0.991554
4.66_477.1396m/z	Scutellarein 7,4'-Dimethyl Ether 6-Glucoside	gene-VNO77_41747	0.991548
5.90_297.0408m/z	3,5,8-Trihydroxy-2-(4-Hydroxyphenyl)-7-Methoxy-4h-Chromen-4-One	gene-VNO77_20717	0.991538
4.30_331.0829m/z	Isosakuranetin	gene-VNO77_25267	0.991536
6.01_518.1814n	Phellodensin E	gene-VNO77_25484	0.991527
4.93_297.1124m/z	Strobochrysin-Dimethylether	gene-VNO77_32566	0.991526
3.63_477.1718m/z	Matteucinol 7-O-Glucoside	gene-VNO77_10028	0.991515
6.50_366.1105n	5-Hydroxy-8-(4-Hydroxy-3-Methoxyphenyl)-2,2-Dimethyl-2h,6h-Benzo[1,2-B:5,4-B']Dipyran-6-One	gene-VNO77_26822	0.99151
4.30_331.0829m/z	Isosakuranetin	gene-VNO77_05672	0.991508
5.46_599.1188m/z	Procyanidin A1	gene-VNO77_00273	0.991501
0.94_401.1205m/z	2',4',6'-Trihydroxydihydrochalcone 4'-Glucoside	gene-VNO77_33367	0.991493
4.83_313.0723m/z	3,7-Dihydroxy-3',4'-Dimethoxyflavone	gene-VNO77_22208	0.991485
5.46_599.1188m/z	Procyanidin A1	gene-VNO77_35926	0.991471
5.04_327.0878m/z	3-Hydroxy-3',4',5'-Trimethoxyflavone	gene-VNO77_32903	0.991467
6.84_423.2165m/z	4'-O-Methylabyssinone V	gene-VNO77_11082	0.991442
6.27_283.0613m/z	5,7-Dihydroxy-6-Methoxy-2-Phenyl-4h-Chromen-4-One	gene-VNO77_33112	0.991439
5.25_339.0879m/z	7-Demethyltangeretin	gene-VNO77_28621	0.991437
6.21_313.0721m/z	5,7-Dihydroxy-3,8-Dimethoxy-2-Phenyl-4h-Chromen-4-One	gene-VNO77_09779	0.991436
6.84_423.2165m/z	4'-O-Methylabyssinone V	gene-VNO77_33695	0.991426
5.04_327.0878m/z	3-Hydroxy-3',4',5'-Trimethoxyflavone	gene-VNO77_33695	0.991421
6.01_518.1814n	Phellodensin E	gene-VNO77_07955	0.99142
6.58_357.1696m/z	Isobavachin	gene-VNO77_30817	0.991394
4.85_519.1140m/z	Apigenin 5-(6''-Malonylglucoside)	gene-VNO77_36143	0.991388
5.12_341.0671m/z	8-Hydroxygalangin 7-Methyl Ether 8-Acetate	gene-VNO77_11335	0.991378
7.44_421.2009m/z	Kurarinone	gene-VNO77_24329	0.991373
5.82_386.0872m/z	Wharangin	gene-VNO77_11335	0.991369
7.07_371.1128m/z	2-(3,4-Dimethoxyphenyl)-5-Hydroxy-6,7,8-Trimethoxy-4h-Chromen-4-One	gene-VNO77_36867	0.991363
5.04_327.0878m/z	3-Hydroxy-3',4',5'-Trimethoxyflavone	gene-VNO77_36601	0.991331
6.56_451.1767m/z	Gancaonin Q	gene-VNO77_28556	0.991326
6.27_283.0613m/z	5,7-Dihydroxy-6-Methoxy-2-Phenyl-4h-Chromen-4-One	gene-VNO77_17157	0.991323
7.07_371.1128m/z	2-(3,4-Dimethoxyphenyl)-5-Hydroxy-6,7,8-Trimethoxy-4h-Chromen-4-One	gene-VNO77_13773	0.991314
4.85_519.1140m/z	Apigenin 5-(6''-Malonylglucoside)	gene-VNO77_40130	0.991305
6.42_407.1856m/z	Cycloaltilisin 7	gene-VNO77_21451	0.991305
6.01_518.1814n	Phellodensin E	gene-VNO77_32566	0.991284
4.66_477.1396m/z	Scutellarein 7,4'-Dimethyl Ether 6-Glucoside	gene-VNO77_20487	0.991281
6.50_366.1105n	5-Hydroxy-8-(4-Hydroxy-3-Methoxyphenyl)-2,2-Dimethyl-2h,6h-Benzo[1,2-B:5,4-B']Dipyran-6-One	gene-VNO77_08106	0.991274
5.89_300.0635n	Geraldol	gene-VNO77_33112	0.991271
5.78_301.0720m/z	5,7,8-Trihydroxy-4'-Methoxyflavanone	gene-VNO77_32903	0.991267
5.16_789.2076m/z	Kaempferide 3-[Rhamnopyranosyl-(1->6)-Glucoside] 7-Rhamnoside	gene-VNO77_13047	0.991267
5.25_339.0879m/z	7-Demethyltangeretin	gene-VNO77_33422	0.991266
5.71_255.1017m/z	5-Methoxyflavanone	gene-VNO77_35818	0.991259
6.58_357.1696m/z	Isobavachin	gene-VNO77_40130	0.991257
6.42_407.1856m/z	Cycloaltilisin 7	gene-VNO77_01970	0.991252
4.84_563.1061m/z	6''-Malonylcosmosiin	gene-VNO77_10567	0.991239
6.27_283.0613m/z	5,7-Dihydroxy-6-Methoxy-2-Phenyl-4h-Chromen-4-One	gene-VNO77_32903	0.991237
5.71_255.1017m/z	5-Methoxyflavanone	gene-VNO77_34902	0.991235
5.78_301.0720m/z	5,7,8-Trihydroxy-4'-Methoxyflavanone	gene-VNO77_10028	0.991228
6.01_518.1814n	Phellodensin E	gene-VNO77_36601	0.991224
5.82_386.0872m/z	Wharangin	gene-VNO77_04078	0.991223
6.46_383.1489m/z	Abyssinoflavanone Iv	gene-VNO77_13268	0.991204
5.73_239.0705m/z	7-Hydroxyflavone	gene-VNO77_32503	0.991199
5.66_599.1217m/z	3 5 7-Trihydroxy-4'-Methoxyflavone	gene-VNO77_18991	0.991189
5.90_297.0408m/z	3,5,8-Trihydroxy-2-(4-Hydroxyphenyl)-7-Methoxy-4h-Chromen-4-One	gene-VNO77_28556	0.991186
7.07_371.1128m/z	2-(3,4-Dimethoxyphenyl)-5-Hydroxy-6,7,8-Trimethoxy-4h-Chromen-4-One	gene-VNO77_32503	0.991171
5.46_599.1188m/z	Procyanidin A1	gene-VNO77_20996	0.991167
5.90_297.0408m/z	3,5,8-Trihydroxy-2-(4-Hydroxyphenyl)-7-Methoxy-4h-Chromen-4-One	gene-VNO77_02771	0.991167
6.64_323.1278m/z	Licoflavone A	gene-VNO77_32502	0.991154
6.27_283.0613m/z	5,7-Dihydroxy-6-Methoxy-2-Phenyl-4h-Chromen-4-One	gene-VNO77_36601	0.991151
5.78_301.0720m/z	5,7,8-Trihydroxy-4'-Methoxyflavanone	gene-VNO77_21505	0.991151
4.85_519.1140m/z	Apigenin 5-(6''-Malonylglucoside)	gene-VNO77_18079	0.991148
5.25_339.0879m/z	7-Demethyltangeretin	gene-VNO77_28556	0.991138
5.32_601.1368m/z	Prunin 6''-P-Coumarate	gene-VNO77_20487	0.991136
5.71_255.1017m/z	5-Methoxyflavanone	gene-VNO77_21505	0.991134
4.85_519.1140m/z	Apigenin 5-(6''-Malonylglucoside)	gene-VNO77_34646	0.991134
5.12_341.0671m/z	8-Hydroxygalangin 7-Methyl Ether 8-Acetate	gene-VNO77_40671	0.991128
5.90_297.0408m/z	3,5,8-Trihydroxy-2-(4-Hydroxyphenyl)-7-Methoxy-4h-Chromen-4-One	gene-VNO77_10028	0.991117
6.56_451.1767m/z	Gancaonin Q	gene-VNO77_04929	0.991116
4.62_535.1090m/z	Kaempferol 3-(6''-Malonylglucoside)	gene-VNO77_07955	0.991112
6.67_339.1607m/z	2',7-Dihydroxy-4'-Methoxy-8-Prenylflavan	gene-VNO77_33828	0.991108
5.25_339.0879m/z	7-Demethyltangeretin	gene-VNO77_40611	0.9911
4.85_519.1140m/z	Apigenin 5-(6''-Malonylglucoside)	gene-VNO77_28621	0.991093
5.82_386.0872m/z	Wharangin	gene-VNO77_40671	0.991088
5.46_599.1188m/z	Procyanidin A1	gene-VNO77_05674	0.991083
6.67_339.1607m/z	2',7-Dihydroxy-4'-Methoxy-8-Prenylflavan	gene-VNO77_02771	0.991073
6.01_518.1814n	Phellodensin E	gene-VNO77_02753	0.991072
6.27_283.0613m/z	5,7-Dihydroxy-6-Methoxy-2-Phenyl-4h-Chromen-4-One	gene-VNO77_40671	0.991063
6.58_357.1696m/z	Isobavachin	gene-VNO77_40671	0.991063
6.42_407.1856m/z	Cycloaltilisin 7	gene-VNO77_21037	0.991055
6.21_313.0721m/z	5,7-Dihydroxy-3,8-Dimethoxy-2-Phenyl-4h-Chromen-4-One	gene-VNO77_32440	0.991046
6.46_383.1489m/z	Abyssinoflavanone Iv	gene-VNO77_02058	0.991036
4.40_461.1101m/z	5,2',6'-Trihydroxy-7-Methoxyflavone 2'-O-Glucoside	gene-VNO77_28621	0.991032
4.30_331.0829m/z	Isosakuranetin	gene-VNO77_10489	0.991026
5.90_297.0408m/z	3,5,8-Trihydroxy-2-(4-Hydroxyphenyl)-7-Methoxy-4h-Chromen-4-One	gene-VNO77_40611	0.991019
5.46_599.1188m/z	Procyanidin A1	gene-VNO77_30136	0.991007
5.71_255.1017m/z	5-Methoxyflavanone	gene-VNO77_28369	0.991006
6.67_339.1607m/z	2',7-Dihydroxy-4'-Methoxy-8-Prenylflavan	gene-VNO77_29943	0.991005
5.82_386.0872m/z	Wharangin	gene-VNO77_06660	0.990989
5.25_339.0879m/z	7-Demethyltangeretin	gene-VNO77_34902	0.990988
5.25_339.0879m/z	7-Demethyltangeretin	gene-VNO77_13189	0.990984
5.90_297.0408m/z	3,5,8-Trihydroxy-2-(4-Hydroxyphenyl)-7-Methoxy-4h-Chromen-4-One	gene-VNO77_40671	0.990982
5.82_386.0872m/z	Wharangin	gene-VNO77_02771	0.990981
7.07_371.1128m/z	2-(3,4-Dimethoxyphenyl)-5-Hydroxy-6,7,8-Trimethoxy-4h-Chromen-4-One	gene-VNO77_11032	0.990978
4.93_297.1124m/z	Strobochrysin-Dimethylether	gene-VNO77_25191	0.990973
5.12_341.0671m/z	8-Hydroxygalangin 7-Methyl Ether 8-Acetate	gene-VNO77_02771	0.990967
6.56_451.1767m/z	Gancaonin Q	gene-VNO77_11032	0.990957
4.30_331.0829m/z	Isosakuranetin	gene-VNO77_40113	0.99095
6.01_518.1814n	Phellodensin E	gene-VNO77_36867	0.990943
3.63_477.1718m/z	Matteucinol 7-O-Glucoside	gene-VNO77_40671	0.990942
5.39_549.1603m/z	Chrysin 6-C-Arabinoside 8-C-Glucoside	gene-VNO77_32502	0.990939
5.46_599.1188m/z	Procyanidin A1	gene-VNO77_11928	0.990932
4.66_477.1396m/z	Scutellarein 7,4'-Dimethyl Ether 6-Glucoside	gene-VNO77_40217	0.990931
6.67_339.1607m/z	2',7-Dihydroxy-4'-Methoxy-8-Prenylflavan	gene-VNO77_40448	0.99093
5.71_255.1017m/z	5-Methoxyflavanone	gene-VNO77_40671	0.990926
6.67_339.1607m/z	2',7-Dihydroxy-4'-Methoxy-8-Prenylflavan	gene-VNO77_40611	0.990914
6.27_283.0613m/z	5,7-Dihydroxy-6-Methoxy-2-Phenyl-4h-Chromen-4-One	gene-VNO77_35818	0.990911
4.66_477.1396m/z	Scutellarein 7,4'-Dimethyl Ether 6-Glucoside	gene-VNO77_40670	0.990903
5.39_549.1603m/z	Chrysin 6-C-Arabinoside 8-C-Glucoside	gene-VNO77_16975	0.990896
5.82_386.0872m/z	Wharangin	gene-VNO77_33112	0.990893
6.84_423.2165m/z	4'-O-Methylabyssinone V	gene-VNO77_34902	0.990891
6.64_323.1278m/z	Licoflavone A	gene-VNO77_33323	0.990891
6.46_383.1489m/z	Abyssinoflavanone Iv	gene-VNO77_11008	0.990882
6.58_357.1696m/z	Isobavachin	gene-VNO77_07392	0.99088
4.30_331.0829m/z	Isosakuranetin	gene-VNO77_40130	0.990876
3.63_477.1718m/z	Matteucinol 7-O-Glucoside	gene-VNO77_33325	0.990875
7.44_421.2009m/z	Kurarinone	gene-VNO77_13078	0.990867
3.63_477.1718m/z	Matteucinol 7-O-Glucoside	gene-VNO77_25101	0.990866
5.90_297.0408m/z	3,5,8-Trihydroxy-2-(4-Hydroxyphenyl)-7-Methoxy-4h-Chromen-4-One	gene-VNO77_07955	0.990863
3.63_477.1718m/z	Matteucinol 7-O-Glucoside	gene-VNO77_42996	0.990862
6.01_518.1814n	Phellodensin E	gene-VNO77_24701	0.99086
5.71_255.1017m/z	5-Methoxyflavanone	gene-VNO77_17157	0.990859
6.56_451.1767m/z	Gancaonin Q	gene-VNO77_32502	0.990848
4.66_477.1396m/z	Scutellarein 7,4'-Dimethyl Ether 6-Glucoside	gene-VNO77_05673	0.990846
5.90_297.0408m/z	3,5,8-Trihydroxy-2-(4-Hydroxyphenyl)-7-Methoxy-4h-Chromen-4-One	gene-VNO77_23532	0.990844
5.16_789.2076m/z	Kaempferide 3-[Rhamnopyranosyl-(1->6)-Glucoside] 7-Rhamnoside	gene-VNO77_32501	0.990843
6.58_357.1696m/z	Isobavachin	gene-VNO77_44517	0.99084
5.39_549.1603m/z	Chrysin 6-C-Arabinoside 8-C-Glucoside	gene-VNO77_21505	0.990813
0.92_403.1350m/z	7-Hydroxyflavanone-Glucoside	gene-VNO77_28621	0.99081
5.12_341.0671m/z	8-Hydroxygalangin 7-Methyl Ether 8-Acetate	gene-VNO77_24939	0.990809
5.01_301.0722m/z	(2r,3r)-3,5-Dihydroxy-2-(4-Hydroxyphenyl)-7-Methoxy-2,3-Dihydrochromen-4-One	gene-VNO77_35356	0.990802
7.56_435.1805m/z	Heteroartonin A	gene-VNO77_21037	0.99079
5.71_255.1017m/z	5-Methoxyflavanone	gene-VNO77_04078	0.990786
5.78_301.0720m/z	5,7,8-Trihydroxy-4'-Methoxyflavanone	gene-VNO77_28621	0.990783
3.63_477.1718m/z	Matteucinol 7-O-Glucoside	gene-VNO77_30819	0.990782
6.01_518.1814n	Phellodensin E	gene-VNO77_44153	0.990772
4.62_535.1090m/z	Kaempferol 3-(6''-Malonylglucoside)	gene-VNO77_11928	0.990765
6.46_383.1489m/z	Abyssinoflavanone Iv	gene-VNO77_26822	0.990756
6.56_451.1767m/z	Gancaonin Q	gene-VNO77_36143	0.990749
5.12_341.0671m/z	8-Hydroxygalangin 7-Methyl Ether 8-Acetate	gene-VNO77_04078	0.990749
5.25_339.0879m/z	7-Demethyltangeretin	gene-VNO77_40130	0.990746
3.63_477.1718m/z	Matteucinol 7-O-Glucoside	gene-VNO77_07955	0.990742
4.30_331.0829m/z	Isosakuranetin	gene-VNO77_40702	0.990739
6.67_339.1607m/z	2',7-Dihydroxy-4'-Methoxy-8-Prenylflavan	gene-VNO77_43410	0.990729
4.83_313.0723m/z	3,7-Dihydroxy-3',4'-Dimethoxyflavone	gene-VNO77_01056	0.990719
5.66_599.1217m/z	3 5 7-Trihydroxy-4'-Methoxyflavone	gene-VNO77_20487	0.990716
6.27_283.0613m/z	5,7-Dihydroxy-6-Methoxy-2-Phenyl-4h-Chromen-4-One	gene-VNO77_28369	0.99071
5.12_341.0671m/z	8-Hydroxygalangin 7-Methyl Ether 8-Acetate	gene-VNO77_13047	0.990708
5.46_599.1188m/z	Procyanidin A1	gene-VNO77_06660	0.990703
4.66_477.1396m/z	Scutellarein 7,4'-Dimethyl Ether 6-Glucoside	gene-VNO77_18990	0.990702
4.85_519.1140m/z	Apigenin 5-(6''-Malonylglucoside)	gene-VNO77_37293	0.9907
6.01_518.1814n	Phellodensin E	gene-VNO77_30289	0.990698
5.89_300.0635n	Geraldol	gene-VNO77_04078	0.990695
6.84_423.2165m/z	4'-O-Methylabyssinone V	gene-VNO77_32501	0.990688
6.27_283.0613m/z	5,7-Dihydroxy-6-Methoxy-2-Phenyl-4h-Chromen-4-One	gene-VNO77_04078	0.990678
5.25_339.0879m/z	7-Demethyltangeretin	gene-VNO77_11082	0.990674
4.62_535.1090m/z	Kaempferol 3-(6''-Malonylglucoside)	gene-VNO77_21505	0.99067
6.01_518.1814n	Phellodensin E	gene-VNO77_12062	0.990669
4.85_519.1140m/z	Apigenin 5-(6''-Malonylglucoside)	gene-VNO77_33597	0.990668
5.71_255.1017m/z	5-Methoxyflavanone	gene-VNO77_13189	0.990666
6.50_366.1105n	5-Hydroxy-8-(4-Hydroxy-3-Methoxyphenyl)-2,2-Dimethyl-2h,6h-Benzo[1,2-B:5,4-B']Dipyran-6-One	gene-VNO77_21451	0.99066
5.89_300.0635n	Geraldol	gene-VNO77_24939	0.990658
5.32_601.1368m/z	Prunin 6''-P-Coumarate	gene-VNO77_11335	0.990651
5.78_301.0720m/z	5,7,8-Trihydroxy-4'-Methoxyflavanone	gene-VNO77_40217	0.990649
6.46_383.1489m/z	Abyssinoflavanone Iv	gene-VNO77_40130	0.990643
5.12_341.0671m/z	8-Hydroxygalangin 7-Methyl Ether 8-Acetate	gene-VNO77_36601	0.990639
6.27_283.0613m/z	5,7-Dihydroxy-6-Methoxy-2-Phenyl-4h-Chromen-4-One	gene-VNO77_34902	0.990632
5.12_341.0671m/z	8-Hydroxygalangin 7-Methyl Ether 8-Acetate	gene-VNO77_06660	0.990619
3.63_477.1718m/z	Matteucinol 7-O-Glucoside	gene-VNO77_36867	0.990616
5.78_301.0720m/z	5,7,8-Trihydroxy-4'-Methoxyflavanone	gene-VNO77_33422	0.990588
6.58_357.1696m/z	Isobavachin	gene-VNO77_21130	0.990588
4.62_535.1090m/z	Kaempferol 3-(6''-Malonylglucoside)	gene-VNO77_18990	0.990586
5.32_601.1368m/z	Prunin 6''-P-Coumarate	gene-VNO77_23532	0.990564
6.27_283.0613m/z	5,7-Dihydroxy-6-Methoxy-2-Phenyl-4h-Chromen-4-One	gene-VNO77_06660	0.990551
6.84_423.2165m/z	4'-O-Methylabyssinone V	gene-VNO77_02218	0.990549
6.58_357.1696m/z	Isobavachin	gene-VNO77_44153	0.990542
6.56_451.1767m/z	Gancaonin Q	gene-VNO77_33112	0.99054
4.08_384.0864m/z	Cyanidin 7-Arabinoside	gene-VNO77_08106	0.990538
7.07_371.1128m/z	2-(3,4-Dimethoxyphenyl)-5-Hydroxy-6,7,8-Trimethoxy-4h-Chromen-4-One	gene-VNO77_28556	0.990534
0.92_403.1350m/z	7-Hydroxyflavanone-Glucoside	gene-VNO77_23998	0.99053
5.25_339.0879m/z	7-Demethyltangeretin	gene-VNO77_12443	0.990519
5.46_599.1188m/z	Procyanidin A1	gene-VNO77_28556	0.990514
4.62_535.1090m/z	Kaempferol 3-(6''-Malonylglucoside)	gene-VNO77_35818	0.990509
5.16_789.2076m/z	Kaempferide 3-[Rhamnopyranosyl-(1->6)-Glucoside] 7-Rhamnoside	gene-VNO77_18990	0.9905
6.01_518.1814n	Phellodensin E	gene-VNO77_21533	0.990498
6.27_283.0613m/z	5,7-Dihydroxy-6-Methoxy-2-Phenyl-4h-Chromen-4-One	gene-VNO77_21505	0.990492
5.32_601.1368m/z	Prunin 6''-P-Coumarate	gene-VNO77_32440	0.990481
5.66_599.1217m/z	3 5 7-Trihydroxy-4'-Methoxyflavone	gene-VNO77_35818	0.990465
5.39_549.1603m/z	Chrysin 6-C-Arabinoside 8-C-Glucoside	gene-VNO77_00241	0.990457
6.46_383.1489m/z	Abyssinoflavanone Iv	gene-VNO77_02771	0.990451
5.12_341.0671m/z	8-Hydroxygalangin 7-Methyl Ether 8-Acetate	gene-VNO77_23532	0.990449
6.50_366.1105n	5-Hydroxy-8-(4-Hydroxy-3-Methoxyphenyl)-2,2-Dimethyl-2h,6h-Benzo[1,2-B:5,4-B']Dipyran-6-One	gene-VNO77_40663	0.990448
5.01_301.0722m/z	(2r,3r)-3,5-Dihydroxy-2-(4-Hydroxyphenyl)-7-Methoxy-2,3-Dihydrochromen-4-One	gene-VNO77_34646	0.990439
4.85_519.1140m/z	Apigenin 5-(6''-Malonylglucoside)	gene-VNO77_40217	0.990429
6.27_283.0613m/z	5,7-Dihydroxy-6-Methoxy-2-Phenyl-4h-Chromen-4-One	gene-VNO77_13047	0.990428
4.43_333.0971m/z	5,7,4'-Trihydroxy-8,3'-Dimethoxyflavanone	gene-VNO77_02134	0.990428
5.89_300.0635n	Geraldol	gene-VNO77_13189	0.990423
6.27_283.0613m/z	5,7-Dihydroxy-6-Methoxy-2-Phenyl-4h-Chromen-4-One	gene-VNO77_40217	0.99042
6.27_283.0613m/z	5,7-Dihydroxy-6-Methoxy-2-Phenyl-4h-Chromen-4-One	gene-VNO77_11082	0.99042
4.66_477.1396m/z	Scutellarein 7,4'-Dimethyl Ether 6-Glucoside	gene-VNO77_02753	0.990414
6.56_451.1767m/z	Gancaonin Q	gene-VNO77_09658	0.990402
6.50_366.1105n	5-Hydroxy-8-(4-Hydroxy-3-Methoxyphenyl)-2,2-Dimethyl-2h,6h-Benzo[1,2-B:5,4-B']Dipyran-6-One	gene-VNO77_21130	0.990401
5.82_386.0872m/z	Wharangin	gene-VNO77_36601	0.990387
5.89_300.0635n	Geraldol	gene-VNO77_40671	0.990382
6.56_451.1767m/z	Gancaonin Q	gene-VNO77_13047	0.990379
5.66_599.1217m/z	3 5 7-Trihydroxy-4'-Methoxyflavone	gene-VNO77_02771	0.990376
5.82_386.0872m/z	Wharangin	gene-VNO77_24939	0.990366
6.42_407.1856m/z	Cycloaltilisin 7	gene-VNO77_33234	0.99036
5.78_301.0720m/z	5,7,8-Trihydroxy-4'-Methoxyflavanone	gene-VNO77_35818	0.990355
6.50_366.1105n	5-Hydroxy-8-(4-Hydroxy-3-Methoxyphenyl)-2,2-Dimethyl-2h,6h-Benzo[1,2-B:5,4-B']Dipyran-6-One	gene-VNO77_40209	0.990351
5.25_339.0879m/z	7-Demethyltangeretin	gene-VNO77_06660	0.990349
6.21_313.0721m/z	5,7-Dihydroxy-3,8-Dimethoxy-2-Phenyl-4h-Chromen-4-One	gene-VNO77_05674	0.990338
5.89_300.0635n	Geraldol	gene-VNO77_28621	0.990331
6.58_357.1696m/z	Isobavachin	gene-VNO77_33422	0.990331
5.04_327.0878m/z	3-Hydroxy-3',4',5'-Trimethoxyflavone	gene-VNO77_33422	0.990324
6.27_283.0613m/z	5,7-Dihydroxy-6-Methoxy-2-Phenyl-4h-Chromen-4-One	gene-VNO77_07955	0.990322
5.82_386.0872m/z	Wharangin	gene-VNO77_13047	0.990321
3.63_477.1718m/z	Matteucinol 7-O-Glucoside	gene-VNO77_33597	0.990315
4.40_461.1101m/z	5,2',6'-Trihydroxy-7-Methoxyflavone 2'-O-Glucoside	gene-VNO77_23998	0.990309
5.71_255.1017m/z	5-Methoxyflavanone	gene-VNO77_13047	0.990301
4.40_461.1101m/z	5,2',6'-Trihydroxy-7-Methoxyflavone 2'-O-Glucoside	gene-VNO77_40909	0.990288
6.67_339.1607m/z	2',7-Dihydroxy-4'-Methoxy-8-Prenylflavan	gene-VNO77_33329	0.990279
6.50_366.1105n	5-Hydroxy-8-(4-Hydroxy-3-Methoxyphenyl)-2,2-Dimethyl-2h,6h-Benzo[1,2-B:5,4-B']Dipyran-6-One	gene-VNO77_32866	0.990272
6.42_407.1856m/z	Cycloaltilisin 7	gene-VNO77_13268	0.990267
4.40_461.1101m/z	5,2',6'-Trihydroxy-7-Methoxyflavone 2'-O-Glucoside	gene-VNO77_28369	0.990257
4.85_519.1140m/z	Apigenin 5-(6''-Malonylglucoside)	gene-VNO77_30819	0.990254
4.85_519.1140m/z	Apigenin 5-(6''-Malonylglucoside)	gene-VNO77_42352	0.990254
6.01_518.1814n	Phellodensin E	gene-VNO77_18079	0.990247
5.46_599.1188m/z	Procyanidin A1	gene-VNO77_30819	0.990246
5.25_339.0879m/z	7-Demethyltangeretin	gene-VNO77_11928	0.990236
6.21_313.0721m/z	5,7-Dihydroxy-3,8-Dimethoxy-2-Phenyl-4h-Chromen-4-One	gene-VNO77_34646	0.99023
5.71_255.1017m/z	5-Methoxyflavanone	gene-VNO77_23998	0.990209
4.93_297.1124m/z	Strobochrysin-Dimethylether	gene-VNO77_07955	0.990208
6.67_339.1607m/z	2',7-Dihydroxy-4'-Methoxy-8-Prenylflavan	gene-VNO77_36143	0.990202
5.90_297.0408m/z	3,5,8-Trihydroxy-2-(4-Hydroxyphenyl)-7-Methoxy-4h-Chromen-4-One	gene-VNO77_11335	0.9902
5.04_327.0878m/z	3-Hydroxy-3',4',5'-Trimethoxyflavone	gene-VNO77_30136	0.990192
4.85_519.1140m/z	Apigenin 5-(6''-Malonylglucoside)	gene-VNO77_33833	0.990191
5.12_341.0671m/z	8-Hydroxygalangin 7-Methyl Ether 8-Acetate	gene-VNO77_33112	0.990189
4.83_313.0723m/z	3,7-Dihydroxy-3',4'-Dimethoxyflavone	gene-VNO77_41560	0.990183
3.63_477.1718m/z	Matteucinol 7-O-Glucoside	gene-VNO77_33323	0.990175
6.58_357.1696m/z	Isobavachin	gene-VNO77_32503	0.990165
6.21_313.0721m/z	5,7-Dihydroxy-3,8-Dimethoxy-2-Phenyl-4h-Chromen-4-One	gene-VNO77_32350	0.990152
5.16_789.2076m/z	Kaempferide 3-[Rhamnopyranosyl-(1->6)-Glucoside] 7-Rhamnoside	gene-VNO77_06660	0.990152
5.89_300.0635n	Geraldol	gene-VNO77_02771	0.990151
6.56_451.1767m/z	Gancaonin Q	gene-VNO77_06262	0.99015
6.67_339.1607m/z	2',7-Dihydroxy-4'-Methoxy-8-Prenylflavan	gene-VNO77_05673	0.990136
4.40_461.1101m/z	5,2',6'-Trihydroxy-7-Methoxyflavone 2'-O-Glucoside	gene-VNO77_21505	0.990134
4.58_623.1972m/z	Pectolinarin	gene-VNO77_25326	0.990133
5.16_789.2076m/z	Kaempferide 3-[Rhamnopyranosyl-(1->6)-Glucoside] 7-Rhamnoside	gene-VNO77_40611	0.990131
4.85_519.1140m/z	Apigenin 5-(6''-Malonylglucoside)	gene-VNO77_13327	0.990127
5.66_599.1217m/z	3 5 7-Trihydroxy-4'-Methoxyflavone	gene-VNO77_23998	0.990124
0.92_403.1350m/z	7-Hydroxyflavanone-Glucoside	gene-VNO77_33112	0.990111
4.08_384.0864m/z	Cyanidin 7-Arabinoside	gene-VNO77_25191	0.990101
6.27_283.0613m/z	5,7-Dihydroxy-6-Methoxy-2-Phenyl-4h-Chromen-4-One	gene-VNO77_13189	0.990093
4.08_384.0864m/z	Cyanidin 7-Arabinoside	gene-VNO77_06662	0.99009
5.82_386.0872m/z	Wharangin	gene-VNO77_13189	0.990081
5.89_300.0635n	Geraldol	gene-VNO77_33422	0.99008
5.25_339.0879m/z	7-Demethyltangeretin	gene-VNO77_30289	0.990073
4.43_333.0971m/z	5,7,4'-Trihydroxy-8,3'-Dimethoxyflavanone	gene-VNO77_01337	0.990063
5.25_339.0879m/z	7-Demethyltangeretin	gene-VNO77_17157	0.990053
4.62_535.1090m/z	Kaempferol 3-(6''-Malonylglucoside)	gene-VNO77_36601	0.990044
4.30_331.0829m/z	Isosakuranetin	gene-VNO77_07392	0.990033
3.63_477.1718m/z	Matteucinol 7-O-Glucoside	gene-VNO77_40448	0.99003
6.50_366.1105n	5-Hydroxy-8-(4-Hydroxy-3-Methoxyphenyl)-2,2-Dimethyl-2h,6h-Benzo[1,2-B:5,4-B']Dipyran-6-One	gene-VNO77_13467	0.990026
5.39_549.1603m/z	Chrysin 6-C-Arabinoside 8-C-Glucoside	gene-VNO77_28369	0.990011
6.64_323.1278m/z	Licoflavone A	gene-VNO77_18079	0.990011
6.64_323.1278m/z	Licoflavone A	gene-VNO77_33016	0.990002
3.63_477.1718m/z	Matteucinol 7-O-Glucoside	gene-VNO77_32503	0.990002
5.71_255.1017m/z	5-Methoxyflavanone	gene-VNO77_11082	0.989997
3.63_477.1718m/z	Matteucinol 7-O-Glucoside	gene-VNO77_33463	0.989993
4.62_535.1090m/z	Kaempferol 3-(6''-Malonylglucoside)	gene-VNO77_13327	0.98998
0.92_403.1350m/z	7-Hydroxyflavanone-Glucoside	gene-VNO77_40909	0.989975
6.67_339.1607m/z	2',7-Dihydroxy-4'-Methoxy-8-Prenylflavan	gene-VNO77_04929	0.989971
5.25_339.0879m/z	7-Demethyltangeretin	gene-VNO77_23998	0.989971
6.42_407.1856m/z	Cycloaltilisin 7	gene-VNO77_11802	0.989954
6.65_280.1725n	Glabranin	gene-VNO77_01839	0.989952
6.84_423.2165m/z	4'-O-Methylabyssinone V	gene-VNO77_20522	0.989948
4.08_384.0864m/z	Cyanidin 7-Arabinoside	gene-VNO77_40080	0.989947
5.04_327.0878m/z	3-Hydroxy-3',4',5'-Trimethoxyflavone	gene-VNO77_22211	0.98994
5.82_386.0872m/z	Wharangin	gene-VNO77_40448	0.989935
4.74_609.1821n	Isopeonidin 3-Rutinoside	gene-VNO77_37075	0.989932
6.84_423.2165m/z	4'-O-Methylabyssinone V	gene-VNO77_28369	0.98993
5.78_301.0720m/z	5,7,8-Trihydroxy-4'-Methoxyflavanone	gene-VNO77_06660	0.98993
6.01_518.1814n	Phellodensin E	gene-VNO77_12352	0.989926
4.85_519.1140m/z	Apigenin 5-(6''-Malonylglucoside)	gene-VNO77_30289	0.989924
7.07_371.1128m/z	2-(3,4-Dimethoxyphenyl)-5-Hydroxy-6,7,8-Trimethoxy-4h-Chromen-4-One	gene-VNO77_33016	0.989923
3.63_477.1718m/z	Matteucinol 7-O-Glucoside	gene-VNO77_37293	0.989904
5.82_386.0872m/z	Wharangin	gene-VNO77_33325	0.989898
7.07_371.1128m/z	2-(3,4-Dimethoxyphenyl)-5-Hydroxy-6,7,8-Trimethoxy-4h-Chromen-4-One	gene-VNO77_28369	0.989892
6.58_357.1696m/z	Isobavachin	gene-VNO77_32866	0.989888
6.58_357.1696m/z	Isobavachin	gene-VNO77_01626	0.989884
5.82_386.0872m/z	Wharangin	gene-VNO77_23532	0.989881
4.40_461.1101m/z	5,2',6'-Trihydroxy-7-Methoxyflavone 2'-O-Glucoside	gene-VNO77_06660	0.989874
4.66_477.1396m/z	Scutellarein 7,4'-Dimethyl Ether 6-Glucoside	gene-VNO77_32502	0.98987
6.64_323.1278m/z	Licoflavone A	gene-VNO77_32501	0.989864
5.82_386.0872m/z	Wharangin	gene-VNO77_40217	0.989862
5.16_789.2076m/z	Kaempferide 3-[Rhamnopyranosyl-(1->6)-Glucoside] 7-Rhamnoside	gene-VNO77_11032	0.989846
5.25_339.0879m/z	7-Demethyltangeretin	gene-VNO77_23532	0.989841
4.62_535.1090m/z	Kaempferol 3-(6''-Malonylglucoside)	gene-VNO77_40448	0.989832
5.71_255.1017m/z	5-Methoxyflavanone	gene-VNO77_07955	0.98983
5.90_297.0408m/z	3,5,8-Trihydroxy-2-(4-Hydroxyphenyl)-7-Methoxy-4h-Chromen-4-One	gene-VNO77_28621	0.989827
6.58_357.1696m/z	Isobavachin	gene-VNO77_18990	0.98982
4.40_461.1101m/z	5,2',6'-Trihydroxy-7-Methoxyflavone 2'-O-Glucoside	gene-VNO77_07955	0.98982
7.07_371.1128m/z	2-(3,4-Dimethoxyphenyl)-5-Hydroxy-6,7,8-Trimethoxy-4h-Chromen-4-One	gene-VNO77_41263	0.989816
5.73_239.0705m/z	7-Hydroxyflavone	gene-VNO77_30452	0.989813
5.89_300.0635n	Geraldol	gene-VNO77_07955	0.989812
5.01_301.0722m/z	(2r,3r)-3,5-Dihydroxy-2-(4-Hydroxyphenyl)-7-Methoxy-2,3-Dihydrochromen-4-One	gene-VNO77_33323	0.98981
6.56_451.1767m/z	Gancaonin Q	gene-VNO77_24939	0.989807
4.08_384.0864m/z	Cyanidin 7-Arabinoside	gene-VNO77_12352	0.989806
4.74_609.1821n	Isopeonidin 3-Rutinoside	gene-VNO77_06626	0.989806
5.89_300.0635n	Geraldol	gene-VNO77_12443	0.989802
5.12_341.0671m/z	8-Hydroxygalangin 7-Methyl Ether 8-Acetate	gene-VNO77_40448	0.989798
5.46_599.1188m/z	Procyanidin A1	gene-VNO77_40217	0.989797
6.64_323.1278m/z	Licoflavone A	gene-VNO77_11082	0.989794
6.01_518.1814n	Phellodensin E	gene-VNO77_07392	0.98979
4.62_535.1090m/z	Kaempferol 3-(6''-Malonylglucoside)	gene-VNO77_34646	0.989767
5.78_301.0720m/z	5,7,8-Trihydroxy-4'-Methoxyflavanone	gene-VNO77_23998	0.989765
4.08_384.0864m/z	Cyanidin 7-Arabinoside	gene-VNO77_07392	0.989764
3.63_477.1718m/z	Matteucinol 7-O-Glucoside	gene-VNO77_10144	0.989761
4.08_384.0864m/z	Cyanidin 7-Arabinoside	gene-VNO77_33016	0.989761
4.40_461.1101m/z	5,2',6'-Trihydroxy-7-Methoxyflavone 2'-O-Glucoside	gene-VNO77_33112	0.989757
5.04_327.0878m/z	3-Hydroxy-3',4',5'-Trimethoxyflavone	gene-VNO77_10590	0.989755
4.62_535.1090m/z	Kaempferol 3-(6''-Malonylglucoside)	gene-VNO77_23998	0.989751
5.39_549.1603m/z	Chrysin 6-C-Arabinoside 8-C-Glucoside	gene-VNO77_32350	0.989748
4.93_297.1124m/z	Strobochrysin-Dimethylether	gene-VNO77_07870	0.989739
6.46_383.1489m/z	Abyssinoflavanone Iv	gene-VNO77_33323	0.989727
4.43_333.0971m/z	5,7,4'-Trihydroxy-8,3'-Dimethoxyflavanone	gene-VNO77_28988	0.989722
5.13_253.0509m/z	7-Hydroxy-2-(3-Hydroxyphenyl)-4h-Chromen-4-One	gene-VNO77_09524	0.989717
4.84_563.1061m/z	6''-Malonylcosmosiin	gene-VNO77_13866	0.989717
5.12_341.0671m/z	8-Hydroxygalangin 7-Methyl Ether 8-Acetate	gene-VNO77_33325	0.989711
5.89_300.0635n	Geraldol	gene-VNO77_23998	0.989711
4.83_313.0723m/z	3,7-Dihydroxy-3',4'-Dimethoxyflavone	gene-VNO77_28555	0.98971
5.12_341.0671m/z	8-Hydroxygalangin 7-Methyl Ether 8-Acetate	gene-VNO77_40217	0.989697
4.85_519.1140m/z	Apigenin 5-(6''-Malonylglucoside)	gene-VNO77_40611	0.98969
0.92_403.1350m/z	7-Hydroxyflavanone-Glucoside	gene-VNO77_07955	0.989687
6.84_423.2165m/z	4'-O-Methylabyssinone V	gene-VNO77_05674	0.989682
3.63_477.1718m/z	Matteucinol 7-O-Glucoside	gene-VNO77_30289	0.989681
6.84_423.2165m/z	4'-O-Methylabyssinone V	gene-VNO77_24939	0.989676
5.12_341.0671m/z	8-Hydroxygalangin 7-Methyl Ether 8-Acetate	gene-VNO77_37293	0.989676
6.56_451.1767m/z	Gancaonin Q	gene-VNO77_40670	0.989673
4.66_477.1396m/z	Scutellarein 7,4'-Dimethyl Ether 6-Glucoside	gene-VNO77_34646	0.989673
5.82_386.0872m/z	Wharangin	gene-VNO77_28621	0.989665
6.58_357.1696m/z	Isobavachin	gene-VNO77_17157	0.989656
5.82_386.0872m/z	Wharangin	gene-VNO77_12443	0.989649
4.93_297.1124m/z	Strobochrysin-Dimethylether	gene-VNO77_30289	0.989648
4.83_313.0723m/z	3,7-Dihydroxy-3',4'-Dimethoxyflavone	gene-VNO77_06038	0.989646
4.62_535.1090m/z	Kaempferol 3-(6''-Malonylglucoside)	gene-VNO77_37293	0.989633
5.66_599.1217m/z	3 5 7-Trihydroxy-4'-Methoxyflavone	gene-VNO77_33463	0.989625
6.27_283.0613m/z	5,7-Dihydroxy-6-Methoxy-2-Phenyl-4h-Chromen-4-One	gene-VNO77_33422	0.989623
4.83_313.0723m/z	3,7-Dihydroxy-3',4'-Dimethoxyflavone	gene-VNO77_12062	0.989623
5.89_300.0635n	Geraldol	gene-VNO77_34902	0.989621
0.92_403.1350m/z	7-Hydroxyflavanone-Glucoside	gene-VNO77_28369	0.989614
5.04_327.0878m/z	3-Hydroxy-3',4',5'-Trimethoxyflavone	gene-VNO77_02166	0.989611
5.82_386.0872m/z	Wharangin	gene-VNO77_37293	0.989597
5.12_341.0671m/z	8-Hydroxygalangin 7-Methyl Ether 8-Acetate	gene-VNO77_33422	0.98959
5.89_300.0635n	Geraldol	gene-VNO77_23532	0.989575
5.78_301.0720m/z	5,7,8-Trihydroxy-4'-Methoxyflavanone	gene-VNO77_02771	0.989572
6.46_383.1489m/z	Abyssinoflavanone Iv	gene-VNO77_07392	0.989565
6.56_451.1767m/z	Gancaonin Q	gene-VNO77_30819	0.989563
7.44_421.2009m/z	Kurarinone	gene-VNO77_40788	0.989562
4.62_535.1090m/z	Kaempferol 3-(6''-Malonylglucoside)	gene-VNO77_33799	0.989559
5.78_301.0720m/z	5,7,8-Trihydroxy-4'-Methoxyflavanone	gene-VNO77_27767	0.989556
5.39_549.1603m/z	Chrysin 6-C-Arabinoside 8-C-Glucoside	gene-VNO77_05674	0.989554
5.46_599.1188m/z	Procyanidin A1	gene-VNO77_33323	0.989551
0.92_403.1350m/z	7-Hydroxyflavanone-Glucoside	gene-VNO77_06660	0.989531
5.89_300.0635n	Geraldol	gene-VNO77_13047	0.989531
4.66_477.1396m/z	Scutellarein 7,4'-Dimethyl Ether 6-Glucoside	gene-VNO77_18079	0.989527
4.84_563.1061m/z	6''-Malonylcosmosiin	gene-VNO77_37075	0.989524
6.27_283.0613m/z	5,7-Dihydroxy-6-Methoxy-2-Phenyl-4h-Chromen-4-One	gene-VNO77_11335	0.989522
5.16_789.2076m/z	Kaempferide 3-[Rhamnopyranosyl-(1->6)-Glucoside] 7-Rhamnoside	gene-VNO77_40671	0.989521
6.14_365.0341m/z	((2r,3r)-3,7-Dihydroxy-2-(3-Hydroxy-4-Methoxyphenyl)-3,4-Dihydro-2h-Chromen-5-Yl) Hydrogen Sulfate	gene-VNO77_08524	0.98951
4.62_535.1090m/z	Kaempferol 3-(6''-Malonylglucoside)	gene-VNO77_33597	0.989504
4.08_384.0864m/z	Cyanidin 7-Arabinoside	gene-VNO77_33323	0.989499
4.30_331.0829m/z	Isosakuranetin	gene-VNO77_07397	0.989496
5.66_599.1217m/z	3 5 7-Trihydroxy-4'-Methoxyflavone	gene-VNO77_14045	0.989496
5.71_255.1017m/z	5-Methoxyflavanone	gene-VNO77_20996	0.989491
4.85_519.1140m/z	Apigenin 5-(6''-Malonylglucoside)	gene-VNO77_32903	0.989489
7.07_371.1128m/z	2-(3,4-Dimethoxyphenyl)-5-Hydroxy-6,7,8-Trimethoxy-4h-Chromen-4-One	gene-VNO77_32440	0.98947
5.28_303.0864m/z	Erycibenin D	gene-VNO77_27408	0.989465
6.65_280.1725n	Glabranin	gene-VNO77_30189	0.98946
5.89_300.0635n	Geraldol	gene-VNO77_06660	0.989438
4.66_477.1396m/z	Scutellarein 7,4'-Dimethyl Ether 6-Glucoside	gene-VNO77_04078	0.989432
6.01_518.1814n	Phellodensin E	gene-VNO77_37748	0.989426
4.58_623.1972m/z	Pectolinarin	gene-VNO77_01056	0.989424
6.58_357.1696m/z	Isobavachin	gene-VNO77_06206	0.989415
4.30_331.0829m/z	Isosakuranetin	gene-VNO77_40663	0.989405
4.62_535.1090m/z	Kaempferol 3-(6''-Malonylglucoside)	gene-VNO77_02771	0.989401
4.30_331.0829m/z	Isosakuranetin	gene-VNO77_19646	0.989396
5.04_327.0878m/z	3-Hydroxy-3',4',5'-Trimethoxyflavone	gene-VNO77_41263	0.989392
6.67_339.1607m/z	2',7-Dihydroxy-4'-Methoxy-8-Prenylflavan	gene-VNO77_12443	0.989391
4.66_477.1396m/z	Scutellarein 7,4'-Dimethyl Ether 6-Glucoside	gene-VNO77_20717	0.989391
6.67_339.1607m/z	2',7-Dihydroxy-4'-Methoxy-8-Prenylflavan	gene-VNO77_17158	0.989384
3.63_477.1718m/z	Matteucinol 7-O-Glucoside	gene-VNO77_36153	0.989376
5.25_339.0879m/z	7-Demethyltangeretin	gene-VNO77_04078	0.989365
6.27_283.0613m/z	5,7-Dihydroxy-6-Methoxy-2-Phenyl-4h-Chromen-4-One	gene-VNO77_02771	0.989327
6.67_339.1607m/z	2',7-Dihydroxy-4'-Methoxy-8-Prenylflavan	gene-VNO77_17238	0.989326
7.44_421.2009m/z	Kurarinone	gene-VNO77_20908	0.989325
5.78_301.0720m/z	5,7,8-Trihydroxy-4'-Methoxyflavanone	gene-VNO77_33112	0.989325
5.89_300.0635n	Geraldol	gene-VNO77_28556	0.989324
0.92_403.1350m/z	7-Hydroxyflavanone-Glucoside	gene-VNO77_11335	0.989321
5.73_239.0705m/z	7-Hydroxyflavone	gene-VNO77_17133	0.989312
6.46_383.1489m/z	Abyssinoflavanone Iv	gene-VNO77_40080	0.989294
5.46_599.1188m/z	Procyanidin A1	gene-VNO77_04078	0.989293
3.63_477.1718m/z	Matteucinol 7-O-Glucoside	gene-VNO77_07363	0.989282
5.90_297.0408m/z	3,5,8-Trihydroxy-2-(4-Hydroxyphenyl)-7-Methoxy-4h-Chromen-4-One	gene-VNO77_33112	0.98928
5.32_601.1368m/z	Prunin 6''-P-Coumarate	gene-VNO77_18079	0.989275
6.64_323.1278m/z	Licoflavone A	gene-VNO77_05673	0.989275
5.12_341.0671m/z	8-Hydroxygalangin 7-Methyl Ether 8-Acetate	gene-VNO77_13189	0.989266
5.16_789.2076m/z	Kaempferide 3-[Rhamnopyranosyl-(1->6)-Glucoside] 7-Rhamnoside	gene-VNO77_35818	0.989265
6.01_518.1814n	Phellodensin E	gene-VNO77_32502	0.989254
4.30_331.0829m/z	Isosakuranetin	gene-VNO77_40671	0.989247
3.63_477.1718m/z	Matteucinol 7-O-Glucoside	gene-VNO77_27362	0.989246
6.46_383.1489m/z	Abyssinoflavanone Iv	gene-VNO77_25191	0.989244
4.85_519.1140m/z	Apigenin 5-(6''-Malonylglucoside)	gene-VNO77_33325	0.989211
6.46_383.1489m/z	Abyssinoflavanone Iv	gene-VNO77_40909	0.989207
5.12_341.0671m/z	8-Hydroxygalangin 7-Methyl Ether 8-Acetate	gene-VNO77_28621	0.989206
4.08_384.0864m/z	Cyanidin 7-Arabinoside	gene-VNO77_30817	0.989206
3.63_477.1718m/z	Matteucinol 7-O-Glucoside	gene-VNO77_14045	0.989203
4.08_384.0864m/z	Cyanidin 7-Arabinoside	gene-VNO77_40113	0.9892
7.44_421.2009m/z	Kurarinone	gene-VNO77_28556	0.9892
5.82_386.0872m/z	Wharangin	gene-VNO77_33422	0.989193
6.56_451.1767m/z	Gancaonin Q	gene-VNO77_28799	0.989191
5.39_549.1603m/z	Chrysin 6-C-Arabinoside 8-C-Glucoside	gene-VNO77_18079	0.98919
6.21_313.0721m/z	5,7-Dihydroxy-3,8-Dimethoxy-2-Phenyl-4h-Chromen-4-One	gene-VNO77_20487	0.989186
3.63_477.1718m/z	Matteucinol 7-O-Glucoside	gene-VNO77_01104	0.989185
4.85_519.1140m/z	Apigenin 5-(6''-Malonylglucoside)	gene-VNO77_18991	0.989185
4.62_535.1090m/z	Kaempferol 3-(6''-Malonylglucoside)	gene-VNO77_18991	0.989171
5.46_599.1188m/z	Procyanidin A1	gene-VNO77_21505	0.989166
7.44_421.2009m/z	Kurarinone	gene-VNO77_16006	0.989166
5.25_339.0879m/z	7-Demethyltangeretin	gene-VNO77_21401	0.989158
6.56_451.1767m/z	Gancaonin Q	gene-VNO77_02771	0.989132
5.13_253.0509m/z	7-Hydroxy-2-(3-Hydroxyphenyl)-4h-Chromen-4-One	gene-VNO77_20500	0.989129
5.78_301.0720m/z	5,7,8-Trihydroxy-4'-Methoxyflavanone	gene-VNO77_40909	0.989113
4.85_519.1140m/z	Apigenin 5-(6''-Malonylglucoside)	gene-VNO77_13047	0.989094
6.56_451.1767m/z	Gancaonin Q	gene-VNO77_11082	0.989089
6.27_283.0613m/z	5,7-Dihydroxy-6-Methoxy-2-Phenyl-4h-Chromen-4-One	gene-VNO77_23998	0.989084
5.16_789.2076m/z	Kaempferide 3-[Rhamnopyranosyl-(1->6)-Glucoside] 7-Rhamnoside	gene-VNO77_13189	0.98908
6.46_383.1489m/z	Abyssinoflavanone Iv	gene-VNO77_40113	0.989072
5.16_789.2076m/z	Kaempferide 3-[Rhamnopyranosyl-(1->6)-Glucoside] 7-Rhamnoside	gene-VNO77_20717	0.989064
4.40_461.1101m/z	5,2',6'-Trihydroxy-7-Methoxyflavone 2'-O-Glucoside	gene-VNO77_40217	0.989064
6.21_313.0721m/z	5,7-Dihydroxy-3,8-Dimethoxy-2-Phenyl-4h-Chromen-4-One	gene-VNO77_41747	0.989062
4.93_297.1124m/z	Strobochrysin-Dimethylether	gene-VNO77_40670	0.989058
5.01_301.0722m/z	(2r,3r)-3,5-Dihydroxy-2-(4-Hydroxyphenyl)-7-Methoxy-2,3-Dihydrochromen-4-One	gene-VNO77_40702	0.989055
4.62_535.1090m/z	Kaempferol 3-(6''-Malonylglucoside)	gene-VNO77_40611	0.989047
5.46_599.1188m/z	Procyanidin A1	gene-VNO77_19285	0.989036
5.71_255.1017m/z	5-Methoxyflavanone	gene-VNO77_12443	0.989034
6.64_323.1278m/z	Licoflavone A	gene-VNO77_02753	0.989032
5.32_601.1368m/z	Prunin 6''-P-Coumarate	gene-VNO77_17238	0.989024
4.40_461.1101m/z	5,2',6'-Trihydroxy-7-Methoxyflavone 2'-O-Glucoside	gene-VNO77_32903	0.989024
5.39_549.1603m/z	Chrysin 6-C-Arabinoside 8-C-Glucoside	gene-VNO77_09779	0.989022
6.21_313.0721m/z	5,7-Dihydroxy-3,8-Dimethoxy-2-Phenyl-4h-Chromen-4-One	gene-VNO77_09658	0.989019
4.93_297.1124m/z	Strobochrysin-Dimethylether	gene-VNO77_02058	0.989016
4.08_384.0864m/z	Cyanidin 7-Arabinoside	gene-VNO77_25484	0.989015
5.46_599.1188m/z	Procyanidin A1	gene-VNO77_18079	0.989014
5.16_789.2076m/z	Kaempferide 3-[Rhamnopyranosyl-(1->6)-Glucoside] 7-Rhamnoside	gene-VNO77_33422	0.989013
5.32_601.1368m/z	Prunin 6''-P-Coumarate	gene-VNO77_27767	0.989009
5.04_327.0878m/z	3-Hydroxy-3',4',5'-Trimethoxyflavone	gene-VNO77_40611	0.989005
6.46_383.1489m/z	Abyssinoflavanone Iv	gene-VNO77_07870	0.989003
5.46_599.1188m/z	Procyanidin A1	gene-VNO77_40671	0.989
5.16_789.2076m/z	Kaempferide 3-[Rhamnopyranosyl-(1->6)-Glucoside] 7-Rhamnoside	gene-VNO77_21401	0.988996
3.63_477.1718m/z	Matteucinol 7-O-Glucoside	gene-VNO77_02753	0.988993
4.08_384.0864m/z	Cyanidin 7-Arabinoside	gene-VNO77_37748	0.988987
7.44_421.2009m/z	Kurarinone	gene-VNO77_05674	0.988975
5.90_297.0408m/z	3,5,8-Trihydroxy-2-(4-Hydroxyphenyl)-7-Methoxy-4h-Chromen-4-One	gene-VNO77_36601	0.988966
4.66_477.1396m/z	Scutellarein 7,4'-Dimethyl Ether 6-Glucoside	gene-VNO77_06660	0.988955
4.08_384.0864m/z	Cyanidin 7-Arabinoside	gene-VNO77_25481	0.988955
6.56_451.1767m/z	Gancaonin Q	gene-VNO77_22139	0.988946
4.66_477.1396m/z	Scutellarein 7,4'-Dimethyl Ether 6-Glucoside	gene-VNO77_21505	0.988943
6.01_518.1814n	Phellodensin E	gene-VNO77_13189	0.988935
4.30_331.0829m/z	Isosakuranetin	gene-VNO77_21037	0.988933
5.78_301.0720m/z	5,7,8-Trihydroxy-4'-Methoxyflavanone	gene-VNO77_12085	0.988917
6.01_518.1814n	Phellodensin E	gene-VNO77_24939	0.988916
6.64_323.1278m/z	Licoflavone A	gene-VNO77_11335	0.988913
5.66_599.1217m/z	3 5 7-Trihydroxy-4'-Methoxyflavone	gene-VNO77_12085	0.988911
4.18_756.2149n	Kaempferol 3-Glucosyl-(1->4)-Rhamnosyl-(1->2)-Glucoside	gene-VNO77_41333	0.988904
5.89_300.0635n	Geraldol	gene-VNO77_36601	0.988899
3.63_477.1718m/z	Matteucinol 7-O-Glucoside	gene-VNO77_02771	0.988898
6.84_423.2165m/z	4'-O-Methylabyssinone V	gene-VNO77_07955	0.988891
5.12_341.0671m/z	8-Hydroxygalangin 7-Methyl Ether 8-Acetate	gene-VNO77_12443	0.988889
5.04_327.0878m/z	3-Hydroxy-3',4',5'-Trimethoxyflavone	gene-VNO77_40217	0.988883
3.63_477.1718m/z	Matteucinol 7-O-Glucoside	gene-VNO77_40130	0.988877
4.93_297.1124m/z	Strobochrysin-Dimethylether	gene-VNO77_40080	0.988874
4.93_297.1124m/z	Strobochrysin-Dimethylether	gene-VNO77_18451	0.988873
5.39_549.1603m/z	Chrysin 6-C-Arabinoside 8-C-Glucoside	gene-VNO77_06857	0.988864
5.25_339.0879m/z	7-Demethyltangeretin	gene-VNO77_40448	0.988862
6.01_518.1814n	Phellodensin E	gene-VNO77_40080	0.988852
6.58_357.1696m/z	Isobavachin	gene-VNO77_32132	0.988846
5.04_327.0878m/z	3-Hydroxy-3',4',5'-Trimethoxyflavone	gene-VNO77_13078	0.988842
5.89_300.0635n	Geraldol	gene-VNO77_33325	0.988842
7.44_421.2009m/z	Kurarinone	gene-VNO77_32165	0.988839
4.66_477.1396m/z	Scutellarein 7,4'-Dimethyl Ether 6-Glucoside	gene-VNO77_36867	0.988838
4.85_519.1140m/z	Apigenin 5-(6''-Malonylglucoside)	gene-VNO77_36932	0.988832
3.63_477.1718m/z	Matteucinol 7-O-Glucoside	gene-VNO77_12507	0.988829
6.58_357.1696m/z	Isobavachin	gene-VNO77_13047	0.988829
5.32_601.1368m/z	Prunin 6''-P-Coumarate	gene-VNO77_24939	0.98882
5.71_255.1017m/z	5-Methoxyflavanone	gene-VNO77_02771	0.988815
4.62_535.1090m/z	Kaempferol 3-(6''-Malonylglucoside)	gene-VNO77_40909	0.98881
5.12_341.0671m/z	8-Hydroxygalangin 7-Methyl Ether 8-Acetate	gene-VNO77_28369	0.988795
6.01_518.1814n	Phellodensin E	gene-VNO77_13047	0.988791
7.44_421.2009m/z	Kurarinone	gene-VNO77_11032	0.98879
5.73_239.0705m/z	7-Hydroxyflavone	gene-VNO77_37293	0.988781
6.01_518.1814n	Phellodensin E	gene-VNO77_20908	0.988781
4.30_331.0829m/z	Isosakuranetin	gene-VNO77_02771	0.988779
5.71_255.1017m/z	5-Methoxyflavanone	gene-VNO77_11335	0.988779
5.12_341.0671m/z	8-Hydroxygalangin 7-Methyl Ether 8-Acetate	gene-VNO77_28556	0.988778
7.44_421.2009m/z	Kurarinone	gene-VNO77_32502	0.988776
6.84_423.2165m/z	4'-O-Methylabyssinone V	gene-VNO77_13156	0.988776
5.78_301.0720m/z	5,7,8-Trihydroxy-4'-Methoxyflavanone	gene-VNO77_32350	0.988775
4.93_297.1124m/z	Strobochrysin-Dimethylether	gene-VNO77_06856	0.988775
4.40_461.1101m/z	5,2',6'-Trihydroxy-7-Methoxyflavone 2'-O-Glucoside	gene-VNO77_11032	0.988772
0.92_403.1350m/z	7-Hydroxyflavanone-Glucoside	gene-VNO77_11032	0.988762
5.04_327.0878m/z	3-Hydroxy-3',4',5'-Trimethoxyflavone	gene-VNO77_32165	0.988758
4.40_461.1101m/z	5,2',6'-Trihydroxy-7-Methoxyflavone 2'-O-Glucoside	gene-VNO77_44153	0.988752
5.46_599.1188m/z	Procyanidin A1	gene-VNO77_29560	0.988749
4.43_333.0971m/z	5,7,4'-Trihydroxy-8,3'-Dimethoxyflavanone	gene-VNO77_01056	0.988749
5.39_549.1603m/z	Chrysin 6-C-Arabinoside 8-C-Glucoside	gene-VNO77_18991	0.988748
6.84_423.2165m/z	4'-O-Methylabyssinone V	gene-VNO77_18079	0.988738
5.71_255.1017m/z	5-Methoxyflavanone	gene-VNO77_21401	0.988736
6.46_383.1489m/z	Abyssinoflavanone Iv	gene-VNO77_21037	0.988735
4.66_477.1396m/z	Scutellarein 7,4'-Dimethyl Ether 6-Glucoside	gene-VNO77_24701	0.988735
5.46_599.1188m/z	Procyanidin A1	gene-VNO77_20717	0.988732
6.46_383.1489m/z	Abyssinoflavanone Iv	gene-VNO77_12817	0.988729
4.74_609.1821n	Isopeonidin 3-Rutinoside	gene-VNO77_17164	0.988726
4.93_297.1124m/z	Strobochrysin-Dimethylether	gene-VNO77_30136	0.988722
5.82_386.0872m/z	Wharangin	gene-VNO77_34902	0.988693
4.08_384.0864m/z	Cyanidin 7-Arabinoside	gene-VNO77_40909	0.988689
5.16_789.2076m/z	Kaempferide 3-[Rhamnopyranosyl-(1->6)-Glucoside] 7-Rhamnoside	gene-VNO77_28799	0.988689
5.32_601.1368m/z	Prunin 6''-P-Coumarate	gene-VNO77_13047	0.988683
4.08_384.0864m/z	Cyanidin 7-Arabinoside	gene-VNO77_34647	0.988683
5.89_300.0635n	Geraldol	gene-VNO77_40217	0.988677
4.43_333.0971m/z	5,7,4'-Trihydroxy-8,3'-Dimethoxyflavanone	gene-VNO77_06809	0.988673
6.21_313.0721m/z	5,7-Dihydroxy-3,8-Dimethoxy-2-Phenyl-4h-Chromen-4-One	gene-VNO77_36867	0.98866
4.85_519.1140m/z	Apigenin 5-(6''-Malonylglucoside)	gene-VNO77_27362	0.988659
6.56_451.1767m/z	Gancaonin Q	gene-VNO77_34902	0.988658
5.78_301.0720m/z	5,7,8-Trihydroxy-4'-Methoxyflavanone	gene-VNO77_11335	0.988658
4.18_756.2149n	Kaempferol 3-Glucosyl-(1->4)-Rhamnosyl-(1->2)-Glucoside	gene-VNO77_25790	0.988655
5.04_327.0878m/z	3-Hydroxy-3',4',5'-Trimethoxyflavone	gene-VNO77_12505	0.988651
3.63_477.1718m/z	Matteucinol 7-O-Glucoside	gene-VNO77_35818	0.988638
6.46_383.1489m/z	Abyssinoflavanone Iv	gene-VNO77_19646	0.988637
0.92_403.1350m/z	7-Hydroxyflavanone-Glucoside	gene-VNO77_21505	0.988637
5.66_599.1217m/z	3 5 7-Trihydroxy-4'-Methoxyflavone	gene-VNO77_05673	0.988635
4.08_384.0864m/z	Cyanidin 7-Arabinoside	gene-VNO77_40663	0.988632
4.85_519.1140m/z	Apigenin 5-(6''-Malonylglucoside)	gene-VNO77_02832	0.98863
6.01_518.1814n	Phellodensin E	gene-VNO77_34902	0.988625
5.82_386.0872m/z	Wharangin	gene-VNO77_28556	0.988618
5.25_339.0879m/z	7-Demethyltangeretin	gene-VNO77_07392	0.988614
0.92_403.1350m/z	7-Hydroxyflavanone-Glucoside	gene-VNO77_40217	0.988614
6.01_518.1814n	Phellodensin E	gene-VNO77_02058	0.988604
4.30_331.0829m/z	Isosakuranetin	gene-VNO77_34647	0.988604
4.40_461.1101m/z	5,2',6'-Trihydroxy-7-Methoxyflavone 2'-O-Glucoside	gene-VNO77_11335	0.988603
6.67_339.1607m/z	2',7-Dihydroxy-4'-Methoxy-8-Prenylflavan	gene-VNO77_29363	0.988601
4.66_477.1396m/z	Scutellarein 7,4'-Dimethyl Ether 6-Glucoside	gene-VNO77_09658	0.9886
5.66_599.1217m/z	3 5 7-Trihydroxy-4'-Methoxyflavone	gene-VNO77_17158	0.988598
4.66_477.1396m/z	Scutellarein 7,4'-Dimethyl Ether 6-Glucoside	gene-VNO77_37293	0.988596
4.83_313.0723m/z	3,7-Dihydroxy-3',4'-Dimethoxyflavone	gene-VNO77_32350	0.988593
5.32_601.1368m/z	Prunin 6''-P-Coumarate	gene-VNO77_05673	0.98859
5.82_386.0872m/z	Wharangin	gene-VNO77_28369	0.988589
5.46_599.1188m/z	Procyanidin A1	gene-VNO77_33833	0.988584
5.46_599.1188m/z	Procyanidin A1	gene-VNO77_17330	0.988581
6.21_313.0721m/z	5,7-Dihydroxy-3,8-Dimethoxy-2-Phenyl-4h-Chromen-4-One	gene-VNO77_44153	0.98858
3.63_477.1718m/z	Matteucinol 7-O-Glucoside	gene-VNO77_23944	0.988579
3.63_477.1718m/z	Matteucinol 7-O-Glucoside	gene-VNO77_25484	0.988575
5.01_301.0722m/z	(2r,3r)-3,5-Dihydroxy-2-(4-Hydroxyphenyl)-7-Methoxy-2,3-Dihydrochromen-4-One	gene-VNO77_21130	0.988573
6.01_518.1814n	Phellodensin E	gene-VNO77_12443	0.988559
5.46_599.1188m/z	Procyanidin A1	gene-VNO77_44517	0.988559
5.89_300.0635n	Geraldol	gene-VNO77_28369	0.988554
5.78_301.0720m/z	5,7,8-Trihydroxy-4'-Methoxyflavanone	gene-VNO77_02166	0.988548
4.85_519.1140m/z	Apigenin 5-(6''-Malonylglucoside)	gene-VNO77_42996	0.988547
6.27_283.0613m/z	5,7-Dihydroxy-6-Methoxy-2-Phenyl-4h-Chromen-4-One	gene-VNO77_12443	0.988545
5.16_789.2076m/z	Kaempferide 3-[Rhamnopyranosyl-(1->6)-Glucoside] 7-Rhamnoside	gene-VNO77_36867	0.988543
5.16_789.2076m/z	Kaempferide 3-[Rhamnopyranosyl-(1->6)-Glucoside] 7-Rhamnoside	gene-VNO77_32503	0.988536
5.46_599.1188m/z	Procyanidin A1	gene-VNO77_02832	0.988536
5.01_301.0722m/z	(2r,3r)-3,5-Dihydroxy-2-(4-Hydroxyphenyl)-7-Methoxy-2,3-Dihydrochromen-4-One	gene-VNO77_06038	0.988526
5.01_301.0722m/z	(2r,3r)-3,5-Dihydroxy-2-(4-Hydroxyphenyl)-7-Methoxy-2,3-Dihydrochromen-4-One	gene-VNO77_40670	0.988524
4.08_384.0864m/z	Cyanidin 7-Arabinoside	gene-VNO77_40702	0.988522
6.21_313.0721m/z	5,7-Dihydroxy-3,8-Dimethoxy-2-Phenyl-4h-Chromen-4-One	gene-VNO77_18990	0.988522
4.08_384.0864m/z	Cyanidin 7-Arabinoside	gene-VNO77_10489	0.988515
4.62_535.1090m/z	Kaempferol 3-(6''-Malonylglucoside)	gene-VNO77_30819	0.988514
6.01_518.1814n	Phellodensin E	gene-VNO77_32350	0.988513
4.83_313.0723m/z	3,7-Dihydroxy-3',4'-Dimethoxyflavone	gene-VNO77_23872	0.98851
5.04_327.0878m/z	3-Hydroxy-3',4',5'-Trimethoxyflavone	gene-VNO77_04929	0.988505
4.43_333.0971m/z	5,7,4'-Trihydroxy-8,3'-Dimethoxyflavanone	gene-VNO77_25790	0.988498
0.92_403.1350m/z	7-Hydroxyflavanone-Glucoside	gene-VNO77_40448	0.988496
6.64_323.1278m/z	Licoflavone A	gene-VNO77_13773	0.988478
4.85_519.1140m/z	Apigenin 5-(6''-Malonylglucoside)	gene-VNO77_25484	0.988477
6.64_323.1278m/z	Licoflavone A	gene-VNO77_11032	0.98847
6.84_423.2165m/z	4'-O-Methylabyssinone V	gene-VNO77_33112	0.988468
4.30_331.0829m/z	Isosakuranetin	gene-VNO77_40209	0.988456
4.85_519.1140m/z	Apigenin 5-(6''-Malonylglucoside)	gene-VNO77_33799	0.988454
6.46_383.1489m/z	Abyssinoflavanone Iv	gene-VNO77_44153	0.988453
4.40_461.1101m/z	5,2',6'-Trihydroxy-7-Methoxyflavone 2'-O-Glucoside	gene-VNO77_34902	0.988445
5.32_601.1368m/z	Prunin 6''-P-Coumarate	gene-VNO77_20908	0.988434
4.93_297.1124m/z	Strobochrysin-Dimethylether	gene-VNO77_25484	0.988433
4.66_477.1396m/z	Scutellarein 7,4'-Dimethyl Ether 6-Glucoside	gene-VNO77_32350	0.988428
7.07_371.1128m/z	2-(3,4-Dimethoxyphenyl)-5-Hydroxy-6,7,8-Trimethoxy-4h-Chromen-4-One	gene-VNO77_36601	0.988427
6.01_518.1814n	Phellodensin E	gene-VNO77_18990	0.988426
5.39_549.1603m/z	Chrysin 6-C-Arabinoside 8-C-Glucoside	gene-VNO77_30545	0.98842
6.01_518.1814n	Phellodensin E	gene-VNO77_36143	0.988416
6.21_313.0721m/z	5,7-Dihydroxy-3,8-Dimethoxy-2-Phenyl-4h-Chromen-4-One	gene-VNO77_36601	0.988407
6.21_313.0721m/z	5,7-Dihydroxy-3,8-Dimethoxy-2-Phenyl-4h-Chromen-4-One	gene-VNO77_18079	0.988407
6.42_407.1856m/z	Cycloaltilisin 7	gene-VNO77_22165	0.988406
4.62_535.1090m/z	Kaempferol 3-(6''-Malonylglucoside)	gene-VNO77_28556	0.988402
5.90_297.0408m/z	3,5,8-Trihydroxy-2-(4-Hydroxyphenyl)-7-Methoxy-4h-Chromen-4-One	gene-VNO77_06262	0.988401
3.63_477.1718m/z	Matteucinol 7-O-Glucoside	gene-VNO77_36373	0.9884
6.46_383.1489m/z	Abyssinoflavanone Iv	gene-VNO77_10489	0.988399
5.66_599.1217m/z	3 5 7-Trihydroxy-4'-Methoxyflavone	gene-VNO77_33422	0.988397
4.08_384.0864m/z	Cyanidin 7-Arabinoside	gene-VNO77_01626	0.988395
5.78_301.0720m/z	5,7,8-Trihydroxy-4'-Methoxyflavanone	gene-VNO77_32501	0.98839
5.71_255.1017m/z	5-Methoxyflavanone	gene-VNO77_40448	0.988374
6.67_339.1607m/z	2',7-Dihydroxy-4'-Methoxy-8-Prenylflavan	gene-VNO77_06660	0.988365
6.01_518.1814n	Phellodensin E	gene-VNO77_42996	0.988364
5.01_301.0722m/z	(2r,3r)-3,5-Dihydroxy-2-(4-Hydroxyphenyl)-7-Methoxy-2,3-Dihydrochromen-4-One	gene-VNO77_21533	0.98835
5.78_301.0720m/z	5,7,8-Trihydroxy-4'-Methoxyflavanone	gene-VNO77_04078	0.988338
5.82_386.0872m/z	Wharangin	gene-VNO77_32903	0.988337
5.01_301.0722m/z	(2r,3r)-3,5-Dihydroxy-2-(4-Hydroxyphenyl)-7-Methoxy-2,3-Dihydrochromen-4-One	gene-VNO77_32350	0.988333
5.32_601.1368m/z	Prunin 6''-P-Coumarate	gene-VNO77_20717	0.988321
5.82_386.0872m/z	Wharangin	gene-VNO77_20996	0.988305
5.32_601.1368m/z	Prunin 6''-P-Coumarate	gene-VNO77_32502	0.988305
0.92_403.1350m/z	7-Hydroxyflavanone-Glucoside	gene-VNO77_34902	0.988272
6.21_313.0721m/z	5,7-Dihydroxy-3,8-Dimethoxy-2-Phenyl-4h-Chromen-4-One	gene-VNO77_28555	0.988266
5.89_300.0635n	Geraldol	gene-VNO77_11082	0.988261
0.92_403.1350m/z	7-Hydroxyflavanone-Glucoside	gene-VNO77_04078	0.98826
4.66_477.1396m/z	Scutellarein 7,4'-Dimethyl Ether 6-Glucoside	gene-VNO77_00241	0.988256
5.78_301.0720m/z	5,7,8-Trihydroxy-4'-Methoxyflavanone	gene-VNO77_11032	0.988247
4.93_297.1124m/z	Strobochrysin-Dimethylether	gene-VNO77_19646	0.988243
5.90_297.0408m/z	3,5,8-Trihydroxy-2-(4-Hydroxyphenyl)-7-Methoxy-4h-Chromen-4-One	gene-VNO77_28369	0.988241
6.50_366.1105n	5-Hydroxy-8-(4-Hydroxy-3-Methoxyphenyl)-2,2-Dimethyl-2h,6h-Benzo[1,2-B:5,4-B']Dipyran-6-One	gene-VNO77_32566	0.98824
5.32_601.1368m/z	Prunin 6''-P-Coumarate	gene-VNO77_33422	0.98824
4.93_297.1124m/z	Strobochrysin-Dimethylether	gene-VNO77_33695	0.988237
6.27_283.0613m/z	5,7-Dihydroxy-6-Methoxy-2-Phenyl-4h-Chromen-4-One	gene-VNO77_20996	0.988236
5.25_339.0879m/z	7-Demethyltangeretin	gene-VNO77_21130	0.988232
5.39_549.1603m/z	Chrysin 6-C-Arabinoside 8-C-Glucoside	gene-VNO77_13078	0.988228
7.07_371.1128m/z	2-(3,4-Dimethoxyphenyl)-5-Hydroxy-6,7,8-Trimethoxy-4h-Chromen-4-One	gene-VNO77_11335	0.988228
5.25_339.0879m/z	7-Demethyltangeretin	gene-VNO77_11335	0.988225
4.83_313.0723m/z	3,7-Dihydroxy-3',4'-Dimethoxyflavone	gene-VNO77_34646	0.988225
5.04_327.0878m/z	3-Hydroxy-3',4',5'-Trimethoxyflavone	gene-VNO77_33112	0.988225
4.93_297.1124m/z	Strobochrysin-Dimethylether	gene-VNO77_12062	0.988224
6.27_283.0613m/z	5,7-Dihydroxy-6-Methoxy-2-Phenyl-4h-Chromen-4-One	gene-VNO77_11032	0.988223
5.12_341.0671m/z	8-Hydroxygalangin 7-Methyl Ether 8-Acetate	gene-VNO77_32903	0.988222
5.39_549.1603m/z	Chrysin 6-C-Arabinoside 8-C-Glucoside	gene-VNO77_02753	0.988221
6.84_423.2165m/z	4'-O-Methylabyssinone V	gene-VNO77_23532	0.988219
4.83_313.0723m/z	3,7-Dihydroxy-3',4'-Dimethoxyflavone	gene-VNO77_10183	0.988217
5.32_601.1368m/z	Prunin 6''-P-Coumarate	gene-VNO77_23998	0.988217
6.58_357.1696m/z	Isobavachin	gene-VNO77_24118	0.988209
4.93_297.1124m/z	Strobochrysin-Dimethylether	gene-VNO77_33422	0.988207
5.82_386.0872m/z	Wharangin	gene-VNO77_07955	0.988204
5.25_339.0879m/z	7-Demethyltangeretin	gene-VNO77_32866	0.988203
5.04_327.0878m/z	3-Hydroxy-3',4',5'-Trimethoxyflavone	gene-VNO77_18990	0.988183
6.46_383.1489m/z	Abyssinoflavanone Iv	gene-VNO77_30817	0.988179
5.32_601.1368m/z	Prunin 6''-P-Coumarate	gene-VNO77_43410	0.988175
4.08_384.0864m/z	Cyanidin 7-Arabinoside	gene-VNO77_12817	0.98817
5.78_301.0720m/z	5,7,8-Trihydroxy-4'-Methoxyflavanone	gene-VNO77_07955	0.988164
4.74_609.1821n	Isopeonidin 3-Rutinoside	gene-VNO77_35466	0.988155
4.62_535.1090m/z	Kaempferol 3-(6''-Malonylglucoside)	gene-VNO77_36932	0.988151
7.44_421.2009m/z	Kurarinone	gene-VNO77_12505	0.98815
6.01_518.1814n	Phellodensin E	gene-VNO77_28556	0.98815
6.21_313.0721m/z	5,7-Dihydroxy-3,8-Dimethoxy-2-Phenyl-4h-Chromen-4-One	gene-VNO77_02753	0.988137
5.32_601.1368m/z	Prunin 6''-P-Coumarate	gene-VNO77_35926	0.988135
6.50_366.1105n	5-Hydroxy-8-(4-Hydroxy-3-Methoxyphenyl)-2,2-Dimethyl-2h,6h-Benzo[1,2-B:5,4-B']Dipyran-6-One	gene-VNO77_35461	0.988133
7.44_421.2009m/z	Kurarinone	gene-VNO77_35926	0.98813
4.74_609.1821n	Isopeonidin 3-Rutinoside	gene-VNO77_39267	0.988126
6.27_283.0613m/z	5,7-Dihydroxy-6-Methoxy-2-Phenyl-4h-Chromen-4-One	gene-VNO77_21401	0.988121
4.08_384.0864m/z	Cyanidin 7-Arabinoside	gene-VNO77_07870	0.988119
4.66_477.1396m/z	Scutellarein 7,4'-Dimethyl Ether 6-Glucoside	gene-VNO77_04929	0.988118
4.62_535.1090m/z	Kaempferol 3-(6''-Malonylglucoside)	gene-VNO77_33833	0.988111
4.40_461.1101m/z	5,2',6'-Trihydroxy-7-Methoxyflavone 2'-O-Glucoside	gene-VNO77_40448	0.988105
6.67_339.1607m/z	2',7-Dihydroxy-4'-Methoxy-8-Prenylflavan	gene-VNO77_42996	0.988102
5.71_255.1017m/z	5-Methoxyflavanone	gene-VNO77_33422	0.9881
5.89_300.0635n	Geraldol	gene-VNO77_32903	0.988083
6.21_313.0721m/z	5,7-Dihydroxy-3,8-Dimethoxy-2-Phenyl-4h-Chromen-4-One	gene-VNO77_23532	0.988079
6.67_339.1607m/z	2',7-Dihydroxy-4'-Methoxy-8-Prenylflavan	gene-VNO77_32686	0.988074
4.23_757.1833m/z	Quercetin 3-O-(3',6"-O-Di-P-Coumaroyl)-Glucoside	gene-VNO77_13657	0.988072
4.18_756.2149n	Kaempferol 3-Glucosyl-(1->4)-Rhamnosyl-(1->2)-Glucoside	gene-VNO77_43302	0.988068
4.08_384.0864m/z	Cyanidin 7-Arabinoside	gene-VNO77_41194	0.988068
5.71_255.1017m/z	5-Methoxyflavanone	gene-VNO77_40909	0.988067
5.12_341.0671m/z	8-Hydroxygalangin 7-Methyl Ether 8-Acetate	gene-VNO77_11082	0.988052
0.92_403.1350m/z	7-Hydroxyflavanone-Glucoside	gene-VNO77_13189	0.988048
6.58_357.1696m/z	Isobavachin	gene-VNO77_41747	0.988039
5.78_301.0720m/z	5,7,8-Trihydroxy-4'-Methoxyflavanone	gene-VNO77_34902	0.988028
5.71_255.1017m/z	5-Methoxyflavanone	gene-VNO77_10590	0.988026
6.01_518.1814n	Phellodensin E	gene-VNO77_06856	0.988018
0.92_403.1350m/z	7-Hydroxyflavanone-Glucoside	gene-VNO77_32903	0.988013
5.25_339.0879m/z	7-Demethyltangeretin	gene-VNO77_21505	0.988005
4.30_331.0829m/z	Isosakuranetin	gene-VNO77_13467	0.988004
0.92_403.1350m/z	7-Hydroxyflavanone-Glucoside	gene-VNO77_44153	0.988
4.93_297.1124m/z	Strobochrysin-Dimethylether	gene-VNO77_40702	0.987997
4.62_535.1090m/z	Kaempferol 3-(6''-Malonylglucoside)	gene-VNO77_23532	0.98799
4.40_461.1101m/z	5,2',6'-Trihydroxy-7-Methoxyflavone 2'-O-Glucoside	gene-VNO77_12085	0.987989
4.40_461.1101m/z	5,2',6'-Trihydroxy-7-Methoxyflavone 2'-O-Glucoside	gene-VNO77_02166	0.987981
6.64_323.1278m/z	Licoflavone A	gene-VNO77_41263	0.987979
5.01_301.0722m/z	(2r,3r)-3,5-Dihydroxy-2-(4-Hydroxyphenyl)-7-Methoxy-2,3-Dihydrochromen-4-One	gene-VNO77_30817	0.987974
5.66_599.1217m/z	3 5 7-Trihydroxy-4'-Methoxyflavone	gene-VNO77_13047	0.987974
0.92_403.1350m/z	7-Hydroxyflavanone-Glucoside	gene-VNO77_02166	0.987971
5.25_339.0879m/z	7-Demethyltangeretin	gene-VNO77_28369	0.987969
7.44_421.2009m/z	Kurarinone	gene-VNO77_29552	0.987964
5.01_301.0722m/z	(2r,3r)-3,5-Dihydroxy-2-(4-Hydroxyphenyl)-7-Methoxy-2,3-Dihydrochromen-4-One	gene-VNO77_09658	0.987958
4.30_331.0829m/z	Isosakuranetin	gene-VNO77_11008	0.987951
5.89_300.0635n	Geraldol	gene-VNO77_37293	0.987943
6.64_323.1278m/z	Licoflavone A	gene-VNO77_32440	0.987941
6.21_313.0721m/z	5,7-Dihydroxy-3,8-Dimethoxy-2-Phenyl-4h-Chromen-4-One	gene-VNO77_32502	0.987941
5.25_339.0879m/z	7-Demethyltangeretin	gene-VNO77_37748	0.987941
6.42_407.1856m/z	Cycloaltilisin 7	gene-VNO77_04752	0.987938
4.40_461.1101m/z	5,2',6'-Trihydroxy-7-Methoxyflavone 2'-O-Glucoside	gene-VNO77_04078	0.98793
4.62_535.1090m/z	Kaempferol 3-(6''-Malonylglucoside)	gene-VNO77_24939	0.987924
5.39_549.1603m/z	Chrysin 6-C-Arabinoside 8-C-Glucoside	gene-VNO77_36143	0.987919
5.04_327.0878m/z	3-Hydroxy-3',4',5'-Trimethoxyflavone	gene-VNO77_30545	0.987917
6.46_383.1489m/z	Abyssinoflavanone Iv	gene-VNO77_06494	0.987913
5.25_339.0879m/z	7-Demethyltangeretin	gene-VNO77_44153	0.987912
5.66_599.1217m/z	3 5 7-Trihydroxy-4'-Methoxyflavone	gene-VNO77_29943	0.987897
5.12_341.0671m/z	8-Hydroxygalangin 7-Methyl Ether 8-Acetate	gene-VNO77_34902	0.987896
5.66_599.1217m/z	3 5 7-Trihydroxy-4'-Methoxyflavone	gene-VNO77_09707	0.987883
4.66_477.1396m/z	Scutellarein 7,4'-Dimethyl Ether 6-Glucoside	gene-VNO77_36143	0.987882
5.66_599.1217m/z	3 5 7-Trihydroxy-4'-Methoxyflavone	gene-VNO77_29363	0.98788
5.89_300.0635n	Geraldol	gene-VNO77_11032	0.987878
6.21_313.0721m/z	5,7-Dihydroxy-3,8-Dimethoxy-2-Phenyl-4h-Chromen-4-One	gene-VNO77_04929	0.987842
5.71_255.1017m/z	5-Methoxyflavanone	gene-VNO77_11928	0.987842
5.12_341.0671m/z	8-Hydroxygalangin 7-Methyl Ether 8-Acetate	gene-VNO77_40909	0.987833
6.01_518.1814n	Phellodensin E	gene-VNO77_35926	0.987825
4.40_461.1101m/z	5,2',6'-Trihydroxy-7-Methoxyflavone 2'-O-Glucoside	gene-VNO77_13189	0.98782
4.62_535.1090m/z	Kaempferol 3-(6''-Malonylglucoside)	gene-VNO77_30289	0.987818
6.84_423.2165m/z	4'-O-Methylabyssinone V	gene-VNO77_04929	0.987816
6.67_339.1607m/z	2',7-Dihydroxy-4'-Methoxy-8-Prenylflavan	gene-VNO77_13176	0.987812
5.25_339.0879m/z	7-Demethyltangeretin	gene-VNO77_32903	0.987807
7.07_371.1128m/z	2-(3,4-Dimethoxyphenyl)-5-Hydroxy-6,7,8-Trimethoxy-4h-Chromen-4-One	gene-VNO77_16042	0.987806
4.68_491.1568m/z	4,2'-Dihydroxy-3,4',6'-Trimethoxychalcone 4-Glucoside	gene-VNO77_27408	0.987801
4.40_461.1101m/z	5,2',6'-Trihydroxy-7-Methoxyflavone 2'-O-Glucoside	gene-VNO77_32350	0.987795
6.21_313.0721m/z	5,7-Dihydroxy-3,8-Dimethoxy-2-Phenyl-4h-Chromen-4-One	gene-VNO77_40130	0.987791
5.32_601.1368m/z	Prunin 6''-P-Coumarate	gene-VNO77_37293	0.987791
6.67_339.1607m/z	2',7-Dihydroxy-4'-Methoxy-8-Prenylflavan	gene-VNO77_40671	0.98778
6.56_451.1767m/z	Gancaonin Q	gene-VNO77_18079	0.987779
5.25_339.0879m/z	7-Demethyltangeretin	gene-VNO77_40217	0.987766
5.66_599.1217m/z	3 5 7-Trihydroxy-4'-Methoxyflavone	gene-VNO77_40448	0.987764
4.30_331.0829m/z	Isosakuranetin	gene-VNO77_25481	0.987761
6.58_357.1696m/z	Isobavachin	gene-VNO77_21533	0.987759
5.25_339.0879m/z	7-Demethyltangeretin	gene-VNO77_34646	0.987754
6.42_407.1856m/z	Cycloaltilisin 7	gene-VNO77_21129	0.987752
3.63_477.1718m/z	Matteucinol 7-O-Glucoside	gene-VNO77_34646	0.987752
6.21_313.0721m/z	5,7-Dihydroxy-3,8-Dimethoxy-2-Phenyl-4h-Chromen-4-One	gene-VNO77_32903	0.987751
3.63_477.1718m/z	Matteucinol 7-O-Glucoside	gene-VNO77_14050	0.987745
4.85_519.1140m/z	Apigenin 5-(6''-Malonylglucoside)	gene-VNO77_07392	0.987738
5.46_599.1188m/z	Procyanidin A1	gene-VNO77_33016	0.987737
4.85_519.1140m/z	Apigenin 5-(6''-Malonylglucoside)	gene-VNO77_24939	0.987737
4.40_461.1101m/z	5,2',6'-Trihydroxy-7-Methoxyflavone 2'-O-Glucoside	gene-VNO77_27767	0.98772
4.66_477.1396m/z	Scutellarein 7,4'-Dimethyl Ether 6-Glucoside	gene-VNO77_23532	0.98772
5.66_599.1217m/z	3 5 7-Trihydroxy-4'-Methoxyflavone	gene-VNO77_37855	0.987718
5.82_386.0872m/z	Wharangin	gene-VNO77_11082	0.987718
4.85_519.1140m/z	Apigenin 5-(6''-Malonylglucoside)	gene-VNO77_28556	0.987716
4.85_519.1140m/z	Apigenin 5-(6''-Malonylglucoside)	gene-VNO77_32686	0.987712
5.32_601.1368m/z	Prunin 6''-P-Coumarate	gene-VNO77_37855	0.987706
5.89_300.0635n	Geraldol	gene-VNO77_40448	0.987705
7.44_421.2009m/z	Kurarinone	gene-VNO77_06857	0.987693
5.66_599.1217m/z	3 5 7-Trihydroxy-4'-Methoxyflavone	gene-VNO77_33828	0.987689
4.30_331.0829m/z	Isosakuranetin	gene-VNO77_12352	0.987688
6.67_339.1607m/z	2',7-Dihydroxy-4'-Methoxy-8-Prenylflavan	gene-VNO77_13189	0.98768
7.07_371.1128m/z	2-(3,4-Dimethoxyphenyl)-5-Hydroxy-6,7,8-Trimethoxy-4h-Chromen-4-One	gene-VNO77_28558	0.98768
4.93_297.1124m/z	Strobochrysin-Dimethylether	gene-VNO77_09658	0.987679
0.92_403.1350m/z	7-Hydroxyflavanone-Glucoside	gene-VNO77_11928	0.987672
5.12_341.0671m/z	8-Hydroxygalangin 7-Methyl Ether 8-Acetate	gene-VNO77_20996	0.987668
6.46_383.1489m/z	Abyssinoflavanone Iv	gene-VNO77_12352	0.98766
6.56_451.1767m/z	Gancaonin Q	gene-VNO77_40671	0.987657
5.16_789.2076m/z	Kaempferide 3-[Rhamnopyranosyl-(1->6)-Glucoside] 7-Rhamnoside	gene-VNO77_17157	0.987656
6.67_339.1607m/z	2',7-Dihydroxy-4'-Methoxy-8-Prenylflavan	gene-VNO77_18991	0.987654
6.84_423.2165m/z	4'-O-Methylabyssinone V	gene-VNO77_01104	0.987654
5.82_386.0872m/z	Wharangin	gene-VNO77_40909	0.987651
6.01_518.1814n	Phellodensin E	gene-VNO77_01626	0.987642
5.89_300.0635n	Geraldol	gene-VNO77_21401	0.987635
4.08_384.0864m/z	Cyanidin 7-Arabinoside	gene-VNO77_13268	0.987634
6.01_518.1814n	Phellodensin E	gene-VNO77_32503	0.987629
3.63_477.1718m/z	Matteucinol 7-O-Glucoside	gene-VNO77_42422	0.987627
4.62_535.1090m/z	Kaempferol 3-(6''-Malonylglucoside)	gene-VNO77_10590	0.987626
4.85_519.1140m/z	Apigenin 5-(6''-Malonylglucoside)	gene-VNO77_33463	0.987625
6.58_357.1696m/z	Isobavachin	gene-VNO77_40909	0.98762
4.40_461.1101m/z	5,2',6'-Trihydroxy-7-Methoxyflavone 2'-O-Glucoside	gene-VNO77_40130	0.987618
4.93_297.1124m/z	Strobochrysin-Dimethylether	gene-VNO77_07392	0.987613
5.25_339.0879m/z	7-Demethyltangeretin	gene-VNO77_33597	0.987595
4.93_297.1124m/z	Strobochrysin-Dimethylether	gene-VNO77_05673	0.987592
6.01_518.1814n	Phellodensin E	gene-VNO77_40702	0.987591
6.21_313.0721m/z	5,7-Dihydroxy-3,8-Dimethoxy-2-Phenyl-4h-Chromen-4-One	gene-VNO77_33695	0.987586
3.63_477.1718m/z	Matteucinol 7-O-Glucoside	gene-VNO77_23998	0.987583
6.01_518.1814n	Phellodensin E	gene-VNO77_27767	0.987579
5.73_239.0705m/z	7-Hydroxyflavone	gene-VNO77_24118	0.987577
5.12_341.0671m/z	8-Hydroxygalangin 7-Methyl Ether 8-Acetate	gene-VNO77_07955	0.987575
4.30_331.0829m/z	Isosakuranetin	gene-VNO77_23996	0.987571
5.73_239.0705m/z	7-Hydroxyflavone	gene-VNO77_43772	0.987569
6.21_313.0721m/z	5,7-Dihydroxy-3,8-Dimethoxy-2-Phenyl-4h-Chromen-4-One	gene-VNO77_21533	0.987566
4.30_331.0829m/z	Isosakuranetin	gene-VNO77_21451	0.987556
4.40_461.1101m/z	5,2',6'-Trihydroxy-7-Methoxyflavone 2'-O-Glucoside	gene-VNO77_37748	0.987554
6.01_518.1814n	Phellodensin E	gene-VNO77_21401	0.987552
6.67_339.1607m/z	2',7-Dihydroxy-4'-Methoxy-8-Prenylflavan	gene-VNO77_36932	0.987547
4.40_461.1101m/z	5,2',6'-Trihydroxy-7-Methoxyflavone 2'-O-Glucoside	gene-VNO77_11928	0.987541
0.92_403.1350m/z	7-Hydroxyflavanone-Glucoside	gene-VNO77_12443	0.987541
6.01_518.1814n	Phellodensin E	gene-VNO77_40611	0.987535
5.04_327.0878m/z	3-Hydroxy-3',4',5'-Trimethoxyflavone	gene-VNO77_07955	0.987531
5.39_549.1603m/z	Chrysin 6-C-Arabinoside 8-C-Glucoside	gene-VNO77_06038	0.987529
6.01_518.1814n	Phellodensin E	gene-VNO77_06660	0.987526
6.56_451.1767m/z	Gancaonin Q	gene-VNO77_20717	0.987513
5.25_339.0879m/z	7-Demethyltangeretin	gene-VNO77_30819	0.987506
4.66_477.1396m/z	Scutellarein 7,4'-Dimethyl Ether 6-Glucoside	gene-VNO77_09779	0.987504
4.85_519.1140m/z	Apigenin 5-(6''-Malonylglucoside)	gene-VNO77_28799	0.987493
4.08_384.0864m/z	Cyanidin 7-Arabinoside	gene-VNO77_23996	0.987476
6.01_518.1814n	Phellodensin E	gene-VNO77_11082	0.987473
6.56_451.1767m/z	Gancaonin Q	gene-VNO77_18991	0.987468
5.82_386.0872m/z	Wharangin	gene-VNO77_11928	0.987457
5.89_300.0635n	Geraldol	gene-VNO77_20996	0.987457
6.27_283.0613m/z	5,7-Dihydroxy-6-Methoxy-2-Phenyl-4h-Chromen-4-One	gene-VNO77_10590	0.987451
6.64_323.1278m/z	Licoflavone A	gene-VNO77_11756	0.987451
6.67_339.1607m/z	2',7-Dihydroxy-4'-Methoxy-8-Prenylflavan	gene-VNO77_27362	0.987447
7.07_371.1128m/z	2-(3,4-Dimethoxyphenyl)-5-Hydroxy-6,7,8-Trimethoxy-4h-Chromen-4-One	gene-VNO77_24701	0.987442
5.78_301.0720m/z	5,7,8-Trihydroxy-4'-Methoxyflavanone	gene-VNO77_44153	0.987438
6.46_383.1489m/z	Abyssinoflavanone Iv	gene-VNO77_30289	0.987431
6.58_357.1696m/z	Isobavachin	gene-VNO77_32566	0.987425
6.50_366.1105n	5-Hydroxy-8-(4-Hydroxy-3-Methoxyphenyl)-2,2-Dimethyl-2h,6h-Benzo[1,2-B:5,4-B']Dipyran-6-One	gene-VNO77_06856	0.987425
4.85_519.1140m/z	Apigenin 5-(6''-Malonylglucoside)	gene-VNO77_21533	0.987425
5.66_599.1217m/z	3 5 7-Trihydroxy-4'-Methoxyflavone	gene-VNO77_24118	0.987403
7.44_421.2009m/z	Kurarinone	gene-VNO77_43860	0.987401
3.63_477.1718m/z	Matteucinol 7-O-Glucoside	gene-VNO77_44517	0.987397
4.62_535.1090m/z	Kaempferol 3-(6''-Malonylglucoside)	gene-VNO77_02832	0.987396
0.92_403.1350m/z	7-Hydroxyflavanone-Glucoside	gene-VNO77_40130	0.987383
6.01_518.1814n	Phellodensin E	gene-VNO77_40448	0.987383
5.25_339.0879m/z	7-Demethyltangeretin	gene-VNO77_37293	0.987367
6.21_313.0721m/z	5,7-Dihydroxy-3,8-Dimethoxy-2-Phenyl-4h-Chromen-4-One	gene-VNO77_02771	0.987363
5.89_300.0635n	Geraldol	gene-VNO77_21505	0.987362
6.56_451.1767m/z	Gancaonin Q	gene-VNO77_29510	0.987357
6.01_518.1814n	Phellodensin E	gene-VNO77_33597	0.987355
6.84_423.2165m/z	4'-O-Methylabyssinone V	gene-VNO77_32440	0.987342
6.64_323.1278m/z	Licoflavone A	gene-VNO77_27049	0.987342
7.44_421.2009m/z	Kurarinone	gene-VNO77_07510	0.987338
0.92_403.1350m/z	7-Hydroxyflavanone-Glucoside	gene-VNO77_12085	0.98733
5.16_789.2076m/z	Kaempferide 3-[Rhamnopyranosyl-(1->6)-Glucoside] 7-Rhamnoside	gene-VNO77_04078	0.987328
5.90_297.0408m/z	3,5,8-Trihydroxy-2-(4-Hydroxyphenyl)-7-Methoxy-4h-Chromen-4-One	gene-VNO77_34902	0.987326
4.40_461.1101m/z	5,2',6'-Trihydroxy-7-Methoxyflavone 2'-O-Glucoside	gene-VNO77_32501	0.987319
5.32_601.1368m/z	Prunin 6''-P-Coumarate	gene-VNO77_17158	0.987317
5.12_341.0671m/z	8-Hydroxygalangin 7-Methyl Ether 8-Acetate	gene-VNO77_21505	0.987313
5.46_599.1188m/z	Procyanidin A1	gene-VNO77_28369	0.987307
6.42_407.1856m/z	Cycloaltilisin 7	gene-VNO77_05672	0.987304
6.27_283.0613m/z	5,7-Dihydroxy-6-Methoxy-2-Phenyl-4h-Chromen-4-One	gene-VNO77_40909	0.987304
6.01_518.1814n	Phellodensin E	gene-VNO77_35818	0.987302
6.58_357.1696m/z	Isobavachin	gene-VNO77_05674	0.987302
6.01_518.1814n	Phellodensin E	gene-VNO77_10028	0.987295
5.90_297.0408m/z	3,5,8-Trihydroxy-2-(4-Hydroxyphenyl)-7-Methoxy-4h-Chromen-4-One	gene-VNO77_12085	0.987279
6.01_518.1814n	Phellodensin E	gene-VNO77_37293	0.987271
4.30_331.0829m/z	Isosakuranetin	gene-VNO77_02058	0.987266
6.27_283.0613m/z	5,7-Dihydroxy-6-Methoxy-2-Phenyl-4h-Chromen-4-One	gene-VNO77_11928	0.987264
3.63_477.1718m/z	Matteucinol 7-O-Glucoside	gene-VNO77_32686	0.987262
4.62_535.1090m/z	Kaempferol 3-(6''-Malonylglucoside)	gene-VNO77_28799	0.987256
6.67_339.1607m/z	2',7-Dihydroxy-4'-Methoxy-8-Prenylflavan	gene-VNO77_02753	0.987254
7.44_421.2009m/z	Kurarinone	gene-VNO77_16825	0.987253
5.82_386.0872m/z	Wharangin	gene-VNO77_21505	0.987249
5.16_789.2076m/z	Kaempferide 3-[Rhamnopyranosyl-(1->6)-Glucoside] 7-Rhamnoside	gene-VNO77_12301	0.987246
4.08_384.0864m/z	Cyanidin 7-Arabinoside	gene-VNO77_00028	0.987239
5.73_239.0705m/z	7-Hydroxyflavone	gene-VNO77_18080	0.987234
5.73_239.0705m/z	7-Hydroxyflavone	gene-VNO77_13176	0.987233
5.32_601.1368m/z	Prunin 6''-P-Coumarate	gene-VNO77_02753	0.987229
6.64_323.1278m/z	Licoflavone A	gene-VNO77_28369	0.987223
4.18_756.2149n	Kaempferol 3-Glucosyl-(1->4)-Rhamnosyl-(1->2)-Glucoside	gene-VNO77_06572	0.987218
6.21_313.0721m/z	5,7-Dihydroxy-3,8-Dimethoxy-2-Phenyl-4h-Chromen-4-One	gene-VNO77_20717	0.987211
5.01_301.0722m/z	(2r,3r)-3,5-Dihydroxy-2-(4-Hydroxyphenyl)-7-Methoxy-2,3-Dihydrochromen-4-One	gene-VNO77_02247	0.987205
5.82_386.0872m/z	Wharangin	gene-VNO77_30819	0.987202
4.85_519.1140m/z	Apigenin 5-(6''-Malonylglucoside)	gene-VNO77_00273	0.987197
5.78_301.0720m/z	5,7,8-Trihydroxy-4'-Methoxyflavanone	gene-VNO77_13189	0.987197
4.08_384.0864m/z	Cyanidin 7-Arabinoside	gene-VNO77_40209	0.987173
4.66_477.1396m/z	Scutellarein 7,4'-Dimethyl Ether 6-Glucoside	gene-VNO77_16975	0.987171
5.78_301.0720m/z	5,7,8-Trihydroxy-4'-Methoxyflavanone	gene-VNO77_40448	0.987165
4.66_477.1396m/z	Scutellarein 7,4'-Dimethyl Ether 6-Glucoside	gene-VNO77_33323	0.987158
5.71_255.1017m/z	5-Methoxyflavanone	gene-VNO77_33799	0.987153
3.63_477.1718m/z	Matteucinol 7-O-Glucoside	gene-VNO77_11577	0.987144
5.82_386.0872m/z	Wharangin	gene-VNO77_42422	0.987136
5.12_341.0671m/z	8-Hydroxygalangin 7-Methyl Ether 8-Acetate	gene-VNO77_42422	0.987132
5.82_386.0872m/z	Wharangin	gene-VNO77_33597	0.987126
4.85_519.1140m/z	Apigenin 5-(6''-Malonylglucoside)	gene-VNO77_37748	0.987125
5.66_599.1217m/z	3 5 7-Trihydroxy-4'-Methoxyflavone	gene-VNO77_40671	0.987115
4.43_333.0971m/z	5,7,4'-Trihydroxy-8,3'-Dimethoxyflavanone	gene-VNO77_36640	0.987114
5.25_339.0879m/z	7-Demethyltangeretin	gene-VNO77_11032	0.98711
4.62_535.1090m/z	Kaempferol 3-(6''-Malonylglucoside)	gene-VNO77_33325	0.987104
4.30_331.0829m/z	Isosakuranetin	gene-VNO77_40080	0.987099
5.01_301.0722m/z	(2r,3r)-3,5-Dihydroxy-2-(4-Hydroxyphenyl)-7-Methoxy-2,3-Dihydrochromen-4-One	gene-VNO77_40130	0.987099
0.92_403.1350m/z	7-Hydroxyflavanone-Glucoside	gene-VNO77_37293	0.987098
6.01_518.1814n	Phellodensin E	gene-VNO77_42352	0.987095
3.63_477.1718m/z	Matteucinol 7-O-Glucoside	gene-VNO77_33329	0.987084
4.62_535.1090m/z	Kaempferol 3-(6''-Malonylglucoside)	gene-VNO77_42352	0.987082
6.14_365.0341m/z	((2r,3r)-3,7-Dihydroxy-2-(3-Hydroxy-4-Methoxyphenyl)-3,4-Dihydro-2h-Chromen-5-Yl) Hydrogen Sulfate	gene-VNO77_00251	0.987081
4.85_519.1140m/z	Apigenin 5-(6''-Malonylglucoside)	gene-VNO77_21130	0.987081
4.62_535.1090m/z	Kaempferol 3-(6''-Malonylglucoside)	gene-VNO77_11335	0.987081
6.21_313.0721m/z	5,7-Dihydroxy-3,8-Dimethoxy-2-Phenyl-4h-Chromen-4-One	gene-VNO77_36143	0.98708
4.62_535.1090m/z	Kaempferol 3-(6''-Malonylglucoside)	gene-VNO77_17157	0.987075
5.71_255.1017m/z	5-Methoxyflavanone	gene-VNO77_30819	0.987063
5.32_601.1368m/z	Prunin 6''-P-Coumarate	gene-VNO77_33325	0.987062
4.85_519.1140m/z	Apigenin 5-(6''-Malonylglucoside)	gene-VNO77_17157	0.987062
6.50_366.1105n	5-Hydroxy-8-(4-Hydroxy-3-Methoxyphenyl)-2,2-Dimethyl-2h,6h-Benzo[1,2-B:5,4-B']Dipyran-6-One	gene-VNO77_33234	0.98705
6.58_357.1696m/z	Isobavachin	gene-VNO77_20717	0.987048
6.58_357.1696m/z	Isobavachin	gene-VNO77_36143	0.987043
5.16_789.2076m/z	Kaempferide 3-[Rhamnopyranosyl-(1->6)-Glucoside] 7-Rhamnoside	gene-VNO77_23998	0.987042
4.66_477.1396m/z	Scutellarein 7,4'-Dimethyl Ether 6-Glucoside	gene-VNO77_33016	0.987042
3.63_477.1718m/z	Matteucinol 7-O-Glucoside	gene-VNO77_40909	0.987039
6.56_451.1767m/z	Gancaonin Q	gene-VNO77_32503	0.987035
5.12_341.0671m/z	8-Hydroxygalangin 7-Methyl Ether 8-Acetate	gene-VNO77_11928	0.987034
5.46_599.1188m/z	Procyanidin A1	gene-VNO77_36601	0.98703
6.56_451.1767m/z	Gancaonin Q	gene-VNO77_30289	0.987027
4.85_519.1140m/z	Apigenin 5-(6''-Malonylglucoside)	gene-VNO77_21505	0.987021
4.66_477.1396m/z	Scutellarein 7,4'-Dimethyl Ether 6-Glucoside	gene-VNO77_32503	0.98702
6.64_323.1278m/z	Licoflavone A	gene-VNO77_18451	0.987017
5.32_601.1368m/z	Prunin 6''-P-Coumarate	gene-VNO77_35818	0.987016
4.85_519.1140m/z	Apigenin 5-(6''-Malonylglucoside)	gene-VNO77_42422	0.987011
4.43_333.0971m/z	5,7,4'-Trihydroxy-8,3'-Dimethoxyflavanone	gene-VNO77_17262	0.987008
5.71_255.1017m/z	5-Methoxyflavanone	gene-VNO77_32350	0.987007
5.16_789.2076m/z	Kaempferide 3-[Rhamnopyranosyl-(1->6)-Glucoside] 7-Rhamnoside	gene-VNO77_32350	0.987006
4.83_313.0723m/z	3,7-Dihydroxy-3',4'-Dimethoxyflavone	gene-VNO77_13687	0.987005
6.64_323.1278m/z	Licoflavone A	gene-VNO77_28556	0.987005
5.39_549.1603m/z	Chrysin 6-C-Arabinoside 8-C-Glucoside	gene-VNO77_18990	0.987003
6.50_366.1105n	5-Hydroxy-8-(4-Hydroxy-3-Methoxyphenyl)-2,2-Dimethyl-2h,6h-Benzo[1,2-B:5,4-B']Dipyran-6-One	gene-VNO77_25481	0.987001
5.39_549.1603m/z	Chrysin 6-C-Arabinoside 8-C-Glucoside	gene-VNO77_28555	0.986986
6.01_518.1814n	Phellodensin E	gene-VNO77_36153	0.986984
6.27_283.0613m/z	5,7-Dihydroxy-6-Methoxy-2-Phenyl-4h-Chromen-4-One	gene-VNO77_32350	0.986984
5.25_339.0879m/z	7-Demethyltangeretin	gene-VNO77_20996	0.986982
4.66_477.1396m/z	Scutellarein 7,4'-Dimethyl Ether 6-Glucoside	gene-VNO77_36601	0.986978
5.16_789.2076m/z	Kaempferide 3-[Rhamnopyranosyl-(1->6)-Glucoside] 7-Rhamnoside	gene-VNO77_30819	0.986972
6.01_518.1814n	Phellodensin E	gene-VNO77_33833	0.986965
4.40_461.1101m/z	5,2',6'-Trihydroxy-7-Methoxyflavone 2'-O-Glucoside	gene-VNO77_18451	0.986962
5.71_255.1017m/z	5-Methoxyflavanone	gene-VNO77_27767	0.986941
4.62_535.1090m/z	Kaempferol 3-(6''-Malonylglucoside)	gene-VNO77_28369	0.986932
5.73_239.0705m/z	7-Hydroxyflavone	gene-VNO77_10982	0.98693
5.89_300.0635n	Geraldol	gene-VNO77_33799	0.986924
5.25_339.0879m/z	7-Demethyltangeretin	gene-VNO77_33325	0.986918
5.46_599.1188m/z	Procyanidin A1	gene-VNO77_42387	0.986911
5.46_599.1188m/z	Procyanidin A1	gene-VNO77_02218	0.98691
6.42_407.1856m/z	Cycloaltilisin 7	gene-VNO77_43320	0.986901
5.16_789.2076m/z	Kaempferide 3-[Rhamnopyranosyl-(1->6)-Glucoside] 7-Rhamnoside	gene-VNO77_13773	0.9869
4.40_461.1101m/z	5,2',6'-Trihydroxy-7-Methoxyflavone 2'-O-Glucoside	gene-VNO77_34646	0.986895
4.40_461.1101m/z	5,2',6'-Trihydroxy-7-Methoxyflavone 2'-O-Glucoside	gene-VNO77_12443	0.986895
3.63_477.1718m/z	Matteucinol 7-O-Glucoside	gene-VNO77_35423	0.986894
6.21_313.0721m/z	5,7-Dihydroxy-3,8-Dimethoxy-2-Phenyl-4h-Chromen-4-One	gene-VNO77_21505	0.986891
5.25_339.0879m/z	7-Demethyltangeretin	gene-VNO77_28799	0.986887
0.92_403.1350m/z	7-Hydroxyflavanone-Glucoside	gene-VNO77_18451	0.986884
5.90_297.0408m/z	3,5,8-Trihydroxy-2-(4-Hydroxyphenyl)-7-Methoxy-4h-Chromen-4-One	gene-VNO77_02166	0.986876
6.67_339.1607m/z	2',7-Dihydroxy-4'-Methoxy-8-Prenylflavan	gene-VNO77_12507	0.986873
5.89_300.0635n	Geraldol	gene-VNO77_33597	0.986867
5.82_386.0872m/z	Wharangin	gene-VNO77_21401	0.986867
6.58_357.1696m/z	Isobavachin	gene-VNO77_40209	0.986857
5.04_327.0878m/z	3-Hydroxy-3',4',5'-Trimethoxyflavone	gene-VNO77_33016	0.986852
3.63_477.1718m/z	Matteucinol 7-O-Glucoside	gene-VNO77_25132	0.986851
5.04_327.0878m/z	3-Hydroxy-3',4',5'-Trimethoxyflavone	gene-VNO77_34902	0.98685
5.89_300.0635n	Geraldol	gene-VNO77_30819	0.986849
5.66_599.1217m/z	3 5 7-Trihydroxy-4'-Methoxyflavone	gene-VNO77_18451	0.986842
4.62_535.1090m/z	Kaempferol 3-(6''-Malonylglucoside)	gene-VNO77_40130	0.986839
3.63_477.1718m/z	Matteucinol 7-O-Glucoside	gene-VNO77_17330	0.986838
5.01_301.0722m/z	(2r,3r)-3,5-Dihydroxy-2-(4-Hydroxyphenyl)-7-Methoxy-2,3-Dihydrochromen-4-One	gene-VNO77_10464	0.986835
6.01_518.1814n	Phellodensin E	gene-VNO77_40113	0.986832
5.01_301.0722m/z	(2r,3r)-3,5-Dihydroxy-2-(4-Hydroxyphenyl)-7-Methoxy-2,3-Dihydrochromen-4-One	gene-VNO77_36601	0.986819
7.44_421.2009m/z	Kurarinone	gene-VNO77_36880	0.986813
5.12_341.0671m/z	8-Hydroxygalangin 7-Methyl Ether 8-Acetate	gene-VNO77_02166	0.986813
5.12_341.0671m/z	8-Hydroxygalangin 7-Methyl Ether 8-Acetate	gene-VNO77_33597	0.986804
6.64_323.1278m/z	Licoflavone A	gene-VNO77_28558	0.986802
6.58_357.1696m/z	Isobavachin	gene-VNO77_40611	0.986795
5.12_341.0671m/z	8-Hydroxygalangin 7-Methyl Ether 8-Acetate	gene-VNO77_27767	0.986794
4.08_384.0864m/z	Cyanidin 7-Arabinoside	gene-VNO77_44153	0.986791
6.67_339.1607m/z	2',7-Dihydroxy-4'-Methoxy-8-Prenylflavan	gene-VNO77_20996	0.986774
5.04_327.0878m/z	3-Hydroxy-3',4',5'-Trimethoxyflavone	gene-VNO77_12301	0.98677
3.63_477.1718m/z	Matteucinol 7-O-Glucoside	gene-VNO77_28621	0.986766
4.18_756.2149n	Kaempferol 3-Glucosyl-(1->4)-Rhamnosyl-(1->2)-Glucoside	gene-VNO77_24174	0.986765
5.71_255.1017m/z	5-Methoxyflavanone	gene-VNO77_37293	0.986763
4.85_519.1140m/z	Apigenin 5-(6''-Malonylglucoside)	gene-VNO77_23532	0.986742
3.63_477.1718m/z	Matteucinol 7-O-Glucoside	gene-VNO77_05674	0.986739
6.50_366.1105n	5-Hydroxy-8-(4-Hydroxy-3-Methoxyphenyl)-2,2-Dimethyl-2h,6h-Benzo[1,2-B:5,4-B']Dipyran-6-One	gene-VNO77_21129	0.986737
6.01_518.1814n	Phellodensin E	gene-VNO77_18991	0.986735
6.27_283.0613m/z	5,7-Dihydroxy-6-Methoxy-2-Phenyl-4h-Chromen-4-One	gene-VNO77_32501	0.986734
4.62_465.1399m/z	Okanin 4-Methyl Ether 3'-Glucoside	gene-VNO77_43210	0.986734
5.71_255.1017m/z	5-Methoxyflavanone	gene-VNO77_28799	0.986732
6.64_323.1278m/z	Licoflavone A	gene-VNO77_36601	0.986726
5.66_599.1217m/z	3 5 7-Trihydroxy-4'-Methoxyflavone	gene-VNO77_02166	0.986725
6.58_357.1696m/z	Isobavachin	gene-VNO77_25484	0.986723
4.84_563.1061m/z	6''-Malonylcosmosiin	gene-VNO77_08107	0.986722
4.30_331.0829m/z	Isosakuranetin	gene-VNO77_43919	0.986719
4.93_297.1124m/z	Strobochrysin-Dimethylether	gene-VNO77_23719	0.986708
6.50_366.1105n	5-Hydroxy-8-(4-Hydroxy-3-Methoxyphenyl)-2,2-Dimethyl-2h,6h-Benzo[1,2-B:5,4-B']Dipyran-6-One	gene-VNO77_34647	0.986694
4.58_623.1972m/z	Pectolinarin	gene-VNO77_28988	0.986694
6.67_339.1607m/z	2',7-Dihydroxy-4'-Methoxy-8-Prenylflavan	gene-VNO77_10144	0.98669
7.44_421.2009m/z	Kurarinone	gene-VNO77_40697	0.986689
6.67_339.1607m/z	2',7-Dihydroxy-4'-Methoxy-8-Prenylflavan	gene-VNO77_33597	0.986688
6.64_323.1278m/z	Licoflavone A	gene-VNO77_16042	0.986688
6.27_283.0613m/z	5,7-Dihydroxy-6-Methoxy-2-Phenyl-4h-Chromen-4-One	gene-VNO77_40448	0.986685
6.01_518.1814n	Phellodensin E	gene-VNO77_00241	0.986678
5.71_255.1017m/z	5-Methoxyflavanone	gene-VNO77_32501	0.98667
5.90_297.0408m/z	3,5,8-Trihydroxy-2-(4-Hydroxyphenyl)-7-Methoxy-4h-Chromen-4-One	gene-VNO77_23998	0.986654
4.40_461.1101m/z	5,2',6'-Trihydroxy-7-Methoxyflavone 2'-O-Glucoside	gene-VNO77_37293	0.986654
4.84_563.1061m/z	6''-Malonylcosmosiin	gene-VNO77_29465	0.986651
6.67_339.1607m/z	2',7-Dihydroxy-4'-Methoxy-8-Prenylflavan	gene-VNO77_24701	0.986649
6.01_518.1814n	Phellodensin E	gene-VNO77_33422	0.986633
6.27_283.0613m/z	5,7-Dihydroxy-6-Methoxy-2-Phenyl-4h-Chromen-4-One	gene-VNO77_37293	0.986627
6.27_283.0613m/z	5,7-Dihydroxy-6-Methoxy-2-Phenyl-4h-Chromen-4-One	gene-VNO77_27767	0.986621
4.62_535.1090m/z	Kaempferol 3-(6''-Malonylglucoside)	gene-VNO77_04928	0.986616
6.01_518.1814n	Phellodensin E	gene-VNO77_32686	0.986615
5.90_297.0408m/z	3,5,8-Trihydroxy-2-(4-Hydroxyphenyl)-7-Methoxy-4h-Chromen-4-One	gene-VNO77_21505	0.986608
6.21_313.0721m/z	5,7-Dihydroxy-3,8-Dimethoxy-2-Phenyl-4h-Chromen-4-One	gene-VNO77_24701	0.986607
6.01_518.1814n	Phellodensin E	gene-VNO77_09779	0.986598
7.07_371.1128m/z	2-(3,4-Dimethoxyphenyl)-5-Hydroxy-6,7,8-Trimethoxy-4h-Chromen-4-One	gene-VNO77_21505	0.986595
5.89_300.0635n	Geraldol	gene-VNO77_11928	0.986593
0.92_403.1350m/z	7-Hydroxyflavanone-Glucoside	gene-VNO77_32501	0.986588
6.01_518.1814n	Phellodensin E	gene-VNO77_06662	0.986584
5.71_255.1017m/z	5-Methoxyflavanone	gene-VNO77_11032	0.986577
5.25_339.0879m/z	7-Demethyltangeretin	gene-VNO77_32350	0.986577
6.50_366.1105n	5-Hydroxy-8-(4-Hydroxy-3-Methoxyphenyl)-2,2-Dimethyl-2h,6h-Benzo[1,2-B:5,4-B']Dipyran-6-One	gene-VNO77_00028	0.98657
6.84_423.2165m/z	4'-O-Methylabyssinone V	gene-VNO77_36143	0.986564
6.01_518.1814n	Phellodensin E	gene-VNO77_28621	0.986564
0.92_403.1350m/z	7-Hydroxyflavanone-Glucoside	gene-VNO77_27767	0.98655
5.82_386.0872m/z	Wharangin	gene-VNO77_33799	0.986542
5.16_789.2076m/z	Kaempferide 3-[Rhamnopyranosyl-(1->6)-Glucoside] 7-Rhamnoside	gene-VNO77_33799	0.98654
4.62_535.1090m/z	Kaempferol 3-(6''-Malonylglucoside)	gene-VNO77_01104	0.986528
4.62_535.1090m/z	Kaempferol 3-(6''-Malonylglucoside)	gene-VNO77_00273	0.986526
4.66_477.1396m/z	Scutellarein 7,4'-Dimethyl Ether 6-Glucoside	gene-VNO77_04928	0.986518
6.46_383.1489m/z	Abyssinoflavanone Iv	gene-VNO77_34647	0.986516
5.82_386.0872m/z	Wharangin	gene-VNO77_33463	0.986516
7.56_435.1805m/z	Heteroartonin A	gene-VNO77_18719	0.986515
4.85_519.1140m/z	Apigenin 5-(6''-Malonylglucoside)	gene-VNO77_32350	0.986514
5.90_297.0408m/z	3,5,8-Trihydroxy-2-(4-Hydroxyphenyl)-7-Methoxy-4h-Chromen-4-One	gene-VNO77_32501	0.986513
5.32_601.1368m/z	Prunin 6''-P-Coumarate	gene-VNO77_30545	0.986512
6.01_518.1814n	Phellodensin E	gene-VNO77_23532	0.986511
4.62_535.1090m/z	Kaempferol 3-(6''-Malonylglucoside)	gene-VNO77_13047	0.98651
4.93_297.1124m/z	Strobochrysin-Dimethylether	gene-VNO77_37748	0.986508
6.56_451.1767m/z	Gancaonin Q	gene-VNO77_36867	0.986508
6.84_423.2165m/z	4'-O-Methylabyssinone V	gene-VNO77_41747	0.986506
5.01_301.0722m/z	(2r,3r)-3,5-Dihydroxy-2-(4-Hydroxyphenyl)-7-Methoxy-2,3-Dihydrochromen-4-One	gene-VNO77_41560	0.986505
5.39_549.1603m/z	Chrysin 6-C-Arabinoside 8-C-Glucoside	gene-VNO77_12361	0.9865
0.92_403.1350m/z	7-Hydroxyflavanone-Glucoside	gene-VNO77_32350	0.986498
6.50_366.1105n	5-Hydroxy-8-(4-Hydroxy-3-Methoxyphenyl)-2,2-Dimethyl-2h,6h-Benzo[1,2-B:5,4-B']Dipyran-6-One	gene-VNO77_19646	0.986497
6.50_366.1105n	5-Hydroxy-8-(4-Hydroxy-3-Methoxyphenyl)-2,2-Dimethyl-2h,6h-Benzo[1,2-B:5,4-B']Dipyran-6-One	gene-VNO77_12017	0.986497
5.04_327.0878m/z	3-Hydroxy-3',4',5'-Trimethoxyflavone	gene-VNO77_17157	0.986495
5.73_239.0705m/z	7-Hydroxyflavone	gene-VNO77_17158	0.986495
7.44_421.2009m/z	Kurarinone	gene-VNO77_22074	0.986495
5.90_297.0408m/z	3,5,8-Trihydroxy-2-(4-Hydroxyphenyl)-7-Methoxy-4h-Chromen-4-One	gene-VNO77_13189	0.986493
7.07_371.1128m/z	2-(3,4-Dimethoxyphenyl)-5-Hydroxy-6,7,8-Trimethoxy-4h-Chromen-4-One	gene-VNO77_18451	0.986484
5.16_789.2076m/z	Kaempferide 3-[Rhamnopyranosyl-(1->6)-Glucoside] 7-Rhamnoside	gene-VNO77_30289	0.986484
5.71_255.1017m/z	5-Methoxyflavanone	gene-VNO77_34646	0.986484
5.01_301.0722m/z	(2r,3r)-3,5-Dihydroxy-2-(4-Hydroxyphenyl)-7-Methoxy-2,3-Dihydrochromen-4-One	gene-VNO77_33016	0.986479
4.85_519.1140m/z	Apigenin 5-(6''-Malonylglucoside)	gene-VNO77_14045	0.986473
5.66_599.1217m/z	3 5 7-Trihydroxy-4'-Methoxyflavone	gene-VNO77_18079	0.986472
5.12_341.0671m/z	8-Hydroxygalangin 7-Methyl Ether 8-Acetate	gene-VNO77_30819	0.986471
5.12_341.0671m/z	8-Hydroxygalangin 7-Methyl Ether 8-Acetate	gene-VNO77_12085	0.986463
7.44_421.2009m/z	Kurarinone	gene-VNO77_07317	0.986457
4.66_477.1396m/z	Scutellarein 7,4'-Dimethyl Ether 6-Glucoside	gene-VNO77_18991	0.986455
7.07_371.1128m/z	2-(3,4-Dimethoxyphenyl)-5-Hydroxy-6,7,8-Trimethoxy-4h-Chromen-4-One	gene-VNO77_29011	0.986453
6.58_357.1696m/z	Isobavachin	gene-VNO77_21288	0.986451
6.42_407.1856m/z	Cycloaltilisin 7	gene-VNO77_32961	0.986448
6.67_339.1607m/z	2',7-Dihydroxy-4'-Methoxy-8-Prenylflavan	gene-VNO77_04955	0.986436
5.46_599.1188m/z	Procyanidin A1	gene-VNO77_14815	0.986435
6.58_357.1696m/z	Isobavachin	gene-VNO77_42422	0.986421
4.85_519.1140m/z	Apigenin 5-(6''-Malonylglucoside)	gene-VNO77_28369	0.986421
3.63_477.1718m/z	Matteucinol 7-O-Glucoside	gene-VNO77_28799	0.986421
6.50_366.1105n	5-Hydroxy-8-(4-Hydroxy-3-Methoxyphenyl)-2,2-Dimethyl-2h,6h-Benzo[1,2-B:5,4-B']Dipyran-6-One	gene-VNO77_07397	0.986419
3.63_477.1718m/z	Matteucinol 7-O-Glucoside	gene-VNO77_20423	0.986416
5.78_301.0720m/z	5,7,8-Trihydroxy-4'-Methoxyflavanone	gene-VNO77_09779	0.98641
5.66_599.1217m/z	3 5 7-Trihydroxy-4'-Methoxyflavone	gene-VNO77_35926	0.986409
6.67_339.1607m/z	2',7-Dihydroxy-4'-Methoxy-8-Prenylflavan	gene-VNO77_25484	0.986397
6.21_313.0721m/z	5,7-Dihydroxy-3,8-Dimethoxy-2-Phenyl-4h-Chromen-4-One	gene-VNO77_24939	0.986394
4.85_519.1140m/z	Apigenin 5-(6''-Malonylglucoside)	gene-VNO77_32866	0.986393
5.16_789.2076m/z	Kaempferide 3-[Rhamnopyranosyl-(1->6)-Glucoside] 7-Rhamnoside	gene-VNO77_01104	0.986392
4.30_331.0829m/z	Isosakuranetin	gene-VNO77_30817	0.986391
4.40_461.1101m/z	5,2',6'-Trihydroxy-7-Methoxyflavone 2'-O-Glucoside	gene-VNO77_32866	0.986386
5.16_789.2076m/z	Kaempferide 3-[Rhamnopyranosyl-(1->6)-Glucoside] 7-Rhamnoside	gene-VNO77_11928	0.986378
4.66_477.1396m/z	Scutellarein 7,4'-Dimethyl Ether 6-Glucoside	gene-VNO77_40611	0.986376
5.89_300.0635n	Geraldol	gene-VNO77_40909	0.986376
5.01_301.0722m/z	(2r,3r)-3,5-Dihydroxy-2-(4-Hydroxyphenyl)-7-Methoxy-2,3-Dihydrochromen-4-One	gene-VNO77_33630	0.986375
5.78_301.0720m/z	5,7,8-Trihydroxy-4'-Methoxyflavanone	gene-VNO77_37293	0.986375
6.56_451.1767m/z	Gancaonin Q	gene-VNO77_13189	0.986375
6.58_357.1696m/z	Isobavachin	gene-VNO77_12085	0.986372
6.01_518.1814n	Phellodensin E	gene-VNO77_33112	0.98637
4.18_756.2149n	Kaempferol 3-Glucosyl-(1->4)-Rhamnosyl-(1->2)-Glucoside	gene-VNO77_24059	0.986362
4.93_297.1124m/z	Strobochrysin-Dimethylether	gene-VNO77_01626	0.986362
6.01_518.1814n	Phellodensin E	gene-VNO77_06494	0.986352
6.67_339.1607m/z	2',7-Dihydroxy-4'-Methoxy-8-Prenylflavan	gene-VNO77_35926	0.986337
5.12_341.0671m/z	8-Hydroxygalangin 7-Methyl Ether 8-Acetate	gene-VNO77_33463	0.986332
0.92_403.1350m/z	7-Hydroxyflavanone-Glucoside	gene-VNO77_33597	0.986323
5.16_789.2076m/z	Kaempferide 3-[Rhamnopyranosyl-(1->6)-Glucoside] 7-Rhamnoside	gene-VNO77_12443	0.986317
6.67_339.1607m/z	2',7-Dihydroxy-4'-Methoxy-8-Prenylflavan	gene-VNO77_07363	0.986315
5.25_339.0879m/z	7-Demethyltangeretin	gene-VNO77_33833	0.986313
6.67_339.1607m/z	2',7-Dihydroxy-4'-Methoxy-8-Prenylflavan	gene-VNO77_15965	0.986306
5.04_327.0878m/z	3-Hydroxy-3',4',5'-Trimethoxyflavone	gene-VNO77_13156	0.986298
4.62_535.1090m/z	Kaempferol 3-(6''-Malonylglucoside)	gene-VNO77_27767	0.986289
5.39_549.1603m/z	Chrysin 6-C-Arabinoside 8-C-Glucoside	gene-VNO77_40217	0.986288
0.92_403.1350m/z	7-Hydroxyflavanone-Glucoside	gene-VNO77_33325	0.986286
5.13_253.0509m/z	7-Hydroxy-2-(3-Hydroxyphenyl)-4h-Chromen-4-One	gene-VNO77_32468	0.986285
6.67_339.1607m/z	2',7-Dihydroxy-4'-Methoxy-8-Prenylflavan	gene-VNO77_10028	0.986282
6.50_366.1105n	5-Hydroxy-8-(4-Hydroxy-3-Methoxyphenyl)-2,2-Dimethyl-2h,6h-Benzo[1,2-B:5,4-B']Dipyran-6-One	gene-VNO77_07870	0.986276
5.32_601.1368m/z	Prunin 6''-P-Coumarate	gene-VNO77_36601	0.986276
5.25_339.0879m/z	7-Demethyltangeretin	gene-VNO77_33799	0.986274
4.18_756.2149n	Kaempferol 3-Glucosyl-(1->4)-Rhamnosyl-(1->2)-Glucoside	gene-VNO77_18017	0.986273
7.44_421.2009m/z	Kurarinone	gene-VNO77_13047	0.986269
4.40_461.1101m/z	5,2',6'-Trihydroxy-7-Methoxyflavone 2'-O-Glucoside	gene-VNO77_30289	0.986266
6.01_518.1814n	Phellodensin E	gene-VNO77_19646	0.986259
5.32_601.1368m/z	Prunin 6''-P-Coumarate	gene-VNO77_42422	0.986259
4.08_384.0864m/z	Cyanidin 7-Arabinoside	gene-VNO77_23719	0.986253
5.25_339.0879m/z	7-Demethyltangeretin	gene-VNO77_42352	0.986252
0.92_403.1350m/z	7-Hydroxyflavanone-Glucoside	gene-VNO77_02058	0.986252
5.25_339.0879m/z	7-Demethyltangeretin	gene-VNO77_21533	0.98625
5.82_386.0872m/z	Wharangin	gene-VNO77_29943	0.986249
6.27_283.0613m/z	5,7-Dihydroxy-6-Methoxy-2-Phenyl-4h-Chromen-4-One	gene-VNO77_30819	0.986244
5.46_599.1188m/z	Procyanidin A1	gene-VNO77_36143	0.986243
4.85_519.1140m/z	Apigenin 5-(6''-Malonylglucoside)	gene-VNO77_27767	0.986226
5.16_789.2076m/z	Kaempferide 3-[Rhamnopyranosyl-(1->6)-Glucoside] 7-Rhamnoside	gene-VNO77_20996	0.986225
7.07_371.1128m/z	2-(3,4-Dimethoxyphenyl)-5-Hydroxy-6,7,8-Trimethoxy-4h-Chromen-4-One	gene-VNO77_35818	0.986211
5.66_599.1217m/z	3 5 7-Trihydroxy-4'-Methoxyflavone	gene-VNO77_20908	0.986208
5.78_301.0720m/z	5,7,8-Trihydroxy-4'-Methoxyflavanone	gene-VNO77_34646	0.986206
5.25_339.0879m/z	7-Demethyltangeretin	gene-VNO77_12352	0.986205
6.27_283.0613m/z	5,7-Dihydroxy-6-Methoxy-2-Phenyl-4h-Chromen-4-One	gene-VNO77_33799	0.9862
5.78_301.0720m/z	5,7,8-Trihydroxy-4'-Methoxyflavanone	gene-VNO77_00241	0.986198
4.18_756.2149n	Kaempferol 3-Glucosyl-(1->4)-Rhamnosyl-(1->2)-Glucoside	gene-VNO77_17262	0.986193
4.30_331.0829m/z	Isosakuranetin	gene-VNO77_41194	0.986191
4.85_519.1140m/z	Apigenin 5-(6''-Malonylglucoside)	gene-VNO77_04928	0.986188
4.93_297.1124m/z	Strobochrysin-Dimethylether	gene-VNO77_08106	0.986181
5.90_297.0408m/z	3,5,8-Trihydroxy-2-(4-Hydroxyphenyl)-7-Methoxy-4h-Chromen-4-One	gene-VNO77_30289	0.986181
5.71_255.1017m/z	5-Methoxyflavanone	gene-VNO77_33597	0.986178
6.84_423.2165m/z	4'-O-Methylabyssinone V	gene-VNO77_13773	0.986173
5.46_599.1188m/z	Procyanidin A1	gene-VNO77_13156	0.986168
5.73_239.0705m/z	7-Hydroxyflavone	gene-VNO77_06711	0.986161
5.66_599.1217m/z	3 5 7-Trihydroxy-4'-Methoxyflavone	gene-VNO77_27767	0.986156
6.46_383.1489m/z	Abyssinoflavanone Iv	gene-VNO77_33016	0.986153
0.92_403.1350m/z	7-Hydroxyflavanone-Glucoside	gene-VNO77_32866	0.986151
0.92_403.1350m/z	7-Hydroxyflavanone-Glucoside	gene-VNO77_37748	0.986146
4.62_535.1090m/z	Kaempferol 3-(6''-Malonylglucoside)	gene-VNO77_17330	0.986144
4.66_477.1396m/z	Scutellarein 7,4'-Dimethyl Ether 6-Glucoside	gene-VNO77_33695	0.986139
5.25_339.0879m/z	7-Demethyltangeretin	gene-VNO77_13327	0.986138
5.01_301.0722m/z	(2r,3r)-3,5-Dihydroxy-2-(4-Hydroxyphenyl)-7-Methoxy-2,3-Dihydrochromen-4-One	gene-VNO77_28822	0.986137
6.64_323.1278m/z	Licoflavone A	gene-VNO77_37855	0.986136
6.01_518.1814n	Phellodensin E	gene-VNO77_21505	0.986133
6.01_518.1814n	Phellodensin E	gene-VNO77_04078	0.986132
5.78_301.0720m/z	5,7,8-Trihydroxy-4'-Methoxyflavanone	gene-VNO77_20996	0.986129
5.16_789.2076m/z	Kaempferide 3-[Rhamnopyranosyl-(1->6)-Glucoside] 7-Rhamnoside	gene-VNO77_40909	0.986124
7.56_435.1805m/z	Heteroartonin A	gene-VNO77_30817	0.98612
5.16_789.2076m/z	Kaempferide 3-[Rhamnopyranosyl-(1->6)-Glucoside] 7-Rhamnoside	gene-VNO77_02771	0.986111
6.01_518.1814n	Phellodensin E	gene-VNO77_23998	0.986105
6.46_383.1489m/z	Abyssinoflavanone Iv	gene-VNO77_07955	0.986102
6.56_451.1767m/z	Gancaonin Q	gene-VNO77_12443	0.986102
5.82_386.0872m/z	Wharangin	gene-VNO77_27767	0.9861
4.62_465.1399m/z	Okanin 4-Methyl Ether 3'-Glucoside	gene-VNO77_16328	0.986098
[truncated: 1,046,576+ more rows]

## Sheet: Cluster2
Metabolite_ID	Metabolite	Gene_id	Correlation
4.15_641.1723m/z	Isorhamnetin 3-Laminaribioside	gene-VNO77_44812	-0.867035
4.15_641.1723m/z	Isorhamnetin 3-Laminaribioside	gene-VNO77_20801	-0.842998
4.15_641.1723m/z	Isorhamnetin 3-Laminaribioside	gene-VNO77_33223	0.824214
4.15_641.1723m/z	Isorhamnetin 3-Laminaribioside	gene-VNO77_35366	0.916989
4.15_641.1723m/z	Isorhamnetin 3-Laminaribioside	gene-VNO77_40221	0.821254
4.15_641.1723m/z	Isorhamnetin 3-Laminaribioside	gene-VNO77_12834	0.842979
4.15_641.1723m/z	Isorhamnetin 3-Laminaribioside	gene-VNO77_14386	0.901657
4.15_641.1723m/z	Isorhamnetin 3-Laminaribioside	gene-VNO77_42726	0.81108
4.15_641.1723m/z	Isorhamnetin 3-Laminaribioside	gene-VNO77_26799	0.8298
4.15_641.1723m/z	Isorhamnetin 3-Laminaribioside	gene-VNO77_16103	0.853058
4.15_641.1723m/z	Isorhamnetin 3-Laminaribioside	gene-VNO77_18627	-0.812729
4.15_641.1723m/z	Isorhamnetin 3-Laminaribioside	gene-VNO77_11254	-0.872955
4.15_641.1723m/z	Isorhamnetin 3-Laminaribioside	gene-VNO77_39480	-0.831916
4.15_641.1723m/z	Isorhamnetin 3-Laminaribioside	gene-VNO77_10052	-0.816462
4.15_641.1723m/z	Isorhamnetin 3-Laminaribioside	gene-VNO77_37561	-0.811609
4.15_641.1723m/z	Isorhamnetin 3-Laminaribioside	gene-VNO77_11974	-0.840932
4.15_641.1723m/z	Isorhamnetin 3-Laminaribioside	gene-VNO77_37117	-0.946174
4.15_641.1723m/z	Isorhamnetin 3-Laminaribioside	gene-VNO77_43267	-0.863612
4.15_641.1723m/z	Isorhamnetin 3-Laminaribioside	gene-VNO77_16498	-0.87525
4.15_641.1723m/z	Isorhamnetin 3-Laminaribioside	gene-VNO77_32244	0.864856
4.15_641.1723m/z	Isorhamnetin 3-Laminaribioside	gene-VNO77_17328	0.806454
4.15_641.1723m/z	Isorhamnetin 3-Laminaribioside	gene-VNO77_31756	0.93796
4.15_641.1723m/z	Isorhamnetin 3-Laminaribioside	gene-VNO77_09820	0.859046
4.15_641.1723m/z	Isorhamnetin 3-Laminaribioside	gene-VNO77_06357	0.937355
4.15_641.1723m/z	Isorhamnetin 3-Laminaribioside	gene-VNO77_27656	0.908113
4.15_641.1723m/z	Isorhamnetin 3-Laminaribioside	gene-VNO77_17920	0.843497
4.15_641.1723m/z	Isorhamnetin 3-Laminaribioside	gene-VNO77_25353	0.8153
4.15_641.1723m/z	Isorhamnetin 3-Laminaribioside	gene-VNO77_31796	0.843497
4.15_641.1723m/z	Isorhamnetin 3-Laminaribioside	gene-VNO77_08733	0.863183
4.15_641.1723m/z	Isorhamnetin 3-Laminaribioside	gene-VNO77_28387	0.833818
4.15_641.1723m/z	Isorhamnetin 3-Laminaribioside	gene-VNO77_32586	0.833455
4.15_641.1723m/z	Isorhamnetin 3-Laminaribioside	gene-VNO77_20546	0.916039
4.15_641.1723m/z	Isorhamnetin 3-Laminaribioside	gene-VNO77_07187	0.845614
4.15_641.1723m/z	Isorhamnetin 3-Laminaribioside	gene-VNO77_07617	0.843986
4.15_641.1723m/z	Isorhamnetin 3-Laminaribioside	gene-VNO77_16614	0.960375
4.15_641.1723m/z	Isorhamnetin 3-Laminaribioside	gene-VNO77_35467	0.966353
4.15_641.1723m/z	Isorhamnetin 3-Laminaribioside	gene-VNO77_13655	0.882741
4.15_641.1723m/z	Isorhamnetin 3-Laminaribioside	gene-VNO77_36220	0.812955
4.15_641.1723m/z	Isorhamnetin 3-Laminaribioside	gene-VNO77_36410	0.836692
4.15_641.1723m/z	Isorhamnetin 3-Laminaribioside	gene-VNO77_35853	0.82741
4.15_641.1723m/z	Isorhamnetin 3-Laminaribioside	gene-VNO77_37029	0.821504
4.15_641.1723m/z	Isorhamnetin 3-Laminaribioside	gene-VNO77_00664	0.821504
4.15_641.1723m/z	Isorhamnetin 3-Laminaribioside	gene-VNO77_23712	0.891531
4.15_641.1723m/z	Isorhamnetin 3-Laminaribioside	gene-VNO77_33354	0.941319
4.15_641.1723m/z	Isorhamnetin 3-Laminaribioside	gene-VNO77_04982	0.835273
4.15_641.1723m/z	Isorhamnetin 3-Laminaribioside	gene-VNO77_31132	0.876854
4.15_641.1723m/z	Isorhamnetin 3-Laminaribioside	gene-VNO77_19004	0.829484
4.15_641.1723m/z	Isorhamnetin 3-Laminaribioside	gene-VNO77_36899	0.899406
4.15_641.1723m/z	Isorhamnetin 3-Laminaribioside	gene-VNO77_22356	0.908765
4.15_641.1723m/z	Isorhamnetin 3-Laminaribioside	gene-VNO77_05470	0.802695
4.15_641.1723m/z	Isorhamnetin 3-Laminaribioside	gene-VNO77_36119	0.810544
4.15_641.1723m/z	Isorhamnetin 3-Laminaribioside	gene-VNO77_09095	0.808033
4.15_641.1723m/z	Isorhamnetin 3-Laminaribioside	gene-VNO77_01732	0.827183
4.15_641.1723m/z	Isorhamnetin 3-Laminaribioside	gene-VNO77_37094	0.846106
4.15_641.1723m/z	Isorhamnetin 3-Laminaribioside	gene-VNO77_06822	0.847655
4.15_641.1723m/z	Isorhamnetin 3-Laminaribioside	gene-VNO77_14272	0.824522
4.15_641.1723m/z	Isorhamnetin 3-Laminaribioside	gene-VNO77_00792	0.9608
4.15_641.1723m/z	Isorhamnetin 3-Laminaribioside	gene-VNO77_07054	0.897999
4.15_641.1723m/z	Isorhamnetin 3-Laminaribioside	gene-VNO77_36400	0.868741
4.15_641.1723m/z	Isorhamnetin 3-Laminaribioside	gene-VNO77_32452	0.859784
4.15_641.1723m/z	Isorhamnetin 3-Laminaribioside	gene-VNO77_13183	0.829623
4.15_641.1723m/z	Isorhamnetin 3-Laminaribioside	gene-VNO77_07189	0.840824
4.15_641.1723m/z	Isorhamnetin 3-Laminaribioside	gene-VNO77_21381	0.804778
4.15_641.1723m/z	Isorhamnetin 3-Laminaribioside	gene-VNO77_42166	0.87997
4.15_641.1723m/z	Isorhamnetin 3-Laminaribioside	gene-VNO77_09433	0.824099
4.15_641.1723m/z	Isorhamnetin 3-Laminaribioside	gene-VNO77_40654	0.925268
4.15_641.1723m/z	Isorhamnetin 3-Laminaribioside	gene-VNO77_25813	0.954865
4.15_641.1723m/z	Isorhamnetin 3-Laminaribioside	gene-VNO77_14059	0.890915
4.15_641.1723m/z	Isorhamnetin 3-Laminaribioside	gene-VNO77_10661	0.887449
4.15_641.1723m/z	Isorhamnetin 3-Laminaribioside	gene-VNO77_40882	0.913432
4.15_641.1723m/z	Isorhamnetin 3-Laminaribioside	gene-VNO77_12118	0.830944
4.15_641.1723m/z	Isorhamnetin 3-Laminaribioside	gene-VNO77_36379	0.832712
4.15_641.1723m/z	Isorhamnetin 3-Laminaribioside	gene-VNO77_39146	0.811486
4.15_641.1723m/z	Isorhamnetin 3-Laminaribioside	gene-VNO77_34136	0.855833
4.15_641.1723m/z	Isorhamnetin 3-Laminaribioside	gene-VNO77_40202	0.965068
4.15_641.1723m/z	Isorhamnetin 3-Laminaribioside	gene-VNO77_23433	0.968106
4.15_641.1723m/z	Isorhamnetin 3-Laminaribioside	gene-VNO77_39882	0.816848
4.15_641.1723m/z	Isorhamnetin 3-Laminaribioside	gene-VNO77_13431	0.835579
4.15_641.1723m/z	Isorhamnetin 3-Laminaribioside	gene-VNO77_17760	0.848013
4.15_641.1723m/z	Isorhamnetin 3-Laminaribioside	gene-VNO77_12430	0.803264
4.15_641.1723m/z	Isorhamnetin 3-Laminaribioside	gene-VNO77_15991	0.961501
4.15_641.1723m/z	Isorhamnetin 3-Laminaribioside	gene-VNO77_39705	0.864836
4.15_641.1723m/z	Isorhamnetin 3-Laminaribioside	gene-VNO77_09992	0.951024
4.15_641.1723m/z	Isorhamnetin 3-Laminaribioside	gene-VNO77_08607	0.917795
4.15_641.1723m/z	Isorhamnetin 3-Laminaribioside	gene-VNO77_33601	0.803723
4.15_641.1723m/z	Isorhamnetin 3-Laminaribioside	gene-VNO77_02129	0.848734
4.15_641.1723m/z	Isorhamnetin 3-Laminaribioside	gene-VNO77_35779	0.941847
4.15_641.1723m/z	Isorhamnetin 3-Laminaribioside	gene-VNO77_28484	0.88553
4.15_641.1723m/z	Isorhamnetin 3-Laminaribioside	gene-VNO77_09817	0.850192
4.15_641.1723m/z	Isorhamnetin 3-Laminaribioside	gene-VNO77_17825	0.920174
4.15_641.1723m/z	Isorhamnetin 3-Laminaribioside	gene-VNO77_05613	0.842197
4.15_641.1723m/z	Isorhamnetin 3-Laminaribioside	gene-VNO77_11174	0.86822
4.15_641.1723m/z	Isorhamnetin 3-Laminaribioside	gene-VNO77_16399	0.900725
4.15_641.1723m/z	Isorhamnetin 3-Laminaribioside	gene-VNO77_40525	0.862869
4.15_641.1723m/z	Isorhamnetin 3-Laminaribioside	gene-VNO77_00269	0.893506
4.15_641.1723m/z	Isorhamnetin 3-Laminaribioside	gene-VNO77_36703	0.943697
4.15_641.1723m/z	Isorhamnetin 3-Laminaribioside	gene-VNO77_07230	0.827289
4.15_641.1723m/z	Isorhamnetin 3-Laminaribioside	gene-VNO77_35296	0.85059
4.15_641.1723m/z	Isorhamnetin 3-Laminaribioside	gene-VNO77_29719	0.900873
4.15_641.1723m/z	Isorhamnetin 3-Laminaribioside	gene-VNO77_10939	0.832593
4.15_641.1723m/z	Isorhamnetin 3-Laminaribioside	gene-VNO77_24866	0.853643
4.15_641.1723m/z	Isorhamnetin 3-Laminaribioside	gene-VNO77_13201	0.866617
4.15_641.1723m/z	Isorhamnetin 3-Laminaribioside	gene-VNO77_24794	0.885605
4.15_641.1723m/z	Isorhamnetin 3-Laminaribioside	gene-VNO77_23547	0.973878
4.15_641.1723m/z	Isorhamnetin 3-Laminaribioside	gene-VNO77_32504	0.963012
4.15_641.1723m/z	Isorhamnetin 3-Laminaribioside	gene-VNO77_15461	0.9016
4.15_641.1723m/z	Isorhamnetin 3-Laminaribioside	gene-VNO77_40475	0.857423
4.15_641.1723m/z	Isorhamnetin 3-Laminaribioside	gene-VNO77_12660	0.842841
4.15_641.1723m/z	Isorhamnetin 3-Laminaribioside	gene-VNO77_32037	0.95583
4.15_641.1723m/z	Isorhamnetin 3-Laminaribioside	gene-VNO77_17839	0.857353
4.15_641.1723m/z	Isorhamnetin 3-Laminaribioside	gene-VNO77_26892	0.840977
4.15_641.1723m/z	Isorhamnetin 3-Laminaribioside	gene-VNO77_05434	0.83769
4.15_641.1723m/z	Isorhamnetin 3-Laminaribioside	gene-VNO77_05105	0.892084
4.15_641.1723m/z	Isorhamnetin 3-Laminaribioside	gene-VNO77_07119	0.869992
4.15_641.1723m/z	Isorhamnetin 3-Laminaribioside	gene-VNO77_09377	0.843404
4.15_641.1723m/z	Isorhamnetin 3-Laminaribioside	gene-VNO77_30182	0.843258
4.15_641.1723m/z	Isorhamnetin 3-Laminaribioside	gene-VNO77_35407	0.900558
4.15_641.1723m/z	Isorhamnetin 3-Laminaribioside	gene-VNO77_33983	0.830572
4.15_641.1723m/z	Isorhamnetin 3-Laminaribioside	gene-VNO77_02808	0.85891
4.15_641.1723m/z	Isorhamnetin 3-Laminaribioside	gene-VNO77_05206	0.929233
4.15_641.1723m/z	Isorhamnetin 3-Laminaribioside	gene-VNO77_17704	0.84709
4.15_641.1723m/z	Isorhamnetin 3-Laminaribioside	gene-VNO77_23691	0.928388
4.15_641.1723m/z	Isorhamnetin 3-Laminaribioside	gene-VNO77_00431	0.92134
4.15_641.1723m/z	Isorhamnetin 3-Laminaribioside	gene-VNO77_07188	0.856396
4.15_641.1723m/z	Isorhamnetin 3-Laminaribioside	gene-VNO77_28674	0.96189
4.15_641.1723m/z	Isorhamnetin 3-Laminaribioside	gene-VNO77_16408	0.83179
4.15_641.1723m/z	Isorhamnetin 3-Laminaribioside	gene-VNO77_32418	0.96864
4.15_641.1723m/z	Isorhamnetin 3-Laminaribioside	gene-VNO77_40415	0.896274
4.15_641.1723m/z	Isorhamnetin 3-Laminaribioside	gene-VNO77_21855	0.825033
4.15_641.1723m/z	Isorhamnetin 3-Laminaribioside	gene-VNO77_06226	0.928601
4.15_641.1723m/z	Isorhamnetin 3-Laminaribioside	gene-VNO77_23270	0.823928
4.15_641.1723m/z	Isorhamnetin 3-Laminaribioside	gene-VNO77_16645	0.824504
4.15_641.1723m/z	Isorhamnetin 3-Laminaribioside	gene-VNO77_17609	0.967144
4.15_641.1723m/z	Isorhamnetin 3-Laminaribioside	gene-VNO77_36225	0.837633
4.15_641.1723m/z	Isorhamnetin 3-Laminaribioside	gene-VNO77_09380	0.965543
4.15_641.1723m/z	Isorhamnetin 3-Laminaribioside	gene-VNO77_32891	0.908252
4.15_641.1723m/z	Isorhamnetin 3-Laminaribioside	gene-VNO77_01528	0.890311
4.15_641.1723m/z	Isorhamnetin 3-Laminaribioside	gene-VNO77_11809	0.833075
4.15_641.1723m/z	Isorhamnetin 3-Laminaribioside	gene-VNO77_09849	0.939659
4.15_641.1723m/z	Isorhamnetin 3-Laminaribioside	gene-VNO77_40262	0.876864
4.15_641.1723m/z	Isorhamnetin 3-Laminaribioside	gene-VNO77_16135	0.852042
4.15_641.1723m/z	Isorhamnetin 3-Laminaribioside	gene-VNO77_37152	0.877289
4.15_641.1723m/z	Isorhamnetin 3-Laminaribioside	gene-VNO77_11163	0.971522
4.15_641.1723m/z	Isorhamnetin 3-Laminaribioside	gene-VNO77_22091	0.895516
4.15_641.1723m/z	Isorhamnetin 3-Laminaribioside	gene-VNO77_37059	0.872357
4.15_641.1723m/z	Isorhamnetin 3-Laminaribioside	gene-VNO77_22077	0.937943
4.15_641.1723m/z	Isorhamnetin 3-Laminaribioside	gene-VNO77_29410	0.807264
4.15_641.1723m/z	Isorhamnetin 3-Laminaribioside	gene-VNO77_39915	0.899199
4.15_641.1723m/z	Isorhamnetin 3-Laminaribioside	gene-VNO77_07661	0.81722
4.15_641.1723m/z	Isorhamnetin 3-Laminaribioside	gene-VNO77_01160	0.900943
4.15_641.1723m/z	Isorhamnetin 3-Laminaribioside	gene-VNO77_21568	0.86835
4.15_641.1723m/z	Isorhamnetin 3-Laminaribioside	gene-VNO77_18370	0.860528
4.15_641.1723m/z	Isorhamnetin 3-Laminaribioside	gene-VNO77_11801	0.833107
4.15_641.1723m/z	Isorhamnetin 3-Laminaribioside	gene-VNO77_07664	0.962719
4.15_641.1723m/z	Isorhamnetin 3-Laminaribioside	gene-VNO77_13582	0.956221
4.15_641.1723m/z	Isorhamnetin 3-Laminaribioside	gene-VNO77_14030	0.951043
4.15_641.1723m/z	Isorhamnetin 3-Laminaribioside	gene-VNO77_13472	0.839389
4.15_641.1723m/z	Isorhamnetin 3-Laminaribioside	gene-VNO77_33252	0.890561
4.15_641.1723m/z	Isorhamnetin 3-Laminaribioside	gene-VNO77_43271	0.855854
4.15_641.1723m/z	Isorhamnetin 3-Laminaribioside	gene-VNO77_28846	0.936855
4.15_641.1723m/z	Isorhamnetin 3-Laminaribioside	gene-VNO77_03986	0.903578
4.15_641.1723m/z	Isorhamnetin 3-Laminaribioside	gene-VNO77_29152	0.900117
4.15_641.1723m/z	Isorhamnetin 3-Laminaribioside	gene-VNO77_29267	0.853572
4.15_641.1723m/z	Isorhamnetin 3-Laminaribioside	gene-VNO77_32197	0.850872
4.15_641.1723m/z	Isorhamnetin 3-Laminaribioside	gene-VNO77_02723	0.80507
4.15_641.1723m/z	Isorhamnetin 3-Laminaribioside	gene-VNO77_15664	0.845002
4.15_641.1723m/z	Isorhamnetin 3-Laminaribioside	gene-VNO77_21327	0.833951
4.15_641.1723m/z	Isorhamnetin 3-Laminaribioside	gene-VNO77_17290	0.853789
4.15_641.1723m/z	Isorhamnetin 3-Laminaribioside	gene-VNO77_40456	0.959169
4.15_641.1723m/z	Isorhamnetin 3-Laminaribioside	gene-VNO77_30316	0.931631
4.15_641.1723m/z	Isorhamnetin 3-Laminaribioside	gene-VNO77_27470	0.852655
4.15_641.1723m/z	Isorhamnetin 3-Laminaribioside	gene-VNO77_43033	0.917469
4.15_641.1723m/z	Isorhamnetin 3-Laminaribioside	gene-VNO77_07997	0.877477
4.15_641.1723m/z	Isorhamnetin 3-Laminaribioside	gene-VNO77_00250	0.856889
4.15_641.1723m/z	Isorhamnetin 3-Laminaribioside	gene-VNO77_11279	0.858275
4.15_641.1723m/z	Isorhamnetin 3-Laminaribioside	gene-VNO77_42872	0.862374
4.15_641.1723m/z	Isorhamnetin 3-Laminaribioside	gene-VNO77_06872	0.863708
4.15_641.1723m/z	Isorhamnetin 3-Laminaribioside	gene-VNO77_04683	0.875048
4.15_641.1723m/z	Isorhamnetin 3-Laminaribioside	gene-VNO77_17323	0.863169
4.15_641.1723m/z	Isorhamnetin 3-Laminaribioside	gene-VNO77_42961	0.92015
4.15_641.1723m/z	Isorhamnetin 3-Laminaribioside	gene-VNO77_05810	0.815059
4.15_641.1723m/z	Isorhamnetin 3-Laminaribioside	gene-VNO77_16393	0.841031
4.15_641.1723m/z	Isorhamnetin 3-Laminaribioside	gene-VNO77_02809	0.832214
4.15_641.1723m/z	Isorhamnetin 3-Laminaribioside	gene-VNO77_33054	0.833124
4.15_641.1723m/z	Isorhamnetin 3-Laminaribioside	gene-VNO77_08968	0.928989
4.15_641.1723m/z	Isorhamnetin 3-Laminaribioside	gene-VNO77_36522	0.943868
4.15_641.1723m/z	Isorhamnetin 3-Laminaribioside	gene-VNO77_20768	0.885928
4.15_641.1723m/z	Isorhamnetin 3-Laminaribioside	gene-VNO77_32387	0.805774
4.15_641.1723m/z	Isorhamnetin 3-Laminaribioside	gene-VNO77_23800	0.817835
4.15_641.1723m/z	Isorhamnetin 3-Laminaribioside	gene-VNO77_13990	0.812194
4.15_641.1723m/z	Isorhamnetin 3-Laminaribioside	gene-VNO77_15399	0.923866
4.15_641.1723m/z	Isorhamnetin 3-Laminaribioside	gene-VNO77_15450	0.892702
4.15_641.1723m/z	Isorhamnetin 3-Laminaribioside	gene-VNO77_25085	0.88076
4.15_641.1723m/z	Isorhamnetin 3-Laminaribioside	gene-VNO77_01625	0.971722
4.15_641.1723m/z	Isorhamnetin 3-Laminaribioside	gene-VNO77_25928	0.903213
4.15_641.1723m/z	Isorhamnetin 3-Laminaribioside	gene-VNO77_29593	0.805295
4.15_641.1723m/z	Isorhamnetin 3-Laminaribioside	gene-VNO77_21816	0.859786
4.15_641.1723m/z	Isorhamnetin 3-Laminaribioside	gene-VNO77_29217	0.835402
4.15_641.1723m/z	Isorhamnetin 3-Laminaribioside	gene-VNO77_05249	0.859438
4.15_641.1723m/z	Isorhamnetin 3-Laminaribioside	gene-VNO77_26018	0.924791
4.15_641.1723m/z	Isorhamnetin 3-Laminaribioside	gene-VNO77_07099	0.950125
4.15_641.1723m/z	Isorhamnetin 3-Laminaribioside	gene-VNO77_36738	0.856427
4.15_641.1723m/z	Isorhamnetin 3-Laminaribioside	gene-VNO77_20501	0.966245
4.15_641.1723m/z	Isorhamnetin 3-Laminaribioside	gene-VNO77_21456	0.804833
4.15_641.1723m/z	Isorhamnetin 3-Laminaribioside	gene-VNO77_06685	0.940603
4.15_641.1723m/z	Isorhamnetin 3-Laminaribioside	gene-VNO77_44545	0.849255
4.15_641.1723m/z	Isorhamnetin 3-Laminaribioside	gene-VNO77_25028	0.890328
4.15_641.1723m/z	Isorhamnetin 3-Laminaribioside	gene-VNO77_41267	0.869194
4.15_641.1723m/z	Isorhamnetin 3-Laminaribioside	gene-VNO77_15388	0.846945
4.15_641.1723m/z	Isorhamnetin 3-Laminaribioside	gene-VNO77_25480	0.892238
4.15_641.1723m/z	Isorhamnetin 3-Laminaribioside	gene-VNO77_27895	0.934368
4.15_641.1723m/z	Isorhamnetin 3-Laminaribioside	gene-VNO77_25130	0.911646
4.15_641.1723m/z	Isorhamnetin 3-Laminaribioside	gene-VNO77_36694	0.873925
4.15_641.1723m/z	Isorhamnetin 3-Laminaribioside	gene-VNO77_28221	0.919689
4.15_641.1723m/z	Isorhamnetin 3-Laminaribioside	gene-VNO77_11171	0.968013
4.15_641.1723m/z	Isorhamnetin 3-Laminaribioside	gene-VNO77_00212	0.914275
4.15_641.1723m/z	Isorhamnetin 3-Laminaribioside	gene-VNO77_10445	0.861392
4.15_641.1723m/z	Isorhamnetin 3-Laminaribioside	gene-VNO77_18027	0.950797
4.15_641.1723m/z	Isorhamnetin 3-Laminaribioside	gene-VNO77_10941	0.873957
4.15_641.1723m/z	Isorhamnetin 3-Laminaribioside	gene-VNO77_39154	0.982263
4.15_641.1723m/z	Isorhamnetin 3-Laminaribioside	gene-VNO77_15819	0.872451
4.15_641.1723m/z	Isorhamnetin 3-Laminaribioside	gene-VNO77_22002	0.808109
4.15_641.1723m/z	Isorhamnetin 3-Laminaribioside	gene-VNO77_44534	0.860943
4.15_641.1723m/z	Isorhamnetin 3-Laminaribioside	gene-VNO77_13770	0.905589
4.15_641.1723m/z	Isorhamnetin 3-Laminaribioside	gene-VNO77_04232	0.817224
4.15_641.1723m/z	Isorhamnetin 3-Laminaribioside	gene-VNO77_05235	0.978382
4.15_641.1723m/z	Isorhamnetin 3-Laminaribioside	gene-VNO77_25690	0.898567
4.15_641.1723m/z	Isorhamnetin 3-Laminaribioside	gene-VNO77_28189	0.867253
4.15_641.1723m/z	Isorhamnetin 3-Laminaribioside	gene-VNO77_27590	0.89127
4.15_641.1723m/z	Isorhamnetin 3-Laminaribioside	gene-VNO77_44478	0.881042
4.15_641.1723m/z	Isorhamnetin 3-Laminaribioside	gene-VNO77_29791	0.887044
4.15_641.1723m/z	Isorhamnetin 3-Laminaribioside	gene-VNO77_09723	0.835331
4.15_641.1723m/z	Isorhamnetin 3-Laminaribioside	gene-VNO77_34834	0.844669
4.15_641.1723m/z	Isorhamnetin 3-Laminaribioside	gene-VNO77_40224	0.83391
4.15_641.1723m/z	Isorhamnetin 3-Laminaribioside	gene-VNO77_43232	0.949499
4.15_641.1723m/z	Isorhamnetin 3-Laminaribioside	gene-VNO77_31833	0.880118
4.15_641.1723m/z	Isorhamnetin 3-Laminaribioside	gene-VNO77_09614	0.928729
4.15_641.1723m/z	Isorhamnetin 3-Laminaribioside	gene-VNO77_41046	0.876348
4.15_641.1723m/z	Isorhamnetin 3-Laminaribioside	gene-VNO77_36541	0.933786
4.15_641.1723m/z	Isorhamnetin 3-Laminaribioside	gene-VNO77_32262	0.862873
4.15_641.1723m/z	Isorhamnetin 3-Laminaribioside	gene-VNO77_01878	0.869666
4.15_641.1723m/z	Isorhamnetin 3-Laminaribioside	gene-VNO77_00923	0.929927
4.15_641.1723m/z	Isorhamnetin 3-Laminaribioside	gene-VNO77_39998	0.938966
4.15_641.1723m/z	Isorhamnetin 3-Laminaribioside	gene-VNO77_37196	0.909687
4.15_641.1723m/z	Isorhamnetin 3-Laminaribioside	gene-VNO77_21153	0.927457
4.15_641.1723m/z	Isorhamnetin 3-Laminaribioside	gene-VNO77_24754	0.89685
4.15_641.1723m/z	Isorhamnetin 3-Laminaribioside	gene-VNO77_21650	0.853914
4.15_641.1723m/z	Isorhamnetin 3-Laminaribioside	gene-VNO77_23675	0.986402
4.15_641.1723m/z	Isorhamnetin 3-Laminaribioside	gene-VNO77_20547	0.980588
4.15_641.1723m/z	Isorhamnetin 3-Laminaribioside	gene-VNO77_02973	0.981903
4.15_641.1723m/z	Isorhamnetin 3-Laminaribioside	gene-VNO77_26985	0.943814
4.15_641.1723m/z	Isorhamnetin 3-Laminaribioside	gene-VNO77_22088	0.823922
4.15_641.1723m/z	Isorhamnetin 3-Laminaribioside	gene-VNO77_01826	0.895164
4.15_641.1723m/z	Isorhamnetin 3-Laminaribioside	gene-VNO77_34197	0.943964
4.15_641.1723m/z	Isorhamnetin 3-Laminaribioside	gene-VNO77_26963	0.859922
4.15_641.1723m/z	Isorhamnetin 3-Laminaribioside	gene-VNO77_43126	0.979863
4.15_641.1723m/z	Isorhamnetin 3-Laminaribioside	gene-VNO77_32454	0.880993
4.15_641.1723m/z	Isorhamnetin 3-Laminaribioside	gene-VNO77_36064	0.907848
4.15_641.1723m/z	Isorhamnetin 3-Laminaribioside	gene-VNO77_42464	0.865004
4.15_641.1723m/z	Isorhamnetin 3-Laminaribioside	gene-VNO77_30108	0.88282
4.15_641.1723m/z	Isorhamnetin 3-Laminaribioside	gene-VNO77_29666	0.960044
4.15_641.1723m/z	Isorhamnetin 3-Laminaribioside	gene-VNO77_21230	0.989074
4.15_641.1723m/z	Isorhamnetin 3-Laminaribioside	gene-VNO77_22126	0.849434
4.15_641.1723m/z	Isorhamnetin 3-Laminaribioside	gene-VNO77_31165	0.883237
4.15_641.1723m/z	Isorhamnetin 3-Laminaribioside	gene-VNO77_21854	0.8798
4.15_641.1723m/z	Isorhamnetin 3-Laminaribioside	gene-VNO77_03854	0.957083
4.15_641.1723m/z	Isorhamnetin 3-Laminaribioside	gene-VNO77_31736	0.957741
4.15_641.1723m/z	Isorhamnetin 3-Laminaribioside	gene-VNO77_40395	0.843501
4.15_641.1723m/z	Isorhamnetin 3-Laminaribioside	gene-VNO77_14468	0.889438
4.15_641.1723m/z	Isorhamnetin 3-Laminaribioside	gene-VNO77_31995	0.865945
4.15_641.1723m/z	Isorhamnetin 3-Laminaribioside	gene-VNO77_43548	0.857713
4.15_641.1723m/z	Isorhamnetin 3-Laminaribioside	gene-VNO77_16448	0.870189
4.15_641.1723m/z	Isorhamnetin 3-Laminaribioside	gene-VNO77_17183	0.899869
4.15_641.1723m/z	Isorhamnetin 3-Laminaribioside	gene-VNO77_43878	0.882974
4.15_641.1723m/z	Isorhamnetin 3-Laminaribioside	gene-VNO77_45185	0.919883
4.15_641.1723m/z	Isorhamnetin 3-Laminaribioside	gene-VNO77_07818	0.971947
4.15_641.1723m/z	Isorhamnetin 3-Laminaribioside	gene-VNO77_00306	0.901029
4.15_641.1723m/z	Isorhamnetin 3-Laminaribioside	gene-VNO77_01915	0.910666
4.15_641.1723m/z	Isorhamnetin 3-Laminaribioside	gene-VNO77_28354	0.903578
4.15_641.1723m/z	Isorhamnetin 3-Laminaribioside	gene-VNO77_12136	0.849509
4.15_641.1723m/z	Isorhamnetin 3-Laminaribioside	gene-VNO77_04892	0.955095
4.15_641.1723m/z	Isorhamnetin 3-Laminaribioside	gene-VNO77_01777	0.930423
4.15_641.1723m/z	Isorhamnetin 3-Laminaribioside	gene-VNO77_29578	0.949123
4.15_641.1723m/z	Isorhamnetin 3-Laminaribioside	gene-VNO77_13889	0.91429
4.15_641.1723m/z	Isorhamnetin 3-Laminaribioside	gene-VNO77_21267	0.940543
4.15_641.1723m/z	Isorhamnetin 3-Laminaribioside	gene-VNO77_09619	0.88463
4.15_641.1723m/z	Isorhamnetin 3-Laminaribioside	gene-VNO77_07658	0.922091
4.15_641.1723m/z	Isorhamnetin 3-Laminaribioside	gene-VNO77_39058	0.911546
4.15_641.1723m/z	Isorhamnetin 3-Laminaribioside	gene-VNO77_17558	0.881374
4.15_641.1723m/z	Isorhamnetin 3-Laminaribioside	gene-VNO77_04604	0.804797
4.15_641.1723m/z	Isorhamnetin 3-Laminaribioside	gene-VNO77_27267	0.936367
4.15_641.1723m/z	Isorhamnetin 3-Laminaribioside	gene-VNO77_40748	0.983956
4.15_641.1723m/z	Isorhamnetin 3-Laminaribioside	gene-VNO77_37169	0.812842
4.15_641.1723m/z	Isorhamnetin 3-Laminaribioside	gene-VNO77_21019	0.888733
4.15_641.1723m/z	Isorhamnetin 3-Laminaribioside	gene-VNO77_17709	0.915122
4.15_641.1723m/z	Isorhamnetin 3-Laminaribioside	gene-VNO77_40313	0.842919
4.15_641.1723m/z	Isorhamnetin 3-Laminaribioside	gene-VNO77_28085	0.891818
4.15_641.1723m/z	Isorhamnetin 3-Laminaribioside	gene-VNO77_36702	0.963863
4.15_641.1723m/z	Isorhamnetin 3-Laminaribioside	gene-VNO77_13160	0.969365
4.15_641.1723m/z	Isorhamnetin 3-Laminaribioside	gene-VNO77_32728	0.973016
4.15_641.1723m/z	Isorhamnetin 3-Laminaribioside	gene-VNO77_04858	0.878988
4.15_641.1723m/z	Isorhamnetin 3-Laminaribioside	gene-VNO77_22627	0.893355
4.15_641.1723m/z	Isorhamnetin 3-Laminaribioside	gene-VNO77_37003	0.824042
4.15_641.1723m/z	Isorhamnetin 3-Laminaribioside	gene-VNO77_43639	0.956671
4.15_641.1723m/z	Isorhamnetin 3-Laminaribioside	gene-VNO77_32041	0.89363
4.15_641.1723m/z	Isorhamnetin 3-Laminaribioside	gene-VNO77_06427	0.876602
4.15_641.1723m/z	Isorhamnetin 3-Laminaribioside	gene-VNO77_23701	0.893466
4.15_641.1723m/z	Isorhamnetin 3-Laminaribioside	gene-VNO77_02417	0.857987
4.15_641.1723m/z	Isorhamnetin 3-Laminaribioside	gene-VNO77_32427	0.835428
4.15_641.1723m/z	Isorhamnetin 3-Laminaribioside	gene-VNO77_31976	0.951597
4.15_641.1723m/z	Isorhamnetin 3-Laminaribioside	gene-VNO77_05258	0.838649
4.15_641.1723m/z	Isorhamnetin 3-Laminaribioside	gene-VNO77_04481	0.876539
4.15_641.1723m/z	Isorhamnetin 3-Laminaribioside	gene-VNO77_21356	0.912628
4.15_641.1723m/z	Isorhamnetin 3-Laminaribioside	gene-VNO77_26784	0.841688
4.15_641.1723m/z	Isorhamnetin 3-Laminaribioside	gene-VNO77_40798	0.86735
4.15_641.1723m/z	Isorhamnetin 3-Laminaribioside	gene-VNO77_42789	0.895875
4.15_641.1723m/z	Isorhamnetin 3-Laminaribioside	gene-VNO77_42514	0.900205
4.15_641.1723m/z	Isorhamnetin 3-Laminaribioside	gene-VNO77_41355	0.888303
4.15_641.1723m/z	Isorhamnetin 3-Laminaribioside	gene-VNO77_32083	0.905252
4.15_641.1723m/z	Isorhamnetin 3-Laminaribioside	gene-VNO77_40546	0.911603
4.15_641.1723m/z	Isorhamnetin 3-Laminaribioside	gene-VNO77_25483	0.829241
4.15_641.1723m/z	Isorhamnetin 3-Laminaribioside	gene-VNO77_25640	0.855822
4.15_641.1723m/z	Isorhamnetin 3-Laminaribioside	gene-VNO77_20273	0.916339
4.15_641.1723m/z	Isorhamnetin 3-Laminaribioside	gene-VNO77_20563	0.856844
4.15_641.1723m/z	Isorhamnetin 3-Laminaribioside	gene-VNO77_12362	0.929403
4.15_641.1723m/z	Isorhamnetin 3-Laminaribioside	gene-VNO77_09612	0.890105
4.15_641.1723m/z	Isorhamnetin 3-Laminaribioside	gene-VNO77_06621	0.906825
4.15_641.1723m/z	Isorhamnetin 3-Laminaribioside	gene-VNO77_21359	0.843674
4.15_641.1723m/z	Isorhamnetin 3-Laminaribioside	gene-VNO77_10260	0.899339
4.15_641.1723m/z	Isorhamnetin 3-Laminaribioside	gene-VNO77_21226	0.858094
4.15_641.1723m/z	Isorhamnetin 3-Laminaribioside	gene-VNO77_00013	0.91278
4.15_641.1723m/z	Isorhamnetin 3-Laminaribioside	gene-VNO77_39883	0.92908
4.15_641.1723m/z	Isorhamnetin 3-Laminaribioside	gene-VNO77_45190	0.913283
4.15_641.1723m/z	Isorhamnetin 3-Laminaribioside	gene-VNO77_03896	0.910988
4.15_641.1723m/z	Isorhamnetin 3-Laminaribioside	gene-VNO77_01987	0.938664
4.15_641.1723m/z	Isorhamnetin 3-Laminaribioside	gene-VNO77_32379	0.908189
4.15_641.1723m/z	Isorhamnetin 3-Laminaribioside	gene-VNO77_17589	0.890144
4.15_641.1723m/z	Isorhamnetin 3-Laminaribioside	gene-VNO77_29649	0.842273
4.15_641.1723m/z	Isorhamnetin 3-Laminaribioside	gene-VNO77_08866	0.827757
4.15_641.1723m/z	Isorhamnetin 3-Laminaribioside	gene-VNO77_05699	0.892167
4.15_641.1723m/z	Isorhamnetin 3-Laminaribioside	gene-VNO77_24498	0.964698
4.15_641.1723m/z	Isorhamnetin 3-Laminaribioside	gene-VNO77_28176	0.850063
4.15_641.1723m/z	Isorhamnetin 3-Laminaribioside	gene-VNO77_23536	0.926188
4.15_641.1723m/z	Isorhamnetin 3-Laminaribioside	gene-VNO77_07562	0.826779
4.15_641.1723m/z	Isorhamnetin 3-Laminaribioside	gene-VNO77_23180	0.983992
4.15_641.1723m/z	Isorhamnetin 3-Laminaribioside	gene-VNO77_32980	0.889205
4.15_641.1723m/z	Isorhamnetin 3-Laminaribioside	gene-VNO77_36876	0.857837
4.15_641.1723m/z	Isorhamnetin 3-Laminaribioside	gene-VNO77_28262	0.965419
4.15_641.1723m/z	Isorhamnetin 3-Laminaribioside	gene-VNO77_30881	0.941742
4.15_641.1723m/z	Isorhamnetin 3-Laminaribioside	gene-VNO77_35370	0.898722
4.15_641.1723m/z	Isorhamnetin 3-Laminaribioside	gene-VNO77_30544	0.906515
4.15_641.1723m/z	Isorhamnetin 3-Laminaribioside	gene-VNO77_18271	0.962331
4.15_641.1723m/z	Isorhamnetin 3-Laminaribioside	gene-VNO77_29650	0.818277
4.15_641.1723m/z	Isorhamnetin 3-Laminaribioside	gene-VNO77_39671	0.863251
4.15_641.1723m/z	Isorhamnetin 3-Laminaribioside	gene-VNO77_05216	0.918961
4.15_641.1723m/z	Isorhamnetin 3-Laminaribioside	gene-VNO77_25932	0.94808
4.15_641.1723m/z	Isorhamnetin 3-Laminaribioside	gene-VNO77_40396	0.927053
4.15_641.1723m/z	Isorhamnetin 3-Laminaribioside	gene-VNO77_03143	0.90834
4.15_641.1723m/z	Isorhamnetin 3-Laminaribioside	gene-VNO77_12591	0.917227
4.15_641.1723m/z	Isorhamnetin 3-Laminaribioside	gene-VNO77_41707	0.994909
4.15_641.1723m/z	Isorhamnetin 3-Laminaribioside	gene-VNO77_09819	0.965109
4.15_641.1723m/z	Isorhamnetin 3-Laminaribioside	gene-VNO77_33879	0.908816
4.15_641.1723m/z	Isorhamnetin 3-Laminaribioside	gene-VNO77_15688	0.966381
4.15_641.1723m/z	Isorhamnetin 3-Laminaribioside	gene-VNO77_16989	0.936266
4.15_641.1723m/z	Isorhamnetin 3-Laminaribioside	gene-VNO77_11875	0.876383
4.15_641.1723m/z	Isorhamnetin 3-Laminaribioside	gene-VNO77_12512	0.893326
4.15_641.1723m/z	Isorhamnetin 3-Laminaribioside	gene-VNO77_40022	0.972773
4.15_641.1723m/z	Isorhamnetin 3-Laminaribioside	gene-VNO77_39780	0.838317
4.15_641.1723m/z	Isorhamnetin 3-Laminaribioside	gene-VNO77_25965	0.930792
4.15_641.1723m/z	Isorhamnetin 3-Laminaribioside	gene-VNO77_10754	0.830443
4.15_641.1723m/z	Isorhamnetin 3-Laminaribioside	gene-VNO77_32533	0.835761
4.15_641.1723m/z	Isorhamnetin 3-Laminaribioside	gene-VNO77_07472	0.808836
4.15_641.1723m/z	Isorhamnetin 3-Laminaribioside	gene-VNO77_34292	0.87166
4.15_641.1723m/z	Isorhamnetin 3-Laminaribioside	gene-VNO77_42526	0.899592
4.15_641.1723m/z	Isorhamnetin 3-Laminaribioside	gene-VNO77_43059	0.864377
4.15_641.1723m/z	Isorhamnetin 3-Laminaribioside	gene-VNO77_13598	0.908268
4.15_641.1723m/z	Isorhamnetin 3-Laminaribioside	gene-VNO77_42876	0.855008
4.15_641.1723m/z	Isorhamnetin 3-Laminaribioside	gene-VNO77_43769	0.918496
4.15_641.1723m/z	Isorhamnetin 3-Laminaribioside	gene-VNO77_10291	0.945843
4.15_641.1723m/z	Isorhamnetin 3-Laminaribioside	gene-VNO77_37155	0.893989
4.15_641.1723m/z	Isorhamnetin 3-Laminaribioside	gene-VNO77_07368	0.833221
4.15_641.1723m/z	Isorhamnetin 3-Laminaribioside	gene-VNO77_12828	0.927126
4.15_641.1723m/z	Isorhamnetin 3-Laminaribioside	gene-VNO77_00209	0.89432
4.15_641.1723m/z	Isorhamnetin 3-Laminaribioside	gene-VNO77_29911	0.907517
4.15_641.1723m/z	Isorhamnetin 3-Laminaribioside	gene-VNO77_09805	0.910943
4.15_641.1723m/z	Isorhamnetin 3-Laminaribioside	gene-VNO77_24033	0.852855
4.15_641.1723m/z	Isorhamnetin 3-Laminaribioside	gene-VNO77_16613	0.846727
4.15_641.1723m/z	Isorhamnetin 3-Laminaribioside	gene-VNO77_29651	0.867157
4.15_641.1723m/z	Isorhamnetin 3-Laminaribioside	gene-VNO77_45140	0.926053
4.15_641.1723m/z	Isorhamnetin 3-Laminaribioside	gene-VNO77_33083	0.87929
4.15_641.1723m/z	Isorhamnetin 3-Laminaribioside	gene-VNO77_05714	0.974912
4.15_641.1723m/z	Isorhamnetin 3-Laminaribioside	gene-VNO77_07115	0.887472
4.15_641.1723m/z	Isorhamnetin 3-Laminaribioside	gene-VNO77_39273	0.870815
4.15_641.1723m/z	Isorhamnetin 3-Laminaribioside	gene-VNO77_09206	0.88318
4.15_641.1723m/z	Isorhamnetin 3-Laminaribioside	gene-VNO77_04977	0.833812
4.15_641.1723m/z	Isorhamnetin 3-Laminaribioside	gene-VNO77_35911	0.884359
4.15_641.1723m/z	Isorhamnetin 3-Laminaribioside	gene-VNO77_12613	0.910581
4.15_641.1723m/z	Isorhamnetin 3-Laminaribioside	gene-VNO77_40998	0.989667
4.15_641.1723m/z	Isorhamnetin 3-Laminaribioside	gene-VNO77_25788	0.959232
4.15_641.1723m/z	Isorhamnetin 3-Laminaribioside	gene-VNO77_44543	0.910956
4.15_641.1723m/z	Isorhamnetin 3-Laminaribioside	gene-VNO77_08863	0.985522
4.15_641.1723m/z	Isorhamnetin 3-Laminaribioside	gene-VNO77_05220	0.939947
4.15_641.1723m/z	Isorhamnetin 3-Laminaribioside	gene-VNO77_01009	0.92545
4.15_641.1723m/z	Isorhamnetin 3-Laminaribioside	gene-VNO77_25398	0.960512
4.15_641.1723m/z	Isorhamnetin 3-Laminaribioside	gene-VNO77_01874	0.84468
4.15_641.1723m/z	Isorhamnetin 3-Laminaribioside	gene-VNO77_05221	0.967737
4.15_641.1723m/z	Isorhamnetin 3-Laminaribioside	gene-VNO77_17799	0.840916
4.15_641.1723m/z	Isorhamnetin 3-Laminaribioside	gene-VNO77_16635	0.899833
4.15_641.1723m/z	Isorhamnetin 3-Laminaribioside	gene-VNO77_05441	0.874459
4.15_641.1723m/z	Isorhamnetin 3-Laminaribioside	gene-VNO77_24051	0.967573
4.15_641.1723m/z	Isorhamnetin 3-Laminaribioside	gene-VNO77_16447	0.895678
4.15_641.1723m/z	Isorhamnetin 3-Laminaribioside	gene-VNO77_20497	0.850728
4.15_641.1723m/z	Isorhamnetin 3-Laminaribioside	gene-VNO77_24528	0.95665
4.15_641.1723m/z	Isorhamnetin 3-Laminaribioside	gene-VNO77_03644	0.864685
4.15_641.1723m/z	Isorhamnetin 3-Laminaribioside	gene-VNO77_17611	0.963861
4.15_641.1723m/z	Isorhamnetin 3-Laminaribioside	gene-VNO77_33743	0.847927
4.15_641.1723m/z	Isorhamnetin 3-Laminaribioside	gene-VNO77_13439	0.993176
4.15_641.1723m/z	Isorhamnetin 3-Laminaribioside	gene-VNO77_12160	0.975823
4.15_641.1723m/z	Isorhamnetin 3-Laminaribioside	gene-VNO77_10850	0.890544
4.15_641.1723m/z	Isorhamnetin 3-Laminaribioside	gene-VNO77_32172	0.883504
4.15_641.1723m/z	Isorhamnetin 3-Laminaribioside	gene-VNO77_26823	0.895357
4.15_641.1723m/z	Isorhamnetin 3-Laminaribioside	gene-VNO77_29475	0.95467
4.15_641.1723m/z	Isorhamnetin 3-Laminaribioside	gene-VNO77_05242	0.833019
4.15_641.1723m/z	Isorhamnetin 3-Laminaribioside	gene-VNO77_25328	0.908668
4.15_641.1723m/z	Isorhamnetin 3-Laminaribioside	gene-VNO77_39867	0.951174
4.15_641.1723m/z	Isorhamnetin 3-Laminaribioside	gene-VNO77_22481	0.926875
4.15_641.1723m/z	Isorhamnetin 3-Laminaribioside	gene-VNO77_07191	0.97353
4.15_641.1723m/z	Isorhamnetin 3-Laminaribioside	gene-VNO77_04319	0.802919
4.15_641.1723m/z	Isorhamnetin 3-Laminaribioside	gene-VNO77_30065	0.905941
4.15_641.1723m/z	Isorhamnetin 3-Laminaribioside	gene-VNO77_01431	0.906758
4.15_641.1723m/z	Isorhamnetin 3-Laminaribioside	gene-VNO77_00611	0.896552
4.15_641.1723m/z	Isorhamnetin 3-Laminaribioside	gene-VNO77_10443	0.847341
4.15_641.1723m/z	Isorhamnetin 3-Laminaribioside	gene-VNO77_29562	0.902614
4.15_641.1723m/z	Isorhamnetin 3-Laminaribioside	gene-VNO77_05106	0.98586
4.15_641.1723m/z	Isorhamnetin 3-Laminaribioside	gene-VNO77_11323	0.939365
4.15_641.1723m/z	Isorhamnetin 3-Laminaribioside	gene-VNO77_17516	0.904493
4.15_641.1723m/z	Isorhamnetin 3-Laminaribioside	gene-VNO77_33520	0.914247
4.15_641.1723m/z	Isorhamnetin 3-Laminaribioside	gene-VNO77_12601	0.915601
4.15_641.1723m/z	Isorhamnetin 3-Laminaribioside	gene-VNO77_35802	0.931187
4.15_641.1723m/z	Isorhamnetin 3-Laminaribioside	gene-VNO77_22202	0.977012
4.15_641.1723m/z	Isorhamnetin 3-Laminaribioside	gene-VNO77_39654	0.86401
4.15_641.1723m/z	Isorhamnetin 3-Laminaribioside	gene-VNO77_31804	0.95327
4.15_641.1723m/z	Isorhamnetin 3-Laminaribioside	gene-VNO77_20197	0.968747
4.15_641.1723m/z	Isorhamnetin 3-Laminaribioside	gene-VNO77_29362	0.935774
4.15_641.1723m/z	Isorhamnetin 3-Laminaribioside	gene-VNO77_12016	0.976657
4.15_641.1723m/z	Isorhamnetin 3-Laminaribioside	gene-VNO77_39370	0.815271
4.15_641.1723m/z	Isorhamnetin 3-Laminaribioside	gene-VNO77_41499	0.95808
4.15_641.1723m/z	Isorhamnetin 3-Laminaribioside	gene-VNO77_39667	0.887476
4.15_641.1723m/z	Isorhamnetin 3-Laminaribioside	gene-VNO77_00849	0.87782
4.15_641.1723m/z	Isorhamnetin 3-Laminaribioside	gene-VNO77_05361	0.971578
4.15_641.1723m/z	Isorhamnetin 3-Laminaribioside	gene-VNO77_35793	0.933637
4.15_641.1723m/z	Isorhamnetin 3-Laminaribioside	gene-VNO77_05437	0.859596
4.15_641.1723m/z	Isorhamnetin 3-Laminaribioside	gene-VNO77_09590	0.958683
4.15_641.1723m/z	Isorhamnetin 3-Laminaribioside	gene-VNO77_11941	0.849539
4.15_641.1723m/z	Isorhamnetin 3-Laminaribioside	gene-VNO77_31748	0.979413
4.15_641.1723m/z	Isorhamnetin 3-Laminaribioside	gene-VNO77_31568	0.830065
4.15_641.1723m/z	Isorhamnetin 3-Laminaribioside	gene-VNO77_07160	0.845309
4.15_641.1723m/z	Isorhamnetin 3-Laminaribioside	gene-VNO77_10952	0.888681
4.15_641.1723m/z	Isorhamnetin 3-Laminaribioside	gene-VNO77_27277	0.944929
4.15_641.1723m/z	Isorhamnetin 3-Laminaribioside	gene-VNO77_10523	0.876766
4.15_641.1723m/z	Isorhamnetin 3-Laminaribioside	gene-VNO77_42790	0.816974
4.15_641.1723m/z	Isorhamnetin 3-Laminaribioside	gene-VNO77_42232	0.905453
4.15_641.1723m/z	Isorhamnetin 3-Laminaribioside	gene-VNO77_21564	0.842389
4.15_641.1723m/z	Isorhamnetin 3-Laminaribioside	gene-VNO77_28459	0.936716
4.15_641.1723m/z	Isorhamnetin 3-Laminaribioside	gene-VNO77_35269	0.918451
4.15_641.1723m/z	Isorhamnetin 3-Laminaribioside	gene-VNO77_05020	0.899988
4.15_641.1723m/z	Isorhamnetin 3-Laminaribioside	gene-VNO77_42806	0.936404
4.15_641.1723m/z	Isorhamnetin 3-Laminaribioside	gene-VNO77_05219	0.920229
4.15_641.1723m/z	Isorhamnetin 3-Laminaribioside	gene-VNO77_11608	0.892148
4.15_641.1723m/z	Isorhamnetin 3-Laminaribioside	gene-VNO77_11249	0.87551
4.15_641.1723m/z	Isorhamnetin 3-Laminaribioside	gene-VNO77_02869	0.849371
4.15_641.1723m/z	Isorhamnetin 3-Laminaribioside	gene-VNO77_11942	0.932403
4.15_641.1723m/z	Isorhamnetin 3-Laminaribioside	gene-VNO77_08972	0.937234
4.15_641.1723m/z	Isorhamnetin 3-Laminaribioside	gene-VNO77_23114	0.856986
4.15_641.1723m/z	Isorhamnetin 3-Laminaribioside	gene-VNO77_21254	0.910059
4.15_641.1723m/z	Isorhamnetin 3-Laminaribioside	gene-VNO77_14138	0.950269
4.15_641.1723m/z	Isorhamnetin 3-Laminaribioside	gene-VNO77_34825	0.899424
4.15_641.1723m/z	Isorhamnetin 3-Laminaribioside	gene-VNO77_17468	0.803544
4.15_641.1723m/z	Isorhamnetin 3-Laminaribioside	gene-VNO77_01503	0.861272
4.15_641.1723m/z	Isorhamnetin 3-Laminaribioside	gene-VNO77_42435	0.802023
4.15_641.1723m/z	Isorhamnetin 3-Laminaribioside	gene-VNO77_40792	0.8413
4.15_641.1723m/z	Isorhamnetin 3-Laminaribioside	gene-VNO77_26938	0.831762
4.15_641.1723m/z	Isorhamnetin 3-Laminaribioside	gene-VNO77_20767	0.957697
4.15_641.1723m/z	Isorhamnetin 3-Laminaribioside	gene-VNO77_17235	0.937164
4.15_641.1723m/z	Isorhamnetin 3-Laminaribioside	gene-VNO77_32553	0.907912
4.15_641.1723m/z	Isorhamnetin 3-Laminaribioside	gene-VNO77_31598	0.888637
4.15_641.1723m/z	Isorhamnetin 3-Laminaribioside	gene-VNO77_25399	0.968286
4.15_641.1723m/z	Isorhamnetin 3-Laminaribioside	gene-VNO77_44400	0.814682
4.15_641.1723m/z	Isorhamnetin 3-Laminaribioside	gene-VNO77_32981	0.95519
4.15_641.1723m/z	Isorhamnetin 3-Laminaribioside	gene-VNO77_12386	0.907215
4.15_641.1723m/z	Isorhamnetin 3-Laminaribioside	gene-VNO77_24155	0.914548
4.15_641.1723m/z	Isorhamnetin 3-Laminaribioside	gene-VNO77_16113	0.895638
4.15_641.1723m/z	Isorhamnetin 3-Laminaribioside	gene-VNO77_11362	0.922631
4.15_641.1723m/z	Isorhamnetin 3-Laminaribioside	gene-VNO77_25124	0.881572
4.15_641.1723m/z	Isorhamnetin 3-Laminaribioside	gene-VNO77_37636	0.928898
4.15_641.1723m/z	Isorhamnetin 3-Laminaribioside	gene-VNO77_31166	0.893269
4.15_641.1723m/z	Isorhamnetin 3-Laminaribioside	gene-VNO77_11476	0.984791
4.15_641.1723m/z	Isorhamnetin 3-Laminaribioside	gene-VNO77_22267	0.981123
4.15_641.1723m/z	Isorhamnetin 3-Laminaribioside	gene-VNO77_43199	0.96093
4.15_641.1723m/z	Isorhamnetin 3-Laminaribioside	gene-VNO77_05214	0.944966
4.15_641.1723m/z	Isorhamnetin 3-Laminaribioside	gene-VNO77_28810	0.928333
4.15_641.1723m/z	Isorhamnetin 3-Laminaribioside	gene-VNO77_24676	0.827368
4.15_641.1723m/z	Isorhamnetin 3-Laminaribioside	gene-VNO77_01828	0.940827
4.15_641.1723m/z	Isorhamnetin 3-Laminaribioside	gene-VNO77_10129	0.901539
4.15_641.1723m/z	Isorhamnetin 3-Laminaribioside	gene-VNO77_01341	0.923413
4.15_641.1723m/z	Isorhamnetin 3-Laminaribioside	gene-VNO77_10016	0.945668
4.15_641.1723m/z	Isorhamnetin 3-Laminaribioside	gene-VNO77_28325	0.959224
4.15_641.1723m/z	Isorhamnetin 3-Laminaribioside	gene-VNO77_16651	0.899441
4.15_641.1723m/z	Isorhamnetin 3-Laminaribioside	gene-VNO77_37221	0.884243
4.15_641.1723m/z	Isorhamnetin 3-Laminaribioside	gene-VNO77_41259	0.968348
4.15_641.1723m/z	Isorhamnetin 3-Laminaribioside	gene-VNO77_00508	0.877081
4.15_641.1723m/z	Isorhamnetin 3-Laminaribioside	gene-VNO77_10169	0.931411
4.15_641.1723m/z	Isorhamnetin 3-Laminaribioside	gene-VNO77_07005	0.856024
4.15_641.1723m/z	Isorhamnetin 3-Laminaribioside	gene-VNO77_33896	0.932043
4.15_641.1723m/z	Isorhamnetin 3-Laminaribioside	gene-VNO77_19628	0.877093
4.15_641.1723m/z	Isorhamnetin 3-Laminaribioside	gene-VNO77_21449	0.804652
4.15_641.1723m/z	Isorhamnetin 3-Laminaribioside	gene-VNO77_05348	0.91021
4.15_641.1723m/z	Isorhamnetin 3-Laminaribioside	gene-VNO77_01138	0.945779
4.15_641.1723m/z	Isorhamnetin 3-Laminaribioside	gene-VNO77_18008	0.848967
4.15_641.1723m/z	Isorhamnetin 3-Laminaribioside	gene-VNO77_01237	0.956612
4.15_641.1723m/z	Isorhamnetin 3-Laminaribioside	gene-VNO77_39380	0.908839
4.15_641.1723m/z	Isorhamnetin 3-Laminaribioside	gene-VNO77_23711	0.970633
4.15_641.1723m/z	Isorhamnetin 3-Laminaribioside	gene-VNO77_40796	0.973866
4.15_641.1723m/z	Isorhamnetin 3-Laminaribioside	gene-VNO77_21667	0.970381
4.15_641.1723m/z	Isorhamnetin 3-Laminaribioside	gene-VNO77_07184	0.985616
4.15_641.1723m/z	Isorhamnetin 3-Laminaribioside	gene-VNO77_06551	0.817942
4.15_641.1723m/z	Isorhamnetin 3-Laminaribioside	gene-VNO77_41723	0.832995
4.15_641.1723m/z	Isorhamnetin 3-Laminaribioside	gene-VNO77_05182	0.935345
4.15_641.1723m/z	Isorhamnetin 3-Laminaribioside	gene-VNO77_21530	0.90379
4.15_641.1723m/z	Isorhamnetin 3-Laminaribioside	gene-VNO77_04663	0.834738
4.15_641.1723m/z	Isorhamnetin 3-Laminaribioside	gene-VNO77_29268	0.806758
4.15_641.1723m/z	Isorhamnetin 3-Laminaribioside	gene-VNO77_06336	0.822463
4.15_641.1723m/z	Isorhamnetin 3-Laminaribioside	gene-VNO77_05197	0.836706
4.15_641.1723m/z	Isorhamnetin 3-Laminaribioside	gene-VNO77_39537	0.807555
4.15_641.1723m/z	Isorhamnetin 3-Laminaribioside	gene-VNO77_05837	0.878837
4.15_641.1723m/z	Isorhamnetin 3-Laminaribioside	gene-VNO77_21990	0.876662
4.15_641.1723m/z	Isorhamnetin 3-Laminaribioside	gene-VNO77_25335	0.966009
4.15_641.1723m/z	Isorhamnetin 3-Laminaribioside	gene-VNO77_23111	0.984974
4.15_641.1723m/z	Isorhamnetin 3-Laminaribioside	gene-VNO77_06276	0.858351
4.15_641.1723m/z	Isorhamnetin 3-Laminaribioside	gene-VNO77_00480	0.975918
4.15_641.1723m/z	Isorhamnetin 3-Laminaribioside	gene-VNO77_42622	0.915
4.15_641.1723m/z	Isorhamnetin 3-Laminaribioside	gene-VNO77_12175	0.981378
4.15_641.1723m/z	Isorhamnetin 3-Laminaribioside	gene-VNO77_11750	0.96873
4.15_641.1723m/z	Isorhamnetin 3-Laminaribioside	gene-VNO77_29273	0.962393
4.15_641.1723m/z	Isorhamnetin 3-Laminaribioside	gene-VNO77_43637	0.85603
4.15_641.1723m/z	Isorhamnetin 3-Laminaribioside	gene-VNO77_28677	0.803786
4.15_641.1723m/z	Isorhamnetin 3-Laminaribioside	gene-VNO77_42298	0.849612
4.15_641.1723m/z	Isorhamnetin 3-Laminaribioside	gene-VNO77_29763	0.806147
4.15_641.1723m/z	Isorhamnetin 3-Laminaribioside	gene-VNO77_29798	0.820522
4.15_641.1723m/z	Isorhamnetin 3-Laminaribioside	gene-VNO77_24715	0.882185
4.15_641.1723m/z	Isorhamnetin 3-Laminaribioside	gene-VNO77_00933	0.9322
4.15_641.1723m/z	Isorhamnetin 3-Laminaribioside	gene-VNO77_13240	0.968813
4.15_641.1723m/z	Isorhamnetin 3-Laminaribioside	gene-VNO77_11173	0.880178
4.15_641.1723m/z	Isorhamnetin 3-Laminaribioside	gene-VNO77_09789	0.878216
4.15_641.1723m/z	Isorhamnetin 3-Laminaribioside	gene-VNO77_25029	0.96365
4.15_641.1723m/z	Isorhamnetin 3-Laminaribioside	gene-VNO77_23870	0.955625
4.15_641.1723m/z	Isorhamnetin 3-Laminaribioside	gene-VNO77_36704	0.964207
4.15_641.1723m/z	Isorhamnetin 3-Laminaribioside	gene-VNO77_44461	0.843717
4.15_641.1723m/z	Isorhamnetin 3-Laminaribioside	gene-VNO77_27655	0.980124
4.15_641.1723m/z	Isorhamnetin 3-Laminaribioside	gene-VNO77_27391	0.932171
4.15_641.1723m/z	Isorhamnetin 3-Laminaribioside	gene-VNO77_33169	0.946294
4.15_641.1723m/z	Isorhamnetin 3-Laminaribioside	gene-VNO77_29586	0.937339
4.15_641.1723m/z	Isorhamnetin 3-Laminaribioside	gene-VNO77_41114	0.97382
4.15_641.1723m/z	Isorhamnetin 3-Laminaribioside	gene-VNO77_01378	0.829584
4.15_641.1723m/z	Isorhamnetin 3-Laminaribioside	gene-VNO77_30707	0.955591
4.15_641.1723m/z	Isorhamnetin 3-Laminaribioside	gene-VNO77_36914	0.951988
4.15_641.1723m/z	Isorhamnetin 3-Laminaribioside	gene-VNO77_10564	0.934337
4.15_641.1723m/z	Isorhamnetin 3-Laminaribioside	gene-VNO77_39169	0.921752
4.15_641.1723m/z	Isorhamnetin 3-Laminaribioside	gene-VNO77_29977	0.900669
4.15_641.1723m/z	Isorhamnetin 3-Laminaribioside	gene-VNO77_18078	0.934417
4.15_641.1723m/z	Isorhamnetin 3-Laminaribioside	gene-VNO77_29411	0.849055
4.15_641.1723m/z	Isorhamnetin 3-Laminaribioside	gene-VNO77_29401	0.839755
4.15_641.1723m/z	Isorhamnetin 3-Laminaribioside	gene-VNO77_14058	0.942433
4.15_641.1723m/z	Isorhamnetin 3-Laminaribioside	gene-VNO77_05719	0.916387
4.15_641.1723m/z	Isorhamnetin 3-Laminaribioside	gene-VNO77_36466	0.965399
4.15_641.1723m/z	Isorhamnetin 3-Laminaribioside	gene-VNO77_00454	0.805738
4.15_641.1723m/z	Isorhamnetin 3-Laminaribioside	gene-VNO77_22928	0.831191
4.15_641.1723m/z	Isorhamnetin 3-Laminaribioside	gene-VNO77_36961	0.913894
4.15_641.1723m/z	Isorhamnetin 3-Laminaribioside	gene-VNO77_29197	0.908525
4.15_641.1723m/z	Isorhamnetin 3-Laminaribioside	gene-VNO77_35730	0.814239
4.15_641.1723m/z	Isorhamnetin 3-Laminaribioside	gene-VNO77_22398	0.874074
4.15_641.1723m/z	Isorhamnetin 3-Laminaribioside	gene-VNO77_15809	0.901179
4.15_641.1723m/z	Isorhamnetin 3-Laminaribioside	gene-VNO77_11363	0.968455
4.15_641.1723m/z	Isorhamnetin 3-Laminaribioside	gene-VNO77_29679	0.847796
4.15_641.1723m/z	Isorhamnetin 3-Laminaribioside	gene-VNO77_43123	0.938225
4.15_641.1723m/z	Isorhamnetin 3-Laminaribioside	gene-VNO77_40999	0.963709
4.15_641.1723m/z	Isorhamnetin 3-Laminaribioside	gene-VNO77_14169	0.915547
4.15_641.1723m/z	Isorhamnetin 3-Laminaribioside	gene-VNO77_34153	0.811141
4.15_641.1723m/z	Isorhamnetin 3-Laminaribioside	gene-VNO77_26981	0.97044
4.15_641.1723m/z	Isorhamnetin 3-Laminaribioside	gene-VNO77_36567	0.877409
4.15_641.1723m/z	Isorhamnetin 3-Laminaribioside	gene-VNO77_40668	0.873983
4.15_641.1723m/z	Isorhamnetin 3-Laminaribioside	gene-VNO77_40799	0.977409
4.15_641.1723m/z	Isorhamnetin 3-Laminaribioside	gene-VNO77_13278	0.98362
4.15_641.1723m/z	Isorhamnetin 3-Laminaribioside	gene-VNO77_01520	0.948779
4.15_641.1723m/z	Isorhamnetin 3-Laminaribioside	gene-VNO77_25216	0.859786
4.15_641.1723m/z	Isorhamnetin 3-Laminaribioside	gene-VNO77_17985	0.911851
4.15_641.1723m/z	Isorhamnetin 3-Laminaribioside	gene-VNO77_43297	0.981037
4.15_641.1723m/z	Isorhamnetin 3-Laminaribioside	gene-VNO77_01693	0.834315
4.15_641.1723m/z	Isorhamnetin 3-Laminaribioside	gene-VNO77_00901	0.847815
4.15_641.1723m/z	Isorhamnetin 3-Laminaribioside	gene-VNO77_29831	0.961042
4.15_641.1723m/z	Isorhamnetin 3-Laminaribioside	gene-VNO77_36049	0.893933
4.15_641.1723m/z	Isorhamnetin 3-Laminaribioside	gene-VNO77_07350	0.941025
4.15_641.1723m/z	Isorhamnetin 3-Laminaribioside	gene-VNO77_01430	0.964133
4.15_641.1723m/z	Isorhamnetin 3-Laminaribioside	gene-VNO77_36849	0.835667
4.15_641.1723m/z	Isorhamnetin 3-Laminaribioside	gene-VNO77_29119	0.864929
4.15_641.1723m/z	Isorhamnetin 3-Laminaribioside	gene-VNO77_02268	0.972177
4.15_641.1723m/z	Isorhamnetin 3-Laminaribioside	gene-VNO77_24867	0.891375
4.15_641.1723m/z	Isorhamnetin 3-Laminaribioside	gene-VNO77_06498	0.931829
4.15_641.1723m/z	Isorhamnetin 3-Laminaribioside	gene-VNO77_35554	0.873179
4.15_641.1723m/z	Isorhamnetin 3-Laminaribioside	gene-VNO77_21489	0.859951
4.15_641.1723m/z	Isorhamnetin 3-Laminaribioside	gene-VNO77_10756	0.853823
4.15_641.1723m/z	Isorhamnetin 3-Laminaribioside	gene-VNO77_29648	0.933453
4.15_641.1723m/z	Isorhamnetin 3-Laminaribioside	gene-VNO77_37688	0.88594
4.15_641.1723m/z	Isorhamnetin 3-Laminaribioside	gene-VNO77_17119	0.868433
4.15_641.1723m/z	Isorhamnetin 3-Laminaribioside	gene-VNO77_16218	0.818099
4.15_641.1723m/z	Isorhamnetin 3-Laminaribioside	gene-VNO77_13005	0.822879
4.15_641.1723m/z	Isorhamnetin 3-Laminaribioside	gene-VNO77_18519	0.948886
4.15_641.1723m/z	Isorhamnetin 3-Laminaribioside	gene-VNO77_13661	0.950094
4.15_641.1723m/z	Isorhamnetin 3-Laminaribioside	gene-VNO77_35369	0.862286
4.15_641.1723m/z	Isorhamnetin 3-Laminaribioside	gene-VNO77_36006	0.856285
4.15_641.1723m/z	Isorhamnetin 3-Laminaribioside	gene-VNO77_04894	0.952699
4.15_641.1723m/z	Isorhamnetin 3-Laminaribioside	gene-VNO77_22127	0.866538
4.15_641.1723m/z	Isorhamnetin 3-Laminaribioside	gene-VNO77_36154	0.85979
4.15_641.1723m/z	Isorhamnetin 3-Laminaribioside	gene-VNO77_39942	0.908991
4.15_641.1723m/z	Isorhamnetin 3-Laminaribioside	gene-VNO77_16768	0.810369
4.15_641.1723m/z	Isorhamnetin 3-Laminaribioside	gene-VNO77_27969	0.813044
4.15_641.1723m/z	Isorhamnetin 3-Laminaribioside	gene-VNO77_12946	0.825498
4.15_641.1723m/z	Isorhamnetin 3-Laminaribioside	gene-VNO77_41258	0.975713
4.15_641.1723m/z	Isorhamnetin 3-Laminaribioside	gene-VNO77_05676	0.885657
4.15_641.1723m/z	Isorhamnetin 3-Laminaribioside	gene-VNO77_40346	0.850455
4.15_641.1723m/z	Isorhamnetin 3-Laminaribioside	gene-VNO77_05557	0.849526
4.15_641.1723m/z	Isorhamnetin 3-Laminaribioside	gene-VNO77_28440	0.969924
4.15_641.1723m/z	Isorhamnetin 3-Laminaribioside	gene-VNO77_24482	0.828286
4.15_641.1723m/z	Isorhamnetin 3-Laminaribioside	gene-VNO77_45150	0.942834
4.15_641.1723m/z	Isorhamnetin 3-Laminaribioside	gene-VNO77_20271	0.929861
4.15_641.1723m/z	Isorhamnetin 3-Laminaribioside	gene-VNO77_45128	0.809933
4.15_641.1723m/z	Isorhamnetin 3-Laminaribioside	gene-VNO77_04758	0.876288
4.15_641.1723m/z	Isorhamnetin 3-Laminaribioside	gene-VNO77_20785	0.951568
4.15_641.1723m/z	Isorhamnetin 3-Laminaribioside	gene-VNO77_04233	0.813675
4.15_641.1723m/z	Isorhamnetin 3-Laminaribioside	gene-VNO77_16476	0.836595
4.15_641.1723m/z	Isorhamnetin 3-Laminaribioside	gene-VNO77_00233	0.815802
4.15_641.1723m/z	Isorhamnetin 3-Laminaribioside	gene-VNO77_13566	0.92319
4.15_641.1723m/z	Isorhamnetin 3-Laminaribioside	gene-VNO77_22464	0.886864
4.15_641.1723m/z	Isorhamnetin 3-Laminaribioside	gene-VNO77_22076	0.875964
4.15_641.1723m/z	Isorhamnetin 3-Laminaribioside	gene-VNO77_28188	0.905929
4.15_641.1723m/z	Isorhamnetin 3-Laminaribioside	gene-VNO77_12853	0.918111
4.15_641.1723m/z	Isorhamnetin 3-Laminaribioside	gene-VNO77_41115	0.903305
4.15_641.1723m/z	Isorhamnetin 3-Laminaribioside	gene-VNO77_39996	0.833144
4.15_641.1723m/z	Isorhamnetin 3-Laminaribioside	gene-VNO77_05552	0.963148
4.15_641.1723m/z	Isorhamnetin 3-Laminaribioside	gene-VNO77_00548	0.956314
4.15_641.1723m/z	Isorhamnetin 3-Laminaribioside	gene-VNO77_29608	0.909756
4.15_641.1723m/z	Isorhamnetin 3-Laminaribioside	gene-VNO77_43298	0.895463
4.15_641.1723m/z	Isorhamnetin 3-Laminaribioside	gene-VNO77_42854	0.919467
4.15_641.1723m/z	Isorhamnetin 3-Laminaribioside	gene-VNO77_25786	0.940803
4.15_641.1723m/z	Isorhamnetin 3-Laminaribioside	gene-VNO77_40497	0.899748
4.15_641.1723m/z	Isorhamnetin 3-Laminaribioside	gene-VNO77_42628	0.836148
4.15_641.1723m/z	Isorhamnetin 3-Laminaribioside	gene-VNO77_10476	0.879588
4.15_641.1723m/z	Isorhamnetin 3-Laminaribioside	gene-VNO77_21219	0.802034
4.15_641.1723m/z	Isorhamnetin 3-Laminaribioside	gene-VNO77_07171	0.935826
4.15_641.1723m/z	Isorhamnetin 3-Laminaribioside	gene-VNO77_22060	0.859322
4.15_641.1723m/z	Isorhamnetin 3-Laminaribioside	gene-VNO77_21404	0.877992
4.15_641.1723m/z	Isorhamnetin 3-Laminaribioside	gene-VNO77_13023	0.823542
4.15_641.1723m/z	Isorhamnetin 3-Laminaribioside	gene-VNO77_40074	0.963013
4.15_641.1723m/z	Isorhamnetin 3-Laminaribioside	gene-VNO77_29832	0.949571
4.15_641.1723m/z	Isorhamnetin 3-Laminaribioside	gene-VNO77_05253	0.922595
4.15_641.1723m/z	Isorhamnetin 3-Laminaribioside	gene-VNO77_04893	0.916775
4.15_641.1723m/z	Isorhamnetin 3-Laminaribioside	gene-VNO77_24031	0.814972
4.15_641.1723m/z	Isorhamnetin 3-Laminaribioside	gene-VNO77_41708	0.856479
4.15_641.1723m/z	Isorhamnetin 3-Laminaribioside	gene-VNO77_31813	0.958775
4.15_641.1723m/z	Isorhamnetin 3-Laminaribioside	gene-VNO77_39668	0.963398
4.15_641.1723m/z	Isorhamnetin 3-Laminaribioside	gene-VNO77_10951	0.923181
4.15_641.1723m/z	Isorhamnetin 3-Laminaribioside	gene-VNO77_02624	0.960248
5.27_649.1196m/z	Quercetin-7-O-Rutinoside	gene-VNO77_44812	-0.94426
5.27_649.1196m/z	Quercetin-7-O-Rutinoside	gene-VNO77_20801	-0.926188
5.27_649.1196m/z	Quercetin-7-O-Rutinoside	gene-VNO77_33223	0.83266
5.27_649.1196m/z	Quercetin-7-O-Rutinoside	gene-VNO77_35366	0.948523
5.27_649.1196m/z	Quercetin-7-O-Rutinoside	gene-VNO77_40221	0.909493
5.27_649.1196m/z	Quercetin-7-O-Rutinoside	gene-VNO77_12834	0.897962
5.27_649.1196m/z	Quercetin-7-O-Rutinoside	gene-VNO77_14386	0.959596
5.27_649.1196m/z	Quercetin-7-O-Rutinoside	gene-VNO77_42726	0.874711
5.27_649.1196m/z	Quercetin-7-O-Rutinoside	gene-VNO77_26799	0.88089
5.27_649.1196m/z	Quercetin-7-O-Rutinoside	gene-VNO77_16103	0.920931
5.27_649.1196m/z	Quercetin-7-O-Rutinoside	gene-VNO77_11254	-0.84679
5.27_649.1196m/z	Quercetin-7-O-Rutinoside	gene-VNO77_37117	-0.949745
5.27_649.1196m/z	Quercetin-7-O-Rutinoside	gene-VNO77_43267	-0.84249
5.27_649.1196m/z	Quercetin-7-O-Rutinoside	gene-VNO77_16498	-0.839942
5.27_649.1196m/z	Quercetin-7-O-Rutinoside	gene-VNO77_31756	0.856825
5.27_649.1196m/z	Quercetin-7-O-Rutinoside	gene-VNO77_09820	0.83723
5.27_649.1196m/z	Quercetin-7-O-Rutinoside	gene-VNO77_06357	0.964452
5.27_649.1196m/z	Quercetin-7-O-Rutinoside	gene-VNO77_20546	0.809718
5.27_649.1196m/z	Quercetin-7-O-Rutinoside	gene-VNO77_16614	0.96226
5.27_649.1196m/z	Quercetin-7-O-Rutinoside	gene-VNO77_35467	0.90441
5.27_649.1196m/z	Quercetin-7-O-Rutinoside	gene-VNO77_13655	0.866402
5.27_649.1196m/z	Quercetin-7-O-Rutinoside	gene-VNO77_23712	0.940843
5.27_649.1196m/z	Quercetin-7-O-Rutinoside	gene-VNO77_33354	0.937267
5.27_649.1196m/z	Quercetin-7-O-Rutinoside	gene-VNO77_04982	0.824434
5.27_649.1196m/z	Quercetin-7-O-Rutinoside	gene-VNO77_36899	0.809747
5.27_649.1196m/z	Quercetin-7-O-Rutinoside	gene-VNO77_06822	0.864742
5.27_649.1196m/z	Quercetin-7-O-Rutinoside	gene-VNO77_00792	0.987013
5.27_649.1196m/z	Quercetin-7-O-Rutinoside	gene-VNO77_36400	0.880001
5.27_649.1196m/z	Quercetin-7-O-Rutinoside	gene-VNO77_40654	0.927161
5.27_649.1196m/z	Quercetin-7-O-Rutinoside	gene-VNO77_25813	0.980245
5.27_649.1196m/z	Quercetin-7-O-Rutinoside	gene-VNO77_10661	0.875505
5.27_649.1196m/z	Quercetin-7-O-Rutinoside	gene-VNO77_40882	0.838535
5.27_649.1196m/z	Quercetin-7-O-Rutinoside	gene-VNO77_40202	0.971033
5.27_649.1196m/z	Quercetin-7-O-Rutinoside	gene-VNO77_23433	0.950924
5.27_649.1196m/z	Quercetin-7-O-Rutinoside	gene-VNO77_15991	0.895832
5.27_649.1196m/z	Quercetin-7-O-Rutinoside	gene-VNO77_09992	0.897785
5.27_649.1196m/z	Quercetin-7-O-Rutinoside	gene-VNO77_08607	0.940162
5.27_649.1196m/z	Quercetin-7-O-Rutinoside	gene-VNO77_35779	0.863189
5.27_649.1196m/z	Quercetin-7-O-Rutinoside	gene-VNO77_28484	0.891534
5.27_649.1196m/z	Quercetin-7-O-Rutinoside	gene-VNO77_17825	0.934871
5.27_649.1196m/z	Quercetin-7-O-Rutinoside	gene-VNO77_16399	0.852752
5.27_649.1196m/z	Quercetin-7-O-Rutinoside	gene-VNO77_00269	0.907001
5.27_649.1196m/z	Quercetin-7-O-Rutinoside	gene-VNO77_36703	0.829702
5.27_649.1196m/z	Quercetin-7-O-Rutinoside	gene-VNO77_29719	0.918338
5.27_649.1196m/z	Quercetin-7-O-Rutinoside	gene-VNO77_10939	0.806974
5.27_649.1196m/z	Quercetin-7-O-Rutinoside	gene-VNO77_23547	0.969065
5.27_649.1196m/z	Quercetin-7-O-Rutinoside	gene-VNO77_32504	0.946482
5.27_649.1196m/z	Quercetin-7-O-Rutinoside	gene-VNO77_15461	0.817
5.27_649.1196m/z	Quercetin-7-O-Rutinoside	gene-VNO77_40475	0.812907
5.27_649.1196m/z	Quercetin-7-O-Rutinoside	gene-VNO77_32037	0.888479
5.27_649.1196m/z	Quercetin-7-O-Rutinoside	gene-VNO77_05105	0.810611
5.27_649.1196m/z	Quercetin-7-O-Rutinoside	gene-VNO77_09377	0.839102
5.27_649.1196m/z	Quercetin-7-O-Rutinoside	gene-VNO77_05206	0.883628
5.27_649.1196m/z	Quercetin-7-O-Rutinoside	gene-VNO77_23691	0.903529
5.27_649.1196m/z	Quercetin-7-O-Rutinoside	gene-VNO77_00431	0.882983
5.27_649.1196m/z	Quercetin-7-O-Rutinoside	gene-VNO77_28674	0.866152
5.27_649.1196m/z	Quercetin-7-O-Rutinoside	gene-VNO77_32418	0.947461
5.27_649.1196m/z	Quercetin-7-O-Rutinoside	gene-VNO77_40415	0.888715
5.27_649.1196m/z	Quercetin-7-O-Rutinoside	gene-VNO77_06226	0.958551
5.27_649.1196m/z	Quercetin-7-O-Rutinoside	gene-VNO77_17609	0.940826
5.27_649.1196m/z	Quercetin-7-O-Rutinoside	gene-VNO77_09380	0.928447
5.27_649.1196m/z	Quercetin-7-O-Rutinoside	gene-VNO77_32891	0.810245
5.27_649.1196m/z	Quercetin-7-O-Rutinoside	gene-VNO77_09849	0.973291
5.27_649.1196m/z	Quercetin-7-O-Rutinoside	gene-VNO77_11163	0.900785
5.27_649.1196m/z	Quercetin-7-O-Rutinoside	gene-VNO77_37059	0.857532
5.27_649.1196m/z	Quercetin-7-O-Rutinoside	gene-VNO77_22077	0.965593
5.27_649.1196m/z	Quercetin-7-O-Rutinoside	gene-VNO77_11801	0.831046
5.27_649.1196m/z	Quercetin-7-O-Rutinoside	gene-VNO77_07664	0.936062
5.27_649.1196m/z	Quercetin-7-O-Rutinoside	gene-VNO77_13582	0.930594
5.27_649.1196m/z	Quercetin-7-O-Rutinoside	gene-VNO77_14030	0.942346
5.27_649.1196m/z	Quercetin-7-O-Rutinoside	gene-VNO77_28846	0.874369
5.27_649.1196m/z	Quercetin-7-O-Rutinoside	gene-VNO77_03986	0.810512
5.27_649.1196m/z	Quercetin-7-O-Rutinoside	gene-VNO77_29152	0.853548
5.27_649.1196m/z	Quercetin-7-O-Rutinoside	gene-VNO77_40456	0.979781
5.27_649.1196m/z	Quercetin-7-O-Rutinoside	gene-VNO77_30316	0.959665
5.27_649.1196m/z	Quercetin-7-O-Rutinoside	gene-VNO77_07997	0.892847
5.27_649.1196m/z	Quercetin-7-O-Rutinoside	gene-VNO77_04683	0.843405
5.27_649.1196m/z	Quercetin-7-O-Rutinoside	gene-VNO77_05810	0.813252
5.27_649.1196m/z	Quercetin-7-O-Rutinoside	gene-VNO77_08968	0.855109
5.27_649.1196m/z	Quercetin-7-O-Rutinoside	gene-VNO77_36522	0.950613
5.27_649.1196m/z	Quercetin-7-O-Rutinoside	gene-VNO77_15450	0.927681
5.27_649.1196m/z	Quercetin-7-O-Rutinoside	gene-VNO77_01625	0.921839
5.27_649.1196m/z	Quercetin-7-O-Rutinoside	gene-VNO77_26018	0.970999
5.27_649.1196m/z	Quercetin-7-O-Rutinoside	gene-VNO77_07099	0.910443
5.27_649.1196m/z	Quercetin-7-O-Rutinoside	gene-VNO77_20501	0.889834
5.27_649.1196m/z	Quercetin-7-O-Rutinoside	gene-VNO77_06685	0.877673
5.27_649.1196m/z	Quercetin-7-O-Rutinoside	gene-VNO77_27895	0.947278
5.27_649.1196m/z	Quercetin-7-O-Rutinoside	gene-VNO77_36694	0.87155
5.27_649.1196m/z	Quercetin-7-O-Rutinoside	gene-VNO77_28221	0.80759
5.27_649.1196m/z	Quercetin-7-O-Rutinoside	gene-VNO77_11171	0.88128
5.27_649.1196m/z	Quercetin-7-O-Rutinoside	gene-VNO77_00212	0.826384
5.27_649.1196m/z	Quercetin-7-O-Rutinoside	gene-VNO77_18027	0.906245
5.27_649.1196m/z	Quercetin-7-O-Rutinoside	gene-VNO77_39154	0.970684
5.27_649.1196m/z	Quercetin-7-O-Rutinoside	gene-VNO77_13770	0.873501
5.27_649.1196m/z	Quercetin-7-O-Rutinoside	gene-VNO77_05235	0.983077
5.27_649.1196m/z	Quercetin-7-O-Rutinoside	gene-VNO77_40224	0.828382
5.27_649.1196m/z	Quercetin-7-O-Rutinoside	gene-VNO77_43232	0.885393
5.27_649.1196m/z	Quercetin-7-O-Rutinoside	gene-VNO77_09614	0.842326
5.27_649.1196m/z	Quercetin-7-O-Rutinoside	gene-VNO77_36541	0.811099
5.27_649.1196m/z	Quercetin-7-O-Rutinoside	gene-VNO77_00923	0.860923
5.27_649.1196m/z	Quercetin-7-O-Rutinoside	gene-VNO77_39998	0.968193
5.27_649.1196m/z	Quercetin-7-O-Rutinoside	gene-VNO77_21153	0.867269
5.27_649.1196m/z	Quercetin-7-O-Rutinoside	gene-VNO77_24754	0.815065
5.27_649.1196m/z	Quercetin-7-O-Rutinoside	gene-VNO77_23675	0.952964
5.27_649.1196m/z	Quercetin-7-O-Rutinoside	gene-VNO77_20547	0.98065
5.27_649.1196m/z	Quercetin-7-O-Rutinoside	gene-VNO77_02973	0.948209
5.27_649.1196m/z	Quercetin-7-O-Rutinoside	gene-VNO77_26985	0.977267
5.27_649.1196m/z	Quercetin-7-O-Rutinoside	gene-VNO77_01826	0.88769
5.27_649.1196m/z	Quercetin-7-O-Rutinoside	gene-VNO77_34197	0.851711
5.27_649.1196m/z	Quercetin-7-O-Rutinoside	gene-VNO77_43126	0.938999
5.27_649.1196m/z	Quercetin-7-O-Rutinoside	gene-VNO77_32454	0.925344
5.27_649.1196m/z	Quercetin-7-O-Rutinoside	gene-VNO77_36064	0.902958
5.27_649.1196m/z	Quercetin-7-O-Rutinoside	gene-VNO77_42464	0.820969
5.27_649.1196m/z	Quercetin-7-O-Rutinoside	gene-VNO77_29666	0.892811
5.27_649.1196m/z	Quercetin-7-O-Rutinoside	gene-VNO77_21230	0.97346
5.27_649.1196m/z	Quercetin-7-O-Rutinoside	gene-VNO77_03854	0.850512
5.27_649.1196m/z	Quercetin-7-O-Rutinoside	gene-VNO77_31736	0.8613
5.27_649.1196m/z	Quercetin-7-O-Rutinoside	gene-VNO77_43548	0.84389
5.27_649.1196m/z	Quercetin-7-O-Rutinoside	gene-VNO77_45185	0.912402
5.27_649.1196m/z	Quercetin-7-O-Rutinoside	gene-VNO77_07818	0.900223
5.27_649.1196m/z	Quercetin-7-O-Rutinoside	gene-VNO77_28354	0.854723
5.27_649.1196m/z	Quercetin-7-O-Rutinoside	gene-VNO77_04892	0.868229
5.27_649.1196m/z	Quercetin-7-O-Rutinoside	gene-VNO77_01777	0.934451
5.27_649.1196m/z	Quercetin-7-O-Rutinoside	gene-VNO77_29578	0.883273
5.27_649.1196m/z	Quercetin-7-O-Rutinoside	gene-VNO77_21267	0.872642
5.27_649.1196m/z	Quercetin-7-O-Rutinoside	gene-VNO77_27267	0.902308
5.27_649.1196m/z	Quercetin-7-O-Rutinoside	gene-VNO77_40748	0.926321
5.27_649.1196m/z	Quercetin-7-O-Rutinoside	gene-VNO77_36702	0.878424
5.27_649.1196m/z	Quercetin-7-O-Rutinoside	gene-VNO77_13160	0.988341
5.27_649.1196m/z	Quercetin-7-O-Rutinoside	gene-VNO77_32728	0.918092
5.27_649.1196m/z	Quercetin-7-O-Rutinoside	gene-VNO77_43639	0.89069
5.27_649.1196m/z	Quercetin-7-O-Rutinoside	gene-VNO77_06427	0.856493
5.27_649.1196m/z	Quercetin-7-O-Rutinoside	gene-VNO77_23701	0.91303
5.27_649.1196m/z	Quercetin-7-O-Rutinoside	gene-VNO77_32427	0.808061
5.27_649.1196m/z	Quercetin-7-O-Rutinoside	gene-VNO77_31976	0.855151
5.27_649.1196m/z	Quercetin-7-O-Rutinoside	gene-VNO77_05258	0.837686
5.27_649.1196m/z	Quercetin-7-O-Rutinoside	gene-VNO77_26784	0.811075
5.27_649.1196m/z	Quercetin-7-O-Rutinoside	gene-VNO77_40546	0.926262
5.27_649.1196m/z	Quercetin-7-O-Rutinoside	gene-VNO77_25483	0.806974
5.27_649.1196m/z	Quercetin-7-O-Rutinoside	gene-VNO77_12362	0.866258
5.27_649.1196m/z	Quercetin-7-O-Rutinoside	gene-VNO77_45190	0.928405
5.27_649.1196m/z	Quercetin-7-O-Rutinoside	gene-VNO77_03896	0.939136
5.27_649.1196m/z	Quercetin-7-O-Rutinoside	gene-VNO77_01987	0.810385
5.27_649.1196m/z	Quercetin-7-O-Rutinoside	gene-VNO77_32379	0.858822
5.27_649.1196m/z	Quercetin-7-O-Rutinoside	gene-VNO77_24498	0.915582
5.27_649.1196m/z	Quercetin-7-O-Rutinoside	gene-VNO77_23536	0.853042
5.27_649.1196m/z	Quercetin-7-O-Rutinoside	gene-VNO77_07562	0.822609
5.27_649.1196m/z	Quercetin-7-O-Rutinoside	gene-VNO77_23180	0.955677
5.27_649.1196m/z	Quercetin-7-O-Rutinoside	gene-VNO77_32980	0.803868
5.27_649.1196m/z	Quercetin-7-O-Rutinoside	gene-VNO77_28262	0.930786
5.27_649.1196m/z	Quercetin-7-O-Rutinoside	gene-VNO77_30881	0.834487
5.27_649.1196m/z	Quercetin-7-O-Rutinoside	gene-VNO77_18271	0.905309
5.27_649.1196m/z	Quercetin-7-O-Rutinoside	gene-VNO77_25932	0.848347
5.27_649.1196m/z	Quercetin-7-O-Rutinoside	gene-VNO77_12591	0.823795
5.27_649.1196m/z	Quercetin-7-O-Rutinoside	gene-VNO77_41707	0.959165
5.27_649.1196m/z	Quercetin-7-O-Rutinoside	gene-VNO77_09819	0.976774
5.27_649.1196m/z	Quercetin-7-O-Rutinoside	gene-VNO77_15688	0.89398
5.27_649.1196m/z	Quercetin-7-O-Rutinoside	gene-VNO77_16989	0.919457
5.27_649.1196m/z	Quercetin-7-O-Rutinoside	gene-VNO77_40022	0.917697
5.27_649.1196m/z	Quercetin-7-O-Rutinoside	gene-VNO77_25965	0.965597
5.27_649.1196m/z	Quercetin-7-O-Rutinoside	gene-VNO77_43769	0.90438
5.27_649.1196m/z	Quercetin-7-O-Rutinoside	gene-VNO77_10291	0.827961
5.27_649.1196m/z	Quercetin-7-O-Rutinoside	gene-VNO77_12828	0.940708
5.27_649.1196m/z	Quercetin-7-O-Rutinoside	gene-VNO77_29911	0.823661
5.27_649.1196m/z	Quercetin-7-O-Rutinoside	gene-VNO77_09805	0.881955
5.27_649.1196m/z	Quercetin-7-O-Rutinoside	gene-VNO77_45140	0.8546
5.27_649.1196m/z	Quercetin-7-O-Rutinoside	gene-VNO77_05714	0.976997
5.27_649.1196m/z	Quercetin-7-O-Rutinoside	gene-VNO77_12613	0.92351
5.27_649.1196m/z	Quercetin-7-O-Rutinoside	gene-VNO77_40998	0.916021
5.27_649.1196m/z	Quercetin-7-O-Rutinoside	gene-VNO77_25788	0.903131
5.27_649.1196m/z	Quercetin-7-O-Rutinoside	gene-VNO77_08863	0.909422
5.27_649.1196m/z	Quercetin-7-O-Rutinoside	gene-VNO77_05220	0.807486
5.27_649.1196m/z	Quercetin-7-O-Rutinoside	gene-VNO77_25398	0.915395
5.27_649.1196m/z	Quercetin-7-O-Rutinoside	gene-VNO77_05221	0.875389
5.27_649.1196m/z	Quercetin-7-O-Rutinoside	gene-VNO77_17799	0.807944
5.27_649.1196m/z	Quercetin-7-O-Rutinoside	gene-VNO77_24051	0.907496
5.27_649.1196m/z	Quercetin-7-O-Rutinoside	gene-VNO77_24528	0.908476
5.27_649.1196m/z	Quercetin-7-O-Rutinoside	gene-VNO77_17611	0.852836
5.27_649.1196m/z	Quercetin-7-O-Rutinoside	gene-VNO77_33743	0.82806
5.27_649.1196m/z	Quercetin-7-O-Rutinoside	gene-VNO77_13439	0.936069
5.27_649.1196m/z	Quercetin-7-O-Rutinoside	gene-VNO77_12160	0.937057
5.27_649.1196m/z	Quercetin-7-O-Rutinoside	gene-VNO77_10850	0.892014
5.27_649.1196m/z	Quercetin-7-O-Rutinoside	gene-VNO77_32172	0.839935
5.27_649.1196m/z	Quercetin-7-O-Rutinoside	gene-VNO77_29475	0.891865
5.27_649.1196m/z	Quercetin-7-O-Rutinoside	gene-VNO77_39867	0.834808
5.27_649.1196m/z	Quercetin-7-O-Rutinoside	gene-VNO77_07191	0.898177
5.27_649.1196m/z	Quercetin-7-O-Rutinoside	gene-VNO77_05106	0.931478
5.27_649.1196m/z	Quercetin-7-O-Rutinoside	gene-VNO77_11323	0.884555
5.27_649.1196m/z	Quercetin-7-O-Rutinoside	gene-VNO77_17516	0.915786
5.27_649.1196m/z	Quercetin-7-O-Rutinoside	gene-VNO77_33520	0.919981
5.27_649.1196m/z	Quercetin-7-O-Rutinoside	gene-VNO77_35802	0.805683
5.27_649.1196m/z	Quercetin-7-O-Rutinoside	gene-VNO77_22202	0.902416
5.27_649.1196m/z	Quercetin-7-O-Rutinoside	gene-VNO77_31804	0.900522
5.27_649.1196m/z	Quercetin-7-O-Rutinoside	gene-VNO77_20197	0.872172
5.27_649.1196m/z	Quercetin-7-O-Rutinoside	gene-VNO77_29362	0.801956
5.27_649.1196m/z	Quercetin-7-O-Rutinoside	gene-VNO77_12016	0.917965
5.27_649.1196m/z	Quercetin-7-O-Rutinoside	gene-VNO77_41499	0.941191
5.27_649.1196m/z	Quercetin-7-O-Rutinoside	gene-VNO77_39667	0.833829
5.27_649.1196m/z	Quercetin-7-O-Rutinoside	gene-VNO77_05361	0.952068
5.27_649.1196m/z	Quercetin-7-O-Rutinoside	gene-VNO77_05437	0.833948
5.27_649.1196m/z	Quercetin-7-O-Rutinoside	gene-VNO77_09590	0.964844
5.27_649.1196m/z	Quercetin-7-O-Rutinoside	gene-VNO77_11941	0.829556
5.27_649.1196m/z	Quercetin-7-O-Rutinoside	gene-VNO77_31748	0.96228
5.27_649.1196m/z	Quercetin-7-O-Rutinoside	gene-VNO77_27277	0.80982
5.27_649.1196m/z	Quercetin-7-O-Rutinoside	gene-VNO77_42232	0.900077
5.27_649.1196m/z	Quercetin-7-O-Rutinoside	gene-VNO77_28459	0.815278
5.27_649.1196m/z	Quercetin-7-O-Rutinoside	gene-VNO77_35269	0.907115
5.27_649.1196m/z	Quercetin-7-O-Rutinoside	gene-VNO77_05020	0.874496
5.27_649.1196m/z	Quercetin-7-O-Rutinoside	gene-VNO77_42806	0.947147
5.27_649.1196m/z	Quercetin-7-O-Rutinoside	gene-VNO77_11608	0.897632
5.27_649.1196m/z	Quercetin-7-O-Rutinoside	gene-VNO77_11249	0.877731
5.27_649.1196m/z	Quercetin-7-O-Rutinoside	gene-VNO77_11942	0.849591
5.27_649.1196m/z	Quercetin-7-O-Rutinoside	gene-VNO77_14138	0.823982
5.27_649.1196m/z	Quercetin-7-O-Rutinoside	gene-VNO77_20767	0.886587
5.27_649.1196m/z	Quercetin-7-O-Rutinoside	gene-VNO77_17235	0.8131
5.27_649.1196m/z	Quercetin-7-O-Rutinoside	gene-VNO77_25399	0.930511
5.27_649.1196m/z	Quercetin-7-O-Rutinoside	gene-VNO77_32981	0.931319
5.27_649.1196m/z	Quercetin-7-O-Rutinoside	gene-VNO77_12386	0.90474
5.27_649.1196m/z	Quercetin-7-O-Rutinoside	gene-VNO77_24155	0.850477
5.27_649.1196m/z	Quercetin-7-O-Rutinoside	gene-VNO77_16113	0.805843
5.27_649.1196m/z	Quercetin-7-O-Rutinoside	gene-VNO77_37636	0.864114
5.27_649.1196m/z	Quercetin-7-O-Rutinoside	gene-VNO77_11476	0.900386
5.27_649.1196m/z	Quercetin-7-O-Rutinoside	gene-VNO77_22267	0.948433
5.27_649.1196m/z	Quercetin-7-O-Rutinoside	gene-VNO77_43199	0.968223
5.27_649.1196m/z	Quercetin-7-O-Rutinoside	gene-VNO77_05214	0.82743
5.27_649.1196m/z	Quercetin-7-O-Rutinoside	gene-VNO77_24676	0.814876
5.27_649.1196m/z	Quercetin-7-O-Rutinoside	gene-VNO77_01828	0.826835
5.27_649.1196m/z	Quercetin-7-O-Rutinoside	gene-VNO77_10129	0.819453
5.27_649.1196m/z	Quercetin-7-O-Rutinoside	gene-VNO77_01341	0.930215
5.27_649.1196m/z	Quercetin-7-O-Rutinoside	gene-VNO77_10016	0.895534
5.27_649.1196m/z	Quercetin-7-O-Rutinoside	gene-VNO77_28325	0.882717
5.27_649.1196m/z	Quercetin-7-O-Rutinoside	gene-VNO77_41259	0.964732
5.27_649.1196m/z	Quercetin-7-O-Rutinoside	gene-VNO77_05348	0.815188
5.27_649.1196m/z	Quercetin-7-O-Rutinoside	gene-VNO77_01138	0.830919
5.27_649.1196m/z	Quercetin-7-O-Rutinoside	gene-VNO77_18008	0.834154
5.27_649.1196m/z	Quercetin-7-O-Rutinoside	gene-VNO77_01237	0.842491
5.27_649.1196m/z	Quercetin-7-O-Rutinoside	gene-VNO77_23711	0.96114
5.27_649.1196m/z	Quercetin-7-O-Rutinoside	gene-VNO77_40796	0.881771
5.27_649.1196m/z	Quercetin-7-O-Rutinoside	gene-VNO77_21667	0.963811
5.27_649.1196m/z	Quercetin-7-O-Rutinoside	gene-VNO77_07184	0.926583
5.27_649.1196m/z	Quercetin-7-O-Rutinoside	gene-VNO77_41723	0.807475
5.27_649.1196m/z	Quercetin-7-O-Rutinoside	gene-VNO77_21530	0.848748
5.27_649.1196m/z	Quercetin-7-O-Rutinoside	gene-VNO77_05837	0.887152
5.27_649.1196m/z	Quercetin-7-O-Rutinoside	gene-VNO77_25335	0.931783
5.27_649.1196m/z	Quercetin-7-O-Rutinoside	gene-VNO77_23111	0.937846
5.27_649.1196m/z	Quercetin-7-O-Rutinoside	gene-VNO77_00480	0.939675
5.27_649.1196m/z	Quercetin-7-O-Rutinoside	gene-VNO77_42622	0.863589
5.27_649.1196m/z	Quercetin-7-O-Rutinoside	gene-VNO77_12175	0.934065
5.27_649.1196m/z	Quercetin-7-O-Rutinoside	gene-VNO77_11750	0.963826
5.27_649.1196m/z	Quercetin-7-O-Rutinoside	gene-VNO77_29273	0.927475
5.27_649.1196m/z	Quercetin-7-O-Rutinoside	gene-VNO77_42298	0.81875
5.27_649.1196m/z	Quercetin-7-O-Rutinoside	gene-VNO77_24715	0.847633
5.27_649.1196m/z	Quercetin-7-O-Rutinoside	gene-VNO77_00933	0.813684
5.27_649.1196m/z	Quercetin-7-O-Rutinoside	gene-VNO77_13240	0.913596
5.27_649.1196m/z	Quercetin-7-O-Rutinoside	gene-VNO77_25029	0.947857
5.27_649.1196m/z	Quercetin-7-O-Rutinoside	gene-VNO77_23870	0.952952
5.27_649.1196m/z	Quercetin-7-O-Rutinoside	gene-VNO77_36704	0.863708
5.27_649.1196m/z	Quercetin-7-O-Rutinoside	gene-VNO77_27655	0.953882
5.27_649.1196m/z	Quercetin-7-O-Rutinoside	gene-VNO77_27391	0.820337
5.27_649.1196m/z	Quercetin-7-O-Rutinoside	gene-VNO77_33169	0.890262
5.27_649.1196m/z	Quercetin-7-O-Rutinoside	gene-VNO77_29586	0.816397
5.27_649.1196m/z	Quercetin-7-O-Rutinoside	gene-VNO77_41114	0.924308
5.27_649.1196m/z	Quercetin-7-O-Rutinoside	gene-VNO77_30707	0.926928
5.27_649.1196m/z	Quercetin-7-O-Rutinoside	gene-VNO77_36914	0.859497
5.27_649.1196m/z	Quercetin-7-O-Rutinoside	gene-VNO77_10564	0.83633
5.27_649.1196m/z	Quercetin-7-O-Rutinoside	gene-VNO77_18078	0.801444
5.27_649.1196m/z	Quercetin-7-O-Rutinoside	gene-VNO77_14058	0.817523
5.27_649.1196m/z	Quercetin-7-O-Rutinoside	gene-VNO77_36466	0.865591
5.27_649.1196m/z	Quercetin-7-O-Rutinoside	gene-VNO77_36961	0.874518
5.27_649.1196m/z	Quercetin-7-O-Rutinoside	gene-VNO77_15809	0.809359
5.27_649.1196m/z	Quercetin-7-O-Rutinoside	gene-VNO77_11363	0.890719
5.27_649.1196m/z	Quercetin-7-O-Rutinoside	gene-VNO77_43123	0.824177
5.27_649.1196m/z	Quercetin-7-O-Rutinoside	gene-VNO77_40999	0.91397
5.27_649.1196m/z	Quercetin-7-O-Rutinoside	gene-VNO77_14169	0.840092
5.27_649.1196m/z	Quercetin-7-O-Rutinoside	gene-VNO77_26981	0.935797
5.27_649.1196m/z	Quercetin-7-O-Rutinoside	gene-VNO77_40799	0.939172
5.27_649.1196m/z	Quercetin-7-O-Rutinoside	gene-VNO77_13278	0.950169
5.27_649.1196m/z	Quercetin-7-O-Rutinoside	gene-VNO77_01520	0.860417
5.27_649.1196m/z	Quercetin-7-O-Rutinoside	gene-VNO77_17985	0.829746
5.27_649.1196m/z	Quercetin-7-O-Rutinoside	gene-VNO77_43297	0.928008
5.27_649.1196m/z	Quercetin-7-O-Rutinoside	gene-VNO77_29831	0.884567
5.27_649.1196m/z	Quercetin-7-O-Rutinoside	gene-VNO77_36049	0.80614
5.27_649.1196m/z	Quercetin-7-O-Rutinoside	gene-VNO77_07350	0.87976
5.27_649.1196m/z	Quercetin-7-O-Rutinoside	gene-VNO77_01430	0.924515
5.27_649.1196m/z	Quercetin-7-O-Rutinoside	gene-VNO77_02268	0.932335
5.27_649.1196m/z	Quercetin-7-O-Rutinoside	gene-VNO77_06498	0.832623
5.27_649.1196m/z	Quercetin-7-O-Rutinoside	gene-VNO77_35554	0.816308
5.27_649.1196m/z	Quercetin-7-O-Rutinoside	gene-VNO77_18519	0.889271
5.27_649.1196m/z	Quercetin-7-O-Rutinoside	gene-VNO77_13661	0.921866
5.27_649.1196m/z	Quercetin-7-O-Rutinoside	gene-VNO77_35369	0.834484
5.27_649.1196m/z	Quercetin-7-O-Rutinoside	gene-VNO77_04894	0.848296
5.27_649.1196m/z	Quercetin-7-O-Rutinoside	gene-VNO77_39942	0.827124
5.27_649.1196m/z	Quercetin-7-O-Rutinoside	gene-VNO77_41258	0.928307
5.27_649.1196m/z	Quercetin-7-O-Rutinoside	gene-VNO77_28440	0.936957
5.27_649.1196m/z	Quercetin-7-O-Rutinoside	gene-VNO77_45150	0.830563
5.27_649.1196m/z	Quercetin-7-O-Rutinoside	gene-VNO77_20271	0.801185
5.27_649.1196m/z	Quercetin-7-O-Rutinoside	gene-VNO77_20785	0.871217
5.27_649.1196m/z	Quercetin-7-O-Rutinoside	gene-VNO77_13566	0.819917
5.27_649.1196m/z	Quercetin-7-O-Rutinoside	gene-VNO77_22464	0.824306
5.27_649.1196m/z	Quercetin-7-O-Rutinoside	gene-VNO77_28188	0.840478
5.27_649.1196m/z	Quercetin-7-O-Rutinoside	gene-VNO77_05552	0.860408
5.27_649.1196m/z	Quercetin-7-O-Rutinoside	gene-VNO77_00548	0.902788
5.27_649.1196m/z	Quercetin-7-O-Rutinoside	gene-VNO77_25786	0.871143
5.27_649.1196m/z	Quercetin-7-O-Rutinoside	gene-VNO77_40497	0.865918
5.27_649.1196m/z	Quercetin-7-O-Rutinoside	gene-VNO77_07171	0.823233
5.27_649.1196m/z	Quercetin-7-O-Rutinoside	gene-VNO77_21404	0.865637
5.27_649.1196m/z	Quercetin-7-O-Rutinoside	gene-VNO77_40074	0.912595
5.27_649.1196m/z	Quercetin-7-O-Rutinoside	gene-VNO77_29832	0.91738
5.27_649.1196m/z	Quercetin-7-O-Rutinoside	gene-VNO77_05253	0.815152
5.27_649.1196m/z	Quercetin-7-O-Rutinoside	gene-VNO77_31813	0.868423
5.27_649.1196m/z	Quercetin-7-O-Rutinoside	gene-VNO77_39668	0.935797
5.27_649.1196m/z	Quercetin-7-O-Rutinoside	gene-VNO77_02624	0.862249
7.33_351.1229m/z	Semiglabrinol	gene-VNO77_18627	-0.815668
7.33_351.1229m/z	Semiglabrinol	gene-VNO77_41062	-0.801928
7.33_351.1229m/z	Semiglabrinol	gene-VNO77_11974	-0.877349
7.33_351.1229m/z	Semiglabrinol	gene-VNO77_24096	0.82984
7.33_351.1229m/z	Semiglabrinol	gene-VNO77_31756	0.96452
7.33_351.1229m/z	Semiglabrinol	gene-VNO77_32585	0.811108
7.33_351.1229m/z	Semiglabrinol	gene-VNO77_01314	0.809394
7.33_351.1229m/z	Semiglabrinol	gene-VNO77_30142	0.888335
7.33_351.1229m/z	Semiglabrinol	gene-VNO77_27656	0.937018
7.33_351.1229m/z	Semiglabrinol	gene-VNO77_18723	0.820015
7.33_351.1229m/z	Semiglabrinol	gene-VNO77_17920	0.989798
7.33_351.1229m/z	Semiglabrinol	gene-VNO77_25353	0.910084
7.33_351.1229m/z	Semiglabrinol	gene-VNO77_31796	0.818974
7.33_351.1229m/z	Semiglabrinol	gene-VNO77_08733	0.908392
7.33_351.1229m/z	Semiglabrinol	gene-VNO77_21299	0.844596
7.33_351.1229m/z	Semiglabrinol	gene-VNO77_28387	0.909416
7.33_351.1229m/z	Semiglabrinol	gene-VNO77_32586	0.874894
7.33_351.1229m/z	Semiglabrinol	gene-VNO77_20546	0.844847
7.33_351.1229m/z	Semiglabrinol	gene-VNO77_07187	0.922581
7.33_351.1229m/z	Semiglabrinol	gene-VNO77_07617	0.866722
7.33_351.1229m/z	Semiglabrinol	gene-VNO77_16614	0.855526
7.33_351.1229m/z	Semiglabrinol	gene-VNO77_35467	0.921756
7.33_351.1229m/z	Semiglabrinol	gene-VNO77_36220	0.895197
7.33_351.1229m/z	Semiglabrinol	gene-VNO77_36410	0.903379
7.33_351.1229m/z	Semiglabrinol	gene-VNO77_35853	0.902499
7.33_351.1229m/z	Semiglabrinol	gene-VNO77_37029	0.99028
7.33_351.1229m/z	Semiglabrinol	gene-VNO77_00664	0.99028
7.33_351.1229m/z	Semiglabrinol	gene-VNO77_44450	0.820553
7.33_351.1229m/z	Semiglabrinol	gene-VNO77_33354	0.863264
7.33_351.1229m/z	Semiglabrinol	gene-VNO77_31132	0.947806
7.33_351.1229m/z	Semiglabrinol	gene-VNO77_19004	0.993321
7.33_351.1229m/z	Semiglabrinol	gene-VNO77_02287	0.838393
7.33_351.1229m/z	Semiglabrinol	gene-VNO77_36899	0.88879
7.33_351.1229m/z	Semiglabrinol	gene-VNO77_22356	0.983331
7.33_351.1229m/z	Semiglabrinol	gene-VNO77_05470	0.977686
7.33_351.1229m/z	Semiglabrinol	gene-VNO77_09095	0.939433
7.33_351.1229m/z	Semiglabrinol	gene-VNO77_01732	0.8799
7.33_351.1229m/z	Semiglabrinol	gene-VNO77_37094	0.942207
7.33_351.1229m/z	Semiglabrinol	gene-VNO77_30651	0.869474
7.33_351.1229m/z	Semiglabrinol	gene-VNO77_32938	0.871806
7.33_351.1229m/z	Semiglabrinol	gene-VNO77_07054	0.823807
7.33_351.1229m/z	Semiglabrinol	gene-VNO77_32452	0.985255
7.33_351.1229m/z	Semiglabrinol	gene-VNO77_13183	0.992413
7.33_351.1229m/z	Semiglabrinol	gene-VNO77_07189	0.899775
7.33_351.1229m/z	Semiglabrinol	gene-VNO77_21381	0.931851
7.33_351.1229m/z	Semiglabrinol	gene-VNO77_42166	0.980878
7.33_351.1229m/z	Semiglabrinol	gene-VNO77_09433	0.97818
7.33_351.1229m/z	Semiglabrinol	gene-VNO77_21311	0.868688
7.33_351.1229m/z	Semiglabrinol	gene-VNO77_32000	0.911992
7.33_351.1229m/z	Semiglabrinol	gene-VNO77_37353	0.832526
7.33_351.1229m/z	Semiglabrinol	gene-VNO77_14059	0.967452
7.33_351.1229m/z	Semiglabrinol	gene-VNO77_40882	0.891731
7.33_351.1229m/z	Semiglabrinol	gene-VNO77_12118	0.838763
7.33_351.1229m/z	Semiglabrinol	gene-VNO77_36379	0.853763
7.33_351.1229m/z	Semiglabrinol	gene-VNO77_39146	0.840763
7.33_351.1229m/z	Semiglabrinol	gene-VNO77_34136	0.892352
7.33_351.1229m/z	Semiglabrinol	gene-VNO77_40202	0.849171
7.33_351.1229m/z	Semiglabrinol	gene-VNO77_39882	0.929471
7.33_351.1229m/z	Semiglabrinol	gene-VNO77_18440	0.87999
7.33_351.1229m/z	Semiglabrinol	gene-VNO77_13431	0.950267
7.33_351.1229m/z	Semiglabrinol	gene-VNO77_17760	0.942528
7.33_351.1229m/z	Semiglabrinol	gene-VNO77_15761	0.952435
7.33_351.1229m/z	Semiglabrinol	gene-VNO77_15991	0.880055
7.33_351.1229m/z	Semiglabrinol	gene-VNO77_39705	0.913127
7.33_351.1229m/z	Semiglabrinol	gene-VNO77_09992	0.90954
7.33_351.1229m/z	Semiglabrinol	gene-VNO77_16263	0.803858
7.33_351.1229m/z	Semiglabrinol	gene-VNO77_23750	0.858367
7.33_351.1229m/z	Semiglabrinol	gene-VNO77_39345	0.801831
7.33_351.1229m/z	Semiglabrinol	gene-VNO77_09817	0.941645
7.33_351.1229m/z	Semiglabrinol	gene-VNO77_05613	0.9807
7.33_351.1229m/z	Semiglabrinol	gene-VNO77_11174	0.971601
7.33_351.1229m/z	Semiglabrinol	gene-VNO77_16399	0.859105
7.33_351.1229m/z	Semiglabrinol	gene-VNO77_40525	0.873394
7.33_351.1229m/z	Semiglabrinol	gene-VNO77_00269	0.826445
7.33_351.1229m/z	Semiglabrinol	gene-VNO77_36703	0.926584
7.33_351.1229m/z	Semiglabrinol	gene-VNO77_07230	0.992292
7.33_351.1229m/z	Semiglabrinol	gene-VNO77_35296	0.874979
7.33_351.1229m/z	Semiglabrinol	gene-VNO77_24866	0.970453
7.33_351.1229m/z	Semiglabrinol	gene-VNO77_13201	0.936048
7.33_351.1229m/z	Semiglabrinol	gene-VNO77_24794	0.904563
7.33_351.1229m/z	Semiglabrinol	gene-VNO77_23547	0.863717
7.33_351.1229m/z	Semiglabrinol	gene-VNO77_32504	0.816203
7.33_351.1229m/z	Semiglabrinol	gene-VNO77_15461	0.909482
7.33_351.1229m/z	Semiglabrinol	gene-VNO77_40475	0.847797
7.33_351.1229m/z	Semiglabrinol	gene-VNO77_12660	0.880164
7.33_351.1229m/z	Semiglabrinol	gene-VNO77_32037	0.890659
7.33_351.1229m/z	Semiglabrinol	gene-VNO77_17839	0.96566
7.33_351.1229m/z	Semiglabrinol	gene-VNO77_32002	0.958686
7.33_351.1229m/z	Semiglabrinol	gene-VNO77_26892	0.916578
7.33_351.1229m/z	Semiglabrinol	gene-VNO77_12040	0.810266
7.33_351.1229m/z	Semiglabrinol	gene-VNO77_05105	0.974282
7.33_351.1229m/z	Semiglabrinol	gene-VNO77_07119	0.985828
7.33_351.1229m/z	Semiglabrinol	gene-VNO77_35407	0.85785
7.33_351.1229m/z	Semiglabrinol	gene-VNO77_33983	0.968039
7.33_351.1229m/z	Semiglabrinol	gene-VNO77_02808	0.896611
7.33_351.1229m/z	Semiglabrinol	gene-VNO77_05206	0.912405
7.33_351.1229m/z	Semiglabrinol	gene-VNO77_17704	0.901468
7.33_351.1229m/z	Semiglabrinol	gene-VNO77_23691	0.860414
7.33_351.1229m/z	Semiglabrinol	gene-VNO77_07188	0.951388
7.33_351.1229m/z	Semiglabrinol	gene-VNO77_05061	0.828116
7.33_351.1229m/z	Semiglabrinol	gene-VNO77_28674	0.924823
7.33_351.1229m/z	Semiglabrinol	gene-VNO77_16408	0.920431
7.33_351.1229m/z	Semiglabrinol	gene-VNO77_32418	0.852977
7.33_351.1229m/z	Semiglabrinol	gene-VNO77_40415	0.816287
7.33_351.1229m/z	Semiglabrinol	gene-VNO77_23667	0.808096
7.33_351.1229m/z	Semiglabrinol	gene-VNO77_21855	0.979734
7.33_351.1229m/z	Semiglabrinol	gene-VNO77_23270	0.913924
7.33_351.1229m/z	Semiglabrinol	gene-VNO77_16645	0.813735
7.33_351.1229m/z	Semiglabrinol	gene-VNO77_17609	0.878307
7.33_351.1229m/z	Semiglabrinol	gene-VNO77_36225	0.927752
7.33_351.1229m/z	Semiglabrinol	gene-VNO77_09380	0.830063
7.33_351.1229m/z	Semiglabrinol	gene-VNO77_32891	0.883641
7.33_351.1229m/z	Semiglabrinol	gene-VNO77_01528	0.871664
7.33_351.1229m/z	Semiglabrinol	gene-VNO77_11809	0.938236
7.33_351.1229m/z	Semiglabrinol	gene-VNO77_40262	0.970304
7.33_351.1229m/z	Semiglabrinol	gene-VNO77_16135	0.993264
7.33_351.1229m/z	Semiglabrinol	gene-VNO77_37152	0.985695
7.33_351.1229m/z	Semiglabrinol	gene-VNO77_11163	0.924364
7.33_351.1229m/z	Semiglabrinol	gene-VNO77_22091	0.960252
7.33_351.1229m/z	Semiglabrinol	gene-VNO77_22864	0.852411
7.33_351.1229m/z	Semiglabrinol	gene-VNO77_29410	0.915009
7.33_351.1229m/z	Semiglabrinol	gene-VNO77_39915	0.85633
7.33_351.1229m/z	Semiglabrinol	gene-VNO77_41108	0.800796
7.33_351.1229m/z	Semiglabrinol	gene-VNO77_13378	0.826081
7.33_351.1229m/z	Semiglabrinol	gene-VNO77_07661	0.857308
7.33_351.1229m/z	Semiglabrinol	gene-VNO77_01160	0.970556
7.33_351.1229m/z	Semiglabrinol	gene-VNO77_21568	0.907744
7.33_351.1229m/z	Semiglabrinol	gene-VNO77_18370	0.987498
7.33_351.1229m/z	Semiglabrinol	gene-VNO77_13582	0.814803
7.33_351.1229m/z	Semiglabrinol	gene-VNO77_14030	0.818669
7.33_351.1229m/z	Semiglabrinol	gene-VNO77_13472	0.981286
7.33_351.1229m/z	Semiglabrinol	gene-VNO77_33252	0.927105
7.33_351.1229m/z	Semiglabrinol	gene-VNO77_43271	0.896724
7.33_351.1229m/z	Semiglabrinol	gene-VNO77_00092	0.937346
7.33_351.1229m/z	Semiglabrinol	gene-VNO77_03986	0.907493
7.33_351.1229m/z	Semiglabrinol	gene-VNO77_29152	0.89363
7.33_351.1229m/z	Semiglabrinol	gene-VNO77_00657	0.943959
7.33_351.1229m/z	Semiglabrinol	gene-VNO77_29267	0.982798
7.33_351.1229m/z	Semiglabrinol	gene-VNO77_10837	0.86994
7.33_351.1229m/z	Semiglabrinol	gene-VNO77_32197	0.929383
7.33_351.1229m/z	Semiglabrinol	gene-VNO77_15664	0.927372
7.33_351.1229m/z	Semiglabrinol	gene-VNO77_21327	0.9195
7.33_351.1229m/z	Semiglabrinol	gene-VNO77_17290	0.907869
7.33_351.1229m/z	Semiglabrinol	gene-VNO77_27470	0.948621
7.33_351.1229m/z	Semiglabrinol	gene-VNO77_43033	0.883647
7.33_351.1229m/z	Semiglabrinol	gene-VNO77_00250	0.991195
7.33_351.1229m/z	Semiglabrinol	gene-VNO77_14782	0.864102
7.33_351.1229m/z	Semiglabrinol	gene-VNO77_11279	0.84193
7.33_351.1229m/z	Semiglabrinol	gene-VNO77_42872	0.958267
7.33_351.1229m/z	Semiglabrinol	gene-VNO77_06872	0.909547
7.33_351.1229m/z	Semiglabrinol	gene-VNO77_17323	0.924444
7.33_351.1229m/z	Semiglabrinol	gene-VNO77_42961	0.954302
7.33_351.1229m/z	Semiglabrinol	gene-VNO77_16393	0.987306
7.33_351.1229m/z	Semiglabrinol	gene-VNO77_06730	0.822538
7.33_351.1229m/z	Semiglabrinol	gene-VNO77_02809	0.919541
7.33_351.1229m/z	Semiglabrinol	gene-VNO77_33054	0.9187
7.33_351.1229m/z	Semiglabrinol	gene-VNO77_20768	0.960374
7.33_351.1229m/z	Semiglabrinol	gene-VNO77_23800	0.979913
7.33_351.1229m/z	Semiglabrinol	gene-VNO77_15399	0.944926
7.33_351.1229m/z	Semiglabrinol	gene-VNO77_25085	0.923016
7.33_351.1229m/z	Semiglabrinol	gene-VNO77_05373	0.827469
7.33_351.1229m/z	Semiglabrinol	gene-VNO77_01625	0.873602
7.33_351.1229m/z	Semiglabrinol	gene-VNO77_39560	0.851888
7.33_351.1229m/z	Semiglabrinol	gene-VNO77_25928	0.932236
7.33_351.1229m/z	Semiglabrinol	gene-VNO77_26755	0.844828
7.33_351.1229m/z	Semiglabrinol	gene-VNO77_29593	0.851987
7.33_351.1229m/z	Semiglabrinol	gene-VNO77_21816	0.934999
7.33_351.1229m/z	Semiglabrinol	gene-VNO77_01817	0.802344
7.33_351.1229m/z	Semiglabrinol	gene-VNO77_29217	0.938027
7.33_351.1229m/z	Semiglabrinol	gene-VNO77_05249	0.927791
7.33_351.1229m/z	Semiglabrinol	gene-VNO77_00302	0.921507
7.33_351.1229m/z	Semiglabrinol	gene-VNO77_24315	0.944805
7.33_351.1229m/z	Semiglabrinol	gene-VNO77_24317	0.855984
7.33_351.1229m/z	Semiglabrinol	gene-VNO77_24664	0.833604
7.33_351.1229m/z	Semiglabrinol	gene-VNO77_07099	0.84883
7.33_351.1229m/z	Semiglabrinol	gene-VNO77_36738	0.941781
7.33_351.1229m/z	Semiglabrinol	gene-VNO77_20501	0.922454
7.33_351.1229m/z	Semiglabrinol	gene-VNO77_21456	0.877201
7.33_351.1229m/z	Semiglabrinol	gene-VNO77_06685	0.831336
7.33_351.1229m/z	Semiglabrinol	gene-VNO77_44545	0.861807
7.33_351.1229m/z	Semiglabrinol	gene-VNO77_25028	0.958487
7.33_351.1229m/z	Semiglabrinol	gene-VNO77_41267	0.972252
7.33_351.1229m/z	Semiglabrinol	gene-VNO77_15388	0.869676
7.33_351.1229m/z	Semiglabrinol	gene-VNO77_25480	0.866152
7.33_351.1229m/z	Semiglabrinol	gene-VNO77_25130	0.889991
7.33_351.1229m/z	Semiglabrinol	gene-VNO77_28221	0.913795
7.33_351.1229m/z	Semiglabrinol	gene-VNO77_11171	0.873084
7.33_351.1229m/z	Semiglabrinol	gene-VNO77_00212	0.91594
7.33_351.1229m/z	Semiglabrinol	gene-VNO77_10445	0.952203
7.33_351.1229m/z	Semiglabrinol	gene-VNO77_18027	0.863148
7.33_351.1229m/z	Semiglabrinol	gene-VNO77_10941	0.904358
7.33_351.1229m/z	Semiglabrinol	gene-VNO77_39154	0.862309
7.33_351.1229m/z	Semiglabrinol	gene-VNO77_15819	0.976367
7.33_351.1229m/z	Semiglabrinol	gene-VNO77_22002	0.946406
7.33_351.1229m/z	Semiglabrinol	gene-VNO77_04232	0.86235
7.33_351.1229m/z	Semiglabrinol	gene-VNO77_05235	0.830681
7.33_351.1229m/z	Semiglabrinol	gene-VNO77_25690	0.859526
7.33_351.1229m/z	Semiglabrinol	gene-VNO77_28189	0.812244
7.33_351.1229m/z	Semiglabrinol	gene-VNO77_27590	0.937106
7.33_351.1229m/z	Semiglabrinol	gene-VNO77_44478	0.97507
7.33_351.1229m/z	Semiglabrinol	gene-VNO77_29791	0.973127
7.33_351.1229m/z	Semiglabrinol	gene-VNO77_09723	0.964382
7.33_351.1229m/z	Semiglabrinol	gene-VNO77_07740	0.845891
7.33_351.1229m/z	Semiglabrinol	gene-VNO77_43232	0.802446
7.33_351.1229m/z	Semiglabrinol	gene-VNO77_31833	0.873062
7.33_351.1229m/z	Semiglabrinol	gene-VNO77_09613	0.900547
7.33_351.1229m/z	Semiglabrinol	gene-VNO77_09614	0.90922
7.33_351.1229m/z	Semiglabrinol	gene-VNO77_04985	0.960682
7.33_351.1229m/z	Semiglabrinol	gene-VNO77_41046	0.951655
7.33_351.1229m/z	Semiglabrinol	gene-VNO77_36541	0.856355
7.33_351.1229m/z	Semiglabrinol	gene-VNO77_32262	0.96677
7.33_351.1229m/z	Semiglabrinol	gene-VNO77_01878	0.877608
7.33_351.1229m/z	Semiglabrinol	gene-VNO77_00923	0.866238
7.33_351.1229m/z	Semiglabrinol	gene-VNO77_37196	0.877638
7.33_351.1229m/z	Semiglabrinol	gene-VNO77_21153	0.869303
7.33_351.1229m/z	Semiglabrinol	gene-VNO77_24754	0.975137
7.33_351.1229m/z	Semiglabrinol	gene-VNO77_21650	0.942558
7.33_351.1229m/z	Semiglabrinol	gene-VNO77_23675	0.827474
7.33_351.1229m/z	Semiglabrinol	gene-VNO77_02973	0.874591
7.33_351.1229m/z	Semiglabrinol	gene-VNO77_43009	0.866309
7.33_351.1229m/z	Semiglabrinol	gene-VNO77_22088	0.912428
7.33_351.1229m/z	Semiglabrinol	gene-VNO77_34197	0.96838
7.33_351.1229m/z	Semiglabrinol	gene-VNO77_26963	0.974774
7.33_351.1229m/z	Semiglabrinol	gene-VNO77_43126	0.843536
7.33_351.1229m/z	Semiglabrinol	gene-VNO77_17385	0.809021
7.33_351.1229m/z	Semiglabrinol	gene-VNO77_28762	0.827536
7.33_351.1229m/z	Semiglabrinol	gene-VNO77_16846	0.807086
7.33_351.1229m/z	Semiglabrinol	gene-VNO77_30108	0.990165
7.33_351.1229m/z	Semiglabrinol	gene-VNO77_29666	0.868269
7.33_351.1229m/z	Semiglabrinol	gene-VNO77_21230	0.838196
7.33_351.1229m/z	Semiglabrinol	gene-VNO77_22126	0.977379
7.33_351.1229m/z	Semiglabrinol	gene-VNO77_31165	0.89913
7.33_351.1229m/z	Semiglabrinol	gene-VNO77_21854	0.946889
7.33_351.1229m/z	Semiglabrinol	gene-VNO77_03854	0.908228
7.33_351.1229m/z	Semiglabrinol	gene-VNO77_31736	0.949784
7.33_351.1229m/z	Semiglabrinol	gene-VNO77_40395	0.976142
7.33_351.1229m/z	Semiglabrinol	gene-VNO77_14468	0.962664
7.33_351.1229m/z	Semiglabrinol	gene-VNO77_31995	0.809932
7.33_351.1229m/z	Semiglabrinol	gene-VNO77_16448	0.891028
7.33_351.1229m/z	Semiglabrinol	gene-VNO77_17183	0.94353
7.33_351.1229m/z	Semiglabrinol	gene-VNO77_43878	0.946306
7.33_351.1229m/z	Semiglabrinol	gene-VNO77_12953	0.859676
7.33_351.1229m/z	Semiglabrinol	gene-VNO77_07818	0.839984
7.33_351.1229m/z	Semiglabrinol	gene-VNO77_00306	0.955381
7.33_351.1229m/z	Semiglabrinol	gene-VNO77_33042	0.89904
7.33_351.1229m/z	Semiglabrinol	gene-VNO77_01915	0.931383
7.33_351.1229m/z	Semiglabrinol	gene-VNO77_28354	0.877955
7.33_351.1229m/z	Semiglabrinol	gene-VNO77_12136	0.96631
7.33_351.1229m/z	Semiglabrinol	gene-VNO77_04892	0.834012
7.33_351.1229m/z	Semiglabrinol	gene-VNO77_32988	0.819181
7.33_351.1229m/z	Semiglabrinol	gene-VNO77_13889	0.97478
7.33_351.1229m/z	Semiglabrinol	gene-VNO77_34896	0.834286
7.33_351.1229m/z	Semiglabrinol	gene-VNO77_09619	0.970615
7.33_351.1229m/z	Semiglabrinol	gene-VNO77_07658	0.892443
7.33_351.1229m/z	Semiglabrinol	gene-VNO77_39058	0.910791
7.33_351.1229m/z	Semiglabrinol	gene-VNO77_17558	0.945561
7.33_351.1229m/z	Semiglabrinol	gene-VNO77_27267	0.873406
7.33_351.1229m/z	Semiglabrinol	gene-VNO77_40748	0.899756
7.33_351.1229m/z	Semiglabrinol	gene-VNO77_37169	0.977124
7.33_351.1229m/z	Semiglabrinol	gene-VNO77_21019	0.940683
7.33_351.1229m/z	Semiglabrinol	gene-VNO77_17709	0.932699
7.33_351.1229m/z	Semiglabrinol	gene-VNO77_40313	0.836477
7.33_351.1229m/z	Semiglabrinol	gene-VNO77_30111	0.906539
7.33_351.1229m/z	Semiglabrinol	gene-VNO77_28085	0.967541
7.33_351.1229m/z	Semiglabrinol	gene-VNO77_36702	0.937893
7.33_351.1229m/z	Semiglabrinol	gene-VNO77_32728	0.898057
7.33_351.1229m/z	Semiglabrinol	gene-VNO77_04858	0.945756
7.33_351.1229m/z	Semiglabrinol	gene-VNO77_22627	0.956727
7.33_351.1229m/z	Semiglabrinol	gene-VNO77_37003	0.956886
7.33_351.1229m/z	Semiglabrinol	gene-VNO77_43639	0.855303
7.33_351.1229m/z	Semiglabrinol	gene-VNO77_32041	0.955531
7.33_351.1229m/z	Semiglabrinol	gene-VNO77_02417	0.90327
7.33_351.1229m/z	Semiglabrinol	gene-VNO77_31976	0.971758
7.33_351.1229m/z	Semiglabrinol	gene-VNO77_04481	0.987001
7.33_351.1229m/z	Semiglabrinol	gene-VNO77_07129	0.956275
7.33_351.1229m/z	Semiglabrinol	gene-VNO77_21356	0.88879
7.33_351.1229m/z	Semiglabrinol	gene-VNO77_04895	0.920883
7.33_351.1229m/z	Semiglabrinol	gene-VNO77_40798	0.970892
7.33_351.1229m/z	Semiglabrinol	gene-VNO77_42789	0.970534
7.33_351.1229m/z	Semiglabrinol	gene-VNO77_00961	0.84162
7.33_351.1229m/z	Semiglabrinol	gene-VNO77_42514	0.965972
7.33_351.1229m/z	Semiglabrinol	gene-VNO77_41355	0.96508
7.33_351.1229m/z	Semiglabrinol	gene-VNO77_32083	0.976113
7.33_351.1229m/z	Semiglabrinol	gene-VNO77_25640	0.945833
7.33_351.1229m/z	Semiglabrinol	gene-VNO77_20273	0.957497
7.33_351.1229m/z	Semiglabrinol	gene-VNO77_20563	0.963165
7.33_351.1229m/z	Semiglabrinol	gene-VNO77_09612	0.970065
7.33_351.1229m/z	Semiglabrinol	gene-VNO77_07009	0.826404
7.33_351.1229m/z	Semiglabrinol	gene-VNO77_06621	0.980018
7.33_351.1229m/z	Semiglabrinol	gene-VNO77_21359	0.935127
7.33_351.1229m/z	Semiglabrinol	gene-VNO77_10260	0.98014
7.33_351.1229m/z	Semiglabrinol	gene-VNO77_21635	0.85164
7.33_351.1229m/z	Semiglabrinol	gene-VNO77_21226	0.902835
7.33_351.1229m/z	Semiglabrinol	gene-VNO77_00013	0.921507
7.33_351.1229m/z	Semiglabrinol	gene-VNO77_39883	0.926012
7.33_351.1229m/z	Semiglabrinol	gene-VNO77_01987	0.961493
7.33_351.1229m/z	Semiglabrinol	gene-VNO77_32379	0.870764
7.33_351.1229m/z	Semiglabrinol	gene-VNO77_17589	0.85516
7.33_351.1229m/z	Semiglabrinol	gene-VNO77_29649	0.922948
7.33_351.1229m/z	Semiglabrinol	gene-VNO77_28842	0.85465
7.33_351.1229m/z	Semiglabrinol	gene-VNO77_05699	0.986609
7.33_351.1229m/z	Semiglabrinol	gene-VNO77_41550	0.898731
7.33_351.1229m/z	Semiglabrinol	gene-VNO77_24498	0.941932
7.33_351.1229m/z	Semiglabrinol	gene-VNO77_28176	0.917999
7.33_351.1229m/z	Semiglabrinol	gene-VNO77_23536	0.880019
7.33_351.1229m/z	Semiglabrinol	gene-VNO77_23180	0.883406
7.33_351.1229m/z	Semiglabrinol	gene-VNO77_36876	0.811341
7.33_351.1229m/z	Semiglabrinol	gene-VNO77_28262	0.890668
7.33_351.1229m/z	Semiglabrinol	gene-VNO77_30881	0.896278
7.33_351.1229m/z	Semiglabrinol	gene-VNO77_35370	0.951
7.33_351.1229m/z	Semiglabrinol	gene-VNO77_30544	0.950702
7.33_351.1229m/z	Semiglabrinol	gene-VNO77_18271	0.923599
7.33_351.1229m/z	Semiglabrinol	gene-VNO77_29650	0.914772
7.33_351.1229m/z	Semiglabrinol	gene-VNO77_43099	0.882848
7.33_351.1229m/z	Semiglabrinol	gene-VNO77_39671	0.986963
7.33_351.1229m/z	Semiglabrinol	gene-VNO77_05216	0.973356
7.33_351.1229m/z	Semiglabrinol	gene-VNO77_25932	0.84555
7.33_351.1229m/z	Semiglabrinol	gene-VNO77_40396	0.878626
7.33_351.1229m/z	Semiglabrinol	gene-VNO77_39898	0.837842
7.33_351.1229m/z	Semiglabrinol	gene-VNO77_03143	0.995563
7.33_351.1229m/z	Semiglabrinol	gene-VNO77_12591	0.883065
7.33_351.1229m/z	Semiglabrinol	gene-VNO77_41707	0.840452
7.33_351.1229m/z	Semiglabrinol	gene-VNO77_09819	0.809637
7.33_351.1229m/z	Semiglabrinol	gene-VNO77_33879	0.926615
7.33_351.1229m/z	Semiglabrinol	gene-VNO77_15688	0.890456
7.33_351.1229m/z	Semiglabrinol	gene-VNO77_12119	0.834588
7.33_351.1229m/z	Semiglabrinol	gene-VNO77_16989	0.860477
7.33_351.1229m/z	Semiglabrinol	gene-VNO77_11875	0.937924
7.33_351.1229m/z	Semiglabrinol	gene-VNO77_35517	0.842368
7.33_351.1229m/z	Semiglabrinol	gene-VNO77_12512	0.842374
7.33_351.1229m/z	Semiglabrinol	gene-VNO77_43283	0.886169
7.33_351.1229m/z	Semiglabrinol	gene-VNO77_40022	0.827138
7.33_351.1229m/z	Semiglabrinol	gene-VNO77_39780	0.932807
7.33_351.1229m/z	Semiglabrinol	gene-VNO77_10754	0.852213
7.33_351.1229m/z	Semiglabrinol	gene-VNO77_13129	0.875442
7.33_351.1229m/z	Semiglabrinol	gene-VNO77_17384	0.812571
7.33_351.1229m/z	Semiglabrinol	gene-VNO77_32533	0.910791
7.33_351.1229m/z	Semiglabrinol	gene-VNO77_07472	0.916443
7.33_351.1229m/z	Semiglabrinol	gene-VNO77_34292	0.966863
7.33_351.1229m/z	Semiglabrinol	gene-VNO77_42526	0.958372
7.33_351.1229m/z	Semiglabrinol	gene-VNO77_04754	0.872689
7.33_351.1229m/z	Semiglabrinol	gene-VNO77_43059	0.903554
7.33_351.1229m/z	Semiglabrinol	gene-VNO77_13598	0.863541
7.33_351.1229m/z	Semiglabrinol	gene-VNO77_32045	0.89221
7.33_351.1229m/z	Semiglabrinol	gene-VNO77_42876	0.978995
7.33_351.1229m/z	Semiglabrinol	gene-VNO77_10291	0.968226
7.33_351.1229m/z	Semiglabrinol	gene-VNO77_37155	0.89744
7.33_351.1229m/z	Semiglabrinol	gene-VNO77_07368	0.924285
7.33_351.1229m/z	Semiglabrinol	gene-VNO77_00209	0.950919
7.33_351.1229m/z	Semiglabrinol	gene-VNO77_29911	0.96647
7.33_351.1229m/z	Semiglabrinol	gene-VNO77_24033	0.816691
7.33_351.1229m/z	Semiglabrinol	gene-VNO77_16613	0.893466
7.33_351.1229m/z	Semiglabrinol	gene-VNO77_29651	0.979672
7.33_351.1229m/z	Semiglabrinol	gene-VNO77_33083	0.933531
7.33_351.1229m/z	Semiglabrinol	gene-VNO77_05714	0.800057
7.33_351.1229m/z	Semiglabrinol	gene-VNO77_07115	0.936909
7.33_351.1229m/z	Semiglabrinol	gene-VNO77_39273	0.92221
7.33_351.1229m/z	Semiglabrinol	gene-VNO77_09206	0.955444
7.33_351.1229m/z	Semiglabrinol	gene-VNO77_04977	0.836618
7.33_351.1229m/z	Semiglabrinol	gene-VNO77_30106	0.847177
7.33_351.1229m/z	Semiglabrinol	gene-VNO77_35911	0.945728
7.33_351.1229m/z	Semiglabrinol	gene-VNO77_40998	0.917938
7.33_351.1229m/z	Semiglabrinol	gene-VNO77_25788	0.859583
7.33_351.1229m/z	Semiglabrinol	gene-VNO77_44543	0.979548
7.33_351.1229m/z	Semiglabrinol	gene-VNO77_14448	0.853329
7.33_351.1229m/z	Semiglabrinol	gene-VNO77_08863	0.919376
7.33_351.1229m/z	Semiglabrinol	gene-VNO77_14410	0.840561
7.33_351.1229m/z	Semiglabrinol	gene-VNO77_05220	0.958364
7.33_351.1229m/z	Semiglabrinol	gene-VNO77_01009	0.942808
7.33_351.1229m/z	Semiglabrinol	gene-VNO77_23149	0.922317
7.33_351.1229m/z	Semiglabrinol	gene-VNO77_01874	0.956873
7.33_351.1229m/z	Semiglabrinol	gene-VNO77_05221	0.910902
7.33_351.1229m/z	Semiglabrinol	gene-VNO77_16635	0.958409
7.33_351.1229m/z	Semiglabrinol	gene-VNO77_05441	0.872577
7.33_351.1229m/z	Semiglabrinol	gene-VNO77_24051	0.936789
7.33_351.1229m/z	Semiglabrinol	gene-VNO77_40917	0.820761
7.33_351.1229m/z	Semiglabrinol	gene-VNO77_16447	0.976362
7.33_351.1229m/z	Semiglabrinol	gene-VNO77_37220	0.85384
7.33_351.1229m/z	Semiglabrinol	gene-VNO77_33309	0.908872
7.33_351.1229m/z	Semiglabrinol	gene-VNO77_20497	0.826084
7.33_351.1229m/z	Semiglabrinol	gene-VNO77_24528	0.92571
7.33_351.1229m/z	Semiglabrinol	gene-VNO77_03644	0.93825
7.33_351.1229m/z	Semiglabrinol	gene-VNO77_17611	0.95392
7.33_351.1229m/z	Semiglabrinol	gene-VNO77_13439	0.906611
7.33_351.1229m/z	Semiglabrinol	gene-VNO77_12160	0.809319
7.33_351.1229m/z	Semiglabrinol	gene-VNO77_26823	0.989707
7.33_351.1229m/z	Semiglabrinol	gene-VNO77_29475	0.956354
7.33_351.1229m/z	Semiglabrinol	gene-VNO77_05242	0.976822
7.33_351.1229m/z	Semiglabrinol	gene-VNO77_25328	0.895198
7.33_351.1229m/z	Semiglabrinol	gene-VNO77_39867	0.930796
7.33_351.1229m/z	Semiglabrinol	gene-VNO77_22481	0.880499
7.33_351.1229m/z	Semiglabrinol	gene-VNO77_07191	0.874063
7.33_351.1229m/z	Semiglabrinol	gene-VNO77_04319	0.951131
7.33_351.1229m/z	Semiglabrinol	gene-VNO77_43457	0.830542
7.33_351.1229m/z	Semiglabrinol	gene-VNO77_01431	0.977242
7.33_351.1229m/z	Semiglabrinol	gene-VNO77_00611	0.974624
7.33_351.1229m/z	Semiglabrinol	gene-VNO77_29562	0.980497
7.33_351.1229m/z	Semiglabrinol	gene-VNO77_05106	0.936273
7.33_351.1229m/z	Semiglabrinol	gene-VNO77_11323	0.859129
7.33_351.1229m/z	Semiglabrinol	gene-VNO77_13777	0.844426
7.33_351.1229m/z	Semiglabrinol	gene-VNO77_33520	0.826124
7.33_351.1229m/z	Semiglabrinol	gene-VNO77_12601	0.927441
7.33_351.1229m/z	Semiglabrinol	gene-VNO77_35802	0.850015
7.33_351.1229m/z	Semiglabrinol	gene-VNO77_22202	0.955359
7.33_351.1229m/z	Semiglabrinol	gene-VNO77_39654	0.951792
7.33_351.1229m/z	Semiglabrinol	gene-VNO77_31804	0.846071
7.33_351.1229m/z	Semiglabrinol	gene-VNO77_20197	0.880149
7.33_351.1229m/z	Semiglabrinol	gene-VNO77_29362	0.982201
7.33_351.1229m/z	Semiglabrinol	gene-VNO77_31936	0.808542
7.33_351.1229m/z	Semiglabrinol	gene-VNO77_12016	0.917934
7.33_351.1229m/z	Semiglabrinol	gene-VNO77_39370	0.957823
7.33_351.1229m/z	Semiglabrinol	gene-VNO77_39667	0.811806
7.33_351.1229m/z	Semiglabrinol	gene-VNO77_33413	0.847425
7.33_351.1229m/z	Semiglabrinol	gene-VNO77_00849	0.968912
7.33_351.1229m/z	Semiglabrinol	gene-VNO77_05361	0.894568
7.33_351.1229m/z	Semiglabrinol	gene-VNO77_35793	0.896279
7.33_351.1229m/z	Semiglabrinol	gene-VNO77_31748	0.886626
7.33_351.1229m/z	Semiglabrinol	gene-VNO77_33254	0.898484
7.33_351.1229m/z	Semiglabrinol	gene-VNO77_07160	0.926925
7.33_351.1229m/z	Semiglabrinol	gene-VNO77_10952	0.963004
7.33_351.1229m/z	Semiglabrinol	gene-VNO77_27277	0.954959
7.33_351.1229m/z	Semiglabrinol	gene-VNO77_10523	0.921455
7.33_351.1229m/z	Semiglabrinol	gene-VNO77_42790	0.872537
7.33_351.1229m/z	Semiglabrinol	gene-VNO77_42232	0.801781
7.33_351.1229m/z	Semiglabrinol	gene-VNO77_21564	0.896085
7.33_351.1229m/z	Semiglabrinol	gene-VNO77_28459	0.931571
7.33_351.1229m/z	Semiglabrinol	gene-VNO77_14360	0.848619
7.33_351.1229m/z	Semiglabrinol	gene-VNO77_05219	0.958838
7.33_351.1229m/z	Semiglabrinol	gene-VNO77_05243	0.932758
7.33_351.1229m/z	Semiglabrinol	gene-VNO77_02869	0.850836
7.33_351.1229m/z	Semiglabrinol	gene-VNO77_18328	0.816953
7.33_351.1229m/z	Semiglabrinol	gene-VNO77_11942	0.893205
7.33_351.1229m/z	Semiglabrinol	gene-VNO77_08972	0.95035
7.33_351.1229m/z	Semiglabrinol	gene-VNO77_00301	0.950747
7.33_351.1229m/z	Semiglabrinol	gene-VNO77_23114	0.8509
7.33_351.1229m/z	Semiglabrinol	gene-VNO77_21254	0.97988
7.33_351.1229m/z	Semiglabrinol	gene-VNO77_25448	0.8823
7.33_351.1229m/z	Semiglabrinol	gene-VNO77_14138	0.934817
7.33_351.1229m/z	Semiglabrinol	gene-VNO77_26907	0.904426
7.33_351.1229m/z	Semiglabrinol	gene-VNO77_34825	0.957961
7.33_351.1229m/z	Semiglabrinol	gene-VNO77_17468	0.818797
7.33_351.1229m/z	Semiglabrinol	gene-VNO77_01503	0.892781
7.33_351.1229m/z	Semiglabrinol	gene-VNO77_42435	0.849204
7.33_351.1229m/z	Semiglabrinol	gene-VNO77_40792	0.883913
7.33_351.1229m/z	Semiglabrinol	gene-VNO77_20767	0.903357
7.33_351.1229m/z	Semiglabrinol	gene-VNO77_17235	0.982912
7.33_351.1229m/z	Semiglabrinol	gene-VNO77_32553	0.938844
7.33_351.1229m/z	Semiglabrinol	gene-VNO77_31598	0.93254
7.33_351.1229m/z	Semiglabrinol	gene-VNO77_25399	0.818955
7.33_351.1229m/z	Semiglabrinol	gene-VNO77_27756	0.831154
7.33_351.1229m/z	Semiglabrinol	gene-VNO77_16113	0.834073
7.33_351.1229m/z	Semiglabrinol	gene-VNO77_11362	0.951512
7.33_351.1229m/z	Semiglabrinol	gene-VNO77_25124	0.831256
7.33_351.1229m/z	Semiglabrinol	gene-VNO77_37636	0.933826
7.33_351.1229m/z	Semiglabrinol	gene-VNO77_33535	0.882169
7.33_351.1229m/z	Semiglabrinol	gene-VNO77_31166	0.980011
7.33_351.1229m/z	Semiglabrinol	gene-VNO77_11476	0.879725
7.33_351.1229m/z	Semiglabrinol	gene-VNO77_22267	0.89763
7.33_351.1229m/z	Semiglabrinol	gene-VNO77_43199	0.803238
7.33_351.1229m/z	Semiglabrinol	gene-VNO77_05214	0.942304
7.33_351.1229m/z	Semiglabrinol	gene-VNO77_11977	0.827246
7.33_351.1229m/z	Semiglabrinol	gene-VNO77_28810	0.96884
7.33_351.1229m/z	Semiglabrinol	gene-VNO77_06275	0.853577
7.33_351.1229m/z	Semiglabrinol	gene-VNO77_01828	0.922584
7.33_351.1229m/z	Semiglabrinol	gene-VNO77_10129	0.866326
7.33_351.1229m/z	Semiglabrinol	gene-VNO77_41313	0.822711
7.33_351.1229m/z	Semiglabrinol	gene-VNO77_10016	0.932931
7.33_351.1229m/z	Semiglabrinol	gene-VNO77_08867	0.841904
7.33_351.1229m/z	Semiglabrinol	gene-VNO77_28325	0.965032
7.33_351.1229m/z	Semiglabrinol	gene-VNO77_16651	0.93852
7.33_351.1229m/z	Semiglabrinol	gene-VNO77_37221	0.85084
7.33_351.1229m/z	Semiglabrinol	gene-VNO77_41259	0.850639
7.33_351.1229m/z	Semiglabrinol	gene-VNO77_05538	0.866222
7.33_351.1229m/z	Semiglabrinol	gene-VNO77_10169	0.97742
7.33_351.1229m/z	Semiglabrinol	gene-VNO77_07005	0.86854
7.33_351.1229m/z	Semiglabrinol	gene-VNO77_33896	0.916377
7.33_351.1229m/z	Semiglabrinol	gene-VNO77_19628	0.960543
7.33_351.1229m/z	Semiglabrinol	gene-VNO77_05348	0.901883
7.33_351.1229m/z	Semiglabrinol	gene-VNO77_01138	0.981195
7.33_351.1229m/z	Semiglabrinol	gene-VNO77_01237	0.975099
7.33_351.1229m/z	Semiglabrinol	gene-VNO77_39380	0.884372
7.33_351.1229m/z	Semiglabrinol	gene-VNO77_23711	0.858732
7.33_351.1229m/z	Semiglabrinol	gene-VNO77_40796	0.914504
7.33_351.1229m/z	Semiglabrinol	gene-VNO77_21659	0.833435
7.33_351.1229m/z	Semiglabrinol	gene-VNO77_07184	0.922251
7.33_351.1229m/z	Semiglabrinol	gene-VNO77_06551	0.946849
7.33_351.1229m/z	Semiglabrinol	gene-VNO77_05182	0.956633
7.33_351.1229m/z	Semiglabrinol	gene-VNO77_21530	0.815761
7.33_351.1229m/z	Semiglabrinol	gene-VNO77_29268	0.924362
7.33_351.1229m/z	Semiglabrinol	gene-VNO77_05197	0.839624
7.33_351.1229m/z	Semiglabrinol	gene-VNO77_18496	0.866355
7.33_351.1229m/z	Semiglabrinol	gene-VNO77_39537	0.918668
7.33_351.1229m/z	Semiglabrinol	gene-VNO77_21990	0.862672
7.33_351.1229m/z	Semiglabrinol	gene-VNO77_25335	0.87004
7.33_351.1229m/z	Semiglabrinol	gene-VNO77_23111	0.85045
7.33_351.1229m/z	Semiglabrinol	gene-VNO77_06276	0.933237
7.33_351.1229m/z	Semiglabrinol	gene-VNO77_00480	0.833896
7.33_351.1229m/z	Semiglabrinol	gene-VNO77_39669	0.853866
7.33_351.1229m/z	Semiglabrinol	gene-VNO77_42622	0.84103
7.33_351.1229m/z	Semiglabrinol	gene-VNO77_12175	0.84237
7.33_351.1229m/z	Semiglabrinol	gene-VNO77_11750	0.8194
7.33_351.1229m/z	Semiglabrinol	gene-VNO77_04654	0.893196
7.33_351.1229m/z	Semiglabrinol	gene-VNO77_29273	0.908841
7.33_351.1229m/z	Semiglabrinol	gene-VNO77_39289	0.849869
7.33_351.1229m/z	Semiglabrinol	gene-VNO77_43637	0.867779
7.33_351.1229m/z	Semiglabrinol	gene-VNO77_28677	0.833298
7.33_351.1229m/z	Semiglabrinol	gene-VNO77_29763	0.812872
7.33_351.1229m/z	Semiglabrinol	gene-VNO77_29798	0.937459
7.33_351.1229m/z	Semiglabrinol	gene-VNO77_00933	0.896754
7.33_351.1229m/z	Semiglabrinol	gene-VNO77_13240	0.888241
7.33_351.1229m/z	Semiglabrinol	gene-VNO77_16657	0.885851
7.33_351.1229m/z	Semiglabrinol	gene-VNO77_11173	0.943175
7.33_351.1229m/z	Semiglabrinol	gene-VNO77_00165	0.865568
7.33_351.1229m/z	Semiglabrinol	gene-VNO77_25336	0.830608
7.33_351.1229m/z	Semiglabrinol	gene-VNO77_21940	0.822137
7.33_351.1229m/z	Semiglabrinol	gene-VNO77_09789	0.918625
7.33_351.1229m/z	Semiglabrinol	gene-VNO77_25029	0.848717
7.33_351.1229m/z	Semiglabrinol	gene-VNO77_35611	0.850228
7.33_351.1229m/z	Semiglabrinol	gene-VNO77_36704	0.912955
7.33_351.1229m/z	Semiglabrinol	gene-VNO77_44461	0.881763
7.33_351.1229m/z	Semiglabrinol	gene-VNO77_24314	0.814667
7.33_351.1229m/z	Semiglabrinol	gene-VNO77_10908	0.80518
7.33_351.1229m/z	Semiglabrinol	gene-VNO77_27655	0.827756
7.33_351.1229m/z	Semiglabrinol	gene-VNO77_27391	0.922175
7.33_351.1229m/z	Semiglabrinol	gene-VNO77_33169	0.838204
7.33_351.1229m/z	Semiglabrinol	gene-VNO77_29586	0.978105
7.33_351.1229m/z	Semiglabrinol	gene-VNO77_41114	0.918921
7.33_351.1229m/z	Semiglabrinol	gene-VNO77_01378	0.942148
7.33_351.1229m/z	Semiglabrinol	gene-VNO77_37639	0.856304
7.33_351.1229m/z	Semiglabrinol	gene-VNO77_24868	0.83496
7.33_351.1229m/z	Semiglabrinol	gene-VNO77_36914	0.950349
7.33_351.1229m/z	Semiglabrinol	gene-VNO77_10564	0.893787
7.33_351.1229m/z	Semiglabrinol	gene-VNO77_39169	0.928253
7.33_351.1229m/z	Semiglabrinol	gene-VNO77_29977	0.908633
7.33_351.1229m/z	Semiglabrinol	gene-VNO77_18078	0.961418
7.33_351.1229m/z	Semiglabrinol	gene-VNO77_35079	0.908688
7.33_351.1229m/z	Semiglabrinol	gene-VNO77_36673	0.882126
7.33_351.1229m/z	Semiglabrinol	gene-VNO77_33537	0.842722
7.33_351.1229m/z	Semiglabrinol	gene-VNO77_29411	0.872705
7.33_351.1229m/z	Semiglabrinol	gene-VNO77_29401	0.812964
7.33_351.1229m/z	Semiglabrinol	gene-VNO77_14058	0.952571
7.33_351.1229m/z	Semiglabrinol	gene-VNO77_05719	0.972857
7.33_351.1229m/z	Semiglabrinol	gene-VNO77_36466	0.920512
7.33_351.1229m/z	Semiglabrinol	gene-VNO77_00454	0.922021
7.33_351.1229m/z	Semiglabrinol	gene-VNO77_22928	0.85084
7.33_351.1229m/z	Semiglabrinol	gene-VNO77_36961	0.855636
7.33_351.1229m/z	Semiglabrinol	gene-VNO77_29197	0.867081
7.33_351.1229m/z	Semiglabrinol	gene-VNO77_22398	0.89082
7.33_351.1229m/z	Semiglabrinol	gene-VNO77_15809	0.960587
7.33_351.1229m/z	Semiglabrinol	gene-VNO77_11363	0.905133
7.33_351.1229m/z	Semiglabrinol	gene-VNO77_29679	0.884823
7.33_351.1229m/z	Semiglabrinol	gene-VNO77_43123	0.904085
7.33_351.1229m/z	Semiglabrinol	gene-VNO77_40999	0.915275
7.33_351.1229m/z	Semiglabrinol	gene-VNO77_14169	0.815426
7.33_351.1229m/z	Semiglabrinol	gene-VNO77_34153	0.891784
7.33_351.1229m/z	Semiglabrinol	gene-VNO77_26981	0.827337
7.33_351.1229m/z	Semiglabrinol	gene-VNO77_36567	0.956099
7.33_351.1229m/z	Semiglabrinol	gene-VNO77_40668	0.952861
7.33_351.1229m/z	Semiglabrinol	gene-VNO77_40799	0.892497
7.33_351.1229m/z	Semiglabrinol	gene-VNO77_41291	0.8082
7.33_351.1229m/z	Semiglabrinol	gene-VNO77_13278	0.879266
7.33_351.1229m/z	Semiglabrinol	gene-VNO77_01520	0.917602
7.33_351.1229m/z	Semiglabrinol	gene-VNO77_25216	0.964017
7.33_351.1229m/z	Semiglabrinol	gene-VNO77_17985	0.840035
7.33_351.1229m/z	Semiglabrinol	gene-VNO77_43297	0.917198
7.33_351.1229m/z	Semiglabrinol	gene-VNO77_00901	0.872894
7.33_351.1229m/z	Semiglabrinol	gene-VNO77_29831	0.947543
7.33_351.1229m/z	Semiglabrinol	gene-VNO77_36049	0.859439
7.33_351.1229m/z	Semiglabrinol	gene-VNO77_30107	0.874361
7.33_351.1229m/z	Semiglabrinol	gene-VNO77_18651	0.81987
7.33_351.1229m/z	Semiglabrinol	gene-VNO77_07350	0.902972
7.33_351.1229m/z	Semiglabrinol	gene-VNO77_08734	0.843385
7.33_351.1229m/z	Semiglabrinol	gene-VNO77_01430	0.856735
7.33_351.1229m/z	Semiglabrinol	gene-VNO77_36849	0.919075
7.33_351.1229m/z	Semiglabrinol	gene-VNO77_29119	0.965746
7.33_351.1229m/z	Semiglabrinol	gene-VNO77_02268	0.83504
7.33_351.1229m/z	Semiglabrinol	gene-VNO77_24867	0.953689
7.33_351.1229m/z	Semiglabrinol	gene-VNO77_06498	0.904837
7.33_351.1229m/z	Semiglabrinol	gene-VNO77_12083	0.806396
7.33_351.1229m/z	Semiglabrinol	gene-VNO77_10756	0.927314
7.33_351.1229m/z	Semiglabrinol	gene-VNO77_29648	0.94705
7.33_351.1229m/z	Semiglabrinol	gene-VNO77_37688	0.933083
7.33_351.1229m/z	Semiglabrinol	gene-VNO77_17119	0.954581
7.33_351.1229m/z	Semiglabrinol	gene-VNO77_16218	0.895074
7.33_351.1229m/z	Semiglabrinol	gene-VNO77_13005	0.871218
7.33_351.1229m/z	Semiglabrinol	gene-VNO77_18519	0.93913
7.33_351.1229m/z	Semiglabrinol	gene-VNO77_07819	0.85155
7.33_351.1229m/z	Semiglabrinol	gene-VNO77_44438	0.887308
7.33_351.1229m/z	Semiglabrinol	gene-VNO77_36006	0.9386
7.33_351.1229m/z	Semiglabrinol	gene-VNO77_04558	0.800534
7.33_351.1229m/z	Semiglabrinol	gene-VNO77_04894	0.958429
7.33_351.1229m/z	Semiglabrinol	gene-VNO77_22127	0.96789
7.33_351.1229m/z	Semiglabrinol	gene-VNO77_36154	0.955766
7.33_351.1229m/z	Semiglabrinol	gene-VNO77_39942	0.899383
7.33_351.1229m/z	Semiglabrinol	gene-VNO77_23526	0.861652
7.33_351.1229m/z	Semiglabrinol	gene-VNO77_27969	0.874053
7.33_351.1229m/z	Semiglabrinol	gene-VNO77_41258	0.916549
7.33_351.1229m/z	Semiglabrinol	gene-VNO77_05676	0.961306
7.33_351.1229m/z	Semiglabrinol	gene-VNO77_40346	0.888754
7.33_351.1229m/z	Semiglabrinol	gene-VNO77_05557	0.917244
7.33_351.1229m/z	Semiglabrinol	gene-VNO77_28440	0.867902
7.33_351.1229m/z	Semiglabrinol	gene-VNO77_45150	0.95342
7.33_351.1229m/z	Semiglabrinol	gene-VNO77_20271	0.895046
7.33_351.1229m/z	Semiglabrinol	gene-VNO77_45128	0.868913
7.33_351.1229m/z	Semiglabrinol	gene-VNO77_25131	0.83919
7.33_351.1229m/z	Semiglabrinol	gene-VNO77_04758	0.802198
7.33_351.1229m/z	Semiglabrinol	gene-VNO77_20785	0.937396
7.33_351.1229m/z	Semiglabrinol	gene-VNO77_04233	0.903773
7.33_351.1229m/z	Semiglabrinol	gene-VNO77_16476	0.910336
7.33_351.1229m/z	Semiglabrinol	gene-VNO77_00233	0.810423
7.33_351.1229m/z	Semiglabrinol	gene-VNO77_13566	0.907575
7.33_351.1229m/z	Semiglabrinol	gene-VNO77_22464	0.864788
7.33_351.1229m/z	Semiglabrinol	gene-VNO77_22076	0.90753
7.33_351.1229m/z	Semiglabrinol	gene-VNO77_12853	0.88864
7.33_351.1229m/z	Semiglabrinol	gene-VNO77_41115	0.913912
7.33_351.1229m/z	Semiglabrinol	gene-VNO77_32567	0.860594
7.33_351.1229m/z	Semiglabrinol	gene-VNO77_39996	0.862992
7.33_351.1229m/z	Semiglabrinol	gene-VNO77_05552	0.929161
7.33_351.1229m/z	Semiglabrinol	gene-VNO77_00548	0.815006
7.33_351.1229m/z	Semiglabrinol	gene-VNO77_29608	0.961031
7.33_351.1229m/z	Semiglabrinol	gene-VNO77_43298	0.896671
7.33_351.1229m/z	Semiglabrinol	gene-VNO77_42854	0.947137
7.33_351.1229m/z	Semiglabrinol	gene-VNO77_25786	0.919549
7.33_351.1229m/z	Semiglabrinol	gene-VNO77_10476	0.957959
7.33_351.1229m/z	Semiglabrinol	gene-VNO77_21219	0.849307
7.33_351.1229m/z	Semiglabrinol	gene-VNO77_07171	0.959313
7.33_351.1229m/z	Semiglabrinol	gene-VNO77_23484	0.821571
7.33_351.1229m/z	Semiglabrinol	gene-VNO77_22060	0.936524
7.33_351.1229m/z	Semiglabrinol	gene-VNO77_40074	0.883531
7.33_351.1229m/z	Semiglabrinol	gene-VNO77_29832	0.862537
7.33_351.1229m/z	Semiglabrinol	gene-VNO77_05253	0.879489
7.33_351.1229m/z	Semiglabrinol	gene-VNO77_06731	0.860008
7.33_351.1229m/z	Semiglabrinol	gene-VNO77_18349	0.802199
7.33_351.1229m/z	Semiglabrinol	gene-VNO77_04893	0.962262
7.33_351.1229m/z	Semiglabrinol	gene-VNO77_24031	0.900509
7.33_351.1229m/z	Semiglabrinol	gene-VNO77_31934	0.838894
7.33_351.1229m/z	Semiglabrinol	gene-VNO77_31813	0.922691
7.33_351.1229m/z	Semiglabrinol	gene-VNO77_39668	0.838679
7.33_351.1229m/z	Semiglabrinol	gene-VNO77_37139	0.842345
7.33_351.1229m/z	Semiglabrinol	gene-VNO77_10951	0.928496
7.33_351.1229m/z	Semiglabrinol	gene-VNO77_02624	0.910836
7.33_351.1229m/z	Semiglabrinol	gene-VNO77_16771	0.839672
6.23_356.1265n	Sigmoidin B	gene-VNO77_30641	0.810371
6.23_356.1265n	Sigmoidin B	gene-VNO77_16765	0.805887
6.23_356.1265n	Sigmoidin B	gene-VNO77_42586	0.807521
6.23_356.1265n	Sigmoidin B	gene-VNO77_39270	0.808808
6.23_356.1265n	Sigmoidin B	gene-VNO77_04883	0.81629
6.23_356.1265n	Sigmoidin B	gene-VNO77_28062	0.832536
6.23_356.1265n	Sigmoidin B	gene-VNO77_18504	0.820721
6.23_356.1265n	Sigmoidin B	gene-VNO77_21335	0.807237
6.23_356.1265n	Sigmoidin B	gene-VNO77_41654	0.810219
6.23_356.1265n	Sigmoidin B	gene-VNO77_18627	-0.840021
6.23_356.1265n	Sigmoidin B	gene-VNO77_41062	-0.816523
6.23_356.1265n	Sigmoidin B	gene-VNO77_11974	-0.899274
6.23_356.1265n	Sigmoidin B	gene-VNO77_24096	0.871126
6.23_356.1265n	Sigmoidin B	gene-VNO77_31756	0.937304
6.23_356.1265n	Sigmoidin B	gene-VNO77_32585	0.859029
6.23_356.1265n	Sigmoidin B	gene-VNO77_01314	0.844019
6.23_356.1265n	Sigmoidin B	gene-VNO77_30142	0.942428
6.23_356.1265n	Sigmoidin B	gene-VNO77_27656	0.947588
6.23_356.1265n	Sigmoidin B	gene-VNO77_18723	0.859408
6.23_356.1265n	Sigmoidin B	gene-VNO77_17920	0.984671
6.23_356.1265n	Sigmoidin B	gene-VNO77_25353	0.903623
6.23_356.1265n	Sigmoidin B	gene-VNO77_31796	0.888178
6.23_356.1265n	Sigmoidin B	gene-VNO77_08733	0.886124
6.23_356.1265n	Sigmoidin B	gene-VNO77_17411	0.881202
6.23_356.1265n	Sigmoidin B	gene-VNO77_21299	0.860938
6.23_356.1265n	Sigmoidin B	gene-VNO77_28387	0.956054
6.23_356.1265n	Sigmoidin B	gene-VNO77_32586	0.921876
6.23_356.1265n	Sigmoidin B	gene-VNO77_20546	0.853199
6.23_356.1265n	Sigmoidin B	gene-VNO77_07187	0.969644
6.23_356.1265n	Sigmoidin B	gene-VNO77_07617	0.904433
6.23_356.1265n	Sigmoidin B	gene-VNO77_16614	0.816952
6.23_356.1265n	Sigmoidin B	gene-VNO77_35467	0.900125
6.23_356.1265n	Sigmoidin B	gene-VNO77_36220	0.894143
6.23_356.1265n	Sigmoidin B	gene-VNO77_36410	0.953817
6.23_356.1265n	Sigmoidin B	gene-VNO77_35853	0.958626
6.23_356.1265n	Sigmoidin B	gene-VNO77_37029	0.967938
6.23_356.1265n	Sigmoidin B	gene-VNO77_00664	0.967938
6.23_356.1265n	Sigmoidin B	gene-VNO77_44450	0.850056
6.23_356.1265n	Sigmoidin B	gene-VNO77_33354	0.807985
6.23_356.1265n	Sigmoidin B	gene-VNO77_31132	0.942057
6.23_356.1265n	Sigmoidin B	gene-VNO77_19004	0.982947
6.23_356.1265n	Sigmoidin B	gene-VNO77_02287	0.881985
6.23_356.1265n	Sigmoidin B	gene-VNO77_36899	0.896683
6.23_356.1265n	Sigmoidin B	gene-VNO77_22356	0.963725
6.23_356.1265n	Sigmoidin B	gene-VNO77_05470	0.966868
6.23_356.1265n	Sigmoidin B	gene-VNO77_09095	0.967084
6.23_356.1265n	Sigmoidin B	gene-VNO77_01732	0.931268
6.23_356.1265n	Sigmoidin B	gene-VNO77_37094	0.981742
6.23_356.1265n	Sigmoidin B	gene-VNO77_07877	0.844021
6.23_356.1265n	Sigmoidin B	gene-VNO77_30651	0.907088
6.23_356.1265n	Sigmoidin B	gene-VNO77_32938	0.898458
6.23_356.1265n	Sigmoidin B	gene-VNO77_07054	0.864914
6.23_356.1265n	Sigmoidin B	gene-VNO77_32452	0.987117
6.23_356.1265n	Sigmoidin B	gene-VNO77_13183	0.982478
6.23_356.1265n	Sigmoidin B	gene-VNO77_07189	0.954432
6.23_356.1265n	Sigmoidin B	gene-VNO77_21381	0.915883
6.23_356.1265n	Sigmoidin B	gene-VNO77_42166	0.946811
6.23_356.1265n	Sigmoidin B	gene-VNO77_09433	0.942844
6.23_356.1265n	Sigmoidin B	gene-VNO77_21311	0.898596
6.23_356.1265n	Sigmoidin B	gene-VNO77_32000	0.941678
6.23_356.1265n	Sigmoidin B	gene-VNO77_37353	0.813545
6.23_356.1265n	Sigmoidin B	gene-VNO77_14059	0.983376
6.23_356.1265n	Sigmoidin B	gene-VNO77_40882	0.905097
6.23_356.1265n	Sigmoidin B	gene-VNO77_12118	0.903382
6.23_356.1265n	Sigmoidin B	gene-VNO77_36379	0.899031
6.23_356.1265n	Sigmoidin B	gene-VNO77_29277	0.843294
6.23_356.1265n	Sigmoidin B	gene-VNO77_34136	0.830674
6.23_356.1265n	Sigmoidin B	gene-VNO77_40202	0.807311
6.23_356.1265n	Sigmoidin B	gene-VNO77_39882	0.932048
6.23_356.1265n	Sigmoidin B	gene-VNO77_18440	0.909471
6.23_356.1265n	Sigmoidin B	gene-VNO77_13431	0.918403
6.23_356.1265n	Sigmoidin B	gene-VNO77_17760	0.952846
6.23_356.1265n	Sigmoidin B	gene-VNO77_15761	0.940849
6.23_356.1265n	Sigmoidin B	gene-VNO77_15991	0.869421
6.23_356.1265n	Sigmoidin B	gene-VNO77_39705	0.947148
6.23_356.1265n	Sigmoidin B	gene-VNO77_09992	0.879118
6.23_356.1265n	Sigmoidin B	gene-VNO77_35779	0.80482
6.23_356.1265n	Sigmoidin B	gene-VNO77_16263	0.885459
6.23_356.1265n	Sigmoidin B	gene-VNO77_23750	0.856322
6.23_356.1265n	Sigmoidin B	gene-VNO77_39345	0.819004
6.23_356.1265n	Sigmoidin B	gene-VNO77_09817	0.980818
6.23_356.1265n	Sigmoidin B	gene-VNO77_05613	0.990665
6.23_356.1265n	Sigmoidin B	gene-VNO77_11174	0.923143
6.23_356.1265n	Sigmoidin B	gene-VNO77_16399	0.831777
6.23_356.1265n	Sigmoidin B	gene-VNO77_40525	0.924777
6.23_356.1265n	Sigmoidin B	gene-VNO77_36703	0.92566
6.23_356.1265n	Sigmoidin B	gene-VNO77_07230	0.98029
6.23_356.1265n	Sigmoidin B	gene-VNO77_35296	0.927594
6.23_356.1265n	Sigmoidin B	gene-VNO77_24866	0.993827
6.23_356.1265n	Sigmoidin B	gene-VNO77_13201	0.973966
6.23_356.1265n	Sigmoidin B	gene-VNO77_24794	0.947066
6.23_356.1265n	Sigmoidin B	gene-VNO77_23547	0.824842
6.23_356.1265n	Sigmoidin B	gene-VNO77_32504	0.816186
6.23_356.1265n	Sigmoidin B	gene-VNO77_15461	0.888176
6.23_356.1265n	Sigmoidin B	gene-VNO77_40475	0.83564
6.23_356.1265n	Sigmoidin B	gene-VNO77_12660	0.941177
6.23_356.1265n	Sigmoidin B	gene-VNO77_32037	0.88451
6.23_356.1265n	Sigmoidin B	gene-VNO77_17839	0.914903
6.23_356.1265n	Sigmoidin B	gene-VNO77_32002	0.965197
6.23_356.1265n	Sigmoidin B	gene-VNO77_26892	0.937818
6.23_356.1265n	Sigmoidin B	gene-VNO77_12040	0.836728
6.23_356.1265n	Sigmoidin B	gene-VNO77_05434	0.803018
6.23_356.1265n	Sigmoidin B	gene-VNO77_05105	0.930104
6.23_356.1265n	Sigmoidin B	gene-VNO77_07119	0.962605
6.23_356.1265n	Sigmoidin B	gene-VNO77_30640	0.837286
6.23_356.1265n	Sigmoidin B	gene-VNO77_35407	0.908274
6.23_356.1265n	Sigmoidin B	gene-VNO77_33983	0.943389
6.23_356.1265n	Sigmoidin B	gene-VNO77_02808	0.944479
6.23_356.1265n	Sigmoidin B	gene-VNO77_05206	0.894804
6.23_356.1265n	Sigmoidin B	gene-VNO77_16065	0.852741
6.23_356.1265n	Sigmoidin B	gene-VNO77_17704	0.953795
6.23_356.1265n	Sigmoidin B	gene-VNO77_23691	0.836487
6.23_356.1265n	Sigmoidin B	gene-VNO77_07188	0.98607
6.23_356.1265n	Sigmoidin B	gene-VNO77_05061	0.838546
6.23_356.1265n	Sigmoidin B	gene-VNO77_28674	0.923851
6.23_356.1265n	Sigmoidin B	gene-VNO77_16408	0.953486
6.23_356.1265n	Sigmoidin B	gene-VNO77_32418	0.82425
6.23_356.1265n	Sigmoidin B	gene-VNO77_23667	0.885781
6.23_356.1265n	Sigmoidin B	gene-VNO77_21855	0.986991
6.23_356.1265n	Sigmoidin B	gene-VNO77_23270	0.943058
6.23_356.1265n	Sigmoidin B	gene-VNO77_16645	0.875874
6.23_356.1265n	Sigmoidin B	gene-VNO77_17609	0.845847
6.23_356.1265n	Sigmoidin B	gene-VNO77_36225	0.949242
6.23_356.1265n	Sigmoidin B	gene-VNO77_09380	0.827436
6.23_356.1265n	Sigmoidin B	gene-VNO77_32891	0.882484
6.23_356.1265n	Sigmoidin B	gene-VNO77_01528	0.88198
6.23_356.1265n	Sigmoidin B	gene-VNO77_11809	0.94664
6.23_356.1265n	Sigmoidin B	gene-VNO77_40262	0.992766
6.23_356.1265n	Sigmoidin B	gene-VNO77_16135	0.995461
6.23_356.1265n	Sigmoidin B	gene-VNO77_10730	0.866203
6.23_356.1265n	Sigmoidin B	gene-VNO77_37152	0.978215
6.23_356.1265n	Sigmoidin B	gene-VNO77_11163	0.917336
6.23_356.1265n	Sigmoidin B	gene-VNO77_22091	0.9654
6.23_356.1265n	Sigmoidin B	gene-VNO77_22864	0.865059
6.23_356.1265n	Sigmoidin B	gene-VNO77_29410	0.936126
6.23_356.1265n	Sigmoidin B	gene-VNO77_39915	0.875761
6.23_356.1265n	Sigmoidin B	gene-VNO77_41108	0.81739
6.23_356.1265n	Sigmoidin B	gene-VNO77_13378	0.843919
6.23_356.1265n	Sigmoidin B	gene-VNO77_07661	0.9048
6.23_356.1265n	Sigmoidin B	gene-VNO77_01160	0.980955
6.23_356.1265n	Sigmoidin B	gene-VNO77_21568	0.939056
6.23_356.1265n	Sigmoidin B	gene-VNO77_18370	0.998298
6.23_356.1265n	Sigmoidin B	gene-VNO77_14030	0.800728
6.23_356.1265n	Sigmoidin B	gene-VNO77_13472	0.964103
6.23_356.1265n	Sigmoidin B	gene-VNO77_33252	0.925253
6.23_356.1265n	Sigmoidin B	gene-VNO77_43271	0.934712
6.23_356.1265n	Sigmoidin B	gene-VNO77_00092	0.954513
6.23_356.1265n	Sigmoidin B	gene-VNO77_28846	0.802747
6.23_356.1265n	Sigmoidin B	gene-VNO77_03986	0.89352
6.23_356.1265n	Sigmoidin B	gene-VNO77_29152	0.841399
6.23_356.1265n	Sigmoidin B	gene-VNO77_00657	0.972809
6.23_356.1265n	Sigmoidin B	gene-VNO77_29267	0.953888
6.23_356.1265n	Sigmoidin B	gene-VNO77_10837	0.879414
6.23_356.1265n	Sigmoidin B	gene-VNO77_32197	0.960171
6.23_356.1265n	Sigmoidin B	gene-VNO77_15664	0.968664
6.23_356.1265n	Sigmoidin B	gene-VNO77_21327	0.957651
6.23_356.1265n	Sigmoidin B	gene-VNO77_17290	0.940335
6.23_356.1265n	Sigmoidin B	gene-VNO77_27470	0.975876
6.23_356.1265n	Sigmoidin B	gene-VNO77_43033	0.909339
6.23_356.1265n	Sigmoidin B	gene-VNO77_00250	0.995059
6.23_356.1265n	Sigmoidin B	gene-VNO77_14782	0.929775
6.23_356.1265n	Sigmoidin B	gene-VNO77_11279	0.839766
6.23_356.1265n	Sigmoidin B	gene-VNO77_42872	0.985231
6.23_356.1265n	Sigmoidin B	gene-VNO77_06872	0.953825
6.23_356.1265n	Sigmoidin B	gene-VNO77_17323	0.951585
6.23_356.1265n	Sigmoidin B	gene-VNO77_42961	0.961991
6.23_356.1265n	Sigmoidin B	gene-VNO77_16393	0.981929
6.23_356.1265n	Sigmoidin B	gene-VNO77_06730	0.86896
6.23_356.1265n	Sigmoidin B	gene-VNO77_02809	0.965071
6.23_356.1265n	Sigmoidin B	gene-VNO77_33054	0.965176
6.23_356.1265n	Sigmoidin B	gene-VNO77_20768	0.970178
6.23_356.1265n	Sigmoidin B	gene-VNO77_23800	0.961403
6.23_356.1265n	Sigmoidin B	gene-VNO77_09180	0.858401
6.23_356.1265n	Sigmoidin B	gene-VNO77_13990	0.806085
6.23_356.1265n	Sigmoidin B	gene-VNO77_42331	0.819482
6.23_356.1265n	Sigmoidin B	gene-VNO77_15399	0.961773
6.23_356.1265n	Sigmoidin B	gene-VNO77_25085	0.964732
6.23_356.1265n	Sigmoidin B	gene-VNO77_05373	0.893706
6.23_356.1265n	Sigmoidin B	gene-VNO77_01625	0.861282
6.23_356.1265n	Sigmoidin B	gene-VNO77_39560	0.901915
6.23_356.1265n	Sigmoidin B	gene-VNO77_25928	0.967524
6.23_356.1265n	Sigmoidin B	gene-VNO77_26755	0.895001
6.23_356.1265n	Sigmoidin B	gene-VNO77_29593	0.917429
6.23_356.1265n	Sigmoidin B	gene-VNO77_33847	0.859501
6.23_356.1265n	Sigmoidin B	gene-VNO77_21816	0.978284
6.23_356.1265n	Sigmoidin B	gene-VNO77_44758	0.812462
6.23_356.1265n	Sigmoidin B	gene-VNO77_01817	0.858667
6.23_356.1265n	Sigmoidin B	gene-VNO77_20783	0.833623
6.23_356.1265n	Sigmoidin B	gene-VNO77_29217	0.970128
6.23_356.1265n	Sigmoidin B	gene-VNO77_17753	0.831088
6.23_356.1265n	Sigmoidin B	gene-VNO77_05249	0.953882
6.23_356.1265n	Sigmoidin B	gene-VNO77_00302	0.902553
6.23_356.1265n	Sigmoidin B	gene-VNO77_24315	0.971361
6.23_356.1265n	Sigmoidin B	gene-VNO77_24317	0.886704
6.23_356.1265n	Sigmoidin B	gene-VNO77_24664	0.9011
6.23_356.1265n	Sigmoidin B	gene-VNO77_07099	0.829519
6.23_356.1265n	Sigmoidin B	gene-VNO77_36738	0.891574
6.23_356.1265n	Sigmoidin B	gene-VNO77_20501	0.908929
6.23_356.1265n	Sigmoidin B	gene-VNO77_21456	0.931078
6.23_356.1265n	Sigmoidin B	gene-VNO77_06685	0.800551
6.23_356.1265n	Sigmoidin B	gene-VNO77_44545	0.886277
6.23_356.1265n	Sigmoidin B	gene-VNO77_25028	0.987005
6.23_356.1265n	Sigmoidin B	gene-VNO77_41267	0.988565
6.23_356.1265n	Sigmoidin B	gene-VNO77_15388	0.928153
6.23_356.1265n	Sigmoidin B	gene-VNO77_25480	0.873403
6.23_356.1265n	Sigmoidin B	gene-VNO77_18044	0.807042
6.23_356.1265n	Sigmoidin B	gene-VNO77_25130	0.930396
6.23_356.1265n	Sigmoidin B	gene-VNO77_28221	0.916016
6.23_356.1265n	Sigmoidin B	gene-VNO77_11171	0.883927
6.23_356.1265n	Sigmoidin B	gene-VNO77_00212	0.900097
6.23_356.1265n	Sigmoidin B	gene-VNO77_10445	0.976108
6.23_356.1265n	Sigmoidin B	gene-VNO77_18027	0.857672
6.23_356.1265n	Sigmoidin B	gene-VNO77_10941	0.931685
6.23_356.1265n	Sigmoidin B	gene-VNO77_39154	0.831828
6.23_356.1265n	Sigmoidin B	gene-VNO77_37333	0.812481
6.23_356.1265n	Sigmoidin B	gene-VNO77_15819	0.993405
6.23_356.1265n	Sigmoidin B	gene-VNO77_22002	0.977391
6.23_356.1265n	Sigmoidin B	gene-VNO77_44534	0.812129
6.23_356.1265n	Sigmoidin B	gene-VNO77_04232	0.88605
6.23_356.1265n	Sigmoidin B	gene-VNO77_25690	0.91353
6.23_356.1265n	Sigmoidin B	gene-VNO77_28189	0.821404
6.23_356.1265n	Sigmoidin B	gene-VNO77_27590	0.95843
6.23_356.1265n	Sigmoidin B	gene-VNO77_44478	0.995022
6.23_356.1265n	Sigmoidin B	gene-VNO77_29791	0.976411
6.23_356.1265n	Sigmoidin B	gene-VNO77_09723	0.973268
6.23_356.1265n	Sigmoidin B	gene-VNO77_07740	0.891134
6.23_356.1265n	Sigmoidin B	gene-VNO77_34834	0.82332
6.23_356.1265n	Sigmoidin B	gene-VNO77_43232	0.828131
6.23_356.1265n	Sigmoidin B	gene-VNO77_31833	0.893465
6.23_356.1265n	Sigmoidin B	gene-VNO77_09613	0.938839
6.23_356.1265n	Sigmoidin B	gene-VNO77_09614	0.892063
6.23_356.1265n	Sigmoidin B	gene-VNO77_04985	0.983761
6.23_356.1265n	Sigmoidin B	gene-VNO77_41046	0.98326
6.23_356.1265n	Sigmoidin B	gene-VNO77_18562	0.810194
6.23_356.1265n	Sigmoidin B	gene-VNO77_36541	0.895751
6.23_356.1265n	Sigmoidin B	gene-VNO77_32262	0.984777
6.23_356.1265n	Sigmoidin B	gene-VNO77_01878	0.902017
6.23_356.1265n	Sigmoidin B	gene-VNO77_00923	0.850836
6.23_356.1265n	Sigmoidin B	gene-VNO77_37196	0.925844
6.23_356.1265n	Sigmoidin B	gene-VNO77_21153	0.872044
6.23_356.1265n	Sigmoidin B	gene-VNO77_24754	0.930718
6.23_356.1265n	Sigmoidin B	gene-VNO77_21650	0.976502
6.23_356.1265n	Sigmoidin B	gene-VNO77_23675	0.824403
6.23_356.1265n	Sigmoidin B	gene-VNO77_02973	0.856305
6.23_356.1265n	Sigmoidin B	gene-VNO77_43009	0.925902
6.23_356.1265n	Sigmoidin B	gene-VNO77_22088	0.967785
6.23_356.1265n	Sigmoidin B	gene-VNO77_34197	0.956022
6.23_356.1265n	Sigmoidin B	gene-VNO77_26963	0.956576
6.23_356.1265n	Sigmoidin B	gene-VNO77_43126	0.846157
6.23_356.1265n	Sigmoidin B	gene-VNO77_17385	0.877996
6.23_356.1265n	Sigmoidin B	gene-VNO77_28762	0.888698
6.23_356.1265n	Sigmoidin B	gene-VNO77_16846	0.869015
6.23_356.1265n	Sigmoidin B	gene-VNO77_30108	0.998379
6.23_356.1265n	Sigmoidin B	gene-VNO77_29666	0.877699
6.23_356.1265n	Sigmoidin B	gene-VNO77_21230	0.804753
6.23_356.1265n	Sigmoidin B	gene-VNO77_22126	0.945816
6.23_356.1265n	Sigmoidin B	gene-VNO77_31165	0.897561
6.23_356.1265n	Sigmoidin B	gene-VNO77_21854	0.969146
6.23_356.1265n	Sigmoidin B	gene-VNO77_03854	0.929938
6.23_356.1265n	Sigmoidin B	gene-VNO77_31736	0.953736
6.23_356.1265n	Sigmoidin B	gene-VNO77_40395	0.981731
6.23_356.1265n	Sigmoidin B	gene-VNO77_14468	0.985591
6.23_356.1265n	Sigmoidin B	gene-VNO77_31995	0.856064
6.23_356.1265n	Sigmoidin B	gene-VNO77_35406	0.848265
6.23_356.1265n	Sigmoidin B	gene-VNO77_16448	0.919866
6.23_356.1265n	Sigmoidin B	gene-VNO77_17183	0.97011
6.23_356.1265n	Sigmoidin B	gene-VNO77_43878	0.981624
6.23_356.1265n	Sigmoidin B	gene-VNO77_12953	0.875511
6.23_356.1265n	Sigmoidin B	gene-VNO77_07818	0.850164
6.23_356.1265n	Sigmoidin B	gene-VNO77_00306	0.97317
6.23_356.1265n	Sigmoidin B	gene-VNO77_33042	0.938142
6.23_356.1265n	Sigmoidin B	gene-VNO77_01915	0.951536
6.23_356.1265n	Sigmoidin B	gene-VNO77_28354	0.861877
6.23_356.1265n	Sigmoidin B	gene-VNO77_12136	0.944941
6.23_356.1265n	Sigmoidin B	gene-VNO77_04892	0.862446
6.23_356.1265n	Sigmoidin B	gene-VNO77_32988	0.872375
6.23_356.1265n	Sigmoidin B	gene-VNO77_29578	0.802078
6.23_356.1265n	Sigmoidin B	gene-VNO77_13889	0.982928
6.23_356.1265n	Sigmoidin B	gene-VNO77_21267	0.826183
6.23_356.1265n	Sigmoidin B	gene-VNO77_34896	0.859331
6.23_356.1265n	Sigmoidin B	gene-VNO77_09619	0.984333
6.23_356.1265n	Sigmoidin B	gene-VNO77_07658	0.903236
6.23_356.1265n	Sigmoidin B	gene-VNO77_39058	0.933938
6.23_356.1265n	Sigmoidin B	gene-VNO77_17558	0.968507
6.23_356.1265n	Sigmoidin B	gene-VNO77_27267	0.850987
6.23_356.1265n	Sigmoidin B	gene-VNO77_07190	0.868521
6.23_356.1265n	Sigmoidin B	gene-VNO77_23987	0.811161
6.23_356.1265n	Sigmoidin B	gene-VNO77_40748	0.887734
6.23_356.1265n	Sigmoidin B	gene-VNO77_37169	0.981411
6.23_356.1265n	Sigmoidin B	gene-VNO77_21019	0.971508
6.23_356.1265n	Sigmoidin B	gene-VNO77_17709	0.962369
6.23_356.1265n	Sigmoidin B	gene-VNO77_40313	0.873251
6.23_356.1265n	Sigmoidin B	gene-VNO77_30111	0.936866
6.23_356.1265n	Sigmoidin B	gene-VNO77_28085	0.961609
6.23_356.1265n	Sigmoidin B	gene-VNO77_36702	0.94012
6.23_356.1265n	Sigmoidin B	gene-VNO77_32728	0.876154
6.23_356.1265n	Sigmoidin B	gene-VNO77_04858	0.964306
6.23_356.1265n	Sigmoidin B	gene-VNO77_22627	0.971838
6.23_356.1265n	Sigmoidin B	gene-VNO77_37003	0.981039
6.23_356.1265n	Sigmoidin B	gene-VNO77_41375	0.815803
6.23_356.1265n	Sigmoidin B	gene-VNO77_43639	0.850807
6.23_356.1265n	Sigmoidin B	gene-VNO77_32041	0.975587
6.23_356.1265n	Sigmoidin B	gene-VNO77_02417	0.907455
6.23_356.1265n	Sigmoidin B	gene-VNO77_31976	0.9571
6.23_356.1265n	Sigmoidin B	gene-VNO77_04481	0.986499
6.23_356.1265n	Sigmoidin B	gene-VNO77_07129	0.948486
6.23_356.1265n	Sigmoidin B	gene-VNO77_21356	0.920975
6.23_356.1265n	Sigmoidin B	gene-VNO77_04895	0.929174
6.23_356.1265n	Sigmoidin B	gene-VNO77_40798	0.985395
6.23_356.1265n	Sigmoidin B	gene-VNO77_42789	0.984594
6.23_356.1265n	Sigmoidin B	gene-VNO77_00961	0.86438
6.23_356.1265n	Sigmoidin B	gene-VNO77_42514	0.987725
6.23_356.1265n	Sigmoidin B	gene-VNO77_41355	0.988613
6.23_356.1265n	Sigmoidin B	gene-VNO77_32083	0.963733
6.23_356.1265n	Sigmoidin B	gene-VNO77_25640	0.962152
6.23_356.1265n	Sigmoidin B	gene-VNO77_20273	0.977022
6.23_356.1265n	Sigmoidin B	gene-VNO77_20563	0.978123
6.23_356.1265n	Sigmoidin B	gene-VNO77_09612	0.97584
6.23_356.1265n	Sigmoidin B	gene-VNO77_07009	0.884186
6.23_356.1265n	Sigmoidin B	gene-VNO77_06621	0.993494
6.23_356.1265n	Sigmoidin B	gene-VNO77_11020	0.803234
6.23_356.1265n	Sigmoidin B	gene-VNO77_21359	0.979263
6.23_356.1265n	Sigmoidin B	gene-VNO77_10260	0.988456
6.23_356.1265n	Sigmoidin B	gene-VNO77_21635	0.890648
6.23_356.1265n	Sigmoidin B	gene-VNO77_21226	0.928267
6.23_356.1265n	Sigmoidin B	gene-VNO77_24808	0.825531
6.23_356.1265n	Sigmoidin B	gene-VNO77_00013	0.94154
6.23_356.1265n	Sigmoidin B	gene-VNO77_39883	0.955812
6.23_356.1265n	Sigmoidin B	gene-VNO77_01987	0.960277
6.23_356.1265n	Sigmoidin B	gene-VNO77_32379	0.836388
6.23_356.1265n	Sigmoidin B	gene-VNO77_17589	0.864089
6.23_356.1265n	Sigmoidin B	gene-VNO77_29649	0.964711
6.23_356.1265n	Sigmoidin B	gene-VNO77_28842	0.904475
6.23_356.1265n	Sigmoidin B	gene-VNO77_05699	0.991027
6.23_356.1265n	Sigmoidin B	gene-VNO77_41550	0.930748
6.23_356.1265n	Sigmoidin B	gene-VNO77_24498	0.909668
6.23_356.1265n	Sigmoidin B	gene-VNO77_28176	0.956986
6.23_356.1265n	Sigmoidin B	gene-VNO77_23536	0.875411
6.23_356.1265n	Sigmoidin B	gene-VNO77_23180	0.859085
6.23_356.1265n	Sigmoidin B	gene-VNO77_32980	0.827059
6.23_356.1265n	Sigmoidin B	gene-VNO77_36876	0.864844
6.23_356.1265n	Sigmoidin B	gene-VNO77_28262	0.878573
6.23_356.1265n	Sigmoidin B	gene-VNO77_30881	0.919295
6.23_356.1265n	Sigmoidin B	gene-VNO77_35370	0.981617
6.23_356.1265n	Sigmoidin B	gene-VNO77_30544	0.973571
6.23_356.1265n	Sigmoidin B	gene-VNO77_18271	0.894731
6.23_356.1265n	Sigmoidin B	gene-VNO77_29650	0.964406
6.23_356.1265n	Sigmoidin B	gene-VNO77_43099	0.936939
6.23_356.1265n	Sigmoidin B	gene-VNO77_39671	0.994903
6.23_356.1265n	Sigmoidin B	gene-VNO77_05216	0.985267
6.23_356.1265n	Sigmoidin B	gene-VNO77_25932	0.880715
6.23_356.1265n	Sigmoidin B	gene-VNO77_40396	0.895468
6.23_356.1265n	Sigmoidin B	gene-VNO77_39898	0.876251
6.23_356.1265n	Sigmoidin B	gene-VNO77_03143	0.985424
6.23_356.1265n	Sigmoidin B	gene-VNO77_12591	0.892371
6.23_356.1265n	Sigmoidin B	gene-VNO77_41707	0.831615
6.23_356.1265n	Sigmoidin B	gene-VNO77_33879	0.952697
6.23_356.1265n	Sigmoidin B	gene-VNO77_15688	0.885796
6.23_356.1265n	Sigmoidin B	gene-VNO77_12119	0.900792
6.23_356.1265n	Sigmoidin B	gene-VNO77_16989	0.819756
6.23_356.1265n	Sigmoidin B	gene-VNO77_11875	0.959925
6.23_356.1265n	Sigmoidin B	gene-VNO77_35517	0.91131
6.23_356.1265n	Sigmoidin B	gene-VNO77_12512	0.853403
6.23_356.1265n	Sigmoidin B	gene-VNO77_43283	0.920785
6.23_356.1265n	Sigmoidin B	gene-VNO77_40022	0.843792
6.23_356.1265n	Sigmoidin B	gene-VNO77_39780	0.968253
6.23_356.1265n	Sigmoidin B	gene-VNO77_10754	0.872855
6.23_356.1265n	Sigmoidin B	gene-VNO77_13129	0.906149
6.23_356.1265n	Sigmoidin B	gene-VNO77_44399	0.869865
6.23_356.1265n	Sigmoidin B	gene-VNO77_17384	0.881256
6.23_356.1265n	Sigmoidin B	gene-VNO77_32533	0.899135
6.23_356.1265n	Sigmoidin B	gene-VNO77_07472	0.955628
6.23_356.1265n	Sigmoidin B	gene-VNO77_20477	0.85902
[truncated: 68,553 more rows]

## Sheet: Cluster3
Metabolite_ID	Metabolite	Gene_id	Correlation
4.53_639.1599m/z	Laricitrin 3-Rutinoside	gene-VNO77_21934	0.806832
4.53_639.1599m/z	Laricitrin 3-Rutinoside	gene-VNO77_19733	0.813664
4.53_639.1599m/z	Laricitrin 3-Rutinoside	gene-VNO77_10334	0.814989
4.53_639.1599m/z	Laricitrin 3-Rutinoside	gene-VNO77_33852	0.813591
4.53_639.1599m/z	Laricitrin 3-Rutinoside	gene-VNO77_11883	-0.81345
4.53_639.1599m/z	Laricitrin 3-Rutinoside	gene-VNO77_40388	-0.836884
4.53_639.1599m/z	Laricitrin 3-Rutinoside	gene-VNO77_28005	-0.807243
4.53_639.1599m/z	Laricitrin 3-Rutinoside	gene-VNO77_23659	-0.833005
4.53_639.1599m/z	Laricitrin 3-Rutinoside	gene-VNO77_30512	-0.801352
4.53_639.1599m/z	Laricitrin 3-Rutinoside	gene-VNO77_24052	-0.80731
4.53_639.1599m/z	Laricitrin 3-Rutinoside	gene-VNO77_44417	-0.8053
4.53_639.1599m/z	Laricitrin 3-Rutinoside	gene-VNO77_24181	-0.809013
4.53_639.1599m/z	Laricitrin 3-Rutinoside	gene-VNO77_41342	0.98806
4.53_639.1599m/z	Laricitrin 3-Rutinoside	gene-VNO77_39467	0.939389
4.53_639.1599m/z	Laricitrin 3-Rutinoside	gene-VNO77_01268	0.923548
4.53_639.1599m/z	Laricitrin 3-Rutinoside	gene-VNO77_11117	0.944643
4.53_639.1599m/z	Laricitrin 3-Rutinoside	gene-VNO77_23267	0.966232
4.53_639.1599m/z	Laricitrin 3-Rutinoside	gene-VNO77_16935	0.839401
4.53_639.1599m/z	Laricitrin 3-Rutinoside	gene-VNO77_02997	0.980065
4.53_639.1599m/z	Laricitrin 3-Rutinoside	gene-VNO77_16183	0.929839
4.53_639.1599m/z	Laricitrin 3-Rutinoside	gene-VNO77_40939	0.945218
4.53_639.1599m/z	Laricitrin 3-Rutinoside	gene-VNO77_22400	0.851974
4.53_639.1599m/z	Laricitrin 3-Rutinoside	gene-VNO77_35343	0.99077
4.53_639.1599m/z	Laricitrin 3-Rutinoside	gene-VNO77_35328	0.903418
4.53_639.1599m/z	Laricitrin 3-Rutinoside	gene-VNO77_30291	0.858776
4.53_639.1599m/z	Laricitrin 3-Rutinoside	gene-VNO77_05543	0.991995
4.53_639.1599m/z	Laricitrin 3-Rutinoside	gene-VNO77_23569	0.990155
4.53_639.1599m/z	Laricitrin 3-Rutinoside	gene-VNO77_04502	0.975725
4.53_639.1599m/z	Laricitrin 3-Rutinoside	gene-VNO77_00196	0.815608
4.53_639.1599m/z	Laricitrin 3-Rutinoside	gene-VNO77_43807	0.991263
4.53_639.1599m/z	Laricitrin 3-Rutinoside	gene-VNO77_24743	0.937492
4.53_639.1599m/z	Laricitrin 3-Rutinoside	gene-VNO77_34712	0.948708
4.53_639.1599m/z	Laricitrin 3-Rutinoside	gene-VNO77_20394	0.967518
4.53_639.1599m/z	Laricitrin 3-Rutinoside	gene-VNO77_17167	0.972323
4.53_639.1599m/z	Laricitrin 3-Rutinoside	gene-VNO77_31905	0.965712
4.53_639.1599m/z	Laricitrin 3-Rutinoside	gene-VNO77_29849	0.9913
4.53_639.1599m/z	Laricitrin 3-Rutinoside	gene-VNO77_21068	0.992165
4.53_639.1599m/z	Laricitrin 3-Rutinoside	gene-VNO77_21932	0.944813
4.53_639.1599m/z	Laricitrin 3-Rutinoside	gene-VNO77_35521	0.852018
4.53_639.1599m/z	Laricitrin 3-Rutinoside	gene-VNO77_41438	0.986558
4.53_639.1599m/z	Laricitrin 3-Rutinoside	gene-VNO77_11361	0.959049
4.53_639.1599m/z	Laricitrin 3-Rutinoside	gene-VNO77_06429	0.954
4.53_639.1599m/z	Laricitrin 3-Rutinoside	gene-VNO77_07430	0.809331
4.53_639.1599m/z	Laricitrin 3-Rutinoside	gene-VNO77_28310	0.97955
4.53_639.1599m/z	Laricitrin 3-Rutinoside	gene-VNO77_01436	0.955696
4.53_639.1599m/z	Laricitrin 3-Rutinoside	gene-VNO77_32747	0.882507
4.53_639.1599m/z	Laricitrin 3-Rutinoside	gene-VNO77_23852	0.989999
4.53_639.1599m/z	Laricitrin 3-Rutinoside	gene-VNO77_20759	0.986967
4.53_639.1599m/z	Laricitrin 3-Rutinoside	gene-VNO77_35752	0.882027
4.53_639.1599m/z	Laricitrin 3-Rutinoside	gene-VNO77_22062	0.988564
4.53_639.1599m/z	Laricitrin 3-Rutinoside	gene-VNO77_21126	0.877398
4.53_639.1599m/z	Laricitrin 3-Rutinoside	gene-VNO77_40138	0.877398
4.53_639.1599m/z	Laricitrin 3-Rutinoside	gene-VNO77_24232	0.974149
4.53_639.1599m/z	Laricitrin 3-Rutinoside	gene-VNO77_29915	0.843987
4.53_639.1599m/z	Laricitrin 3-Rutinoside	gene-VNO77_29414	0.991018
4.53_639.1599m/z	Laricitrin 3-Rutinoside	gene-VNO77_32327	0.927076
4.53_639.1599m/z	Laricitrin 3-Rutinoside	gene-VNO77_13894	0.932324
4.53_639.1599m/z	Laricitrin 3-Rutinoside	gene-VNO77_42122	0.962959
4.53_639.1599m/z	Laricitrin 3-Rutinoside	gene-VNO77_17763	0.964691
4.53_639.1599m/z	Laricitrin 3-Rutinoside	gene-VNO77_00211	0.986686
4.53_639.1599m/z	Laricitrin 3-Rutinoside	gene-VNO77_30057	0.984449
4.53_639.1599m/z	Laricitrin 3-Rutinoside	gene-VNO77_43072	0.972289
4.53_639.1599m/z	Laricitrin 3-Rutinoside	gene-VNO77_16212	0.900751
4.53_639.1599m/z	Laricitrin 3-Rutinoside	gene-VNO77_13496	0.892479
4.53_639.1599m/z	Laricitrin 3-Rutinoside	gene-VNO77_09573	0.964861
4.53_639.1599m/z	Laricitrin 3-Rutinoside	gene-VNO77_44121	0.887006
4.53_639.1599m/z	Laricitrin 3-Rutinoside	gene-VNO77_11414	0.990867
4.53_639.1599m/z	Laricitrin 3-Rutinoside	gene-VNO77_29343	0.881496
4.53_639.1599m/z	Laricitrin 3-Rutinoside	gene-VNO77_25675	0.862134
4.53_639.1599m/z	Laricitrin 3-Rutinoside	gene-VNO77_21682	0.951407
4.53_639.1599m/z	Laricitrin 3-Rutinoside	gene-VNO77_16334	0.974047
4.53_639.1599m/z	Laricitrin 3-Rutinoside	gene-VNO77_19731	0.922009
4.53_639.1599m/z	Laricitrin 3-Rutinoside	gene-VNO77_12612	0.988406
4.53_639.1599m/z	Laricitrin 3-Rutinoside	gene-VNO77_13559	0.829693
4.53_639.1599m/z	Laricitrin 3-Rutinoside	gene-VNO77_16081	0.985675
4.53_639.1599m/z	Laricitrin 3-Rutinoside	gene-VNO77_32983	0.849068
4.53_639.1599m/z	Laricitrin 3-Rutinoside	gene-VNO77_04022	0.953718
4.53_639.1599m/z	Laricitrin 3-Rutinoside	gene-VNO77_21183	0.975796
4.53_639.1599m/z	Laricitrin 3-Rutinoside	gene-VNO77_16636	0.990848
4.53_639.1599m/z	Laricitrin 3-Rutinoside	gene-VNO77_09994	0.883889
4.53_639.1599m/z	Laricitrin 3-Rutinoside	gene-VNO77_36550	0.940277
4.53_639.1599m/z	Laricitrin 3-Rutinoside	gene-VNO77_21573	0.856155
4.53_639.1599m/z	Laricitrin 3-Rutinoside	gene-VNO77_12686	0.990271
4.53_639.1599m/z	Laricitrin 3-Rutinoside	gene-VNO77_23918	0.944281
4.53_639.1599m/z	Laricitrin 3-Rutinoside	gene-VNO77_02009	0.932007
4.53_639.1599m/z	Laricitrin 3-Rutinoside	gene-VNO77_34176	0.849231
4.53_639.1599m/z	Laricitrin 3-Rutinoside	gene-VNO77_20749	0.958068
4.53_639.1599m/z	Laricitrin 3-Rutinoside	gene-VNO77_31685	0.932089
4.53_639.1599m/z	Laricitrin 3-Rutinoside	gene-VNO77_28037	0.808737
4.53_639.1599m/z	Laricitrin 3-Rutinoside	gene-VNO77_01243	0.890643
4.53_639.1599m/z	Laricitrin 3-Rutinoside	gene-VNO77_10778	0.887552
4.53_639.1599m/z	Laricitrin 3-Rutinoside	gene-VNO77_20551	0.919269
4.53_639.1599m/z	Laricitrin 3-Rutinoside	gene-VNO77_05705	0.871138
4.53_639.1599m/z	Laricitrin 3-Rutinoside	gene-VNO77_18487	0.839776
4.53_639.1599m/z	Laricitrin 3-Rutinoside	gene-VNO77_07365	0.986961
4.53_639.1599m/z	Laricitrin 3-Rutinoside	gene-VNO77_19838	0.967075
4.53_639.1599m/z	Laricitrin 3-Rutinoside	gene-VNO77_15405	0.978493
4.53_639.1599m/z	Laricitrin 3-Rutinoside	gene-VNO77_25590	0.96942
4.53_639.1599m/z	Laricitrin 3-Rutinoside	gene-VNO77_30435	0.94789
4.53_639.1599m/z	Laricitrin 3-Rutinoside	gene-VNO77_21859	0.802735
4.53_639.1599m/z	Laricitrin 3-Rutinoside	gene-VNO77_34715	0.897639
4.53_639.1599m/z	Laricitrin 3-Rutinoside	gene-VNO77_00112	0.923767
4.53_639.1599m/z	Laricitrin 3-Rutinoside	gene-VNO77_00405	0.817119
4.53_639.1599m/z	Laricitrin 3-Rutinoside	gene-VNO77_05224	0.832608
4.53_639.1599m/z	Laricitrin 3-Rutinoside	gene-VNO77_37479	0.981528
4.53_639.1599m/z	Laricitrin 3-Rutinoside	gene-VNO77_43687	0.899556
4.53_639.1599m/z	Laricitrin 3-Rutinoside	gene-VNO77_00228	0.979041
4.53_639.1599m/z	Laricitrin 3-Rutinoside	gene-VNO77_35234	0.857415
4.53_639.1599m/z	Laricitrin 3-Rutinoside	gene-VNO77_01705	0.941324
4.53_639.1599m/z	Laricitrin 3-Rutinoside	gene-VNO77_33930	0.924503
4.53_639.1599m/z	Laricitrin 3-Rutinoside	gene-VNO77_21353	0.894049
4.53_639.1599m/z	Laricitrin 3-Rutinoside	gene-VNO77_14082	0.813204
4.53_639.1599m/z	Laricitrin 3-Rutinoside	gene-VNO77_32764	0.970512
4.53_639.1599m/z	Laricitrin 3-Rutinoside	gene-VNO77_31727	0.871418
4.53_639.1599m/z	Laricitrin 3-Rutinoside	gene-VNO77_24573	0.81367
4.53_639.1599m/z	Laricitrin 3-Rutinoside	gene-VNO77_37667	0.935419
4.53_639.1599m/z	Laricitrin 3-Rutinoside	gene-VNO77_05785	0.976219
4.53_639.1599m/z	Laricitrin 3-Rutinoside	gene-VNO77_06286	0.988478
4.53_639.1599m/z	Laricitrin 3-Rutinoside	gene-VNO77_33370	0.954539
4.53_639.1599m/z	Laricitrin 3-Rutinoside	gene-VNO77_29775	0.963232
4.53_639.1599m/z	Laricitrin 3-Rutinoside	gene-VNO77_39464	0.989186
4.53_639.1599m/z	Laricitrin 3-Rutinoside	gene-VNO77_30340	0.977084
4.53_639.1599m/z	Laricitrin 3-Rutinoside	gene-VNO77_14281	0.932786
4.53_639.1599m/z	Laricitrin 3-Rutinoside	gene-VNO77_44154	0.902102
4.53_639.1599m/z	Laricitrin 3-Rutinoside	gene-VNO77_15723	0.987741
4.53_639.1599m/z	Laricitrin 3-Rutinoside	gene-VNO77_06372	0.905685
4.53_639.1599m/z	Laricitrin 3-Rutinoside	gene-VNO77_21676	0.922973
4.53_639.1599m/z	Laricitrin 3-Rutinoside	gene-VNO77_20018	0.942458
4.53_639.1599m/z	Laricitrin 3-Rutinoside	gene-VNO77_04189	0.986832
4.53_639.1599m/z	Laricitrin 3-Rutinoside	gene-VNO77_06463	0.938235
4.53_639.1599m/z	Laricitrin 3-Rutinoside	gene-VNO77_35729	0.857176
4.53_639.1599m/z	Laricitrin 3-Rutinoside	gene-VNO77_19129	0.930494
4.53_639.1599m/z	Laricitrin 3-Rutinoside	gene-VNO77_21672	0.884329
4.53_639.1599m/z	Laricitrin 3-Rutinoside	gene-VNO77_27657	0.9637
4.53_639.1599m/z	Laricitrin 3-Rutinoside	gene-VNO77_24491	0.811944
4.53_639.1599m/z	Laricitrin 3-Rutinoside	gene-VNO77_43728	0.908087
4.53_639.1599m/z	Laricitrin 3-Rutinoside	gene-VNO77_32329	0.986507
4.53_639.1599m/z	Laricitrin 3-Rutinoside	gene-VNO77_35596	0.98817
4.53_639.1599m/z	Laricitrin 3-Rutinoside	gene-VNO77_20804	0.945861
4.53_639.1599m/z	Laricitrin 3-Rutinoside	gene-VNO77_30456	0.834072
4.53_639.1599m/z	Laricitrin 3-Rutinoside	gene-VNO77_02201	0.987554
4.53_639.1599m/z	Laricitrin 3-Rutinoside	gene-VNO77_11336	0.915396
4.53_639.1599m/z	Laricitrin 3-Rutinoside	gene-VNO77_12395	0.972839
4.53_639.1599m/z	Laricitrin 3-Rutinoside	gene-VNO77_00521	0.950843
4.53_639.1599m/z	Laricitrin 3-Rutinoside	gene-VNO77_43002	0.939557
4.53_639.1599m/z	Laricitrin 3-Rutinoside	gene-VNO77_00224	0.966709
4.53_639.1599m/z	Laricitrin 3-Rutinoside	gene-VNO77_41141	0.850424
4.53_639.1599m/z	Laricitrin 3-Rutinoside	gene-VNO77_11789	0.890033
4.53_639.1599m/z	Laricitrin 3-Rutinoside	gene-VNO77_32395	0.970761
4.53_639.1599m/z	Laricitrin 3-Rutinoside	gene-VNO77_12032	0.962883
4.53_639.1599m/z	Laricitrin 3-Rutinoside	gene-VNO77_42934	0.854355
4.53_639.1599m/z	Laricitrin 3-Rutinoside	gene-VNO77_19614	0.960211
4.53_639.1599m/z	Laricitrin 3-Rutinoside	gene-VNO77_26693	0.90251
4.53_639.1599m/z	Laricitrin 3-Rutinoside	gene-VNO77_16694	0.851024
4.53_639.1599m/z	Laricitrin 3-Rutinoside	gene-VNO77_09802	0.957497
4.53_639.1599m/z	Laricitrin 3-Rutinoside	gene-VNO77_14091	0.882933
4.53_639.1599m/z	Laricitrin 3-Rutinoside	gene-VNO77_17957	0.945896
4.53_639.1599m/z	Laricitrin 3-Rutinoside	gene-VNO77_24049	0.920746
4.53_639.1599m/z	Laricitrin 3-Rutinoside	gene-VNO77_28961	0.987285
4.53_639.1599m/z	Laricitrin 3-Rutinoside	gene-VNO77_20595	0.985466
4.53_639.1599m/z	Laricitrin 3-Rutinoside	gene-VNO77_36768	0.931672
4.53_639.1599m/z	Laricitrin 3-Rutinoside	gene-VNO77_24719	0.974556
4.53_639.1599m/z	Laricitrin 3-Rutinoside	gene-VNO77_25994	0.880367
4.53_639.1599m/z	Laricitrin 3-Rutinoside	gene-VNO77_42412	0.984216
4.53_639.1599m/z	Laricitrin 3-Rutinoside	gene-VNO77_28317	0.978157
4.53_639.1599m/z	Laricitrin 3-Rutinoside	gene-VNO77_01439	0.840978
4.53_639.1599m/z	Laricitrin 3-Rutinoside	gene-VNO77_31990	0.974127
4.53_639.1599m/z	Laricitrin 3-Rutinoside	gene-VNO77_25505	0.972332
4.53_639.1599m/z	Laricitrin 3-Rutinoside	gene-VNO77_32844	0.867526
4.53_639.1599m/z	Laricitrin 3-Rutinoside	gene-VNO77_28138	0.917277
4.53_639.1599m/z	Laricitrin 3-Rutinoside	gene-VNO77_18178	0.971238
4.53_639.1599m/z	Laricitrin 3-Rutinoside	gene-VNO77_33764	0.849775
4.53_639.1599m/z	Laricitrin 3-Rutinoside	gene-VNO77_27931	0.814671
4.53_639.1599m/z	Laricitrin 3-Rutinoside	gene-VNO77_17793	0.960506
4.53_639.1599m/z	Laricitrin 3-Rutinoside	gene-VNO77_17894	0.98324
4.53_639.1599m/z	Laricitrin 3-Rutinoside	gene-VNO77_28225	0.812937
4.53_639.1599m/z	Laricitrin 3-Rutinoside	gene-VNO77_26847	0.974343
4.53_639.1599m/z	Laricitrin 3-Rutinoside	gene-VNO77_28955	0.986393
4.53_639.1599m/z	Laricitrin 3-Rutinoside	gene-VNO77_42403	0.980691
4.53_639.1599m/z	Laricitrin 3-Rutinoside	gene-VNO77_40693	0.809225
4.53_639.1599m/z	Laricitrin 3-Rutinoside	gene-VNO77_17722	0.889446
4.53_639.1599m/z	Laricitrin 3-Rutinoside	gene-VNO77_37171	0.900541
4.53_639.1599m/z	Laricitrin 3-Rutinoside	gene-VNO77_30027	0.81956
4.53_639.1599m/z	Laricitrin 3-Rutinoside	gene-VNO77_25758	0.961761
4.53_639.1599m/z	Laricitrin 3-Rutinoside	gene-VNO77_25765	0.942658
4.53_639.1599m/z	Laricitrin 3-Rutinoside	gene-VNO77_07151	0.964176
4.53_639.1599m/z	Laricitrin 3-Rutinoside	gene-VNO77_29871	0.939471
4.53_639.1599m/z	Laricitrin 3-Rutinoside	gene-VNO77_24612	0.856313
4.53_639.1599m/z	Laricitrin 3-Rutinoside	gene-VNO77_39914	0.941365
4.53_639.1599m/z	Laricitrin 3-Rutinoside	gene-VNO77_11864	0.97843
4.53_639.1599m/z	Laricitrin 3-Rutinoside	gene-VNO77_00474	0.827373
4.53_639.1599m/z	Laricitrin 3-Rutinoside	gene-VNO77_36384	0.932023
4.53_639.1599m/z	Laricitrin 3-Rutinoside	gene-VNO77_10541	0.91654
4.53_639.1599m/z	Laricitrin 3-Rutinoside	gene-VNO77_21438	0.80589
4.53_639.1599m/z	Laricitrin 3-Rutinoside	gene-VNO77_05555	0.924888
4.53_639.1599m/z	Laricitrin 3-Rutinoside	gene-VNO77_00118	0.968706
4.53_639.1599m/z	Laricitrin 3-Rutinoside	gene-VNO77_43715	0.920645
4.53_639.1599m/z	Laricitrin 3-Rutinoside	gene-VNO77_00868	0.921418
4.53_639.1599m/z	Laricitrin 3-Rutinoside	gene-VNO77_09781	0.851626
4.53_639.1599m/z	Laricitrin 3-Rutinoside	gene-VNO77_12499	0.929588
4.53_639.1599m/z	Laricitrin 3-Rutinoside	gene-VNO77_20934	0.920479
4.53_639.1599m/z	Laricitrin 3-Rutinoside	gene-VNO77_29675	0.868891
4.53_639.1599m/z	Laricitrin 3-Rutinoside	gene-VNO77_09703	0.93412
4.53_639.1599m/z	Laricitrin 3-Rutinoside	gene-VNO77_41035	0.887831
4.53_639.1599m/z	Laricitrin 3-Rutinoside	gene-VNO77_00726	0.826911
4.53_639.1599m/z	Laricitrin 3-Rutinoside	gene-VNO77_09839	0.88933
4.53_639.1599m/z	Laricitrin 3-Rutinoside	gene-VNO77_37195	0.949798
4.53_639.1599m/z	Laricitrin 3-Rutinoside	gene-VNO77_07304	0.93635
4.53_639.1599m/z	Laricitrin 3-Rutinoside	gene-VNO77_25078	0.885472
4.53_639.1599m/z	Laricitrin 3-Rutinoside	gene-VNO77_31960	0.91581
4.53_639.1599m/z	Laricitrin 3-Rutinoside	gene-VNO77_14078	0.97514
4.53_639.1599m/z	Laricitrin 3-Rutinoside	gene-VNO77_18144	0.801201
4.53_639.1599m/z	Laricitrin 3-Rutinoside	gene-VNO77_03382	0.886972
4.53_639.1599m/z	Laricitrin 3-Rutinoside	gene-VNO77_26698	0.985324
4.53_639.1599m/z	Laricitrin 3-Rutinoside	gene-VNO77_11740	0.817288
4.53_639.1599m/z	Laricitrin 3-Rutinoside	gene-VNO77_10625	0.951633
4.53_639.1599m/z	Laricitrin 3-Rutinoside	gene-VNO77_33765	0.946255
4.53_639.1599m/z	Laricitrin 3-Rutinoside	gene-VNO77_43787	0.938114
4.53_639.1599m/z	Laricitrin 3-Rutinoside	gene-VNO77_40867	0.978297
4.53_639.1599m/z	Laricitrin 3-Rutinoside	gene-VNO77_12231	0.841234
4.53_639.1599m/z	Laricitrin 3-Rutinoside	gene-VNO77_36335	0.982907
4.53_639.1599m/z	Laricitrin 3-Rutinoside	gene-VNO77_06017	0.825708
4.53_639.1599m/z	Laricitrin 3-Rutinoside	gene-VNO77_29965	0.960399
4.53_639.1599m/z	Laricitrin 3-Rutinoside	gene-VNO77_16444	0.877074
4.53_639.1599m/z	Laricitrin 3-Rutinoside	gene-VNO77_20726	0.90054
4.53_639.1599m/z	Laricitrin 3-Rutinoside	gene-VNO77_34122	0.980094
4.53_639.1599m/z	Laricitrin 3-Rutinoside	gene-VNO77_06823	0.927993
4.53_639.1599m/z	Laricitrin 3-Rutinoside	gene-VNO77_14898	0.977795
4.53_639.1599m/z	Laricitrin 3-Rutinoside	gene-VNO77_05829	0.922629
4.53_639.1599m/z	Laricitrin 3-Rutinoside	gene-VNO77_31023	0.91101
4.53_639.1599m/z	Laricitrin 3-Rutinoside	gene-VNO77_13543	0.979672
4.53_639.1599m/z	Laricitrin 3-Rutinoside	gene-VNO77_27848	0.809073
4.53_639.1599m/z	Laricitrin 3-Rutinoside	gene-VNO77_12822	0.982326
4.53_639.1599m/z	Laricitrin 3-Rutinoside	gene-VNO77_04640	0.830397
4.53_639.1599m/z	Laricitrin 3-Rutinoside	gene-VNO77_28184	0.920638
4.53_639.1599m/z	Laricitrin 3-Rutinoside	gene-VNO77_30705	0.921689
4.53_639.1599m/z	Laricitrin 3-Rutinoside	gene-VNO77_21712	0.984094
4.53_639.1599m/z	Laricitrin 3-Rutinoside	gene-VNO77_36510	0.968053
4.53_639.1599m/z	Laricitrin 3-Rutinoside	gene-VNO77_41080	0.908802
4.53_639.1599m/z	Laricitrin 3-Rutinoside	gene-VNO77_01360	0.983646
4.53_639.1599m/z	Laricitrin 3-Rutinoside	gene-VNO77_43596	0.955839
4.53_639.1599m/z	Laricitrin 3-Rutinoside	gene-VNO77_12944	0.985285
4.53_639.1599m/z	Laricitrin 3-Rutinoside	gene-VNO77_40290	0.960382
4.53_639.1599m/z	Laricitrin 3-Rutinoside	gene-VNO77_41945	0.803175
4.53_639.1599m/z	Laricitrin 3-Rutinoside	gene-VNO77_41124	0.981622
4.53_639.1599m/z	Laricitrin 3-Rutinoside	gene-VNO77_00090	0.854254
4.53_639.1599m/z	Laricitrin 3-Rutinoside	gene-VNO77_16489	0.949749
4.53_639.1599m/z	Laricitrin 3-Rutinoside	gene-VNO77_21492	0.862768
4.53_639.1599m/z	Laricitrin 3-Rutinoside	gene-VNO77_44596	0.936398
4.53_639.1599m/z	Laricitrin 3-Rutinoside	gene-VNO77_00157	0.832245
4.53_639.1599m/z	Laricitrin 3-Rutinoside	gene-VNO77_22963	0.984503
4.53_639.1599m/z	Laricitrin 3-Rutinoside	gene-VNO77_01365	0.816067
4.53_639.1599m/z	Laricitrin 3-Rutinoside	gene-VNO77_21286	0.983642
4.53_639.1599m/z	Laricitrin 3-Rutinoside	gene-VNO77_44773	0.953463
4.53_639.1599m/z	Laricitrin 3-Rutinoside	gene-VNO77_32746	0.877645
4.53_639.1599m/z	Laricitrin 3-Rutinoside	gene-VNO77_04520	0.975287
4.53_639.1599m/z	Laricitrin 3-Rutinoside	gene-VNO77_19772	0.954102
4.53_639.1599m/z	Laricitrin 3-Rutinoside	gene-VNO77_05175	0.934032
4.53_639.1599m/z	Laricitrin 3-Rutinoside	gene-VNO77_16062	0.980762
4.53_639.1599m/z	Laricitrin 3-Rutinoside	gene-VNO77_41069	0.889307
4.53_639.1599m/z	Laricitrin 3-Rutinoside	gene-VNO77_17303	0.945736
4.53_639.1599m/z	Laricitrin 3-Rutinoside	gene-VNO77_13123	0.92043
4.53_639.1599m/z	Laricitrin 3-Rutinoside	gene-VNO77_12553	0.978441
4.53_639.1599m/z	Laricitrin 3-Rutinoside	gene-VNO77_05553	0.930518
4.53_639.1599m/z	Laricitrin 3-Rutinoside	gene-VNO77_36376	0.962711
4.53_639.1599m/z	Laricitrin 3-Rutinoside	gene-VNO77_14921	0.96738
4.53_639.1599m/z	Laricitrin 3-Rutinoside	gene-VNO77_05036	0.97745
4.53_639.1599m/z	Laricitrin 3-Rutinoside	gene-VNO77_41789	0.907521
4.53_639.1599m/z	Laricitrin 3-Rutinoside	gene-VNO77_11647	0.982737
4.53_639.1599m/z	Laricitrin 3-Rutinoside	gene-VNO77_36226	0.881835
4.53_639.1599m/z	Laricitrin 3-Rutinoside	gene-VNO77_01793	0.93342
4.53_639.1599m/z	Laricitrin 3-Rutinoside	gene-VNO77_31019	0.94271
4.53_639.1599m/z	Laricitrin 3-Rutinoside	gene-VNO77_43544	0.826378
4.53_639.1599m/z	Laricitrin 3-Rutinoside	gene-VNO77_02327	0.977063
4.53_639.1599m/z	Laricitrin 3-Rutinoside	gene-VNO77_25423	0.939371
4.53_639.1599m/z	Laricitrin 3-Rutinoside	gene-VNO77_17318	0.958738
4.53_639.1599m/z	Laricitrin 3-Rutinoside	gene-VNO77_18476	0.966095
4.53_639.1599m/z	Laricitrin 3-Rutinoside	gene-VNO77_42221	0.944903
4.53_639.1599m/z	Laricitrin 3-Rutinoside	gene-VNO77_16342	0.816304
4.53_639.1599m/z	Laricitrin 3-Rutinoside	gene-VNO77_24975	0.923467
4.53_639.1599m/z	Laricitrin 3-Rutinoside	gene-VNO77_05707	0.952735
4.53_639.1599m/z	Laricitrin 3-Rutinoside	gene-VNO77_21491	0.954142
4.53_639.1599m/z	Laricitrin 3-Rutinoside	gene-VNO77_09566	0.961519
4.53_639.1599m/z	Laricitrin 3-Rutinoside	gene-VNO77_17983	0.956611
4.53_639.1599m/z	Laricitrin 3-Rutinoside	gene-VNO77_40771	0.915986
4.53_639.1599m/z	Laricitrin 3-Rutinoside	gene-VNO77_11231	0.981472
4.53_639.1599m/z	Laricitrin 3-Rutinoside	gene-VNO77_23093	0.893912
4.53_639.1599m/z	Laricitrin 3-Rutinoside	gene-VNO77_35116	0.96631
4.53_639.1599m/z	Laricitrin 3-Rutinoside	gene-VNO77_27233	0.965747
4.53_639.1599m/z	Laricitrin 3-Rutinoside	gene-VNO77_18448	0.958586
4.53_639.1599m/z	Laricitrin 3-Rutinoside	gene-VNO77_42757	0.837093
4.53_639.1599m/z	Laricitrin 3-Rutinoside	gene-VNO77_13064	0.836262
4.53_639.1599m/z	Laricitrin 3-Rutinoside	gene-VNO77_10216	0.837996
4.53_639.1599m/z	Laricitrin 3-Rutinoside	gene-VNO77_40409	0.885875
4.53_639.1599m/z	Laricitrin 3-Rutinoside	gene-VNO77_40420	0.977366
4.53_639.1599m/z	Laricitrin 3-Rutinoside	gene-VNO77_35728	0.949458
4.53_639.1599m/z	Laricitrin 3-Rutinoside	gene-VNO77_20260	0.982574
4.53_639.1599m/z	Laricitrin 3-Rutinoside	gene-VNO77_39779	0.911709
4.53_639.1599m/z	Laricitrin 3-Rutinoside	gene-VNO77_18935	0.977521
4.53_639.1599m/z	Laricitrin 3-Rutinoside	gene-VNO77_25453	0.977933
4.53_639.1599m/z	Laricitrin 3-Rutinoside	gene-VNO77_16584	0.85728
4.53_639.1599m/z	Laricitrin 3-Rutinoside	gene-VNO77_11628	0.880761
4.53_639.1599m/z	Laricitrin 3-Rutinoside	gene-VNO77_12604	0.822039
4.53_639.1599m/z	Laricitrin 3-Rutinoside	gene-VNO77_33245	0.958168
4.53_639.1599m/z	Laricitrin 3-Rutinoside	gene-VNO77_04789	0.943995
4.53_639.1599m/z	Laricitrin 3-Rutinoside	gene-VNO77_40145	0.820489
4.53_639.1599m/z	Laricitrin 3-Rutinoside	gene-VNO77_16376	0.949097
4.53_639.1599m/z	Laricitrin 3-Rutinoside	gene-VNO77_17047	0.981202
4.53_639.1599m/z	Laricitrin 3-Rutinoside	gene-VNO77_10959	0.928469
4.53_639.1599m/z	Laricitrin 3-Rutinoside	gene-VNO77_00372	0.88009
4.53_639.1599m/z	Laricitrin 3-Rutinoside	gene-VNO77_02357	0.904323
4.53_639.1599m/z	Laricitrin 3-Rutinoside	gene-VNO77_34988	0.920837
4.53_639.1599m/z	Laricitrin 3-Rutinoside	gene-VNO77_06552	0.978756
4.53_639.1599m/z	Laricitrin 3-Rutinoside	gene-VNO77_17067	0.900578
4.53_639.1599m/z	Laricitrin 3-Rutinoside	gene-VNO77_36458	0.898994
4.53_639.1599m/z	Laricitrin 3-Rutinoside	gene-VNO77_43891	0.840523
4.53_639.1599m/z	Laricitrin 3-Rutinoside	gene-VNO77_25809	0.961739
4.53_639.1599m/z	Laricitrin 3-Rutinoside	gene-VNO77_43595	0.951964
4.53_639.1599m/z	Laricitrin 3-Rutinoside	gene-VNO77_25494	0.868774
4.53_639.1599m/z	Laricitrin 3-Rutinoside	gene-VNO77_36305	0.856819
4.53_639.1599m/z	Laricitrin 3-Rutinoside	gene-VNO77_11351	0.886051
4.53_639.1599m/z	Laricitrin 3-Rutinoside	gene-VNO77_40934	0.834507
4.53_639.1599m/z	Laricitrin 3-Rutinoside	gene-VNO77_16205	0.954392
4.53_639.1599m/z	Laricitrin 3-Rutinoside	gene-VNO77_14858	0.979731
4.53_639.1599m/z	Laricitrin 3-Rutinoside	gene-VNO77_09281	0.957614
4.53_639.1599m/z	Laricitrin 3-Rutinoside	gene-VNO77_25658	0.836847
4.53_639.1599m/z	Laricitrin 3-Rutinoside	gene-VNO77_12476	0.979898
4.53_639.1599m/z	Laricitrin 3-Rutinoside	gene-VNO77_30229	0.97029
4.53_639.1599m/z	Laricitrin 3-Rutinoside	gene-VNO77_00498	0.963828
4.53_639.1599m/z	Laricitrin 3-Rutinoside	gene-VNO77_36874	0.814275
4.53_639.1599m/z	Laricitrin 3-Rutinoside	gene-VNO77_14899	0.97439
4.53_639.1599m/z	Laricitrin 3-Rutinoside	gene-VNO77_07105	0.970464
4.53_639.1599m/z	Laricitrin 3-Rutinoside	gene-VNO77_36383	0.905912
4.53_639.1599m/z	Laricitrin 3-Rutinoside	gene-VNO77_24859	0.974487
4.53_639.1599m/z	Laricitrin 3-Rutinoside	gene-VNO77_09169	0.956336
4.53_639.1599m/z	Laricitrin 3-Rutinoside	gene-VNO77_07116	0.976408
4.53_639.1599m/z	Laricitrin 3-Rutinoside	gene-VNO77_44138	0.935542
4.53_639.1599m/z	Laricitrin 3-Rutinoside	gene-VNO77_13938	0.95096
4.53_639.1599m/z	Laricitrin 3-Rutinoside	gene-VNO77_22548	0.92134
4.53_639.1599m/z	Laricitrin 3-Rutinoside	gene-VNO77_35016	0.976974
4.53_639.1599m/z	Laricitrin 3-Rutinoside	gene-VNO77_25745	0.835523
4.53_639.1599m/z	Laricitrin 3-Rutinoside	gene-VNO77_11627	0.959154
4.53_639.1599m/z	Laricitrin 3-Rutinoside	gene-VNO77_40561	0.961646
4.53_639.1599m/z	Laricitrin 3-Rutinoside	gene-VNO77_03902	0.973316
4.53_639.1599m/z	Laricitrin 3-Rutinoside	gene-VNO77_09386	0.814682
4.53_639.1599m/z	Laricitrin 3-Rutinoside	gene-VNO77_13754	0.833635
4.53_639.1599m/z	Laricitrin 3-Rutinoside	gene-VNO77_05710	0.967531
4.53_639.1599m/z	Laricitrin 3-Rutinoside	gene-VNO77_33089	0.871876
4.53_639.1599m/z	Laricitrin 3-Rutinoside	gene-VNO77_24574	0.880328
4.53_639.1599m/z	Laricitrin 3-Rutinoside	gene-VNO77_16066	0.815676
4.53_639.1599m/z	Laricitrin 3-Rutinoside	gene-VNO77_11118	0.900625
4.53_639.1599m/z	Laricitrin 3-Rutinoside	gene-VNO77_14932	0.908926
4.53_639.1599m/z	Laricitrin 3-Rutinoside	gene-VNO77_36423	0.860376
4.53_639.1599m/z	Laricitrin 3-Rutinoside	gene-VNO77_29509	0.883058
4.53_639.1599m/z	Laricitrin 3-Rutinoside	gene-VNO77_32743	0.840811
4.53_639.1599m/z	Laricitrin 3-Rutinoside	gene-VNO77_17641	0.932421
4.53_639.1599m/z	Laricitrin 3-Rutinoside	gene-VNO77_01803	0.881349
4.53_639.1599m/z	Laricitrin 3-Rutinoside	gene-VNO77_09142	0.901244
4.53_639.1599m/z	Laricitrin 3-Rutinoside	gene-VNO77_15771	0.951242
4.53_639.1599m/z	Laricitrin 3-Rutinoside	gene-VNO77_37294	0.967333
4.53_639.1599m/z	Laricitrin 3-Rutinoside	gene-VNO77_22944	0.835224
4.53_639.1599m/z	Laricitrin 3-Rutinoside	gene-VNO77_13518	0.843231
4.53_639.1599m/z	Laricitrin 3-Rutinoside	gene-VNO77_16937	0.923986
4.53_639.1599m/z	Laricitrin 3-Rutinoside	gene-VNO77_39838	0.805003
4.46_480.0911n	Myricetin-3-O-Galactoside	gene-VNO77_21934	0.821825
4.46_480.0911n	Myricetin-3-O-Galactoside	gene-VNO77_19733	0.82992
4.46_480.0911n	Myricetin-3-O-Galactoside	gene-VNO77_24813	0.804298
4.46_480.0911n	Myricetin-3-O-Galactoside	gene-VNO77_09098	0.812057
4.46_480.0911n	Myricetin-3-O-Galactoside	gene-VNO77_29734	0.803327
4.46_480.0911n	Myricetin-3-O-Galactoside	gene-VNO77_33372	0.807042
4.46_480.0911n	Myricetin-3-O-Galactoside	gene-VNO77_10334	0.831662
4.46_480.0911n	Myricetin-3-O-Galactoside	gene-VNO77_33852	0.824904
4.46_480.0911n	Myricetin-3-O-Galactoside	gene-VNO77_41658	-0.801856
4.46_480.0911n	Myricetin-3-O-Galactoside	gene-VNO77_11883	-0.830924
4.46_480.0911n	Myricetin-3-O-Galactoside	gene-VNO77_24531	-0.810672
4.46_480.0911n	Myricetin-3-O-Galactoside	gene-VNO77_40388	-0.847389
4.46_480.0911n	Myricetin-3-O-Galactoside	gene-VNO77_28005	-0.821781
4.46_480.0911n	Myricetin-3-O-Galactoside	gene-VNO77_23659	-0.843816
4.46_480.0911n	Myricetin-3-O-Galactoside	gene-VNO77_30512	-0.816095
4.46_480.0911n	Myricetin-3-O-Galactoside	gene-VNO77_24052	-0.823386
4.46_480.0911n	Myricetin-3-O-Galactoside	gene-VNO77_29370	-0.809462
4.46_480.0911n	Myricetin-3-O-Galactoside	gene-VNO77_44417	-0.821541
4.46_480.0911n	Myricetin-3-O-Galactoside	gene-VNO77_00297	-0.810017
4.46_480.0911n	Myricetin-3-O-Galactoside	gene-VNO77_11594	-0.812937
4.46_480.0911n	Myricetin-3-O-Galactoside	gene-VNO77_24274	-0.805983
4.46_480.0911n	Myricetin-3-O-Galactoside	gene-VNO77_06964	-0.805058
4.46_480.0911n	Myricetin-3-O-Galactoside	gene-VNO77_24181	-0.825778
4.46_480.0911n	Myricetin-3-O-Galactoside	gene-VNO77_22722	-0.802171
4.46_480.0911n	Myricetin-3-O-Galactoside	gene-VNO77_41342	0.993989
4.46_480.0911n	Myricetin-3-O-Galactoside	gene-VNO77_39467	0.946993
4.46_480.0911n	Myricetin-3-O-Galactoside	gene-VNO77_01268	0.935774
4.46_480.0911n	Myricetin-3-O-Galactoside	gene-VNO77_11117	0.950742
4.46_480.0911n	Myricetin-3-O-Galactoside	gene-VNO77_23267	0.969327
4.46_480.0911n	Myricetin-3-O-Galactoside	gene-VNO77_16935	0.854669
4.46_480.0911n	Myricetin-3-O-Galactoside	gene-VNO77_02997	0.985189
4.46_480.0911n	Myricetin-3-O-Galactoside	gene-VNO77_16183	0.943343
4.46_480.0911n	Myricetin-3-O-Galactoside	gene-VNO77_40939	0.954152
4.46_480.0911n	Myricetin-3-O-Galactoside	gene-VNO77_22400	0.868074
4.46_480.0911n	Myricetin-3-O-Galactoside	gene-VNO77_35343	0.995307
4.46_480.0911n	Myricetin-3-O-Galactoside	gene-VNO77_33723	0.818877
4.46_480.0911n	Myricetin-3-O-Galactoside	gene-VNO77_35328	0.908009
4.46_480.0911n	Myricetin-3-O-Galactoside	gene-VNO77_30291	0.870507
4.46_480.0911n	Myricetin-3-O-Galactoside	gene-VNO77_05543	0.994715
4.46_480.0911n	Myricetin-3-O-Galactoside	gene-VNO77_23569	0.99236
4.46_480.0911n	Myricetin-3-O-Galactoside	gene-VNO77_04502	0.98302
4.46_480.0911n	Myricetin-3-O-Galactoside	gene-VNO77_00196	0.833518
4.46_480.0911n	Myricetin-3-O-Galactoside	gene-VNO77_43807	0.993806
4.46_480.0911n	Myricetin-3-O-Galactoside	gene-VNO77_24743	0.945949
4.46_480.0911n	Myricetin-3-O-Galactoside	gene-VNO77_34712	0.957704
4.46_480.0911n	Myricetin-3-O-Galactoside	gene-VNO77_20394	0.975597
4.46_480.0911n	Myricetin-3-O-Galactoside	gene-VNO77_17167	0.981166
4.46_480.0911n	Myricetin-3-O-Galactoside	gene-VNO77_31905	0.96942
4.46_480.0911n	Myricetin-3-O-Galactoside	gene-VNO77_29849	0.99569
4.46_480.0911n	Myricetin-3-O-Galactoside	gene-VNO77_21068	0.995112
4.46_480.0911n	Myricetin-3-O-Galactoside	gene-VNO77_21932	0.95495
4.46_480.0911n	Myricetin-3-O-Galactoside	gene-VNO77_35521	0.858152
4.46_480.0911n	Myricetin-3-O-Galactoside	gene-VNO77_41438	0.989248
4.46_480.0911n	Myricetin-3-O-Galactoside	gene-VNO77_11361	0.963426
4.46_480.0911n	Myricetin-3-O-Galactoside	gene-VNO77_06429	0.957517
4.46_480.0911n	Myricetin-3-O-Galactoside	gene-VNO77_07430	0.809854
4.46_480.0911n	Myricetin-3-O-Galactoside	gene-VNO77_28310	0.979748
4.46_480.0911n	Myricetin-3-O-Galactoside	gene-VNO77_01436	0.958804
4.46_480.0911n	Myricetin-3-O-Galactoside	gene-VNO77_32747	0.895461
4.46_480.0911n	Myricetin-3-O-Galactoside	gene-VNO77_23852	0.993604
4.46_480.0911n	Myricetin-3-O-Galactoside	gene-VNO77_20759	0.99177
4.46_480.0911n	Myricetin-3-O-Galactoside	gene-VNO77_35752	0.886423
4.46_480.0911n	Myricetin-3-O-Galactoside	gene-VNO77_22062	0.991101
4.46_480.0911n	Myricetin-3-O-Galactoside	gene-VNO77_21126	0.892925
4.46_480.0911n	Myricetin-3-O-Galactoside	gene-VNO77_40138	0.892925
4.46_480.0911n	Myricetin-3-O-Galactoside	gene-VNO77_24232	0.981893
4.46_480.0911n	Myricetin-3-O-Galactoside	gene-VNO77_29915	0.853281
4.46_480.0911n	Myricetin-3-O-Galactoside	gene-VNO77_29414	0.993949
4.46_480.0911n	Myricetin-3-O-Galactoside	gene-VNO77_32327	0.941392
4.46_480.0911n	Myricetin-3-O-Galactoside	gene-VNO77_13894	0.938565
4.46_480.0911n	Myricetin-3-O-Galactoside	gene-VNO77_42122	0.971665
4.46_480.0911n	Myricetin-3-O-Galactoside	gene-VNO77_17763	0.971289
4.46_480.0911n	Myricetin-3-O-Galactoside	gene-VNO77_00211	0.990796
4.46_480.0911n	Myricetin-3-O-Galactoside	gene-VNO77_30057	0.989867
4.46_480.0911n	Myricetin-3-O-Galactoside	gene-VNO77_43072	0.978282
4.46_480.0911n	Myricetin-3-O-Galactoside	gene-VNO77_16212	0.916097
4.46_480.0911n	Myricetin-3-O-Galactoside	gene-VNO77_13496	0.905077
4.46_480.0911n	Myricetin-3-O-Galactoside	gene-VNO77_09573	0.973526
4.46_480.0911n	Myricetin-3-O-Galactoside	gene-VNO77_44121	0.897454
4.46_480.0911n	Myricetin-3-O-Galactoside	gene-VNO77_11414	0.995706
4.46_480.0911n	Myricetin-3-O-Galactoside	gene-VNO77_29343	0.895805
4.46_480.0911n	Myricetin-3-O-Galactoside	gene-VNO77_25675	0.865191
4.46_480.0911n	Myricetin-3-O-Galactoside	gene-VNO77_21682	0.949967
4.46_480.0911n	Myricetin-3-O-Galactoside	gene-VNO77_16334	0.975633
4.46_480.0911n	Myricetin-3-O-Galactoside	gene-VNO77_19731	0.93503
4.46_480.0911n	Myricetin-3-O-Galactoside	gene-VNO77_12612	0.990405
4.46_480.0911n	Myricetin-3-O-Galactoside	gene-VNO77_13559	0.8396
4.46_480.0911n	Myricetin-3-O-Galactoside	gene-VNO77_10082	0.811872
4.46_480.0911n	Myricetin-3-O-Galactoside	gene-VNO77_16081	0.988045
4.46_480.0911n	Myricetin-3-O-Galactoside	gene-VNO77_32983	0.866805
4.46_480.0911n	Myricetin-3-O-Galactoside	gene-VNO77_04022	0.963181
4.46_480.0911n	Myricetin-3-O-Galactoside	gene-VNO77_21183	0.977668
4.46_480.0911n	Myricetin-3-O-Galactoside	gene-VNO77_16636	0.995473
4.46_480.0911n	Myricetin-3-O-Galactoside	gene-VNO77_09994	0.88559
4.46_480.0911n	Myricetin-3-O-Galactoside	gene-VNO77_36550	0.948448
4.46_480.0911n	Myricetin-3-O-Galactoside	gene-VNO77_21573	0.861741
4.46_480.0911n	Myricetin-3-O-Galactoside	gene-VNO77_12686	0.994935
4.46_480.0911n	Myricetin-3-O-Galactoside	gene-VNO77_23918	0.94684
4.46_480.0911n	Myricetin-3-O-Galactoside	gene-VNO77_02009	0.945931
4.46_480.0911n	Myricetin-3-O-Galactoside	gene-VNO77_34176	0.866527
4.46_480.0911n	Myricetin-3-O-Galactoside	gene-VNO77_20749	0.961891
4.46_480.0911n	Myricetin-3-O-Galactoside	gene-VNO77_31685	0.943812
4.46_480.0911n	Myricetin-3-O-Galactoside	gene-VNO77_28037	0.826766
4.46_480.0911n	Myricetin-3-O-Galactoside	gene-VNO77_01243	0.904204
4.46_480.0911n	Myricetin-3-O-Galactoside	gene-VNO77_10778	0.898377
4.46_480.0911n	Myricetin-3-O-Galactoside	gene-VNO77_20551	0.931689
4.46_480.0911n	Myricetin-3-O-Galactoside	gene-VNO77_05705	0.882708
4.46_480.0911n	Myricetin-3-O-Galactoside	gene-VNO77_18487	0.842119
4.46_480.0911n	Myricetin-3-O-Galactoside	gene-VNO77_07365	0.991977
4.46_480.0911n	Myricetin-3-O-Galactoside	gene-VNO77_19838	0.970751
4.46_480.0911n	Myricetin-3-O-Galactoside	gene-VNO77_15405	0.980787
4.46_480.0911n	Myricetin-3-O-Galactoside	gene-VNO77_25590	0.972758
4.46_480.0911n	Myricetin-3-O-Galactoside	gene-VNO77_30435	0.957334
4.46_480.0911n	Myricetin-3-O-Galactoside	gene-VNO77_21859	0.811175
4.46_480.0911n	Myricetin-3-O-Galactoside	gene-VNO77_34715	0.896817
4.46_480.0911n	Myricetin-3-O-Galactoside	gene-VNO77_00112	0.930743
4.46_480.0911n	Myricetin-3-O-Galactoside	gene-VNO77_00405	0.829617
4.46_480.0911n	Myricetin-3-O-Galactoside	gene-VNO77_05224	0.848881
4.46_480.0911n	Myricetin-3-O-Galactoside	gene-VNO77_37479	0.987002
4.46_480.0911n	Myricetin-3-O-Galactoside	gene-VNO77_43687	0.912166
4.46_480.0911n	Myricetin-3-O-Galactoside	gene-VNO77_00228	0.98039
4.46_480.0911n	Myricetin-3-O-Galactoside	gene-VNO77_35234	0.868522
4.46_480.0911n	Myricetin-3-O-Galactoside	gene-VNO77_01705	0.952304
4.46_480.0911n	Myricetin-3-O-Galactoside	gene-VNO77_33930	0.93822
4.46_480.0911n	Myricetin-3-O-Galactoside	gene-VNO77_21353	0.902963
4.46_480.0911n	Myricetin-3-O-Galactoside	gene-VNO77_14082	0.832652
4.46_480.0911n	Myricetin-3-O-Galactoside	gene-VNO77_32764	0.975001
4.46_480.0911n	Myricetin-3-O-Galactoside	gene-VNO77_31727	0.885503
4.46_480.0911n	Myricetin-3-O-Galactoside	gene-VNO77_24573	0.827773
4.46_480.0911n	Myricetin-3-O-Galactoside	gene-VNO77_37667	0.948175
4.46_480.0911n	Myricetin-3-O-Galactoside	gene-VNO77_05785	0.98202
4.46_480.0911n	Myricetin-3-O-Galactoside	gene-VNO77_06286	0.991668
4.46_480.0911n	Myricetin-3-O-Galactoside	gene-VNO77_33370	0.956015
4.46_480.0911n	Myricetin-3-O-Galactoside	gene-VNO77_29775	0.964858
4.46_480.0911n	Myricetin-3-O-Galactoside	gene-VNO77_39464	0.993257
4.46_480.0911n	Myricetin-3-O-Galactoside	gene-VNO77_30340	0.980008
4.46_480.0911n	Myricetin-3-O-Galactoside	gene-VNO77_14281	0.944789
4.46_480.0911n	Myricetin-3-O-Galactoside	gene-VNO77_44154	0.920134
4.46_480.0911n	Myricetin-3-O-Galactoside	gene-VNO77_15723	0.993479
4.46_480.0911n	Myricetin-3-O-Galactoside	gene-VNO77_06372	0.913206
4.46_480.0911n	Myricetin-3-O-Galactoside	gene-VNO77_21676	0.93708
4.46_480.0911n	Myricetin-3-O-Galactoside	gene-VNO77_20018	0.949845
4.46_480.0911n	Myricetin-3-O-Galactoside	gene-VNO77_04189	0.99192
4.46_480.0911n	Myricetin-3-O-Galactoside	gene-VNO77_06463	0.949761
4.46_480.0911n	Myricetin-3-O-Galactoside	gene-VNO77_35729	0.87417
4.46_480.0911n	Myricetin-3-O-Galactoside	gene-VNO77_19129	0.933517
4.46_480.0911n	Myricetin-3-O-Galactoside	gene-VNO77_21672	0.897941
4.46_480.0911n	Myricetin-3-O-Galactoside	gene-VNO77_27657	0.967859
4.46_480.0911n	Myricetin-3-O-Galactoside	gene-VNO77_24491	0.830793
4.46_480.0911n	Myricetin-3-O-Galactoside	gene-VNO77_43728	0.911214
4.46_480.0911n	Myricetin-3-O-Galactoside	gene-VNO77_32329	0.989854
4.46_480.0911n	Myricetin-3-O-Galactoside	gene-VNO77_35596	0.9914
4.46_480.0911n	Myricetin-3-O-Galactoside	gene-VNO77_20804	0.948626
4.46_480.0911n	Myricetin-3-O-Galactoside	gene-VNO77_30456	0.837238
4.46_480.0911n	Myricetin-3-O-Galactoside	gene-VNO77_02201	0.991185
4.46_480.0911n	Myricetin-3-O-Galactoside	gene-VNO77_11336	0.918875
4.46_480.0911n	Myricetin-3-O-Galactoside	gene-VNO77_12395	0.976373
4.46_480.0911n	Myricetin-3-O-Galactoside	gene-VNO77_00521	0.961711
4.46_480.0911n	Myricetin-3-O-Galactoside	gene-VNO77_43002	0.952236
4.46_480.0911n	Myricetin-3-O-Galactoside	gene-VNO77_00224	0.975569
4.46_480.0911n	Myricetin-3-O-Galactoside	gene-VNO77_41141	0.863676
4.46_480.0911n	Myricetin-3-O-Galactoside	gene-VNO77_11789	0.902278
4.46_480.0911n	Myricetin-3-O-Galactoside	gene-VNO77_32395	0.976373
4.46_480.0911n	Myricetin-3-O-Galactoside	gene-VNO77_40613	0.807744
4.46_480.0911n	Myricetin-3-O-Galactoside	gene-VNO77_12032	0.968251
4.46_480.0911n	Myricetin-3-O-Galactoside	gene-VNO77_42934	0.866152
4.46_480.0911n	Myricetin-3-O-Galactoside	gene-VNO77_19614	0.963656
4.46_480.0911n	Myricetin-3-O-Galactoside	gene-VNO77_26693	0.916466
4.46_480.0911n	Myricetin-3-O-Galactoside	gene-VNO77_16694	0.860382
4.46_480.0911n	Myricetin-3-O-Galactoside	gene-VNO77_09802	0.959664
4.46_480.0911n	Myricetin-3-O-Galactoside	gene-VNO77_14091	0.893261
4.46_480.0911n	Myricetin-3-O-Galactoside	gene-VNO77_17957	0.947625
4.46_480.0911n	Myricetin-3-O-Galactoside	gene-VNO77_24049	0.931003
4.46_480.0911n	Myricetin-3-O-Galactoside	gene-VNO77_28961	0.991476
4.46_480.0911n	Myricetin-3-O-Galactoside	gene-VNO77_20595	0.989001
4.46_480.0911n	Myricetin-3-O-Galactoside	gene-VNO77_36768	0.934091
4.46_480.0911n	Myricetin-3-O-Galactoside	gene-VNO77_24719	0.976494
4.46_480.0911n	Myricetin-3-O-Galactoside	gene-VNO77_13035	0.815751
4.46_480.0911n	Myricetin-3-O-Galactoside	gene-VNO77_25994	0.895203
4.46_480.0911n	Myricetin-3-O-Galactoside	gene-VNO77_42412	0.986892
4.46_480.0911n	Myricetin-3-O-Galactoside	gene-VNO77_28317	0.98437
4.46_480.0911n	Myricetin-3-O-Galactoside	gene-VNO77_01439	0.856313
4.46_480.0911n	Myricetin-3-O-Galactoside	gene-VNO77_00623	0.804477
4.46_480.0911n	Myricetin-3-O-Galactoside	gene-VNO77_31990	0.975634
4.46_480.0911n	Myricetin-3-O-Galactoside	gene-VNO77_25505	0.975904
4.46_480.0911n	Myricetin-3-O-Galactoside	gene-VNO77_32844	0.875259
4.46_480.0911n	Myricetin-3-O-Galactoside	gene-VNO77_28138	0.929416
4.46_480.0911n	Myricetin-3-O-Galactoside	gene-VNO77_18178	0.980195
4.46_480.0911n	Myricetin-3-O-Galactoside	gene-VNO77_33764	0.865824
4.46_480.0911n	Myricetin-3-O-Galactoside	gene-VNO77_27931	0.82962
4.46_480.0911n	Myricetin-3-O-Galactoside	gene-VNO77_17793	0.969183
4.46_480.0911n	Myricetin-3-O-Galactoside	gene-VNO77_17894	0.989644
4.46_480.0911n	Myricetin-3-O-Galactoside	gene-VNO77_28225	0.816113
4.46_480.0911n	Myricetin-3-O-Galactoside	gene-VNO77_26847	0.978783
4.46_480.0911n	Myricetin-3-O-Galactoside	gene-VNO77_28955	0.991069
4.46_480.0911n	Myricetin-3-O-Galactoside	gene-VNO77_42403	0.985941
4.46_480.0911n	Myricetin-3-O-Galactoside	gene-VNO77_40693	0.824766
4.46_480.0911n	Myricetin-3-O-Galactoside	gene-VNO77_17722	0.904402
4.46_480.0911n	Myricetin-3-O-Galactoside	gene-VNO77_37171	0.907401
4.46_480.0911n	Myricetin-3-O-Galactoside	gene-VNO77_30027	0.839811
4.46_480.0911n	Myricetin-3-O-Galactoside	gene-VNO77_25758	0.973118
4.46_480.0911n	Myricetin-3-O-Galactoside	gene-VNO77_25765	0.955255
4.46_480.0911n	Myricetin-3-O-Galactoside	gene-VNO77_07151	0.969296
4.46_480.0911n	Myricetin-3-O-Galactoside	gene-VNO77_29871	0.951874
4.46_480.0911n	Myricetin-3-O-Galactoside	gene-VNO77_24612	0.867675
4.46_480.0911n	Myricetin-3-O-Galactoside	gene-VNO77_39914	0.947599
4.46_480.0911n	Myricetin-3-O-Galactoside	gene-VNO77_11864	0.981543
4.46_480.0911n	Myricetin-3-O-Galactoside	gene-VNO77_00474	0.852502
4.46_480.0911n	Myricetin-3-O-Galactoside	gene-VNO77_36384	0.935209
4.46_480.0911n	Myricetin-3-O-Galactoside	gene-VNO77_10541	0.927843
4.46_480.0911n	Myricetin-3-O-Galactoside	gene-VNO77_21438	0.823668
4.46_480.0911n	Myricetin-3-O-Galactoside	gene-VNO77_05555	0.938205
4.46_480.0911n	Myricetin-3-O-Galactoside	gene-VNO77_33487	0.800006
4.46_480.0911n	Myricetin-3-O-Galactoside	gene-VNO77_00118	0.97127
4.46_480.0911n	Myricetin-3-O-Galactoside	gene-VNO77_43715	0.930981
4.46_480.0911n	Myricetin-3-O-Galactoside	gene-VNO77_00868	0.930358
4.46_480.0911n	Myricetin-3-O-Galactoside	gene-VNO77_09781	0.872177
4.46_480.0911n	Myricetin-3-O-Galactoside	gene-VNO77_12499	0.940788
4.46_480.0911n	Myricetin-3-O-Galactoside	gene-VNO77_20934	0.92897
4.46_480.0911n	Myricetin-3-O-Galactoside	gene-VNO77_29675	0.874739
4.46_480.0911n	Myricetin-3-O-Galactoside	gene-VNO77_09703	0.946446
4.46_480.0911n	Myricetin-3-O-Galactoside	gene-VNO77_41035	0.901752
4.46_480.0911n	Myricetin-3-O-Galactoside	gene-VNO77_00726	0.842704
4.46_480.0911n	Myricetin-3-O-Galactoside	gene-VNO77_09839	0.904807
4.46_480.0911n	Myricetin-3-O-Galactoside	gene-VNO77_37195	0.960539
4.46_480.0911n	Myricetin-3-O-Galactoside	gene-VNO77_07304	0.940502
4.46_480.0911n	Myricetin-3-O-Galactoside	gene-VNO77_25078	0.903492
4.46_480.0911n	Myricetin-3-O-Galactoside	gene-VNO77_31960	0.928038
4.46_480.0911n	Myricetin-3-O-Galactoside	gene-VNO77_14078	0.981743
4.46_480.0911n	Myricetin-3-O-Galactoside	gene-VNO77_18144	0.820804
4.46_480.0911n	Myricetin-3-O-Galactoside	gene-VNO77_03382	0.890407
4.46_480.0911n	Myricetin-3-O-Galactoside	gene-VNO77_26698	0.989474
4.46_480.0911n	Myricetin-3-O-Galactoside	gene-VNO77_11740	0.831713
4.46_480.0911n	Myricetin-3-O-Galactoside	gene-VNO77_10625	0.956917
4.46_480.0911n	Myricetin-3-O-Galactoside	gene-VNO77_33765	0.957347
4.46_480.0911n	Myricetin-3-O-Galactoside	gene-VNO77_43787	0.943523
4.46_480.0911n	Myricetin-3-O-Galactoside	gene-VNO77_40867	0.982905
4.46_480.0911n	Myricetin-3-O-Galactoside	gene-VNO77_12231	0.852636
4.46_480.0911n	Myricetin-3-O-Galactoside	gene-VNO77_36335	0.989991
4.46_480.0911n	Myricetin-3-O-Galactoside	gene-VNO77_06017	0.829789
4.46_480.0911n	Myricetin-3-O-Galactoside	gene-VNO77_29965	0.969752
4.46_480.0911n	Myricetin-3-O-Galactoside	gene-VNO77_16444	0.880627
4.46_480.0911n	Myricetin-3-O-Galactoside	gene-VNO77_20726	0.900961
4.46_480.0911n	Myricetin-3-O-Galactoside	gene-VNO77_34122	0.983919
4.46_480.0911n	Myricetin-3-O-Galactoside	gene-VNO77_06823	0.940905
4.46_480.0911n	Myricetin-3-O-Galactoside	gene-VNO77_14898	0.981688
4.46_480.0911n	Myricetin-3-O-Galactoside	gene-VNO77_05829	0.927246
4.46_480.0911n	Myricetin-3-O-Galactoside	gene-VNO77_31023	0.919319
4.46_480.0911n	Myricetin-3-O-Galactoside	gene-VNO77_13543	0.983236
4.46_480.0911n	Myricetin-3-O-Galactoside	gene-VNO77_27848	0.8151
4.46_480.0911n	Myricetin-3-O-Galactoside	gene-VNO77_12822	0.98811
4.46_480.0911n	Myricetin-3-O-Galactoside	gene-VNO77_04640	0.849006
4.46_480.0911n	Myricetin-3-O-Galactoside	gene-VNO77_28184	0.929985
4.46_480.0911n	Myricetin-3-O-Galactoside	gene-VNO77_30705	0.926575
4.46_480.0911n	Myricetin-3-O-Galactoside	gene-VNO77_21712	0.988977
4.46_480.0911n	Myricetin-3-O-Galactoside	gene-VNO77_36510	0.976121
4.46_480.0911n	Myricetin-3-O-Galactoside	gene-VNO77_41080	0.922383
4.46_480.0911n	Myricetin-3-O-Galactoside	gene-VNO77_01360	0.988077
4.46_480.0911n	Myricetin-3-O-Galactoside	gene-VNO77_43596	0.958336
4.46_480.0911n	Myricetin-3-O-Galactoside	gene-VNO77_12944	0.990553
4.46_480.0911n	Myricetin-3-O-Galactoside	gene-VNO77_40290	0.969432
4.46_480.0911n	Myricetin-3-O-Galactoside	gene-VNO77_41945	0.821059
4.46_480.0911n	Myricetin-3-O-Galactoside	gene-VNO77_02739	0.80206
4.46_480.0911n	Myricetin-3-O-Galactoside	gene-VNO77_42691	0.800502
4.46_480.0911n	Myricetin-3-O-Galactoside	gene-VNO77_41124	0.986472
4.46_480.0911n	Myricetin-3-O-Galactoside	gene-VNO77_00090	0.870791
4.46_480.0911n	Myricetin-3-O-Galactoside	gene-VNO77_16489	0.956069
4.46_480.0911n	Myricetin-3-O-Galactoside	gene-VNO77_21492	0.882173
4.46_480.0911n	Myricetin-3-O-Galactoside	gene-VNO77_44596	0.946312
4.46_480.0911n	Myricetin-3-O-Galactoside	gene-VNO77_00157	0.850177
4.46_480.0911n	Myricetin-3-O-Galactoside	gene-VNO77_01167	0.817232
4.46_480.0911n	Myricetin-3-O-Galactoside	gene-VNO77_22963	0.989779
4.46_480.0911n	Myricetin-3-O-Galactoside	gene-VNO77_01365	0.830457
4.46_480.0911n	Myricetin-3-O-Galactoside	gene-VNO77_21286	0.988436
4.46_480.0911n	Myricetin-3-O-Galactoside	gene-VNO77_44773	0.956376
4.46_480.0911n	Myricetin-3-O-Galactoside	gene-VNO77_32746	0.878858
4.46_480.0911n	Myricetin-3-O-Galactoside	gene-VNO77_04520	0.978147
4.46_480.0911n	Myricetin-3-O-Galactoside	gene-VNO77_19772	0.962009
4.46_480.0911n	Myricetin-3-O-Galactoside	gene-VNO77_05175	0.940862
4.46_480.0911n	Myricetin-3-O-Galactoside	gene-VNO77_16062	0.98609
4.46_480.0911n	Myricetin-3-O-Galactoside	gene-VNO77_41069	0.890478
4.46_480.0911n	Myricetin-3-O-Galactoside	gene-VNO77_17303	0.955935
4.46_480.0911n	Myricetin-3-O-Galactoside	gene-VNO77_13123	0.93302
4.46_480.0911n	Myricetin-3-O-Galactoside	gene-VNO77_12553	0.984338
4.46_480.0911n	Myricetin-3-O-Galactoside	gene-VNO77_05553	0.930778
4.46_480.0911n	Myricetin-3-O-Galactoside	gene-VNO77_36376	0.96594
4.46_480.0911n	Myricetin-3-O-Galactoside	gene-VNO77_14921	0.97341
4.46_480.0911n	Myricetin-3-O-Galactoside	gene-VNO77_05036	0.983549
4.46_480.0911n	Myricetin-3-O-Galactoside	gene-VNO77_41789	0.92016
4.46_480.0911n	Myricetin-3-O-Galactoside	gene-VNO77_11647	0.988109
4.46_480.0911n	Myricetin-3-O-Galactoside	gene-VNO77_36226	0.893579
4.46_480.0911n	Myricetin-3-O-Galactoside	gene-VNO77_01793	0.945885
4.46_480.0911n	Myricetin-3-O-Galactoside	gene-VNO77_31019	0.955777
4.46_480.0911n	Myricetin-3-O-Galactoside	gene-VNO77_43544	0.841976
4.46_480.0911n	Myricetin-3-O-Galactoside	gene-VNO77_02327	0.981187
4.46_480.0911n	Myricetin-3-O-Galactoside	gene-VNO77_25423	0.950571
4.46_480.0911n	Myricetin-3-O-Galactoside	gene-VNO77_17318	0.964418
4.46_480.0911n	Myricetin-3-O-Galactoside	gene-VNO77_18476	0.974148
4.46_480.0911n	Myricetin-3-O-Galactoside	gene-VNO77_42221	0.956432
4.46_480.0911n	Myricetin-3-O-Galactoside	gene-VNO77_16342	0.834653
4.46_480.0911n	Myricetin-3-O-Galactoside	gene-VNO77_24975	0.93214
4.46_480.0911n	Myricetin-3-O-Galactoside	gene-VNO77_05707	0.956369
4.46_480.0911n	Myricetin-3-O-Galactoside	gene-VNO77_21491	0.963436
4.46_480.0911n	Myricetin-3-O-Galactoside	gene-VNO77_09566	0.96769
4.46_480.0911n	Myricetin-3-O-Galactoside	gene-VNO77_17983	0.966375
4.46_480.0911n	Myricetin-3-O-Galactoside	gene-VNO77_40771	0.919902
4.46_480.0911n	Myricetin-3-O-Galactoside	gene-VNO77_11231	0.988638
4.46_480.0911n	Myricetin-3-O-Galactoside	gene-VNO77_23093	0.905081
4.46_480.0911n	Myricetin-3-O-Galactoside	gene-VNO77_35116	0.969869
4.46_480.0911n	Myricetin-3-O-Galactoside	gene-VNO77_27233	0.968911
4.46_480.0911n	Myricetin-3-O-Galactoside	gene-VNO77_18448	0.96715
4.46_480.0911n	Myricetin-3-O-Galactoside	gene-VNO77_42757	0.848937
4.46_480.0911n	Myricetin-3-O-Galactoside	gene-VNO77_13064	0.851136
4.46_480.0911n	Myricetin-3-O-Galactoside	gene-VNO77_10216	0.856415
4.46_480.0911n	Myricetin-3-O-Galactoside	gene-VNO77_40409	0.901938
4.46_480.0911n	Myricetin-3-O-Galactoside	gene-VNO77_40420	0.982985
4.46_480.0911n	Myricetin-3-O-Galactoside	gene-VNO77_35728	0.959317
4.46_480.0911n	Myricetin-3-O-Galactoside	gene-VNO77_20260	0.988756
4.46_480.0911n	Myricetin-3-O-Galactoside	gene-VNO77_39779	0.918439
4.46_480.0911n	Myricetin-3-O-Galactoside	gene-VNO77_18935	0.985214
4.46_480.0911n	Myricetin-3-O-Galactoside	gene-VNO77_25453	0.983261
4.46_480.0911n	Myricetin-3-O-Galactoside	gene-VNO77_16584	0.868932
4.46_480.0911n	Myricetin-3-O-Galactoside	gene-VNO77_11628	0.884595
4.46_480.0911n	Myricetin-3-O-Galactoside	gene-VNO77_12604	0.840083
4.46_480.0911n	Myricetin-3-O-Galactoside	gene-VNO77_33245	0.966721
4.46_480.0911n	Myricetin-3-O-Galactoside	gene-VNO77_04789	0.950862
4.46_480.0911n	Myricetin-3-O-Galactoside	gene-VNO77_40145	0.842332
4.46_480.0911n	Myricetin-3-O-Galactoside	gene-VNO77_16376	0.960192
4.46_480.0911n	Myricetin-3-O-Galactoside	gene-VNO77_17047	0.986921
4.46_480.0911n	Myricetin-3-O-Galactoside	gene-VNO77_10959	0.938616
4.46_480.0911n	Myricetin-3-O-Galactoside	gene-VNO77_00372	0.896599
4.46_480.0911n	Myricetin-3-O-Galactoside	gene-VNO77_02357	0.909593
4.46_480.0911n	Myricetin-3-O-Galactoside	gene-VNO77_34988	0.932632
4.46_480.0911n	Myricetin-3-O-Galactoside	gene-VNO77_06552	0.983683
4.46_480.0911n	Myricetin-3-O-Galactoside	gene-VNO77_17067	0.912828
4.46_480.0911n	Myricetin-3-O-Galactoside	gene-VNO77_36458	0.898005
4.46_480.0911n	Myricetin-3-O-Galactoside	gene-VNO77_43891	0.857308
4.46_480.0911n	Myricetin-3-O-Galactoside	gene-VNO77_25809	0.967315
4.46_480.0911n	Myricetin-3-O-Galactoside	gene-VNO77_43595	0.955604
4.46_480.0911n	Myricetin-3-O-Galactoside	gene-VNO77_25494	0.882062
4.46_480.0911n	Myricetin-3-O-Galactoside	gene-VNO77_36305	0.866779
4.46_480.0911n	Myricetin-3-O-Galactoside	gene-VNO77_11351	0.902973
4.46_480.0911n	Myricetin-3-O-Galactoside	gene-VNO77_40934	0.843815
4.46_480.0911n	Myricetin-3-O-Galactoside	gene-VNO77_16205	0.961076
4.46_480.0911n	Myricetin-3-O-Galactoside	gene-VNO77_14858	0.98507
4.46_480.0911n	Myricetin-3-O-Galactoside	gene-VNO77_09281	0.967286
4.46_480.0911n	Myricetin-3-O-Galactoside	gene-VNO77_25658	0.84815
4.46_480.0911n	Myricetin-3-O-Galactoside	gene-VNO77_12476	0.98528
4.46_480.0911n	Myricetin-3-O-Galactoside	gene-VNO77_30229	0.975046
4.46_480.0911n	Myricetin-3-O-Galactoside	gene-VNO77_00498	0.96787
4.46_480.0911n	Myricetin-3-O-Galactoside	gene-VNO77_24493	0.806098
4.46_480.0911n	Myricetin-3-O-Galactoside	gene-VNO77_36874	0.834636
4.46_480.0911n	Myricetin-3-O-Galactoside	gene-VNO77_14899	0.978999
4.46_480.0911n	Myricetin-3-O-Galactoside	gene-VNO77_07105	0.977765
4.46_480.0911n	Myricetin-3-O-Galactoside	gene-VNO77_36383	0.914234
4.46_480.0911n	Myricetin-3-O-Galactoside	gene-VNO77_24859	0.979901
4.46_480.0911n	Myricetin-3-O-Galactoside	gene-VNO77_09169	0.959909
4.46_480.0911n	Myricetin-3-O-Galactoside	gene-VNO77_07116	0.980947
4.46_480.0911n	Myricetin-3-O-Galactoside	gene-VNO77_44138	0.93938
4.46_480.0911n	Myricetin-3-O-Galactoside	gene-VNO77_13938	0.957726
4.46_480.0911n	Myricetin-3-O-Galactoside	gene-VNO77_22548	0.933801
4.46_480.0911n	Myricetin-3-O-Galactoside	gene-VNO77_35016	0.982183
4.46_480.0911n	Myricetin-3-O-Galactoside	gene-VNO77_25745	0.854734
4.46_480.0911n	Myricetin-3-O-Galactoside	gene-VNO77_11627	0.96798
4.46_480.0911n	Myricetin-3-O-Galactoside	gene-VNO77_40561	0.969495
4.46_480.0911n	Myricetin-3-O-Galactoside	gene-VNO77_03902	0.979033
4.46_480.0911n	Myricetin-3-O-Galactoside	gene-VNO77_09386	0.830143
4.46_480.0911n	Myricetin-3-O-Galactoside	gene-VNO77_13754	0.846531
4.46_480.0911n	Myricetin-3-O-Galactoside	gene-VNO77_05710	0.97805
4.46_480.0911n	Myricetin-3-O-Galactoside	gene-VNO77_33089	0.884862
4.46_480.0911n	Myricetin-3-O-Galactoside	gene-VNO77_24574	0.89802
4.46_480.0911n	Myricetin-3-O-Galactoside	gene-VNO77_16066	0.827328
4.46_480.0911n	Myricetin-3-O-Galactoside	gene-VNO77_11118	0.9026
4.46_480.0911n	Myricetin-3-O-Galactoside	gene-VNO77_14932	0.921833
4.46_480.0911n	Myricetin-3-O-Galactoside	gene-VNO77_36423	0.87372
4.46_480.0911n	Myricetin-3-O-Galactoside	gene-VNO77_29509	0.891236
4.46_480.0911n	Myricetin-3-O-Galactoside	gene-VNO77_32743	0.859768
4.46_480.0911n	Myricetin-3-O-Galactoside	gene-VNO77_17641	0.944653
4.46_480.0911n	Myricetin-3-O-Galactoside	gene-VNO77_01803	0.885229
4.46_480.0911n	Myricetin-3-O-Galactoside	gene-VNO77_09142	0.912493
4.46_480.0911n	Myricetin-3-O-Galactoside	gene-VNO77_15771	0.958214
4.46_480.0911n	Myricetin-3-O-Galactoside	gene-VNO77_37294	0.971994
4.46_480.0911n	Myricetin-3-O-Galactoside	gene-VNO77_22944	0.841191
4.46_480.0911n	Myricetin-3-O-Galactoside	gene-VNO77_40452	0.814393
4.46_480.0911n	Myricetin-3-O-Galactoside	gene-VNO77_13518	0.848827
4.46_480.0911n	Myricetin-3-O-Galactoside	gene-VNO77_16937	0.938702
4.46_480.0911n	Myricetin-3-O-Galactoside	gene-VNO77_39838	0.816232
3.64_611.1435m/z	(2r,3s)-2-(3,4,5-Trihydroxyphenyl)-3,4-Dihydro-2h-1-Benzopyran-3,5,7-Triol	gene-VNO77_41342	0.955856
3.64_611.1435m/z	(2r,3s)-2-(3,4,5-Trihydroxyphenyl)-3,4-Dihydro-2h-1-Benzopyran-3,5,7-Triol	gene-VNO77_39467	0.906796
3.64_611.1435m/z	(2r,3s)-2-(3,4,5-Trihydroxyphenyl)-3,4-Dihydro-2h-1-Benzopyran-3,5,7-Triol	gene-VNO77_12552	0.824943
3.64_611.1435m/z	(2r,3s)-2-(3,4,5-Trihydroxyphenyl)-3,4-Dihydro-2h-1-Benzopyran-3,5,7-Triol	gene-VNO77_01268	0.920453
3.64_611.1435m/z	(2r,3s)-2-(3,4,5-Trihydroxyphenyl)-3,4-Dihydro-2h-1-Benzopyran-3,5,7-Triol	gene-VNO77_11117	0.928964
3.64_611.1435m/z	(2r,3s)-2-(3,4,5-Trihydroxyphenyl)-3,4-Dihydro-2h-1-Benzopyran-3,5,7-Triol	gene-VNO77_23267	0.92834
3.64_611.1435m/z	(2r,3s)-2-(3,4,5-Trihydroxyphenyl)-3,4-Dihydro-2h-1-Benzopyran-3,5,7-Triol	gene-VNO77_16935	0.86377
3.64_611.1435m/z	(2r,3s)-2-(3,4,5-Trihydroxyphenyl)-3,4-Dihydro-2h-1-Benzopyran-3,5,7-Triol	gene-VNO77_02997	0.948179
3.64_611.1435m/z	(2r,3s)-2-(3,4,5-Trihydroxyphenyl)-3,4-Dihydro-2h-1-Benzopyran-3,5,7-Triol	gene-VNO77_16183	0.934786
3.64_611.1435m/z	(2r,3s)-2-(3,4,5-Trihydroxyphenyl)-3,4-Dihydro-2h-1-Benzopyran-3,5,7-Triol	gene-VNO77_40939	0.942185
3.64_611.1435m/z	(2r,3s)-2-(3,4,5-Trihydroxyphenyl)-3,4-Dihydro-2h-1-Benzopyran-3,5,7-Triol	gene-VNO77_22400	0.860303
3.64_611.1435m/z	(2r,3s)-2-(3,4,5-Trihydroxyphenyl)-3,4-Dihydro-2h-1-Benzopyran-3,5,7-Triol	gene-VNO77_35343	0.955003
3.64_611.1435m/z	(2r,3s)-2-(3,4,5-Trihydroxyphenyl)-3,4-Dihydro-2h-1-Benzopyran-3,5,7-Triol	gene-VNO77_33723	0.862239
3.64_611.1435m/z	(2r,3s)-2-(3,4,5-Trihydroxyphenyl)-3,4-Dihydro-2h-1-Benzopyran-3,5,7-Triol	gene-VNO77_35328	0.882251
3.64_611.1435m/z	(2r,3s)-2-(3,4,5-Trihydroxyphenyl)-3,4-Dihydro-2h-1-Benzopyran-3,5,7-Triol	gene-VNO77_30291	0.859526
3.64_611.1435m/z	(2r,3s)-2-(3,4,5-Trihydroxyphenyl)-3,4-Dihydro-2h-1-Benzopyran-3,5,7-Triol	gene-VNO77_22109	0.816912
3.64_611.1435m/z	(2r,3s)-2-(3,4,5-Trihydroxyphenyl)-3,4-Dihydro-2h-1-Benzopyran-3,5,7-Triol	gene-VNO77_05543	0.95443
3.64_611.1435m/z	(2r,3s)-2-(3,4,5-Trihydroxyphenyl)-3,4-Dihydro-2h-1-Benzopyran-3,5,7-Triol	gene-VNO77_23569	0.948332
3.64_611.1435m/z	(2r,3s)-2-(3,4,5-Trihydroxyphenyl)-3,4-Dihydro-2h-1-Benzopyran-3,5,7-Triol	gene-VNO77_04502	0.95047
3.64_611.1435m/z	(2r,3s)-2-(3,4,5-Trihydroxyphenyl)-3,4-Dihydro-2h-1-Benzopyran-3,5,7-Triol	gene-VNO77_00196	0.843009
3.64_611.1435m/z	(2r,3s)-2-(3,4,5-Trihydroxyphenyl)-3,4-Dihydro-2h-1-Benzopyran-3,5,7-Triol	gene-VNO77_43807	0.951429
3.64_611.1435m/z	(2r,3s)-2-(3,4,5-Trihydroxyphenyl)-3,4-Dihydro-2h-1-Benzopyran-3,5,7-Triol	gene-VNO77_24743	0.909985
3.64_611.1435m/z	(2r,3s)-2-(3,4,5-Trihydroxyphenyl)-3,4-Dihydro-2h-1-Benzopyran-3,5,7-Triol	gene-VNO77_34712	0.931145
3.64_611.1435m/z	(2r,3s)-2-(3,4,5-Trihydroxyphenyl)-3,4-Dihydro-2h-1-Benzopyran-3,5,7-Triol	gene-VNO77_20394	0.96954
3.64_611.1435m/z	(2r,3s)-2-(3,4,5-Trihydroxyphenyl)-3,4-Dihydro-2h-1-Benzopyran-3,5,7-Triol	gene-VNO77_35826	0.80728
3.64_611.1435m/z	(2r,3s)-2-(3,4,5-Trihydroxyphenyl)-3,4-Dihydro-2h-1-Benzopyran-3,5,7-Triol	gene-VNO77_17167	0.949144
3.64_611.1435m/z	(2r,3s)-2-(3,4,5-Trihydroxyphenyl)-3,4-Dihydro-2h-1-Benzopyran-3,5,7-Triol	gene-VNO77_31905	0.951532
3.64_611.1435m/z	(2r,3s)-2-(3,4,5-Trihydroxyphenyl)-3,4-Dihydro-2h-1-Benzopyran-3,5,7-Triol	gene-VNO77_29849	0.963772
3.64_611.1435m/z	(2r,3s)-2-(3,4,5-Trihydroxyphenyl)-3,4-Dihydro-2h-1-Benzopyran-3,5,7-Triol	gene-VNO77_21068	0.955169
3.64_611.1435m/z	(2r,3s)-2-(3,4,5-Trihydroxyphenyl)-3,4-Dihydro-2h-1-Benzopyran-3,5,7-Triol	gene-VNO77_21932	0.929546
3.64_611.1435m/z	(2r,3s)-2-(3,4,5-Trihydroxyphenyl)-3,4-Dihydro-2h-1-Benzopyran-3,5,7-Triol	gene-VNO77_35521	0.844891
3.64_611.1435m/z	(2r,3s)-2-(3,4,5-Trihydroxyphenyl)-3,4-Dihydro-2h-1-Benzopyran-3,5,7-Triol	gene-VNO77_41438	0.952518
3.64_611.1435m/z	(2r,3s)-2-(3,4,5-Trihydroxyphenyl)-3,4-Dihydro-2h-1-Benzopyran-3,5,7-Triol	gene-VNO77_11361	0.938218
3.64_611.1435m/z	(2r,3s)-2-(3,4,5-Trihydroxyphenyl)-3,4-Dihydro-2h-1-Benzopyran-3,5,7-Triol	gene-VNO77_06429	0.916516
3.64_611.1435m/z	(2r,3s)-2-(3,4,5-Trihydroxyphenyl)-3,4-Dihydro-2h-1-Benzopyran-3,5,7-Triol	gene-VNO77_07430	0.831827
3.64_611.1435m/z	(2r,3s)-2-(3,4,5-Trihydroxyphenyl)-3,4-Dihydro-2h-1-Benzopyran-3,5,7-Triol	gene-VNO77_28310	0.939512
3.64_611.1435m/z	(2r,3s)-2-(3,4,5-Trihydroxyphenyl)-3,4-Dihydro-2h-1-Benzopyran-3,5,7-Triol	gene-VNO77_01436	0.918513
3.64_611.1435m/z	(2r,3s)-2-(3,4,5-Trihydroxyphenyl)-3,4-Dihydro-2h-1-Benzopyran-3,5,7-Triol	gene-VNO77_32747	0.887016
3.64_611.1435m/z	(2r,3s)-2-(3,4,5-Trihydroxyphenyl)-3,4-Dihydro-2h-1-Benzopyran-3,5,7-Triol	gene-VNO77_30113	0.812801
3.64_611.1435m/z	(2r,3s)-2-(3,4,5-Trihydroxyphenyl)-3,4-Dihydro-2h-1-Benzopyran-3,5,7-Triol	gene-VNO77_23852	0.954601
3.64_611.1435m/z	(2r,3s)-2-(3,4,5-Trihydroxyphenyl)-3,4-Dihydro-2h-1-Benzopyran-3,5,7-Triol	gene-VNO77_20759	0.950279
3.64_611.1435m/z	(2r,3s)-2-(3,4,5-Trihydroxyphenyl)-3,4-Dihydro-2h-1-Benzopyran-3,5,7-Triol	gene-VNO77_35752	0.881296
3.64_611.1435m/z	(2r,3s)-2-(3,4,5-Trihydroxyphenyl)-3,4-Dihydro-2h-1-Benzopyran-3,5,7-Triol	gene-VNO77_29964	0.841189
3.64_611.1435m/z	(2r,3s)-2-(3,4,5-Trihydroxyphenyl)-3,4-Dihydro-2h-1-Benzopyran-3,5,7-Triol	gene-VNO77_22062	0.949202
3.64_611.1435m/z	(2r,3s)-2-(3,4,5-Trihydroxyphenyl)-3,4-Dihydro-2h-1-Benzopyran-3,5,7-Triol	gene-VNO77_21126	0.94771
3.64_611.1435m/z	(2r,3s)-2-(3,4,5-Trihydroxyphenyl)-3,4-Dihydro-2h-1-Benzopyran-3,5,7-Triol	gene-VNO77_40138	0.94771
3.64_611.1435m/z	(2r,3s)-2-(3,4,5-Trihydroxyphenyl)-3,4-Dihydro-2h-1-Benzopyran-3,5,7-Triol	gene-VNO77_24232	0.943474
3.64_611.1435m/z	(2r,3s)-2-(3,4,5-Trihydroxyphenyl)-3,4-Dihydro-2h-1-Benzopyran-3,5,7-Triol	gene-VNO77_29915	0.849155
3.64_611.1435m/z	(2r,3s)-2-(3,4,5-Trihydroxyphenyl)-3,4-Dihydro-2h-1-Benzopyran-3,5,7-Triol	gene-VNO77_29414	0.954716
3.64_611.1435m/z	(2r,3s)-2-(3,4,5-Trihydroxyphenyl)-3,4-Dihydro-2h-1-Benzopyran-3,5,7-Triol	gene-VNO77_32327	0.926989
3.64_611.1435m/z	(2r,3s)-2-(3,4,5-Trihydroxyphenyl)-3,4-Dihydro-2h-1-Benzopyran-3,5,7-Triol	gene-VNO77_13894	0.920403
3.64_611.1435m/z	(2r,3s)-2-(3,4,5-Trihydroxyphenyl)-3,4-Dihydro-2h-1-Benzopyran-3,5,7-Triol	gene-VNO77_42122	0.970744
3.64_611.1435m/z	(2r,3s)-2-(3,4,5-Trihydroxyphenyl)-3,4-Dihydro-2h-1-Benzopyran-3,5,7-Triol	gene-VNO77_17763	0.959767
3.64_611.1435m/z	(2r,3s)-2-(3,4,5-Trihydroxyphenyl)-3,4-Dihydro-2h-1-Benzopyran-3,5,7-Triol	gene-VNO77_00211	0.950862
3.64_611.1435m/z	(2r,3s)-2-(3,4,5-Trihydroxyphenyl)-3,4-Dihydro-2h-1-Benzopyran-3,5,7-Triol	gene-VNO77_25454	0.826681
3.64_611.1435m/z	(2r,3s)-2-(3,4,5-Trihydroxyphenyl)-3,4-Dihydro-2h-1-Benzopyran-3,5,7-Triol	gene-VNO77_30057	0.957147
3.64_611.1435m/z	(2r,3s)-2-(3,4,5-Trihydroxyphenyl)-3,4-Dihydro-2h-1-Benzopyran-3,5,7-Triol	gene-VNO77_43072	0.949024
3.64_611.1435m/z	(2r,3s)-2-(3,4,5-Trihydroxyphenyl)-3,4-Dihydro-2h-1-Benzopyran-3,5,7-Triol	gene-VNO77_16212	0.902244
3.64_611.1435m/z	(2r,3s)-2-(3,4,5-Trihydroxyphenyl)-3,4-Dihydro-2h-1-Benzopyran-3,5,7-Triol	gene-VNO77_21295	0.848715
3.64_611.1435m/z	(2r,3s)-2-(3,4,5-Trihydroxyphenyl)-3,4-Dihydro-2h-1-Benzopyran-3,5,7-Triol	gene-VNO77_13496	0.88377
3.64_611.1435m/z	(2r,3s)-2-(3,4,5-Trihydroxyphenyl)-3,4-Dihydro-2h-1-Benzopyran-3,5,7-Triol	gene-VNO77_09573	0.937834
3.64_611.1435m/z	(2r,3s)-2-(3,4,5-Trihydroxyphenyl)-3,4-Dihydro-2h-1-Benzopyran-3,5,7-Triol	gene-VNO77_44121	0.878132
3.64_611.1435m/z	(2r,3s)-2-(3,4,5-Trihydroxyphenyl)-3,4-Dihydro-2h-1-Benzopyran-3,5,7-Triol	gene-VNO77_11414	0.962823
3.64_611.1435m/z	(2r,3s)-2-(3,4,5-Trihydroxyphenyl)-3,4-Dihydro-2h-1-Benzopyran-3,5,7-Triol	gene-VNO77_29343	0.881028
3.64_611.1435m/z	(2r,3s)-2-(3,4,5-Trihydroxyphenyl)-3,4-Dihydro-2h-1-Benzopyran-3,5,7-Triol	gene-VNO77_25675	0.863186
3.64_611.1435m/z	(2r,3s)-2-(3,4,5-Trihydroxyphenyl)-3,4-Dihydro-2h-1-Benzopyran-3,5,7-Triol	gene-VNO77_21682	0.931929
3.64_611.1435m/z	(2r,3s)-2-(3,4,5-Trihydroxyphenyl)-3,4-Dihydro-2h-1-Benzopyran-3,5,7-Triol	gene-VNO77_33399	0.815981
3.64_611.1435m/z	(2r,3s)-2-(3,4,5-Trihydroxyphenyl)-3,4-Dihydro-2h-1-Benzopyran-3,5,7-Triol	gene-VNO77_16334	0.939652
3.64_611.1435m/z	(2r,3s)-2-(3,4,5-Trihydroxyphenyl)-3,4-Dihydro-2h-1-Benzopyran-3,5,7-Triol	gene-VNO77_19731	0.913653
3.64_611.1435m/z	(2r,3s)-2-(3,4,5-Trihydroxyphenyl)-3,4-Dihydro-2h-1-Benzopyran-3,5,7-Triol	gene-VNO77_12612	0.954247
3.64_611.1435m/z	(2r,3s)-2-(3,4,5-Trihydroxyphenyl)-3,4-Dihydro-2h-1-Benzopyran-3,5,7-Triol	gene-VNO77_13559	0.860666
3.64_611.1435m/z	(2r,3s)-2-(3,4,5-Trihydroxyphenyl)-3,4-Dihydro-2h-1-Benzopyran-3,5,7-Triol	gene-VNO77_10082	0.844595
3.64_611.1435m/z	(2r,3s)-2-(3,4,5-Trihydroxyphenyl)-3,4-Dihydro-2h-1-Benzopyran-3,5,7-Triol	gene-VNO77_16081	0.947088
3.64_611.1435m/z	(2r,3s)-2-(3,4,5-Trihydroxyphenyl)-3,4-Dihydro-2h-1-Benzopyran-3,5,7-Triol	gene-VNO77_32983	0.870555
3.64_611.1435m/z	(2r,3s)-2-(3,4,5-Trihydroxyphenyl)-3,4-Dihydro-2h-1-Benzopyran-3,5,7-Triol	gene-VNO77_04022	0.933798
3.64_611.1435m/z	(2r,3s)-2-(3,4,5-Trihydroxyphenyl)-3,4-Dihydro-2h-1-Benzopyran-3,5,7-Triol	gene-VNO77_21183	0.934824
3.64_611.1435m/z	(2r,3s)-2-(3,4,5-Trihydroxyphenyl)-3,4-Dihydro-2h-1-Benzopyran-3,5,7-Triol	gene-VNO77_16636	0.962687
3.64_611.1435m/z	(2r,3s)-2-(3,4,5-Trihydroxyphenyl)-3,4-Dihydro-2h-1-Benzopyran-3,5,7-Triol	gene-VNO77_09994	0.858504
3.64_611.1435m/z	(2r,3s)-2-(3,4,5-Trihydroxyphenyl)-3,4-Dihydro-2h-1-Benzopyran-3,5,7-Triol	gene-VNO77_32985	0.815766
3.64_611.1435m/z	(2r,3s)-2-(3,4,5-Trihydroxyphenyl)-3,4-Dihydro-2h-1-Benzopyran-3,5,7-Triol	gene-VNO77_36550	0.926877
3.64_611.1435m/z	(2r,3s)-2-(3,4,5-Trihydroxyphenyl)-3,4-Dihydro-2h-1-Benzopyran-3,5,7-Triol	gene-VNO77_21573	0.859724
3.64_611.1435m/z	(2r,3s)-2-(3,4,5-Trihydroxyphenyl)-3,4-Dihydro-2h-1-Benzopyran-3,5,7-Triol	gene-VNO77_12686	0.961179
3.64_611.1435m/z	(2r,3s)-2-(3,4,5-Trihydroxyphenyl)-3,4-Dihydro-2h-1-Benzopyran-3,5,7-Triol	gene-VNO77_23918	0.938673
3.64_611.1435m/z	(2r,3s)-2-(3,4,5-Trihydroxyphenyl)-3,4-Dihydro-2h-1-Benzopyran-3,5,7-Triol	gene-VNO77_02009	0.930436
3.64_611.1435m/z	(2r,3s)-2-(3,4,5-Trihydroxyphenyl)-3,4-Dihydro-2h-1-Benzopyran-3,5,7-Triol	gene-VNO77_34176	0.867613
3.64_611.1435m/z	(2r,3s)-2-(3,4,5-Trihydroxyphenyl)-3,4-Dihydro-2h-1-Benzopyran-3,5,7-Triol	gene-VNO77_20749	0.936156
3.64_611.1435m/z	(2r,3s)-2-(3,4,5-Trihydroxyphenyl)-3,4-Dihydro-2h-1-Benzopyran-3,5,7-Triol	gene-VNO77_31685	0.967061
3.64_611.1435m/z	(2r,3s)-2-(3,4,5-Trihydroxyphenyl)-3,4-Dihydro-2h-1-Benzopyran-3,5,7-Triol	gene-VNO77_16634	0.829196
3.64_611.1435m/z	(2r,3s)-2-(3,4,5-Trihydroxyphenyl)-3,4-Dihydro-2h-1-Benzopyran-3,5,7-Triol	gene-VNO77_28037	0.848525
3.64_611.1435m/z	(2r,3s)-2-(3,4,5-Trihydroxyphenyl)-3,4-Dihydro-2h-1-Benzopyran-3,5,7-Triol	gene-VNO77_01243	0.891653
3.64_611.1435m/z	(2r,3s)-2-(3,4,5-Trihydroxyphenyl)-3,4-Dihydro-2h-1-Benzopyran-3,5,7-Triol	gene-VNO77_10778	0.885106
3.64_611.1435m/z	(2r,3s)-2-(3,4,5-Trihydroxyphenyl)-3,4-Dihydro-2h-1-Benzopyran-3,5,7-Triol	gene-VNO77_21808	0.831388
3.64_611.1435m/z	(2r,3s)-2-(3,4,5-Trihydroxyphenyl)-3,4-Dihydro-2h-1-Benzopyran-3,5,7-Triol	gene-VNO77_20551	0.913103
3.64_611.1435m/z	(2r,3s)-2-(3,4,5-Trihydroxyphenyl)-3,4-Dihydro-2h-1-Benzopyran-3,5,7-Triol	gene-VNO77_05705	0.898837
3.64_611.1435m/z	(2r,3s)-2-(3,4,5-Trihydroxyphenyl)-3,4-Dihydro-2h-1-Benzopyran-3,5,7-Triol	gene-VNO77_18487	0.830078
3.64_611.1435m/z	(2r,3s)-2-(3,4,5-Trihydroxyphenyl)-3,4-Dihydro-2h-1-Benzopyran-3,5,7-Triol	gene-VNO77_07595	0.800523
3.64_611.1435m/z	(2r,3s)-2-(3,4,5-Trihydroxyphenyl)-3,4-Dihydro-2h-1-Benzopyran-3,5,7-Triol	gene-VNO77_07365	0.958632
3.64_611.1435m/z	(2r,3s)-2-(3,4,5-Trihydroxyphenyl)-3,4-Dihydro-2h-1-Benzopyran-3,5,7-Triol	gene-VNO77_19838	0.944901
3.64_611.1435m/z	(2r,3s)-2-(3,4,5-Trihydroxyphenyl)-3,4-Dihydro-2h-1-Benzopyran-3,5,7-Triol	gene-VNO77_15405	0.955624
3.64_611.1435m/z	(2r,3s)-2-(3,4,5-Trihydroxyphenyl)-3,4-Dihydro-2h-1-Benzopyran-3,5,7-Triol	gene-VNO77_25590	0.9394
3.64_611.1435m/z	(2r,3s)-2-(3,4,5-Trihydroxyphenyl)-3,4-Dihydro-2h-1-Benzopyran-3,5,7-Triol	gene-VNO77_30435	0.950225
3.64_611.1435m/z	(2r,3s)-2-(3,4,5-Trihydroxyphenyl)-3,4-Dihydro-2h-1-Benzopyran-3,5,7-Triol	gene-VNO77_21859	0.826107
3.64_611.1435m/z	(2r,3s)-2-(3,4,5-Trihydroxyphenyl)-3,4-Dihydro-2h-1-Benzopyran-3,5,7-Triol	gene-VNO77_34715	0.893107
3.64_611.1435m/z	(2r,3s)-2-(3,4,5-Trihydroxyphenyl)-3,4-Dihydro-2h-1-Benzopyran-3,5,7-Triol	gene-VNO77_00112	0.907538
3.64_611.1435m/z	(2r,3s)-2-(3,4,5-Trihydroxyphenyl)-3,4-Dihydro-2h-1-Benzopyran-3,5,7-Triol	gene-VNO77_01372	0.820461
3.64_611.1435m/z	(2r,3s)-2-(3,4,5-Trihydroxyphenyl)-3,4-Dihydro-2h-1-Benzopyran-3,5,7-Triol	gene-VNO77_00405	0.850196
3.64_611.1435m/z	(2r,3s)-2-(3,4,5-Trihydroxyphenyl)-3,4-Dihydro-2h-1-Benzopyran-3,5,7-Triol	gene-VNO77_05224	0.855733
3.64_611.1435m/z	(2r,3s)-2-(3,4,5-Trihydroxyphenyl)-3,4-Dihydro-2h-1-Benzopyran-3,5,7-Triol	gene-VNO77_37479	0.953732
3.64_611.1435m/z	(2r,3s)-2-(3,4,5-Trihydroxyphenyl)-3,4-Dihydro-2h-1-Benzopyran-3,5,7-Triol	gene-VNO77_43687	0.903149
3.64_611.1435m/z	(2r,3s)-2-(3,4,5-Trihydroxyphenyl)-3,4-Dihydro-2h-1-Benzopyran-3,5,7-Triol	gene-VNO77_00228	0.954847
3.64_611.1435m/z	(2r,3s)-2-(3,4,5-Trihydroxyphenyl)-3,4-Dihydro-2h-1-Benzopyran-3,5,7-Triol	gene-VNO77_35234	0.894302
3.64_611.1435m/z	(2r,3s)-2-(3,4,5-Trihydroxyphenyl)-3,4-Dihydro-2h-1-Benzopyran-3,5,7-Triol	gene-VNO77_01705	0.937969
3.64_611.1435m/z	(2r,3s)-2-(3,4,5-Trihydroxyphenyl)-3,4-Dihydro-2h-1-Benzopyran-3,5,7-Triol	gene-VNO77_33930	0.934224
3.64_611.1435m/z	(2r,3s)-2-(3,4,5-Trihydroxyphenyl)-3,4-Dihydro-2h-1-Benzopyran-3,5,7-Triol	gene-VNO77_21353	0.882503
3.64_611.1435m/z	(2r,3s)-2-(3,4,5-Trihydroxyphenyl)-3,4-Dihydro-2h-1-Benzopyran-3,5,7-Triol	gene-VNO77_14082	0.870041
3.64_611.1435m/z	(2r,3s)-2-(3,4,5-Trihydroxyphenyl)-3,4-Dihydro-2h-1-Benzopyran-3,5,7-Triol	gene-VNO77_17297	0.817594
3.64_611.1435m/z	(2r,3s)-2-(3,4,5-Trihydroxyphenyl)-3,4-Dihydro-2h-1-Benzopyran-3,5,7-Triol	gene-VNO77_32764	0.9499
3.64_611.1435m/z	(2r,3s)-2-(3,4,5-Trihydroxyphenyl)-3,4-Dihydro-2h-1-Benzopyran-3,5,7-Triol	gene-VNO77_31727	0.874699
3.64_611.1435m/z	(2r,3s)-2-(3,4,5-Trihydroxyphenyl)-3,4-Dihydro-2h-1-Benzopyran-3,5,7-Triol	gene-VNO77_24573	0.866692
3.64_611.1435m/z	(2r,3s)-2-(3,4,5-Trihydroxyphenyl)-3,4-Dihydro-2h-1-Benzopyran-3,5,7-Triol	gene-VNO77_37667	0.962787
3.64_611.1435m/z	(2r,3s)-2-(3,4,5-Trihydroxyphenyl)-3,4-Dihydro-2h-1-Benzopyran-3,5,7-Triol	gene-VNO77_05785	0.946938
3.64_611.1435m/z	(2r,3s)-2-(3,4,5-Trihydroxyphenyl)-3,4-Dihydro-2h-1-Benzopyran-3,5,7-Triol	gene-VNO77_06286	0.958275
3.64_611.1435m/z	(2r,3s)-2-(3,4,5-Trihydroxyphenyl)-3,4-Dihydro-2h-1-Benzopyran-3,5,7-Triol	gene-VNO77_33370	0.917615
3.64_611.1435m/z	(2r,3s)-2-(3,4,5-Trihydroxyphenyl)-3,4-Dihydro-2h-1-Benzopyran-3,5,7-Triol	gene-VNO77_29775	0.941067
3.64_611.1435m/z	(2r,3s)-2-(3,4,5-Trihydroxyphenyl)-3,4-Dihydro-2h-1-Benzopyran-3,5,7-Triol	gene-VNO77_40661	0.827917
3.64_611.1435m/z	(2r,3s)-2-(3,4,5-Trihydroxyphenyl)-3,4-Dihydro-2h-1-Benzopyran-3,5,7-Triol	gene-VNO77_39464	0.96068
3.64_611.1435m/z	(2r,3s)-2-(3,4,5-Trihydroxyphenyl)-3,4-Dihydro-2h-1-Benzopyran-3,5,7-Triol	gene-VNO77_30340	0.942374
3.64_611.1435m/z	(2r,3s)-2-(3,4,5-Trihydroxyphenyl)-3,4-Dihydro-2h-1-Benzopyran-3,5,7-Triol	gene-VNO77_14281	0.964021
3.64_611.1435m/z	(2r,3s)-2-(3,4,5-Trihydroxyphenyl)-3,4-Dihydro-2h-1-Benzopyran-3,5,7-Triol	gene-VNO77_44154	0.923561
3.64_611.1435m/z	(2r,3s)-2-(3,4,5-Trihydroxyphenyl)-3,4-Dihydro-2h-1-Benzopyran-3,5,7-Triol	gene-VNO77_15723	0.96873
3.64_611.1435m/z	(2r,3s)-2-(3,4,5-Trihydroxyphenyl)-3,4-Dihydro-2h-1-Benzopyran-3,5,7-Triol	gene-VNO77_06372	0.904435
3.64_611.1435m/z	(2r,3s)-2-(3,4,5-Trihydroxyphenyl)-3,4-Dihydro-2h-1-Benzopyran-3,5,7-Triol	gene-VNO77_32252	0.800759
3.64_611.1435m/z	(2r,3s)-2-(3,4,5-Trihydroxyphenyl)-3,4-Dihydro-2h-1-Benzopyran-3,5,7-Triol	gene-VNO77_21676	0.938702
3.64_611.1435m/z	(2r,3s)-2-(3,4,5-Trihydroxyphenyl)-3,4-Dihydro-2h-1-Benzopyran-3,5,7-Triol	gene-VNO77_20018	0.924207
3.64_611.1435m/z	(2r,3s)-2-(3,4,5-Trihydroxyphenyl)-3,4-Dihydro-2h-1-Benzopyran-3,5,7-Triol	gene-VNO77_04189	0.969115
3.64_611.1435m/z	(2r,3s)-2-(3,4,5-Trihydroxyphenyl)-3,4-Dihydro-2h-1-Benzopyran-3,5,7-Triol	gene-VNO77_06463	0.934362
3.64_611.1435m/z	(2r,3s)-2-(3,4,5-Trihydroxyphenyl)-3,4-Dihydro-2h-1-Benzopyran-3,5,7-Triol	gene-VNO77_35729	0.885174
3.64_611.1435m/z	(2r,3s)-2-(3,4,5-Trihydroxyphenyl)-3,4-Dihydro-2h-1-Benzopyran-3,5,7-Triol	gene-VNO77_19129	0.899273
3.64_611.1435m/z	(2r,3s)-2-(3,4,5-Trihydroxyphenyl)-3,4-Dihydro-2h-1-Benzopyran-3,5,7-Triol	gene-VNO77_21672	0.893512
3.64_611.1435m/z	(2r,3s)-2-(3,4,5-Trihydroxyphenyl)-3,4-Dihydro-2h-1-Benzopyran-3,5,7-Triol	gene-VNO77_27657	0.933353
3.64_611.1435m/z	(2r,3s)-2-(3,4,5-Trihydroxyphenyl)-3,4-Dihydro-2h-1-Benzopyran-3,5,7-Triol	gene-VNO77_24491	0.849523
3.64_611.1435m/z	(2r,3s)-2-(3,4,5-Trihydroxyphenyl)-3,4-Dihydro-2h-1-Benzopyran-3,5,7-Triol	gene-VNO77_43728	0.900656
3.64_611.1435m/z	(2r,3s)-2-(3,4,5-Trihydroxyphenyl)-3,4-Dihydro-2h-1-Benzopyran-3,5,7-Triol	gene-VNO77_32329	0.955831
3.64_611.1435m/z	(2r,3s)-2-(3,4,5-Trihydroxyphenyl)-3,4-Dihydro-2h-1-Benzopyran-3,5,7-Triol	gene-VNO77_35596	0.960083
3.64_611.1435m/z	(2r,3s)-2-(3,4,5-Trihydroxyphenyl)-3,4-Dihydro-2h-1-Benzopyran-3,5,7-Triol	gene-VNO77_20804	0.935476
3.64_611.1435m/z	(2r,3s)-2-(3,4,5-Trihydroxyphenyl)-3,4-Dihydro-2h-1-Benzopyran-3,5,7-Triol	gene-VNO77_30456	0.866887
3.64_611.1435m/z	(2r,3s)-2-(3,4,5-Trihydroxyphenyl)-3,4-Dihydro-2h-1-Benzopyran-3,5,7-Triol	gene-VNO77_02201	0.958778
3.64_611.1435m/z	(2r,3s)-2-(3,4,5-Trihydroxyphenyl)-3,4-Dihydro-2h-1-Benzopyran-3,5,7-Triol	gene-VNO77_06887	0.842695
3.64_611.1435m/z	(2r,3s)-2-(3,4,5-Trihydroxyphenyl)-3,4-Dihydro-2h-1-Benzopyran-3,5,7-Triol	gene-VNO77_11336	0.919325
3.64_611.1435m/z	(2r,3s)-2-(3,4,5-Trihydroxyphenyl)-3,4-Dihydro-2h-1-Benzopyran-3,5,7-Triol	gene-VNO77_12395	0.938747
3.64_611.1435m/z	(2r,3s)-2-(3,4,5-Trihydroxyphenyl)-3,4-Dihydro-2h-1-Benzopyran-3,5,7-Triol	gene-VNO77_00521	0.940273
3.64_611.1435m/z	(2r,3s)-2-(3,4,5-Trihydroxyphenyl)-3,4-Dihydro-2h-1-Benzopyran-3,5,7-Triol	gene-VNO77_43002	0.931919
3.64_611.1435m/z	(2r,3s)-2-(3,4,5-Trihydroxyphenyl)-3,4-Dihydro-2h-1-Benzopyran-3,5,7-Triol	gene-VNO77_00224	0.945972
3.64_611.1435m/z	(2r,3s)-2-(3,4,5-Trihydroxyphenyl)-3,4-Dihydro-2h-1-Benzopyran-3,5,7-Triol	gene-VNO77_41141	0.858125
3.64_611.1435m/z	(2r,3s)-2-(3,4,5-Trihydroxyphenyl)-3,4-Dihydro-2h-1-Benzopyran-3,5,7-Triol	gene-VNO77_11789	0.899976
3.64_611.1435m/z	(2r,3s)-2-(3,4,5-Trihydroxyphenyl)-3,4-Dihydro-2h-1-Benzopyran-3,5,7-Triol	gene-VNO77_32395	0.943197
3.64_611.1435m/z	(2r,3s)-2-(3,4,5-Trihydroxyphenyl)-3,4-Dihydro-2h-1-Benzopyran-3,5,7-Triol	gene-VNO77_40613	0.83589
3.64_611.1435m/z	(2r,3s)-2-(3,4,5-Trihydroxyphenyl)-3,4-Dihydro-2h-1-Benzopyran-3,5,7-Triol	gene-VNO77_12032	0.935888
3.64_611.1435m/z	(2r,3s)-2-(3,4,5-Trihydroxyphenyl)-3,4-Dihydro-2h-1-Benzopyran-3,5,7-Triol	gene-VNO77_42934	0.870835
3.64_611.1435m/z	(2r,3s)-2-(3,4,5-Trihydroxyphenyl)-3,4-Dihydro-2h-1-Benzopyran-3,5,7-Triol	gene-VNO77_19614	0.936017
3.64_611.1435m/z	(2r,3s)-2-(3,4,5-Trihydroxyphenyl)-3,4-Dihydro-2h-1-Benzopyran-3,5,7-Triol	gene-VNO77_26693	0.914512
3.64_611.1435m/z	(2r,3s)-2-(3,4,5-Trihydroxyphenyl)-3,4-Dihydro-2h-1-Benzopyran-3,5,7-Triol	gene-VNO77_16694	0.862585
3.64_611.1435m/z	(2r,3s)-2-(3,4,5-Trihydroxyphenyl)-3,4-Dihydro-2h-1-Benzopyran-3,5,7-Triol	gene-VNO77_09802	0.946299
3.64_611.1435m/z	(2r,3s)-2-(3,4,5-Trihydroxyphenyl)-3,4-Dihydro-2h-1-Benzopyran-3,5,7-Triol	gene-VNO77_14091	0.904992
3.64_611.1435m/z	(2r,3s)-2-(3,4,5-Trihydroxyphenyl)-3,4-Dihydro-2h-1-Benzopyran-3,5,7-Triol	gene-VNO77_17957	0.912856
3.64_611.1435m/z	(2r,3s)-2-(3,4,5-Trihydroxyphenyl)-3,4-Dihydro-2h-1-Benzopyran-3,5,7-Triol	gene-VNO77_42922	0.831309
3.64_611.1435m/z	(2r,3s)-2-(3,4,5-Trihydroxyphenyl)-3,4-Dihydro-2h-1-Benzopyran-3,5,7-Triol	gene-VNO77_24049	0.918105
3.64_611.1435m/z	(2r,3s)-2-(3,4,5-Trihydroxyphenyl)-3,4-Dihydro-2h-1-Benzopyran-3,5,7-Triol	gene-VNO77_28961	0.961481
3.64_611.1435m/z	(2r,3s)-2-(3,4,5-Trihydroxyphenyl)-3,4-Dihydro-2h-1-Benzopyran-3,5,7-Triol	gene-VNO77_20595	0.956052
3.64_611.1435m/z	(2r,3s)-2-(3,4,5-Trihydroxyphenyl)-3,4-Dihydro-2h-1-Benzopyran-3,5,7-Triol	gene-VNO77_36768	0.905666
3.64_611.1435m/z	(2r,3s)-2-(3,4,5-Trihydroxyphenyl)-3,4-Dihydro-2h-1-Benzopyran-3,5,7-Triol	gene-VNO77_24719	0.944229
3.64_611.1435m/z	(2r,3s)-2-(3,4,5-Trihydroxyphenyl)-3,4-Dihydro-2h-1-Benzopyran-3,5,7-Triol	gene-VNO77_13035	0.850764
3.64_611.1435m/z	(2r,3s)-2-(3,4,5-Trihydroxyphenyl)-3,4-Dihydro-2h-1-Benzopyran-3,5,7-Triol	gene-VNO77_25994	0.896503
3.64_611.1435m/z	(2r,3s)-2-(3,4,5-Trihydroxyphenyl)-3,4-Dihydro-2h-1-Benzopyran-3,5,7-Triol	gene-VNO77_04513	0.837171
3.64_611.1435m/z	(2r,3s)-2-(3,4,5-Trihydroxyphenyl)-3,4-Dihydro-2h-1-Benzopyran-3,5,7-Triol	gene-VNO77_42412	0.955577
3.64_611.1435m/z	(2r,3s)-2-(3,4,5-Trihydroxyphenyl)-3,4-Dihydro-2h-1-Benzopyran-3,5,7-Triol	gene-VNO77_28317	0.954371
3.64_611.1435m/z	(2r,3s)-2-(3,4,5-Trihydroxyphenyl)-3,4-Dihydro-2h-1-Benzopyran-3,5,7-Triol	gene-VNO77_01439	0.859981
3.64_611.1435m/z	(2r,3s)-2-(3,4,5-Trihydroxyphenyl)-3,4-Dihydro-2h-1-Benzopyran-3,5,7-Triol	gene-VNO77_00623	0.840707
3.64_611.1435m/z	(2r,3s)-2-(3,4,5-Trihydroxyphenyl)-3,4-Dihydro-2h-1-Benzopyran-3,5,7-Triol	gene-VNO77_31990	0.947498
3.64_611.1435m/z	(2r,3s)-2-(3,4,5-Trihydroxyphenyl)-3,4-Dihydro-2h-1-Benzopyran-3,5,7-Triol	gene-VNO77_25505	0.940775
3.64_611.1435m/z	(2r,3s)-2-(3,4,5-Trihydroxyphenyl)-3,4-Dihydro-2h-1-Benzopyran-3,5,7-Triol	gene-VNO77_32844	0.878701
3.64_611.1435m/z	(2r,3s)-2-(3,4,5-Trihydroxyphenyl)-3,4-Dihydro-2h-1-Benzopyran-3,5,7-Triol	gene-VNO77_28138	0.911329
3.64_611.1435m/z	(2r,3s)-2-(3,4,5-Trihydroxyphenyl)-3,4-Dihydro-2h-1-Benzopyran-3,5,7-Triol	gene-VNO77_18178	0.953288
3.64_611.1435m/z	(2r,3s)-2-(3,4,5-Trihydroxyphenyl)-3,4-Dihydro-2h-1-Benzopyran-3,5,7-Triol	gene-VNO77_33764	0.884126
3.64_611.1435m/z	(2r,3s)-2-(3,4,5-Trihydroxyphenyl)-3,4-Dihydro-2h-1-Benzopyran-3,5,7-Triol	gene-VNO77_27931	0.845033
3.64_611.1435m/z	(2r,3s)-2-(3,4,5-Trihydroxyphenyl)-3,4-Dihydro-2h-1-Benzopyran-3,5,7-Triol	gene-VNO77_17793	0.94325
3.64_611.1435m/z	(2r,3s)-2-(3,4,5-Trihydroxyphenyl)-3,4-Dihydro-2h-1-Benzopyran-3,5,7-Triol	gene-VNO77_17894	0.970707
3.64_611.1435m/z	(2r,3s)-2-(3,4,5-Trihydroxyphenyl)-3,4-Dihydro-2h-1-Benzopyran-3,5,7-Triol	gene-VNO77_28225	0.825678
3.64_611.1435m/z	(2r,3s)-2-(3,4,5-Trihydroxyphenyl)-3,4-Dihydro-2h-1-Benzopyran-3,5,7-Triol	gene-VNO77_26847	0.95109
3.64_611.1435m/z	(2r,3s)-2-(3,4,5-Trihydroxyphenyl)-3,4-Dihydro-2h-1-Benzopyran-3,5,7-Triol	gene-VNO77_28955	0.96199
3.64_611.1435m/z	(2r,3s)-2-(3,4,5-Trihydroxyphenyl)-3,4-Dihydro-2h-1-Benzopyran-3,5,7-Triol	gene-VNO77_42403	0.956523
3.64_611.1435m/z	(2r,3s)-2-(3,4,5-Trihydroxyphenyl)-3,4-Dihydro-2h-1-Benzopyran-3,5,7-Triol	gene-VNO77_40693	0.870032
3.64_611.1435m/z	(2r,3s)-2-(3,4,5-Trihydroxyphenyl)-3,4-Dihydro-2h-1-Benzopyran-3,5,7-Triol	gene-VNO77_01689	0.82171
3.64_611.1435m/z	(2r,3s)-2-(3,4,5-Trihydroxyphenyl)-3,4-Dihydro-2h-1-Benzopyran-3,5,7-Triol	gene-VNO77_17722	0.900353
3.64_611.1435m/z	(2r,3s)-2-(3,4,5-Trihydroxyphenyl)-3,4-Dihydro-2h-1-Benzopyran-3,5,7-Triol	gene-VNO77_37171	0.903747
3.64_611.1435m/z	(2r,3s)-2-(3,4,5-Trihydroxyphenyl)-3,4-Dihydro-2h-1-Benzopyran-3,5,7-Triol	gene-VNO77_30027	0.858556
3.64_611.1435m/z	(2r,3s)-2-(3,4,5-Trihydroxyphenyl)-3,4-Dihydro-2h-1-Benzopyran-3,5,7-Triol	gene-VNO77_25758	0.963083
3.64_611.1435m/z	(2r,3s)-2-(3,4,5-Trihydroxyphenyl)-3,4-Dihydro-2h-1-Benzopyran-3,5,7-Triol	gene-VNO77_25765	0.942971
3.64_611.1435m/z	(2r,3s)-2-(3,4,5-Trihydroxyphenyl)-3,4-Dihydro-2h-1-Benzopyran-3,5,7-Triol	gene-VNO77_07151	0.936885
3.64_611.1435m/z	(2r,3s)-2-(3,4,5-Trihydroxyphenyl)-3,4-Dihydro-2h-1-Benzopyran-3,5,7-Triol	gene-VNO77_29871	0.933364
3.64_611.1435m/z	(2r,3s)-2-(3,4,5-Trihydroxyphenyl)-3,4-Dihydro-2h-1-Benzopyran-3,5,7-Triol	gene-VNO77_24612	0.864039
3.64_611.1435m/z	(2r,3s)-2-(3,4,5-Trihydroxyphenyl)-3,4-Dihydro-2h-1-Benzopyran-3,5,7-Triol	gene-VNO77_39914	0.940662
3.64_611.1435m/z	(2r,3s)-2-(3,4,5-Trihydroxyphenyl)-3,4-Dihydro-2h-1-Benzopyran-3,5,7-Triol	gene-VNO77_11864	0.949005
3.64_611.1435m/z	(2r,3s)-2-(3,4,5-Trihydroxyphenyl)-3,4-Dihydro-2h-1-Benzopyran-3,5,7-Triol	gene-VNO77_00474	0.908266
3.64_611.1435m/z	(2r,3s)-2-(3,4,5-Trihydroxyphenyl)-3,4-Dihydro-2h-1-Benzopyran-3,5,7-Triol	gene-VNO77_09122	0.825887
3.64_611.1435m/z	(2r,3s)-2-(3,4,5-Trihydroxyphenyl)-3,4-Dihydro-2h-1-Benzopyran-3,5,7-Triol	gene-VNO77_36384	0.932279
3.64_611.1435m/z	(2r,3s)-2-(3,4,5-Trihydroxyphenyl)-3,4-Dihydro-2h-1-Benzopyran-3,5,7-Triol	gene-VNO77_10541	0.91533
3.64_611.1435m/z	(2r,3s)-2-(3,4,5-Trihydroxyphenyl)-3,4-Dihydro-2h-1-Benzopyran-3,5,7-Triol	gene-VNO77_21438	0.848401
3.64_611.1435m/z	(2r,3s)-2-(3,4,5-Trihydroxyphenyl)-3,4-Dihydro-2h-1-Benzopyran-3,5,7-Triol	gene-VNO77_05788	0.812987
3.64_611.1435m/z	(2r,3s)-2-(3,4,5-Trihydroxyphenyl)-3,4-Dihydro-2h-1-Benzopyran-3,5,7-Triol	gene-VNO77_05555	0.945104
3.64_611.1435m/z	(2r,3s)-2-(3,4,5-Trihydroxyphenyl)-3,4-Dihydro-2h-1-Benzopyran-3,5,7-Triol	gene-VNO77_33487	0.845123
3.64_611.1435m/z	(2r,3s)-2-(3,4,5-Trihydroxyphenyl)-3,4-Dihydro-2h-1-Benzopyran-3,5,7-Triol	gene-VNO77_25321	0.811951
3.64_611.1435m/z	(2r,3s)-2-(3,4,5-Trihydroxyphenyl)-3,4-Dihydro-2h-1-Benzopyran-3,5,7-Triol	gene-VNO77_00118	0.939929
3.64_611.1435m/z	(2r,3s)-2-(3,4,5-Trihydroxyphenyl)-3,4-Dihydro-2h-1-Benzopyran-3,5,7-Triol	gene-VNO77_43715	0.911313
3.64_611.1435m/z	(2r,3s)-2-(3,4,5-Trihydroxyphenyl)-3,4-Dihydro-2h-1-Benzopyran-3,5,7-Triol	gene-VNO77_00868	0.913563
3.64_611.1435m/z	(2r,3s)-2-(3,4,5-Trihydroxyphenyl)-3,4-Dihydro-2h-1-Benzopyran-3,5,7-Triol	gene-VNO77_09781	0.899003
3.64_611.1435m/z	(2r,3s)-2-(3,4,5-Trihydroxyphenyl)-3,4-Dihydro-2h-1-Benzopyran-3,5,7-Triol	gene-VNO77_12499	0.933751
3.64_611.1435m/z	(2r,3s)-2-(3,4,5-Trihydroxyphenyl)-3,4-Dihydro-2h-1-Benzopyran-3,5,7-Triol	gene-VNO77_20934	0.913973
3.64_611.1435m/z	(2r,3s)-2-(3,4,5-Trihydroxyphenyl)-3,4-Dihydro-2h-1-Benzopyran-3,5,7-Triol	gene-VNO77_29675	0.920228
3.64_611.1435m/z	(2r,3s)-2-(3,4,5-Trihydroxyphenyl)-3,4-Dihydro-2h-1-Benzopyran-3,5,7-Triol	gene-VNO77_09703	0.951145
3.64_611.1435m/z	(2r,3s)-2-(3,4,5-Trihydroxyphenyl)-3,4-Dihydro-2h-1-Benzopyran-3,5,7-Triol	gene-VNO77_41035	0.908652
3.64_611.1435m/z	(2r,3s)-2-(3,4,5-Trihydroxyphenyl)-3,4-Dihydro-2h-1-Benzopyran-3,5,7-Triol	gene-VNO77_00726	0.875735
3.64_611.1435m/z	(2r,3s)-2-(3,4,5-Trihydroxyphenyl)-3,4-Dihydro-2h-1-Benzopyran-3,5,7-Triol	gene-VNO77_09839	0.908612
3.64_611.1435m/z	(2r,3s)-2-(3,4,5-Trihydroxyphenyl)-3,4-Dihydro-2h-1-Benzopyran-3,5,7-Triol	gene-VNO77_37195	0.977481
3.64_611.1435m/z	(2r,3s)-2-(3,4,5-Trihydroxyphenyl)-3,4-Dihydro-2h-1-Benzopyran-3,5,7-Triol	gene-VNO77_07304	0.930937
3.64_611.1435m/z	(2r,3s)-2-(3,4,5-Trihydroxyphenyl)-3,4-Dihydro-2h-1-Benzopyran-3,5,7-Triol	gene-VNO77_25078	0.90753
3.64_611.1435m/z	(2r,3s)-2-(3,4,5-Trihydroxyphenyl)-3,4-Dihydro-2h-1-Benzopyran-3,5,7-Triol	gene-VNO77_31960	0.917851
3.64_611.1435m/z	(2r,3s)-2-(3,4,5-Trihydroxyphenyl)-3,4-Dihydro-2h-1-Benzopyran-3,5,7-Triol	gene-VNO77_14078	0.95244
3.64_611.1435m/z	(2r,3s)-2-(3,4,5-Trihydroxyphenyl)-3,4-Dihydro-2h-1-Benzopyran-3,5,7-Triol	gene-VNO77_18144	0.849642
3.64_611.1435m/z	(2r,3s)-2-(3,4,5-Trihydroxyphenyl)-3,4-Dihydro-2h-1-Benzopyran-3,5,7-Triol	gene-VNO77_03382	0.879252
3.64_611.1435m/z	(2r,3s)-2-(3,4,5-Trihydroxyphenyl)-3,4-Dihydro-2h-1-Benzopyran-3,5,7-Triol	gene-VNO77_26698	0.963173
3.64_611.1435m/z	(2r,3s)-2-(3,4,5-Trihydroxyphenyl)-3,4-Dihydro-2h-1-Benzopyran-3,5,7-Triol	gene-VNO77_11740	0.851264
3.64_611.1435m/z	(2r,3s)-2-(3,4,5-Trihydroxyphenyl)-3,4-Dihydro-2h-1-Benzopyran-3,5,7-Triol	gene-VNO77_10625	0.969389
3.64_611.1435m/z	(2r,3s)-2-(3,4,5-Trihydroxyphenyl)-3,4-Dihydro-2h-1-Benzopyran-3,5,7-Triol	gene-VNO77_33765	0.94087
3.64_611.1435m/z	(2r,3s)-2-(3,4,5-Trihydroxyphenyl)-3,4-Dihydro-2h-1-Benzopyran-3,5,7-Triol	gene-VNO77_43787	0.918968
3.64_611.1435m/z	(2r,3s)-2-(3,4,5-Trihydroxyphenyl)-3,4-Dihydro-2h-1-Benzopyran-3,5,7-Triol	gene-VNO77_02098	0.823323
3.64_611.1435m/z	(2r,3s)-2-(3,4,5-Trihydroxyphenyl)-3,4-Dihydro-2h-1-Benzopyran-3,5,7-Triol	gene-VNO77_04067	0.803083
3.64_611.1435m/z	(2r,3s)-2-(3,4,5-Trihydroxyphenyl)-3,4-Dihydro-2h-1-Benzopyran-3,5,7-Triol	gene-VNO77_40867	0.95588
3.64_611.1435m/z	(2r,3s)-2-(3,4,5-Trihydroxyphenyl)-3,4-Dihydro-2h-1-Benzopyran-3,5,7-Triol	gene-VNO77_12231	0.894602
3.64_611.1435m/z	(2r,3s)-2-(3,4,5-Trihydroxyphenyl)-3,4-Dihydro-2h-1-Benzopyran-3,5,7-Triol	gene-VNO77_36335	0.968406
3.64_611.1435m/z	(2r,3s)-2-(3,4,5-Trihydroxyphenyl)-3,4-Dihydro-2h-1-Benzopyran-3,5,7-Triol	gene-VNO77_06017	0.832547
3.64_611.1435m/z	(2r,3s)-2-(3,4,5-Trihydroxyphenyl)-3,4-Dihydro-2h-1-Benzopyran-3,5,7-Triol	gene-VNO77_29965	0.945689
3.64_611.1435m/z	(2r,3s)-2-(3,4,5-Trihydroxyphenyl)-3,4-Dihydro-2h-1-Benzopyran-3,5,7-Triol	gene-VNO77_00439	0.80869
3.64_611.1435m/z	(2r,3s)-2-(3,4,5-Trihydroxyphenyl)-3,4-Dihydro-2h-1-Benzopyran-3,5,7-Triol	gene-VNO77_16444	0.879896
3.64_611.1435m/z	(2r,3s)-2-(3,4,5-Trihydroxyphenyl)-3,4-Dihydro-2h-1-Benzopyran-3,5,7-Triol	gene-VNO77_20726	0.891579
3.64_611.1435m/z	(2r,3s)-2-(3,4,5-Trihydroxyphenyl)-3,4-Dihydro-2h-1-Benzopyran-3,5,7-Triol	gene-VNO77_34122	0.955897
3.64_611.1435m/z	(2r,3s)-2-(3,4,5-Trihydroxyphenyl)-3,4-Dihydro-2h-1-Benzopyran-3,5,7-Triol	gene-VNO77_06823	0.927005
3.64_611.1435m/z	(2r,3s)-2-(3,4,5-Trihydroxyphenyl)-3,4-Dihydro-2h-1-Benzopyran-3,5,7-Triol	gene-VNO77_14898	0.952713
3.64_611.1435m/z	(2r,3s)-2-(3,4,5-Trihydroxyphenyl)-3,4-Dihydro-2h-1-Benzopyran-3,5,7-Triol	gene-VNO77_05829	0.918372
3.64_611.1435m/z	(2r,3s)-2-(3,4,5-Trihydroxyphenyl)-3,4-Dihydro-2h-1-Benzopyran-3,5,7-Triol	gene-VNO77_31023	0.917775
3.64_611.1435m/z	(2r,3s)-2-(3,4,5-Trihydroxyphenyl)-3,4-Dihydro-2h-1-Benzopyran-3,5,7-Triol	gene-VNO77_13543	0.955773
3.64_611.1435m/z	(2r,3s)-2-(3,4,5-Trihydroxyphenyl)-3,4-Dihydro-2h-1-Benzopyran-3,5,7-Triol	gene-VNO77_27848	0.845939
3.64_611.1435m/z	(2r,3s)-2-(3,4,5-Trihydroxyphenyl)-3,4-Dihydro-2h-1-Benzopyran-3,5,7-Triol	gene-VNO77_12822	0.966064
3.64_611.1435m/z	(2r,3s)-2-(3,4,5-Trihydroxyphenyl)-3,4-Dihydro-2h-1-Benzopyran-3,5,7-Triol	gene-VNO77_04640	0.875545
3.64_611.1435m/z	(2r,3s)-2-(3,4,5-Trihydroxyphenyl)-3,4-Dihydro-2h-1-Benzopyran-3,5,7-Triol	gene-VNO77_28184	0.913495
3.64_611.1435m/z	(2r,3s)-2-(3,4,5-Trihydroxyphenyl)-3,4-Dihydro-2h-1-Benzopyran-3,5,7-Triol	gene-VNO77_30705	0.924558
3.64_611.1435m/z	(2r,3s)-2-(3,4,5-Trihydroxyphenyl)-3,4-Dihydro-2h-1-Benzopyran-3,5,7-Triol	gene-VNO77_21712	0.964814
3.64_611.1435m/z	(2r,3s)-2-(3,4,5-Trihydroxyphenyl)-3,4-Dihydro-2h-1-Benzopyran-3,5,7-Triol	gene-VNO77_36510	0.951459
3.64_611.1435m/z	(2r,3s)-2-(3,4,5-Trihydroxyphenyl)-3,4-Dihydro-2h-1-Benzopyran-3,5,7-Triol	gene-VNO77_41080	0.920826
3.64_611.1435m/z	(2r,3s)-2-(3,4,5-Trihydroxyphenyl)-3,4-Dihydro-2h-1-Benzopyran-3,5,7-Triol	gene-VNO77_01360	0.963358
3.64_611.1435m/z	(2r,3s)-2-(3,4,5-Trihydroxyphenyl)-3,4-Dihydro-2h-1-Benzopyran-3,5,7-Triol	gene-VNO77_00385	0.846407
3.64_611.1435m/z	(2r,3s)-2-(3,4,5-Trihydroxyphenyl)-3,4-Dihydro-2h-1-Benzopyran-3,5,7-Triol	gene-VNO77_43596	0.930475
3.64_611.1435m/z	(2r,3s)-2-(3,4,5-Trihydroxyphenyl)-3,4-Dihydro-2h-1-Benzopyran-3,5,7-Triol	gene-VNO77_12944	0.970354
3.64_611.1435m/z	(2r,3s)-2-(3,4,5-Trihydroxyphenyl)-3,4-Dihydro-2h-1-Benzopyran-3,5,7-Triol	gene-VNO77_40290	0.954031
3.64_611.1435m/z	(2r,3s)-2-(3,4,5-Trihydroxyphenyl)-3,4-Dihydro-2h-1-Benzopyran-3,5,7-Triol	gene-VNO77_41945	0.846532
3.64_611.1435m/z	(2r,3s)-2-(3,4,5-Trihydroxyphenyl)-3,4-Dihydro-2h-1-Benzopyran-3,5,7-Triol	gene-VNO77_02739	0.868388
3.64_611.1435m/z	(2r,3s)-2-(3,4,5-Trihydroxyphenyl)-3,4-Dihydro-2h-1-Benzopyran-3,5,7-Triol	gene-VNO77_42691	0.838077
3.64_611.1435m/z	(2r,3s)-2-(3,4,5-Trihydroxyphenyl)-3,4-Dihydro-2h-1-Benzopyran-3,5,7-Triol	gene-VNO77_41124	0.961917
3.64_611.1435m/z	(2r,3s)-2-(3,4,5-Trihydroxyphenyl)-3,4-Dihydro-2h-1-Benzopyran-3,5,7-Triol	gene-VNO77_00090	0.889943
3.64_611.1435m/z	(2r,3s)-2-(3,4,5-Trihydroxyphenyl)-3,4-Dihydro-2h-1-Benzopyran-3,5,7-Triol	gene-VNO77_16489	0.929945
3.64_611.1435m/z	(2r,3s)-2-(3,4,5-Trihydroxyphenyl)-3,4-Dihydro-2h-1-Benzopyran-3,5,7-Triol	gene-VNO77_00573	0.811684
3.64_611.1435m/z	(2r,3s)-2-(3,4,5-Trihydroxyphenyl)-3,4-Dihydro-2h-1-Benzopyran-3,5,7-Triol	gene-VNO77_21492	0.896422
3.64_611.1435m/z	(2r,3s)-2-(3,4,5-Trihydroxyphenyl)-3,4-Dihydro-2h-1-Benzopyran-3,5,7-Triol	gene-VNO77_44596	0.945146
3.64_611.1435m/z	(2r,3s)-2-(3,4,5-Trihydroxyphenyl)-3,4-Dihydro-2h-1-Benzopyran-3,5,7-Triol	gene-VNO77_00157	0.86862
3.64_611.1435m/z	(2r,3s)-2-(3,4,5-Trihydroxyphenyl)-3,4-Dihydro-2h-1-Benzopyran-3,5,7-Triol	gene-VNO77_01167	0.84946
3.64_611.1435m/z	(2r,3s)-2-(3,4,5-Trihydroxyphenyl)-3,4-Dihydro-2h-1-Benzopyran-3,5,7-Triol	gene-VNO77_22963	0.969688
3.64_611.1435m/z	(2r,3s)-2-(3,4,5-Trihydroxyphenyl)-3,4-Dihydro-2h-1-Benzopyran-3,5,7-Triol	gene-VNO77_27987	0.822468
3.64_611.1435m/z	(2r,3s)-2-(3,4,5-Trihydroxyphenyl)-3,4-Dihydro-2h-1-Benzopyran-3,5,7-Triol	gene-VNO77_01365	0.861745
3.64_611.1435m/z	(2r,3s)-2-(3,4,5-Trihydroxyphenyl)-3,4-Dihydro-2h-1-Benzopyran-3,5,7-Triol	gene-VNO77_21286	0.96624
3.64_611.1435m/z	(2r,3s)-2-(3,4,5-Trihydroxyphenyl)-3,4-Dihydro-2h-1-Benzopyran-3,5,7-Triol	gene-VNO77_44773	0.929333
3.64_611.1435m/z	(2r,3s)-2-(3,4,5-Trihydroxyphenyl)-3,4-Dihydro-2h-1-Benzopyran-3,5,7-Triol	gene-VNO77_32746	0.876381
3.64_611.1435m/z	(2r,3s)-2-(3,4,5-Trihydroxyphenyl)-3,4-Dihydro-2h-1-Benzopyran-3,5,7-Triol	gene-VNO77_04520	0.958631
3.64_611.1435m/z	(2r,3s)-2-(3,4,5-Trihydroxyphenyl)-3,4-Dihydro-2h-1-Benzopyran-3,5,7-Triol	gene-VNO77_19772	0.93943
3.64_611.1435m/z	(2r,3s)-2-(3,4,5-Trihydroxyphenyl)-3,4-Dihydro-2h-1-Benzopyran-3,5,7-Triol	gene-VNO77_05175	0.922242
3.64_611.1435m/z	(2r,3s)-2-(3,4,5-Trihydroxyphenyl)-3,4-Dihydro-2h-1-Benzopyran-3,5,7-Triol	gene-VNO77_16062	0.963373
3.64_611.1435m/z	(2r,3s)-2-(3,4,5-Trihydroxyphenyl)-3,4-Dihydro-2h-1-Benzopyran-3,5,7-Triol	gene-VNO77_41069	0.87978
3.64_611.1435m/z	(2r,3s)-2-(3,4,5-Trihydroxyphenyl)-3,4-Dihydro-2h-1-Benzopyran-3,5,7-Triol	gene-VNO77_17303	0.943003
3.64_611.1435m/z	(2r,3s)-2-(3,4,5-Trihydroxyphenyl)-3,4-Dihydro-2h-1-Benzopyran-3,5,7-Triol	gene-VNO77_21894	0.809396
3.64_611.1435m/z	(2r,3s)-2-(3,4,5-Trihydroxyphenyl)-3,4-Dihydro-2h-1-Benzopyran-3,5,7-Triol	gene-VNO77_13123	0.928266
3.64_611.1435m/z	(2r,3s)-2-(3,4,5-Trihydroxyphenyl)-3,4-Dihydro-2h-1-Benzopyran-3,5,7-Triol	gene-VNO77_12553	0.960512
3.64_611.1435m/z	(2r,3s)-2-(3,4,5-Trihydroxyphenyl)-3,4-Dihydro-2h-1-Benzopyran-3,5,7-Triol	gene-VNO77_05553	0.933789
3.64_611.1435m/z	(2r,3s)-2-(3,4,5-Trihydroxyphenyl)-3,4-Dihydro-2h-1-Benzopyran-3,5,7-Triol	gene-VNO77_36376	0.939936
3.64_611.1435m/z	(2r,3s)-2-(3,4,5-Trihydroxyphenyl)-3,4-Dihydro-2h-1-Benzopyran-3,5,7-Triol	gene-VNO77_14921	0.956387
3.64_611.1435m/z	(2r,3s)-2-(3,4,5-Trihydroxyphenyl)-3,4-Dihydro-2h-1-Benzopyran-3,5,7-Triol	gene-VNO77_05036	0.961271
3.64_611.1435m/z	(2r,3s)-2-(3,4,5-Trihydroxyphenyl)-3,4-Dihydro-2h-1-Benzopyran-3,5,7-Triol	gene-VNO77_41789	0.919021
3.64_611.1435m/z	(2r,3s)-2-(3,4,5-Trihydroxyphenyl)-3,4-Dihydro-2h-1-Benzopyran-3,5,7-Triol	gene-VNO77_11647	0.9679
3.64_611.1435m/z	(2r,3s)-2-(3,4,5-Trihydroxyphenyl)-3,4-Dihydro-2h-1-Benzopyran-3,5,7-Triol	gene-VNO77_36226	0.908093
3.64_611.1435m/z	(2r,3s)-2-(3,4,5-Trihydroxyphenyl)-3,4-Dihydro-2h-1-Benzopyran-3,5,7-Triol	gene-VNO77_01793	0.935893
3.64_611.1435m/z	(2r,3s)-2-(3,4,5-Trihydroxyphenyl)-3,4-Dihydro-2h-1-Benzopyran-3,5,7-Triol	gene-VNO77_31019	0.947315
3.64_611.1435m/z	(2r,3s)-2-(3,4,5-Trihydroxyphenyl)-3,4-Dihydro-2h-1-Benzopyran-3,5,7-Triol	gene-VNO77_43544	0.860436
3.64_611.1435m/z	(2r,3s)-2-(3,4,5-Trihydroxyphenyl)-3,4-Dihydro-2h-1-Benzopyran-3,5,7-Triol	gene-VNO77_02327	0.956982
3.64_611.1435m/z	(2r,3s)-2-(3,4,5-Trihydroxyphenyl)-3,4-Dihydro-2h-1-Benzopyran-3,5,7-Triol	gene-VNO77_25423	0.945732
3.64_611.1435m/z	(2r,3s)-2-(3,4,5-Trihydroxyphenyl)-3,4-Dihydro-2h-1-Benzopyran-3,5,7-Triol	gene-VNO77_17318	0.945724
3.64_611.1435m/z	(2r,3s)-2-(3,4,5-Trihydroxyphenyl)-3,4-Dihydro-2h-1-Benzopyran-3,5,7-Triol	gene-VNO77_18476	0.956189
3.64_611.1435m/z	(2r,3s)-2-(3,4,5-Trihydroxyphenyl)-3,4-Dihydro-2h-1-Benzopyran-3,5,7-Triol	gene-VNO77_42221	0.980636
3.64_611.1435m/z	(2r,3s)-2-(3,4,5-Trihydroxyphenyl)-3,4-Dihydro-2h-1-Benzopyran-3,5,7-Triol	gene-VNO77_13942	0.84734
3.64_611.1435m/z	(2r,3s)-2-(3,4,5-Trihydroxyphenyl)-3,4-Dihydro-2h-1-Benzopyran-3,5,7-Triol	gene-VNO77_16342	0.858948
3.64_611.1435m/z	(2r,3s)-2-(3,4,5-Trihydroxyphenyl)-3,4-Dihydro-2h-1-Benzopyran-3,5,7-Triol	gene-VNO77_02105	0.827944
3.64_611.1435m/z	(2r,3s)-2-(3,4,5-Trihydroxyphenyl)-3,4-Dihydro-2h-1-Benzopyran-3,5,7-Triol	gene-VNO77_24975	0.932558
3.64_611.1435m/z	(2r,3s)-2-(3,4,5-Trihydroxyphenyl)-3,4-Dihydro-2h-1-Benzopyran-3,5,7-Triol	gene-VNO77_09567	0.80859
3.64_611.1435m/z	(2r,3s)-2-(3,4,5-Trihydroxyphenyl)-3,4-Dihydro-2h-1-Benzopyran-3,5,7-Triol	gene-VNO77_30964	0.844465
3.64_611.1435m/z	(2r,3s)-2-(3,4,5-Trihydroxyphenyl)-3,4-Dihydro-2h-1-Benzopyran-3,5,7-Triol	gene-VNO77_05707	0.9313
3.64_611.1435m/z	(2r,3s)-2-(3,4,5-Trihydroxyphenyl)-3,4-Dihydro-2h-1-Benzopyran-3,5,7-Triol	gene-VNO77_21491	0.945303
3.64_611.1435m/z	(2r,3s)-2-(3,4,5-Trihydroxyphenyl)-3,4-Dihydro-2h-1-Benzopyran-3,5,7-Triol	gene-VNO77_28273	0.844996
3.64_611.1435m/z	(2r,3s)-2-(3,4,5-Trihydroxyphenyl)-3,4-Dihydro-2h-1-Benzopyran-3,5,7-Triol	gene-VNO77_09566	0.955851
3.64_611.1435m/z	(2r,3s)-2-(3,4,5-Trihydroxyphenyl)-3,4-Dihydro-2h-1-Benzopyran-3,5,7-Triol	gene-VNO77_17983	0.952969
3.64_611.1435m/z	(2r,3s)-2-(3,4,5-Trihydroxyphenyl)-3,4-Dihydro-2h-1-Benzopyran-3,5,7-Triol	gene-VNO77_40771	0.901833
3.64_611.1435m/z	(2r,3s)-2-(3,4,5-Trihydroxyphenyl)-3,4-Dihydro-2h-1-Benzopyran-3,5,7-Triol	gene-VNO77_10555	0.807171
3.64_611.1435m/z	(2r,3s)-2-(3,4,5-Trihydroxyphenyl)-3,4-Dihydro-2h-1-Benzopyran-3,5,7-Triol	gene-VNO77_11231	0.972841
3.64_611.1435m/z	(2r,3s)-2-(3,4,5-Trihydroxyphenyl)-3,4-Dihydro-2h-1-Benzopyran-3,5,7-Triol	gene-VNO77_23093	0.916282
3.64_611.1435m/z	(2r,3s)-2-(3,4,5-Trihydroxyphenyl)-3,4-Dihydro-2h-1-Benzopyran-3,5,7-Triol	gene-VNO77_35116	0.945651
3.64_611.1435m/z	(2r,3s)-2-(3,4,5-Trihydroxyphenyl)-3,4-Dihydro-2h-1-Benzopyran-3,5,7-Triol	gene-VNO77_27233	0.947765
3.64_611.1435m/z	(2r,3s)-2-(3,4,5-Trihydroxyphenyl)-3,4-Dihydro-2h-1-Benzopyran-3,5,7-Triol	gene-VNO77_18448	0.947464
3.64_611.1435m/z	(2r,3s)-2-(3,4,5-Trihydroxyphenyl)-3,4-Dihydro-2h-1-Benzopyran-3,5,7-Triol	gene-VNO77_29366	0.813471
3.64_611.1435m/z	(2r,3s)-2-(3,4,5-Trihydroxyphenyl)-3,4-Dihydro-2h-1-Benzopyran-3,5,7-Triol	gene-VNO77_42757	0.883641
3.64_611.1435m/z	(2r,3s)-2-(3,4,5-Trihydroxyphenyl)-3,4-Dihydro-2h-1-Benzopyran-3,5,7-Triol	gene-VNO77_13064	0.874038
3.64_611.1435m/z	(2r,3s)-2-(3,4,5-Trihydroxyphenyl)-3,4-Dihydro-2h-1-Benzopyran-3,5,7-Triol	gene-VNO77_10216	0.886298
3.64_611.1435m/z	(2r,3s)-2-(3,4,5-Trihydroxyphenyl)-3,4-Dihydro-2h-1-Benzopyran-3,5,7-Triol	gene-VNO77_40409	0.90831
3.64_611.1435m/z	(2r,3s)-2-(3,4,5-Trihydroxyphenyl)-3,4-Dihydro-2h-1-Benzopyran-3,5,7-Triol	gene-VNO77_40420	0.961248
3.64_611.1435m/z	(2r,3s)-2-(3,4,5-Trihydroxyphenyl)-3,4-Dihydro-2h-1-Benzopyran-3,5,7-Triol	gene-VNO77_35728	0.94088
3.64_611.1435m/z	(2r,3s)-2-(3,4,5-Trihydroxyphenyl)-3,4-Dihydro-2h-1-Benzopyran-3,5,7-Triol	gene-VNO77_20260	0.975516
3.64_611.1435m/z	(2r,3s)-2-(3,4,5-Trihydroxyphenyl)-3,4-Dihydro-2h-1-Benzopyran-3,5,7-Triol	gene-VNO77_39779	0.910792
3.64_611.1435m/z	(2r,3s)-2-(3,4,5-Trihydroxyphenyl)-3,4-Dihydro-2h-1-Benzopyran-3,5,7-Triol	gene-VNO77_18935	0.980984
3.64_611.1435m/z	(2r,3s)-2-(3,4,5-Trihydroxyphenyl)-3,4-Dihydro-2h-1-Benzopyran-3,5,7-Triol	gene-VNO77_25453	0.975659
3.64_611.1435m/z	(2r,3s)-2-(3,4,5-Trihydroxyphenyl)-3,4-Dihydro-2h-1-Benzopyran-3,5,7-Triol	gene-VNO77_16584	0.884271
3.64_611.1435m/z	(2r,3s)-2-(3,4,5-Trihydroxyphenyl)-3,4-Dihydro-2h-1-Benzopyran-3,5,7-Triol	gene-VNO77_11628	0.88032
3.64_611.1435m/z	(2r,3s)-2-(3,4,5-Trihydroxyphenyl)-3,4-Dihydro-2h-1-Benzopyran-3,5,7-Triol	gene-VNO77_12604	0.870785
3.64_611.1435m/z	(2r,3s)-2-(3,4,5-Trihydroxyphenyl)-3,4-Dihydro-2h-1-Benzopyran-3,5,7-Triol	gene-VNO77_33245	0.948115
3.64_611.1435m/z	(2r,3s)-2-(3,4,5-Trihydroxyphenyl)-3,4-Dihydro-2h-1-Benzopyran-3,5,7-Triol	gene-VNO77_04789	0.933531
3.64_611.1435m/z	(2r,3s)-2-(3,4,5-Trihydroxyphenyl)-3,4-Dihydro-2h-1-Benzopyran-3,5,7-Triol	gene-VNO77_40145	0.935137
3.64_611.1435m/z	(2r,3s)-2-(3,4,5-Trihydroxyphenyl)-3,4-Dihydro-2h-1-Benzopyran-3,5,7-Triol	gene-VNO77_16376	0.951724
3.64_611.1435m/z	(2r,3s)-2-(3,4,5-Trihydroxyphenyl)-3,4-Dihydro-2h-1-Benzopyran-3,5,7-Triol	gene-VNO77_17047	0.973943
3.64_611.1435m/z	(2r,3s)-2-(3,4,5-Trihydroxyphenyl)-3,4-Dihydro-2h-1-Benzopyran-3,5,7-Triol	gene-VNO77_10959	0.933099
3.64_611.1435m/z	(2r,3s)-2-(3,4,5-Trihydroxyphenyl)-3,4-Dihydro-2h-1-Benzopyran-3,5,7-Triol	gene-VNO77_00372	0.905286
3.64_611.1435m/z	(2r,3s)-2-(3,4,5-Trihydroxyphenyl)-3,4-Dihydro-2h-1-Benzopyran-3,5,7-Triol	gene-VNO77_02357	0.914417
3.64_611.1435m/z	(2r,3s)-2-(3,4,5-Trihydroxyphenyl)-3,4-Dihydro-2h-1-Benzopyran-3,5,7-Triol	gene-VNO77_34988	0.945099
3.64_611.1435m/z	(2r,3s)-2-(3,4,5-Trihydroxyphenyl)-3,4-Dihydro-2h-1-Benzopyran-3,5,7-Triol	gene-VNO77_06552	0.964461
3.64_611.1435m/z	(2r,3s)-2-(3,4,5-Trihydroxyphenyl)-3,4-Dihydro-2h-1-Benzopyran-3,5,7-Triol	gene-VNO77_17067	0.917347
3.64_611.1435m/z	(2r,3s)-2-(3,4,5-Trihydroxyphenyl)-3,4-Dihydro-2h-1-Benzopyran-3,5,7-Triol	gene-VNO77_42320	0.81793
3.64_611.1435m/z	(2r,3s)-2-(3,4,5-Trihydroxyphenyl)-3,4-Dihydro-2h-1-Benzopyran-3,5,7-Triol	gene-VNO77_36458	0.912074
3.64_611.1435m/z	(2r,3s)-2-(3,4,5-Trihydroxyphenyl)-3,4-Dihydro-2h-1-Benzopyran-3,5,7-Triol	gene-VNO77_43891	0.874113
3.64_611.1435m/z	(2r,3s)-2-(3,4,5-Trihydroxyphenyl)-3,4-Dihydro-2h-1-Benzopyran-3,5,7-Triol	gene-VNO77_25809	0.95257
3.64_611.1435m/z	(2r,3s)-2-(3,4,5-Trihydroxyphenyl)-3,4-Dihydro-2h-1-Benzopyran-3,5,7-Triol	gene-VNO77_43595	0.934178
3.64_611.1435m/z	(2r,3s)-2-(3,4,5-Trihydroxyphenyl)-3,4-Dihydro-2h-1-Benzopyran-3,5,7-Triol	gene-VNO77_25494	0.918657
3.64_611.1435m/z	(2r,3s)-2-(3,4,5-Trihydroxyphenyl)-3,4-Dihydro-2h-1-Benzopyran-3,5,7-Triol	gene-VNO77_36305	0.868225
3.64_611.1435m/z	(2r,3s)-2-(3,4,5-Trihydroxyphenyl)-3,4-Dihydro-2h-1-Benzopyran-3,5,7-Triol	gene-VNO77_11351	0.910828
3.64_611.1435m/z	(2r,3s)-2-(3,4,5-Trihydroxyphenyl)-3,4-Dihydro-2h-1-Benzopyran-3,5,7-Triol	gene-VNO77_40934	0.870467
3.64_611.1435m/z	(2r,3s)-2-(3,4,5-Trihydroxyphenyl)-3,4-Dihydro-2h-1-Benzopyran-3,5,7-Triol	gene-VNO77_16205	0.943774
3.64_611.1435m/z	(2r,3s)-2-(3,4,5-Trihydroxyphenyl)-3,4-Dihydro-2h-1-Benzopyran-3,5,7-Triol	gene-VNO77_14858	0.968293
3.64_611.1435m/z	(2r,3s)-2-(3,4,5-Trihydroxyphenyl)-3,4-Dihydro-2h-1-Benzopyran-3,5,7-Triol	gene-VNO77_09281	0.972444
3.64_611.1435m/z	(2r,3s)-2-(3,4,5-Trihydroxyphenyl)-3,4-Dihydro-2h-1-Benzopyran-3,5,7-Triol	gene-VNO77_25658	0.890747
3.64_611.1435m/z	(2r,3s)-2-(3,4,5-Trihydroxyphenyl)-3,4-Dihydro-2h-1-Benzopyran-3,5,7-Triol	gene-VNO77_12476	0.968832
3.64_611.1435m/z	(2r,3s)-2-(3,4,5-Trihydroxyphenyl)-3,4-Dihydro-2h-1-Benzopyran-3,5,7-Triol	gene-VNO77_30229	0.954223
3.64_611.1435m/z	(2r,3s)-2-(3,4,5-Trihydroxyphenyl)-3,4-Dihydro-2h-1-Benzopyran-3,5,7-Triol	gene-VNO77_00498	0.949704
3.64_611.1435m/z	(2r,3s)-2-(3,4,5-Trihydroxyphenyl)-3,4-Dihydro-2h-1-Benzopyran-3,5,7-Triol	gene-VNO77_24493	0.843397
3.64_611.1435m/z	(2r,3s)-2-(3,4,5-Trihydroxyphenyl)-3,4-Dihydro-2h-1-Benzopyran-3,5,7-Triol	gene-VNO77_36874	0.875153
3.64_611.1435m/z	(2r,3s)-2-(3,4,5-Trihydroxyphenyl)-3,4-Dihydro-2h-1-Benzopyran-3,5,7-Triol	gene-VNO77_14899	0.960694
3.64_611.1435m/z	(2r,3s)-2-(3,4,5-Trihydroxyphenyl)-3,4-Dihydro-2h-1-Benzopyran-3,5,7-Triol	gene-VNO77_07105	0.960118
3.64_611.1435m/z	(2r,3s)-2-(3,4,5-Trihydroxyphenyl)-3,4-Dihydro-2h-1-Benzopyran-3,5,7-Triol	gene-VNO77_36383	0.928765
3.64_611.1435m/z	(2r,3s)-2-(3,4,5-Trihydroxyphenyl)-3,4-Dihydro-2h-1-Benzopyran-3,5,7-Triol	gene-VNO77_24859	0.966019
3.64_611.1435m/z	(2r,3s)-2-(3,4,5-Trihydroxyphenyl)-3,4-Dihydro-2h-1-Benzopyran-3,5,7-Triol	gene-VNO77_09169	0.939553
3.64_611.1435m/z	(2r,3s)-2-(3,4,5-Trihydroxyphenyl)-3,4-Dihydro-2h-1-Benzopyran-3,5,7-Triol	gene-VNO77_07116	0.962961
3.64_611.1435m/z	(2r,3s)-2-(3,4,5-Trihydroxyphenyl)-3,4-Dihydro-2h-1-Benzopyran-3,5,7-Triol	gene-VNO77_32596	0.817925
3.64_611.1435m/z	(2r,3s)-2-(3,4,5-Trihydroxyphenyl)-3,4-Dihydro-2h-1-Benzopyran-3,5,7-Triol	gene-VNO77_44138	0.921805
3.64_611.1435m/z	(2r,3s)-2-(3,4,5-Trihydroxyphenyl)-3,4-Dihydro-2h-1-Benzopyran-3,5,7-Triol	gene-VNO77_13938	0.972655
3.64_611.1435m/z	(2r,3s)-2-(3,4,5-Trihydroxyphenyl)-3,4-Dihydro-2h-1-Benzopyran-3,5,7-Triol	gene-VNO77_22548	0.932047
3.64_611.1435m/z	(2r,3s)-2-(3,4,5-Trihydroxyphenyl)-3,4-Dihydro-2h-1-Benzopyran-3,5,7-Triol	gene-VNO77_35016	0.965475
3.64_611.1435m/z	(2r,3s)-2-(3,4,5-Trihydroxyphenyl)-3,4-Dihydro-2h-1-Benzopyran-3,5,7-Triol	gene-VNO77_25745	0.883481
3.64_611.1435m/z	(2r,3s)-2-(3,4,5-Trihydroxyphenyl)-3,4-Dihydro-2h-1-Benzopyran-3,5,7-Triol	gene-VNO77_11627	0.959452
3.64_611.1435m/z	(2r,3s)-2-(3,4,5-Trihydroxyphenyl)-3,4-Dihydro-2h-1-Benzopyran-3,5,7-Triol	gene-VNO77_40561	0.952038
3.64_611.1435m/z	(2r,3s)-2-(3,4,5-Trihydroxyphenyl)-3,4-Dihydro-2h-1-Benzopyran-3,5,7-Triol	gene-VNO77_03902	0.960445
3.64_611.1435m/z	(2r,3s)-2-(3,4,5-Trihydroxyphenyl)-3,4-Dihydro-2h-1-Benzopyran-3,5,7-Triol	gene-VNO77_09386	0.852535
3.64_611.1435m/z	(2r,3s)-2-(3,4,5-Trihydroxyphenyl)-3,4-Dihydro-2h-1-Benzopyran-3,5,7-Triol	gene-VNO77_13754	0.86834
3.64_611.1435m/z	(2r,3s)-2-(3,4,5-Trihydroxyphenyl)-3,4-Dihydro-2h-1-Benzopyran-3,5,7-Triol	gene-VNO77_05710	0.98139
3.64_611.1435m/z	(2r,3s)-2-(3,4,5-Trihydroxyphenyl)-3,4-Dihydro-2h-1-Benzopyran-3,5,7-Triol	gene-VNO77_33089	0.906438
3.64_611.1435m/z	(2r,3s)-2-(3,4,5-Trihydroxyphenyl)-3,4-Dihydro-2h-1-Benzopyran-3,5,7-Triol	gene-VNO77_24574	0.909293
3.64_611.1435m/z	(2r,3s)-2-(3,4,5-Trihydroxyphenyl)-3,4-Dihydro-2h-1-Benzopyran-3,5,7-Triol	gene-VNO77_16683	0.844119
3.64_611.1435m/z	(2r,3s)-2-(3,4,5-Trihydroxyphenyl)-3,4-Dihydro-2h-1-Benzopyran-3,5,7-Triol	gene-VNO77_16066	0.845292
3.64_611.1435m/z	(2r,3s)-2-(3,4,5-Trihydroxyphenyl)-3,4-Dihydro-2h-1-Benzopyran-3,5,7-Triol	gene-VNO77_11118	0.91839
3.64_611.1435m/z	(2r,3s)-2-(3,4,5-Trihydroxyphenyl)-3,4-Dihydro-2h-1-Benzopyran-3,5,7-Triol	gene-VNO77_14932	0.946701
3.64_611.1435m/z	(2r,3s)-2-(3,4,5-Trihydroxyphenyl)-3,4-Dihydro-2h-1-Benzopyran-3,5,7-Triol	gene-VNO77_36423	0.883305
3.64_611.1435m/z	(2r,3s)-2-(3,4,5-Trihydroxyphenyl)-3,4-Dihydro-2h-1-Benzopyran-3,5,7-Triol	gene-VNO77_29509	0.897693
3.64_611.1435m/z	(2r,3s)-2-(3,4,5-Trihydroxyphenyl)-3,4-Dihydro-2h-1-Benzopyran-3,5,7-Triol	gene-VNO77_28247	0.827976
3.64_611.1435m/z	(2r,3s)-2-(3,4,5-Trihydroxyphenyl)-3,4-Dihydro-2h-1-Benzopyran-3,5,7-Triol	gene-VNO77_32743	0.88205
3.64_611.1435m/z	(2r,3s)-2-(3,4,5-Trihydroxyphenyl)-3,4-Dihydro-2h-1-Benzopyran-3,5,7-Triol	gene-VNO77_17641	0.947683
3.64_611.1435m/z	(2r,3s)-2-(3,4,5-Trihydroxyphenyl)-3,4-Dihydro-2h-1-Benzopyran-3,5,7-Triol	gene-VNO77_01803	0.881581
3.64_611.1435m/z	(2r,3s)-2-(3,4,5-Trihydroxyphenyl)-3,4-Dihydro-2h-1-Benzopyran-3,5,7-Triol	gene-VNO77_09142	0.916976
3.64_611.1435m/z	(2r,3s)-2-(3,4,5-Trihydroxyphenyl)-3,4-Dihydro-2h-1-Benzopyran-3,5,7-Triol	gene-VNO77_26846	0.819071
3.64_611.1435m/z	(2r,3s)-2-(3,4,5-Trihydroxyphenyl)-3,4-Dihydro-2h-1-Benzopyran-3,5,7-Triol	gene-VNO77_15771	0.952467
3.64_611.1435m/z	(2r,3s)-2-(3,4,5-Trihydroxyphenyl)-3,4-Dihydro-2h-1-Benzopyran-3,5,7-Triol	gene-VNO77_37294	0.953745
3.64_611.1435m/z	(2r,3s)-2-(3,4,5-Trihydroxyphenyl)-3,4-Dihydro-2h-1-Benzopyran-3,5,7-Triol	gene-VNO77_14706	0.848142
3.64_611.1435m/z	(2r,3s)-2-(3,4,5-Trihydroxyphenyl)-3,4-Dihydro-2h-1-Benzopyran-3,5,7-Triol	gene-VNO77_32271	0.832804
3.64_611.1435m/z	(2r,3s)-2-(3,4,5-Trihydroxyphenyl)-3,4-Dihydro-2h-1-Benzopyran-3,5,7-Triol	gene-VNO77_22944	0.897188
3.64_611.1435m/z	(2r,3s)-2-(3,4,5-Trihydroxyphenyl)-3,4-Dihydro-2h-1-Benzopyran-3,5,7-Triol	gene-VNO77_40452	0.868215
3.64_611.1435m/z	(2r,3s)-2-(3,4,5-Trihydroxyphenyl)-3,4-Dihydro-2h-1-Benzopyran-3,5,7-Triol	gene-VNO77_13518	0.898674
3.64_611.1435m/z	(2r,3s)-2-(3,4,5-Trihydroxyphenyl)-3,4-Dihydro-2h-1-Benzopyran-3,5,7-Triol	gene-VNO77_16937	0.944254
3.64_611.1435m/z	(2r,3s)-2-(3,4,5-Trihydroxyphenyl)-3,4-Dihydro-2h-1-Benzopyran-3,5,7-Triol	gene-VNO77_39838	0.865847
4.58_473.1083m/z	4',8-Dimethylgossypetin 3-Glucoside	gene-VNO77_21934	0.813357
4.58_473.1083m/z	4',8-Dimethylgossypetin 3-Glucoside	gene-VNO77_19733	0.822776
4.58_473.1083m/z	4',8-Dimethylgossypetin 3-Glucoside	gene-VNO77_09098	0.804832
4.58_473.1083m/z	4',8-Dimethylgossypetin 3-Glucoside	gene-VNO77_10334	0.826058
4.58_473.1083m/z	4',8-Dimethylgossypetin 3-Glucoside	gene-VNO77_33852	0.820801
4.58_473.1083m/z	4',8-Dimethylgossypetin 3-Glucoside	gene-VNO77_11883	-0.820075
4.58_473.1083m/z	4',8-Dimethylgossypetin 3-Glucoside	gene-VNO77_40388	-0.83766
4.58_473.1083m/z	4',8-Dimethylgossypetin 3-Glucoside	gene-VNO77_28005	-0.815076
4.58_473.1083m/z	4',8-Dimethylgossypetin 3-Glucoside	gene-VNO77_23659	-0.836955
4.58_473.1083m/z	4',8-Dimethylgossypetin 3-Glucoside	gene-VNO77_30512	-0.805846
4.58_473.1083m/z	4',8-Dimethylgossypetin 3-Glucoside	gene-VNO77_24052	-0.816401
4.58_473.1083m/z	4',8-Dimethylgossypetin 3-Glucoside	gene-VNO77_44417	-0.810323
4.58_473.1083m/z	4',8-Dimethylgossypetin 3-Glucoside	gene-VNO77_24181	-0.81291
4.58_473.1083m/z	4',8-Dimethylgossypetin 3-Glucoside	gene-VNO77_41342	0.991208
4.58_473.1083m/z	4',8-Dimethylgossypetin 3-Glucoside	gene-VNO77_39467	0.948657
4.58_473.1083m/z	4',8-Dimethylgossypetin 3-Glucoside	gene-VNO77_01268	0.931249
4.58_473.1083m/z	4',8-Dimethylgossypetin 3-Glucoside	gene-VNO77_11117	0.943648
4.58_473.1083m/z	4',8-Dimethylgossypetin 3-Glucoside	gene-VNO77_23267	0.977005
4.58_473.1083m/z	4',8-Dimethylgossypetin 3-Glucoside	gene-VNO77_16935	0.859203
4.58_473.1083m/z	4',8-Dimethylgossypetin 3-Glucoside	gene-VNO77_02997	0.982293
4.58_473.1083m/z	4',8-Dimethylgossypetin 3-Glucoside	gene-VNO77_16183	0.930171
4.58_473.1083m/z	4',8-Dimethylgossypetin 3-Glucoside	gene-VNO77_40939	0.943794
4.58_473.1083m/z	4',8-Dimethylgossypetin 3-Glucoside	gene-VNO77_22400	0.867149
4.58_473.1083m/z	4',8-Dimethylgossypetin 3-Glucoside	gene-VNO77_35343	0.99258
4.58_473.1083m/z	4',8-Dimethylgossypetin 3-Glucoside	gene-VNO77_33723	0.811354
4.58_473.1083m/z	4',8-Dimethylgossypetin 3-Glucoside	gene-VNO77_35328	0.91309
4.58_473.1083m/z	4',8-Dimethylgossypetin 3-Glucoside	gene-VNO77_30291	0.88118
4.58_473.1083m/z	4',8-Dimethylgossypetin 3-Glucoside	gene-VNO77_05543	0.995624
4.58_473.1083m/z	4',8-Dimethylgossypetin 3-Glucoside	gene-VNO77_23569	0.995241
4.58_473.1083m/z	4',8-Dimethylgossypetin 3-Glucoside	gene-VNO77_04502	0.981706
4.58_473.1083m/z	4',8-Dimethylgossypetin 3-Glucoside	gene-VNO77_00196	0.827274
4.58_473.1083m/z	4',8-Dimethylgossypetin 3-Glucoside	gene-VNO77_43807	0.995688
4.58_473.1083m/z	4',8-Dimethylgossypetin 3-Glucoside	gene-VNO77_24743	0.945435
4.58_473.1083m/z	4',8-Dimethylgossypetin 3-Glucoside	gene-VNO77_34712	0.950631
4.58_473.1083m/z	4',8-Dimethylgossypetin 3-Glucoside	gene-VNO77_20394	0.962961
4.58_473.1083m/z	4',8-Dimethylgossypetin 3-Glucoside	gene-VNO77_17167	0.977658
4.58_473.1083m/z	4',8-Dimethylgossypetin 3-Glucoside	gene-VNO77_31905	0.963197
4.58_473.1083m/z	4',8-Dimethylgossypetin 3-Glucoside	gene-VNO77_29849	0.991964
4.58_473.1083m/z	4',8-Dimethylgossypetin 3-Glucoside	gene-VNO77_21068	0.995715
4.58_473.1083m/z	4',8-Dimethylgossypetin 3-Glucoside	gene-VNO77_21932	0.953661
4.58_473.1083m/z	4',8-Dimethylgossypetin 3-Glucoside	gene-VNO77_35521	0.867947
4.58_473.1083m/z	4',8-Dimethylgossypetin 3-Glucoside	gene-VNO77_41438	0.990521
4.58_473.1083m/z	4',8-Dimethylgossypetin 3-Glucoside	gene-VNO77_11361	0.960872
4.58_473.1083m/z	4',8-Dimethylgossypetin 3-Glucoside	gene-VNO77_06429	0.962021
4.58_473.1083m/z	4',8-Dimethylgossypetin 3-Glucoside	gene-VNO77_07430	0.816027
4.58_473.1083m/z	4',8-Dimethylgossypetin 3-Glucoside	gene-VNO77_28310	0.985719
4.58_473.1083m/z	4',8-Dimethylgossypetin 3-Glucoside	gene-VNO77_01436	0.964408
4.58_473.1083m/z	4',8-Dimethylgossypetin 3-Glucoside	gene-VNO77_32747	0.901226
4.58_473.1083m/z	4',8-Dimethylgossypetin 3-Glucoside	gene-VNO77_23852	0.99244
4.58_473.1083m/z	4',8-Dimethylgossypetin 3-Glucoside	gene-VNO77_20759	0.991803
4.58_473.1083m/z	4',8-Dimethylgossypetin 3-Glucoside	gene-VNO77_35752	0.887147
4.58_473.1083m/z	4',8-Dimethylgossypetin 3-Glucoside	gene-VNO77_22062	0.99326
4.58_473.1083m/z	4',8-Dimethylgossypetin 3-Glucoside	gene-VNO77_21126	0.867866
4.58_473.1083m/z	4',8-Dimethylgossypetin 3-Glucoside	gene-VNO77_40138	0.867866
4.58_473.1083m/z	4',8-Dimethylgossypetin 3-Glucoside	gene-VNO77_24232	0.980601
4.58_473.1083m/z	4',8-Dimethylgossypetin 3-Glucoside	gene-VNO77_29915	0.856592
4.58_473.1083m/z	4',8-Dimethylgossypetin 3-Glucoside	gene-VNO77_29414	0.995197
4.58_473.1083m/z	4',8-Dimethylgossypetin 3-Glucoside	gene-VNO77_32327	0.933618
4.58_473.1083m/z	4',8-Dimethylgossypetin 3-Glucoside	gene-VNO77_13894	0.938068
4.58_473.1083m/z	4',8-Dimethylgossypetin 3-Glucoside	gene-VNO77_42122	0.958181
4.58_473.1083m/z	4',8-Dimethylgossypetin 3-Glucoside	gene-VNO77_17763	0.964745
4.58_473.1083m/z	4',8-Dimethylgossypetin 3-Glucoside	gene-VNO77_00211	0.990863
4.58_473.1083m/z	4',8-Dimethylgossypetin 3-Glucoside	gene-VNO77_30057	0.989289
4.58_473.1083m/z	4',8-Dimethylgossypetin 3-Glucoside	gene-VNO77_43072	0.974509
4.58_473.1083m/z	4',8-Dimethylgossypetin 3-Glucoside	gene-VNO77_16212	0.909095
4.58_473.1083m/z	4',8-Dimethylgossypetin 3-Glucoside	gene-VNO77_13496	0.908939
4.58_473.1083m/z	4',8-Dimethylgossypetin 3-Glucoside	gene-VNO77_09573	0.973154
4.58_473.1083m/z	4',8-Dimethylgossypetin 3-Glucoside	gene-VNO77_44121	0.898711
4.58_473.1083m/z	4',8-Dimethylgossypetin 3-Glucoside	gene-VNO77_11414	0.992764
4.58_473.1083m/z	4',8-Dimethylgossypetin 3-Glucoside	gene-VNO77_29343	0.898644
4.58_473.1083m/z	4',8-Dimethylgossypetin 3-Glucoside	gene-VNO77_25675	0.881581
4.58_473.1083m/z	4',8-Dimethylgossypetin 3-Glucoside	gene-VNO77_21682	0.952156
4.58_473.1083m/z	4',8-Dimethylgossypetin 3-Glucoside	gene-VNO77_33399	0.802628
4.58_473.1083m/z	4',8-Dimethylgossypetin 3-Glucoside	gene-VNO77_16334	0.980767
4.58_473.1083m/z	4',8-Dimethylgossypetin 3-Glucoside	gene-VNO77_19731	0.929279
4.58_473.1083m/z	4',8-Dimethylgossypetin 3-Glucoside	gene-VNO77_12612	0.992675
4.58_473.1083m/z	4',8-Dimethylgossypetin 3-Glucoside	gene-VNO77_13559	0.851239
4.58_473.1083m/z	4',8-Dimethylgossypetin 3-Glucoside	gene-VNO77_10082	0.800589
4.58_473.1083m/z	4',8-Dimethylgossypetin 3-Glucoside	gene-VNO77_16081	0.99227
4.58_473.1083m/z	4',8-Dimethylgossypetin 3-Glucoside	gene-VNO77_32983	0.859955
4.58_473.1083m/z	4',8-Dimethylgossypetin 3-Glucoside	gene-VNO77_04022	0.963979
4.58_473.1083m/z	4',8-Dimethylgossypetin 3-Glucoside	gene-VNO77_21183	0.984843
4.58_473.1083m/z	4',8-Dimethylgossypetin 3-Glucoside	gene-VNO77_16636	0.993285
4.58_473.1083m/z	4',8-Dimethylgossypetin 3-Glucoside	gene-VNO77_09994	0.903913
4.58_473.1083m/z	4',8-Dimethylgossypetin 3-Glucoside	gene-VNO77_32985	0.809972
4.58_473.1083m/z	4',8-Dimethylgossypetin 3-Glucoside	gene-VNO77_36550	0.951522
4.58_473.1083m/z	4',8-Dimethylgossypetin 3-Glucoside	gene-VNO77_21573	0.865166
4.58_473.1083m/z	4',8-Dimethylgossypetin 3-Glucoside	gene-VNO77_12686	0.993381
4.58_473.1083m/z	4',8-Dimethylgossypetin 3-Glucoside	gene-VNO77_23918	0.947489
4.58_473.1083m/z	4',8-Dimethylgossypetin 3-Glucoside	gene-VNO77_02009	0.940071
4.58_473.1083m/z	4',8-Dimethylgossypetin 3-Glucoside	gene-VNO77_34176	0.866775
4.58_473.1083m/z	4',8-Dimethylgossypetin 3-Glucoside	gene-VNO77_20749	0.968029
4.58_473.1083m/z	4',8-Dimethylgossypetin 3-Glucoside	gene-VNO77_31685	0.925216
4.58_473.1083m/z	4',8-Dimethylgossypetin 3-Glucoside	gene-VNO77_16634	0.804625
4.58_473.1083m/z	4',8-Dimethylgossypetin 3-Glucoside	gene-VNO77_28037	0.830825
4.58_473.1083m/z	4',8-Dimethylgossypetin 3-Glucoside	gene-VNO77_01243	0.902274
4.58_473.1083m/z	4',8-Dimethylgossypetin 3-Glucoside	gene-VNO77_10778	0.896557
4.58_473.1083m/z	4',8-Dimethylgossypetin 3-Glucoside	gene-VNO77_20551	0.928486
4.58_473.1083m/z	4',8-Dimethylgossypetin 3-Glucoside	gene-VNO77_05705	0.881265
4.58_473.1083m/z	4',8-Dimethylgossypetin 3-Glucoside	gene-VNO77_18487	0.864178
4.58_473.1083m/z	4',8-Dimethylgossypetin 3-Glucoside	gene-VNO77_07365	0.990455
4.58_473.1083m/z	4',8-Dimethylgossypetin 3-Glucoside	gene-VNO77_19838	0.97335
4.58_473.1083m/z	4',8-Dimethylgossypetin 3-Glucoside	gene-VNO77_15405	0.980028
4.58_473.1083m/z	4',8-Dimethylgossypetin 3-Glucoside	gene-VNO77_25590	0.979105
4.58_473.1083m/z	4',8-Dimethylgossypetin 3-Glucoside	gene-VNO77_30435	0.947326
4.58_473.1083m/z	4',8-Dimethylgossypetin 3-Glucoside	gene-VNO77_21859	0.815882
4.58_473.1083m/z	4',8-Dimethylgossypetin 3-Glucoside	gene-VNO77_34715	0.906397
4.58_473.1083m/z	4',8-Dimethylgossypetin 3-Glucoside	gene-VNO77_00112	0.940294
4.58_473.1083m/z	4',8-Dimethylgossypetin 3-Glucoside	gene-VNO77_00405	0.823841
4.58_473.1083m/z	4',8-Dimethylgossypetin 3-Glucoside	gene-VNO77_05224	0.846421
4.58_473.1083m/z	4',8-Dimethylgossypetin 3-Glucoside	gene-VNO77_37479	0.986874
4.58_473.1083m/z	4',8-Dimethylgossypetin 3-Glucoside	gene-VNO77_43687	0.906528
4.58_473.1083m/z	4',8-Dimethylgossypetin 3-Glucoside	gene-VNO77_00228	0.981857
4.58_473.1083m/z	4',8-Dimethylgossypetin 3-Glucoside	gene-VNO77_35234	0.867004
4.58_473.1083m/z	4',8-Dimethylgossypetin 3-Glucoside	gene-VNO77_01705	0.94934
4.58_473.1083m/z	4',8-Dimethylgossypetin 3-Glucoside	gene-VNO77_33930	0.931722
4.58_473.1083m/z	4',8-Dimethylgossypetin 3-Glucoside	gene-VNO77_21353	0.912691
4.58_473.1083m/z	4',8-Dimethylgossypetin 3-Glucoside	gene-VNO77_14082	0.816069
4.58_473.1083m/z	4',8-Dimethylgossypetin 3-Glucoside	gene-VNO77_17297	0.805426
4.58_473.1083m/z	4',8-Dimethylgossypetin 3-Glucoside	gene-VNO77_32764	0.973075
4.58_473.1083m/z	4',8-Dimethylgossypetin 3-Glucoside	gene-VNO77_31727	0.886426
4.58_473.1083m/z	4',8-Dimethylgossypetin 3-Glucoside	gene-VNO77_24573	0.833791
4.58_473.1083m/z	4',8-Dimethylgossypetin 3-Glucoside	gene-VNO77_37667	0.929062
4.58_473.1083m/z	4',8-Dimethylgossypetin 3-Glucoside	gene-VNO77_05785	0.984867
4.58_473.1083m/z	4',8-Dimethylgossypetin 3-Glucoside	gene-VNO77_06286	0.993239
4.58_473.1083m/z	4',8-Dimethylgossypetin 3-Glucoside	gene-VNO77_33370	0.967566
4.58_473.1083m/z	4',8-Dimethylgossypetin 3-Glucoside	gene-VNO77_29775	0.970173
4.58_473.1083m/z	4',8-Dimethylgossypetin 3-Glucoside	gene-VNO77_39464	0.993269
4.58_473.1083m/z	4',8-Dimethylgossypetin 3-Glucoside	gene-VNO77_30340	0.98633
4.58_473.1083m/z	4',8-Dimethylgossypetin 3-Glucoside	gene-VNO77_14281	0.930349
4.58_473.1083m/z	4',8-Dimethylgossypetin 3-Glucoside	gene-VNO77_44154	0.906212
4.58_473.1083m/z	4',8-Dimethylgossypetin 3-Glucoside	gene-VNO77_15723	0.988964
4.58_473.1083m/z	4',8-Dimethylgossypetin 3-Glucoside	gene-VNO77_06372	0.909455
4.58_473.1083m/z	4',8-Dimethylgossypetin 3-Glucoside	gene-VNO77_21676	0.926604
4.58_473.1083m/z	4',8-Dimethylgossypetin 3-Glucoside	gene-VNO77_20018	0.954389
4.58_473.1083m/z	4',8-Dimethylgossypetin 3-Glucoside	gene-VNO77_04189	0.987979
4.58_473.1083m/z	4',8-Dimethylgossypetin 3-Glucoside	gene-VNO77_06463	0.948154
4.58_473.1083m/z	4',8-Dimethylgossypetin 3-Glucoside	gene-VNO77_35729	0.875697
4.58_473.1083m/z	4',8-Dimethylgossypetin 3-Glucoside	gene-VNO77_19129	0.945998
4.58_473.1083m/z	4',8-Dimethylgossypetin 3-Glucoside	gene-VNO77_21672	0.892415
4.58_473.1083m/z	4',8-Dimethylgossypetin 3-Glucoside	gene-VNO77_27657	0.975282
4.58_473.1083m/z	4',8-Dimethylgossypetin 3-Glucoside	gene-VNO77_24491	0.834967
4.58_473.1083m/z	4',8-Dimethylgossypetin 3-Glucoside	gene-VNO77_43728	0.922436
4.58_473.1083m/z	4',8-Dimethylgossypetin 3-Glucoside	gene-VNO77_32329	0.992285
4.58_473.1083m/z	4',8-Dimethylgossypetin 3-Glucoside	gene-VNO77_35596	0.992699
4.58_473.1083m/z	4',8-Dimethylgossypetin 3-Glucoside	gene-VNO77_20804	0.949943
4.58_473.1083m/z	4',8-Dimethylgossypetin 3-Glucoside	gene-VNO77_30456	0.84424
4.58_473.1083m/z	4',8-Dimethylgossypetin 3-Glucoside	gene-VNO77_02201	0.992671
4.58_473.1083m/z	4',8-Dimethylgossypetin 3-Glucoside	gene-VNO77_11336	0.92019
4.58_473.1083m/z	4',8-Dimethylgossypetin 3-Glucoside	gene-VNO77_12395	0.981987
4.58_473.1083m/z	4',8-Dimethylgossypetin 3-Glucoside	gene-VNO77_00521	0.961321
4.58_473.1083m/z	4',8-Dimethylgossypetin 3-Glucoside	gene-VNO77_43002	0.948036
4.58_473.1083m/z	4',8-Dimethylgossypetin 3-Glucoside	gene-VNO77_00224	0.973986
4.58_473.1083m/z	4',8-Dimethylgossypetin 3-Glucoside	gene-VNO77_41141	0.870198
4.58_473.1083m/z	4',8-Dimethylgossypetin 3-Glucoside	gene-VNO77_11789	0.896804
4.58_473.1083m/z	4',8-Dimethylgossypetin 3-Glucoside	gene-VNO77_32395	0.978809
4.58_473.1083m/z	4',8-Dimethylgossypetin 3-Glucoside	gene-VNO77_40613	0.804333
4.58_473.1083m/z	4',8-Dimethylgossypetin 3-Glucoside	gene-VNO77_12032	0.969716
4.58_473.1083m/z	4',8-Dimethylgossypetin 3-Glucoside	gene-VNO77_42934	0.867957
4.58_473.1083m/z	4',8-Dimethylgossypetin 3-Glucoside	gene-VNO77_19614	0.967793
4.58_473.1083m/z	4',8-Dimethylgossypetin 3-Glucoside	gene-VNO77_26693	0.916005
4.58_473.1083m/z	4',8-Dimethylgossypetin 3-Glucoside	gene-VNO77_16694	0.863629
4.58_473.1083m/z	4',8-Dimethylgossypetin 3-Glucoside	gene-VNO77_09802	0.964926
4.58_473.1083m/z	4',8-Dimethylgossypetin 3-Glucoside	gene-VNO77_14091	0.889134
4.58_473.1083m/z	4',8-Dimethylgossypetin 3-Glucoside	gene-VNO77_17957	0.960184
4.58_473.1083m/z	4',8-Dimethylgossypetin 3-Glucoside	gene-VNO77_24049	0.932356
4.58_473.1083m/z	4',8-Dimethylgossypetin 3-Glucoside	gene-VNO77_28961	0.992166
4.58_473.1083m/z	4',8-Dimethylgossypetin 3-Glucoside	gene-VNO77_20595	0.991543
4.58_473.1083m/z	4',8-Dimethylgossypetin 3-Glucoside	gene-VNO77_36768	0.945957
4.58_473.1083m/z	4',8-Dimethylgossypetin 3-Glucoside	gene-VNO77_24719	0.983247
4.58_473.1083m/z	4',8-Dimethylgossypetin 3-Glucoside	gene-VNO77_13035	0.82335
4.58_473.1083m/z	4',8-Dimethylgossypetin 3-Glucoside	gene-VNO77_25994	0.897521
4.58_473.1083m/z	4',8-Dimethylgossypetin 3-Glucoside	gene-VNO77_42412	0.989936
4.58_473.1083m/z	4',8-Dimethylgossypetin 3-Glucoside	gene-VNO77_28317	0.982841
4.58_473.1083m/z	4',8-Dimethylgossypetin 3-Glucoside	gene-VNO77_01439	0.860764
4.58_473.1083m/z	4',8-Dimethylgossypetin 3-Glucoside	gene-VNO77_00623	0.816869
4.58_473.1083m/z	4',8-Dimethylgossypetin 3-Glucoside	gene-VNO77_31990	0.97973
4.58_473.1083m/z	4',8-Dimethylgossypetin 3-Glucoside	gene-VNO77_25505	0.982302
4.58_473.1083m/z	4',8-Dimethylgossypetin 3-Glucoside	gene-VNO77_32844	0.883633
4.58_473.1083m/z	4',8-Dimethylgossypetin 3-Glucoside	gene-VNO77_28138	0.930826
4.58_473.1083m/z	4',8-Dimethylgossypetin 3-Glucoside	gene-VNO77_18178	0.977598
4.58_473.1083m/z	4',8-Dimethylgossypetin 3-Glucoside	gene-VNO77_33764	0.854653
4.58_473.1083m/z	4',8-Dimethylgossypetin 3-Glucoside	gene-VNO77_27931	0.829245
4.58_473.1083m/z	4',8-Dimethylgossypetin 3-Glucoside	gene-VNO77_17793	0.970234
4.58_473.1083m/z	4',8-Dimethylgossypetin 3-Glucoside	gene-VNO77_17894	0.983852
4.58_473.1083m/z	4',8-Dimethylgossypetin 3-Glucoside	gene-VNO77_28225	0.837276
4.58_473.1083m/z	4',8-Dimethylgossypetin 3-Glucoside	gene-VNO77_26847	0.983342
4.58_473.1083m/z	4',8-Dimethylgossypetin 3-Glucoside	gene-VNO77_28955	0.991213
4.58_473.1083m/z	4',8-Dimethylgossypetin 3-Glucoside	gene-VNO77_42403	0.987769
4.58_473.1083m/z	4',8-Dimethylgossypetin 3-Glucoside	gene-VNO77_40693	0.821074
4.58_473.1083m/z	4',8-Dimethylgossypetin 3-Glucoside	gene-VNO77_17722	0.900098
4.58_473.1083m/z	4',8-Dimethylgossypetin 3-Glucoside	gene-VNO77_37171	0.917397
4.58_473.1083m/z	4',8-Dimethylgossypetin 3-Glucoside	gene-VNO77_30027	0.840165
4.58_473.1083m/z	4',8-Dimethylgossypetin 3-Glucoside	gene-VNO77_25758	0.966142
4.58_473.1083m/z	4',8-Dimethylgossypetin 3-Glucoside	gene-VNO77_25765	0.946065
4.58_473.1083m/z	4',8-Dimethylgossypetin 3-Glucoside	gene-VNO77_07151	0.973482
4.58_473.1083m/z	4',8-Dimethylgossypetin 3-Glucoside	gene-VNO77_29871	0.950139
4.58_473.1083m/z	4',8-Dimethylgossypetin 3-Glucoside	gene-VNO77_24612	0.879458
4.58_473.1083m/z	4',8-Dimethylgossypetin 3-Glucoside	gene-VNO77_39914	0.948008
4.58_473.1083m/z	4',8-Dimethylgossypetin 3-Glucoside	gene-VNO77_11864	0.986729
4.58_473.1083m/z	4',8-Dimethylgossypetin 3-Glucoside	gene-VNO77_00474	0.827121
4.58_473.1083m/z	4',8-Dimethylgossypetin 3-Glucoside	gene-VNO77_36384	0.937318
4.58_473.1083m/z	4',8-Dimethylgossypetin 3-Glucoside	gene-VNO77_10541	0.925045
4.58_473.1083m/z	4',8-Dimethylgossypetin 3-Glucoside	gene-VNO77_21438	0.817997
4.58_473.1083m/z	4',8-Dimethylgossypetin 3-Glucoside	gene-VNO77_05555	0.924879
4.58_473.1083m/z	4',8-Dimethylgossypetin 3-Glucoside	gene-VNO77_33487	0.801324
4.58_473.1083m/z	4',8-Dimethylgossypetin 3-Glucoside	gene-VNO77_00118	0.979456
4.58_473.1083m/z	4',8-Dimethylgossypetin 3-Glucoside	gene-VNO77_43715	0.931559
4.58_473.1083m/z	4',8-Dimethylgossypetin 3-Glucoside	gene-VNO77_00868	0.938527
4.58_473.1083m/z	4',8-Dimethylgossypetin 3-Glucoside	gene-VNO77_09781	0.864467
4.58_473.1083m/z	4',8-Dimethylgossypetin 3-Glucoside	gene-VNO77_12499	0.932593
4.58_473.1083m/z	4',8-Dimethylgossypetin 3-Glucoside	gene-VNO77_20934	0.93097
4.58_473.1083m/z	4',8-Dimethylgossypetin 3-Glucoside	gene-VNO77_29675	0.871133
4.58_473.1083m/z	4',8-Dimethylgossypetin 3-Glucoside	gene-VNO77_09703	0.934262
4.58_473.1083m/z	4',8-Dimethylgossypetin 3-Glucoside	gene-VNO77_41035	0.90407
4.58_473.1083m/z	4',8-Dimethylgossypetin 3-Glucoside	gene-VNO77_00726	0.833784
4.58_473.1083m/z	4',8-Dimethylgossypetin 3-Glucoside	gene-VNO77_09839	0.900983
4.58_473.1083m/z	4',8-Dimethylgossypetin 3-Glucoside	gene-VNO77_37195	0.945463
4.58_473.1083m/z	4',8-Dimethylgossypetin 3-Glucoside	gene-VNO77_07304	0.949706
4.58_473.1083m/z	4',8-Dimethylgossypetin 3-Glucoside	gene-VNO77_25078	0.899157
4.58_473.1083m/z	4',8-Dimethylgossypetin 3-Glucoside	gene-VNO77_31960	0.929563
4.58_473.1083m/z	4',8-Dimethylgossypetin 3-Glucoside	gene-VNO77_14078	0.982296
4.58_473.1083m/z	4',8-Dimethylgossypetin 3-Glucoside	gene-VNO77_18144	0.821465
4.58_473.1083m/z	4',8-Dimethylgossypetin 3-Glucoside	gene-VNO77_03382	0.908268
4.58_473.1083m/z	4',8-Dimethylgossypetin 3-Glucoside	gene-VNO77_26698	0.990575
4.58_473.1083m/z	4',8-Dimethylgossypetin 3-Glucoside	gene-VNO77_11740	0.831285
4.58_473.1083m/z	4',8-Dimethylgossypetin 3-Glucoside	gene-VNO77_10625	0.948021
4.58_473.1083m/z	4',8-Dimethylgossypetin 3-Glucoside	gene-VNO77_33765	0.952894
4.58_473.1083m/z	4',8-Dimethylgossypetin 3-Glucoside	gene-VNO77_43787	0.952499
4.58_473.1083m/z	4',8-Dimethylgossypetin 3-Glucoside	gene-VNO77_40867	0.985562
4.58_473.1083m/z	4',8-Dimethylgossypetin 3-Glucoside	gene-VNO77_12231	0.85606
4.58_473.1083m/z	4',8-Dimethylgossypetin 3-Glucoside	gene-VNO77_36335	0.987073
4.58_473.1083m/z	4',8-Dimethylgossypetin 3-Glucoside	gene-VNO77_06017	0.851068
4.58_473.1083m/z	4',8-Dimethylgossypetin 3-Glucoside	gene-VNO77_29965	0.968694
4.58_473.1083m/z	4',8-Dimethylgossypetin 3-Glucoside	gene-VNO77_16444	0.89145
4.58_473.1083m/z	4',8-Dimethylgossypetin 3-Glucoside	gene-VNO77_20726	0.912872
4.58_473.1083m/z	4',8-Dimethylgossypetin 3-Glucoside	gene-VNO77_34122	0.987595
4.58_473.1083m/z	4',8-Dimethylgossypetin 3-Glucoside	gene-VNO77_06823	0.93966
4.58_473.1083m/z	4',8-Dimethylgossypetin 3-Glucoside	gene-VNO77_14898	0.98574
4.58_473.1083m/z	4',8-Dimethylgossypetin 3-Glucoside	gene-VNO77_05829	0.930478
4.58_473.1083m/z	4',8-Dimethylgossypetin 3-Glucoside	gene-VNO77_31023	0.927546
4.58_473.1083m/z	4',8-Dimethylgossypetin 3-Glucoside	gene-VNO77_13543	0.987141
4.58_473.1083m/z	4',8-Dimethylgossypetin 3-Glucoside	gene-VNO77_27848	0.825509
4.58_473.1083m/z	4',8-Dimethylgossypetin 3-Glucoside	gene-VNO77_12822	0.987431
4.58_473.1083m/z	4',8-Dimethylgossypetin 3-Glucoside	gene-VNO77_04640	0.840427
[truncated: 1,047,172+ more rows]

## Sheet: Cluster4
Metabolite_ID	Metabolite	Gene_id	Correlation
[truncated: 52,313 more rows]

## Sheet: Cluster5
Metabolite_ID	Metabolite	Gene_id	Correlation
[truncated: 6,406 more rows]

[truncated: 2 more sheets: Cluster6, Cluster7]
