# Supplementary material for: Integrative metabolomic and transcriptomic analyses reveal the regulatory mechanisms underlying the biosynthesis of flavonoid and terpenoid metabolites in different tissues of Canavalia gladiata
Source: Front Plant Sci. 2026 Apr 15;17:1792177. doi: 10.3389/fpls.2026.1792177 (PMC13125093; doi:10.3389/fpls.2026.1792177)
Supplement: Supplementary file 15 [file Table8.xlsx]

## Sheet: Sheet2
Genes	Primer sequences
actin11	Forward:TTTCCCAGCATTGTAGGTC
	Reverse:CTCTTGGACTGTGCCTCAT
GL3	Forward:GTTACCCGGAAGAACTCTA
	Reverse:TCCATAAACGGAAAGCACA
4CL_5	Forward:TGCTTCCGCTGTTTCACAT
	Reverse:CCCAGTAACGCCCTTATCT
CHS_1	Forward:AAGGCAATCAAGGAATGGG
CHS_1-R	Reverse:TAACGCTTCACCGAGGGAC
FLS_3	Forward:CATCCCAGCTATGTTCGTT
FLS_3-R	Reverse:CCTTCATCTGCCTCGTTTA
CHI_2	Forward:TTCCTCCCTCGCCGTAAAG
CHI_2-R	Reverse:GCCCGTCAAAGGCAAGATC
BAS_1	Forward:CCTTCCTCCTTTGGTATTT
BAS_1-R	Reverse:GTGCTATGTCCCTCTATGT
DXS_1	Forward:GCAGCCATAGATGACAGAC
DXS_1-R	Reverse:AACCAACAAGAGCAACCCT
MSY_2	Forward:TCAACATTCTTCAAGCCATCT
MSY_2-R	Reverse:AGCCATCTCATCCACCAAA
TPS11	Forward:TACGGGCAAACTGTTGTTG
TPS11-R	Reverse:CTTGGAATGTATCCGCTGT
F6H_3	Forward:GGTTACACCCTCCAGTTCC
F6H_3-R	Reverse:ATTGCCCAAGCATTGACTA
